# Supplementary material for: Connections and Biases in Health Equity and Culture Research: A Semantic Network Analysis
Source: Front Public Health. 2022 Mar 29;10:834172. doi: 10.3389/fpubh.2022.834172 (PMC9002348; doi:10.3389/fpubh.2022.834172)
Supplement: Supplementary file 1 [file Data_Sheet_1.ZIP]

Archive with 40 entries (39 files):
- Supplementary_Materials/
- __MACOSX/._Supplementary_Materials
- Supplementary_Materials/.DS_Store
- __MACOSX/Supplementary_Materials/._.DS_Store
- Supplementary_Materials/Supplementary_Document_11.txt
- __MACOSX/Supplementary_Materials/._Supplementary_Document_11.txt
- Supplementary_Materials/Supplementary_Document_5.txt
- __MACOSX/Supplementary_Materials/._Supplementary_Document_5.txt
- Supplementary_Materials/Supplementary_Document_4.txt
- __MACOSX/Supplementary_Materials/._Supplementary_Document_4.txt
- Supplementary_Materials/Supplementary_Document_10.txt
- __MACOSX/Supplementary_Materials/._Supplementary_Document_10.txt
- Supplementary_Materials/Supplementary_Document_6.txt
- __MACOSX/Supplementary_Materials/._Supplementary_Document_6.txt
- Supplementary_Materials/Supplementary_Document_12.txt
- __MACOSX/Supplementary_Materials/._Supplementary_Document_12.txt
- Supplementary_Materials/Supplementary_Document_7.txt
- __MACOSX/Supplementary_Materials/._Supplementary_Document_7.txt
- Supplementary_Materials/Supplementary_Document_3.txt
- __MACOSX/Supplementary_Materials/._Supplementary_Document_3.txt
- Supplementary_Materials/Supplementary_Document_2.txt
- __MACOSX/Supplementary_Materials/._Supplementary_Document_2.txt
- Supplementary_Materials/Supplementary_Document_1.txt
- __MACOSX/Supplementary_Materials/._Supplementary_Document_1.txt
- Supplementary_Materials/Supplementary_Document_9.txt
- __MACOSX/Supplementary_Materials/._Supplementary_Document_9.txt
- Supplementary_Materials/Supplementary_Document_8.txt
- __MACOSX/Supplementary_Materials/._Supplementary_Document_8.txt
- Supplementary_Materials/Supplementary_Table_6.csv
- __MACOSX/Supplementary_Materials/._Supplementary_Table_6.csv
- Supplementary_Materials/Supplementary_Table_5.csv
- __MACOSX/Supplementary_Materials/._Supplementary_Table_5.csv
- Supplementary_Materials/Supplementary_Table_4.csv
- __MACOSX/Supplementary_Materials/._Supplementary_Table_4.csv
- Supplementary_Materials/Supplementary_Table_1.csv
- __MACOSX/Supplementary_Materials/._Supplementary_Table_1.csv
- Supplementary_Materials/Supplementary_Table_3.csv
- __MACOSX/Supplementary_Materials/._Supplementary_Table_3.csv
- Supplementary_Materials/Supplementary_Table_2.csv
- __MACOSX/Supplementary_Materials/._Supplementary_Table_2.csv
