# Supplementary material for: Connections and Biases in Health Equity and Culture Research: A Semantic Network Analysis
Source: Front Public Health. 2022 Mar 29;10:834172. doi: 10.3389/fpubh.2022.834172 (PMC9002348; doi:10.3389/fpubh.2022.834172)
Supplement: Supplementary file 1 [file Data_Sheet_1.ZIP › Supplementary_Materials/Supplementary_Document_11.txt]

Videotape Recording	Health Promotion	1
Videotape Recording	Ontario	1
Videotape Recording	Nursing Staff/organization & administration	1
Videotape Recording	*Health Equity	1
Videotape Recording	Humans	1
Videotape Recording	*Politics	1
Videotape Recording	*Social Determinants of Health	1
Videotape Recording	Health Literacy	1
Videotape Recording	*Public Policy	1
Videotape Recording	*Public Health	1
*Acculturation	Practice Guidelines as Topic	1
*Acculturation	Rheumatic Diseases/diagnosis/*therapy	1
*Acculturation	Middle Aged	1
*Acculturation	Consensus Development Conferences as Topic	1
*Acculturation	*Health Equity	1
*Acculturation	Humans	1
*Acculturation	Self Report	1
*Acculturation	Adult	1
*Acculturation	Female	1
*Acculturation	Health Literacy	1
*Acculturation	Male	1
*Acculturation	*Patient Outcome Assessment	1
Public Health	Health Equity	2
Public Health	*Vulnerable Populations	1
Public Health	Humans	4
Public Health	Policy Making	1
Public Health	Aged, 80 and over	1
Public Health	*Delphi Technique	1
Public Health	*Health Equity	2
Public Health	SARS-CoV-2	1
Public Health	Betacoronavirus	1
Public Health	Poverty	1
Public Health	*Health Promotion	1
Public Health	*Health Knowledge, Attitudes, Practice	1
Public Health	COVID-19	1
Public Health	United States	1
Public Health	Consensus	1
Public Health	Health Literacy	1
Public Health	Male	1
Public Health	Disclosure	1
Public Health	Motivation	1
Public Health	State Health Plans	1
Public Health	*Health Literacy	3
Public Health	*Pandemics	1
Public Health	*Coronavirus Infections	1
Public Health	New York	1
Public Health	Cross-Sectional Studies	1
Public Health	Female	1
Public Health	Pregnancy	1
Public Health	Social Support	1
Public Health	Aged	1
Public Health	*Pneumonia, Viral	1
Telemedicine/*standards	Patient Portals/legislation & jurisprudence	1
Telemedicine/*standards	Pneumonia, Viral/epidemiology	1
Telemedicine/*standards	*Needs Assessment	1
Telemedicine/*standards	Medical Informatics/*legislation & jurisprudence	1
Telemedicine/*standards	Internet Access/statistics & numerical data	1
Telemedicine/*standards	*Health Equity	1
Telemedicine/*standards	Humans	1
Telemedicine/*standards	SARS-CoV-2	1
Telemedicine/*standards	COVID-19	1
Telemedicine/*standards	Socioeconomic Factors	1
Telemedicine/*standards	Computer Literacy	1
Telemedicine/*standards	Coronavirus Infections/epidemiology	1
Telemedicine/*standards	Betacoronavirus	1
Telemedicine/*standards	Internet	1
Telemedicine/*standards	Patient Access to Records/legislation & jurisprudence	1
Telemedicine/*standards	Health Literacy	1
Telemedicine/*standards	Pandemics	1
Factor Analysis, Statistical	Health Equity	1
Factor Analysis, Statistical	Reading	1
Factor Analysis, Statistical	Adolescent	1
Factor Analysis, Statistical	United Arab Emirates	1
Factor Analysis, Statistical	India	1
Factor Analysis, Statistical	*Health Literacy	1
Factor Analysis, Statistical	Humans	1
Factor Analysis, Statistical	Surveys and Questionnaires/*standards	1
Factor Analysis, Statistical	Young Adult	1
Factor Analysis, Statistical	*Culture	1
Factor Analysis, Statistical	Adult	1
Factor Analysis, Statistical	Female	1
Factor Analysis, Statistical	Middle Aged	1
Factor Analysis, Statistical	Male	1
Factor Analysis, Statistical	Reproducibility of Results	1
Factor Analysis, Statistical	Literacy	1
Self Report	Practice Guidelines as Topic	1
Self Report	Rheumatic Diseases/diagnosis/*therapy	1
Self Report	Middle Aged	1
Self Report	Consensus Development Conferences as Topic	1
Self Report	*Health Equity	1
Self Report	Humans	1
Self Report	Adult	1
Self Report	Female	1
Self Report	Health Literacy	1
Self Report	Male	1
Self Report	*Patient Outcome Assessment	1
Policy Making	Health Equity	3
Policy Making	Humans	3
Policy Making	Scotland	1
Policy Making	*Health Policy	1
Policy Making	Austria	1
Policy Making	New Zealand	1
Policy Making	Australia	2
Policy Making	*Public Health	1
Policy Making	SARS-CoV-2	1
Policy Making	Betacoronavirus	1
Policy Making	China	1
Policy Making	*Health Promotion	1
Policy Making	*Public Policy	1
Policy Making	Health Promotion	1
Policy Making	*Health Knowledge, Attitudes, Practice	1
Policy Making	COVID-19	1
Policy Making	United States	1
Policy Making	Health Promotion/legislation & jurisprudence	1
Policy Making	Communication	1
Policy Making	*Health Literacy	3
Policy Making	*Pandemics	1
Policy Making	*Coronavirus Infections	1
Policy Making	Learning	1
Policy Making	*Pneumonia, Viral	1
New Zealand/epidemiology	Health Services Accessibility	1
New Zealand/epidemiology	*Social Determinants of Health/ethnology	1
New Zealand/epidemiology	Cost of Illness	1
New Zealand/epidemiology	*Health Equity	1
New Zealand/epidemiology	Humans	1
New Zealand/epidemiology	Social Stigma	1
New Zealand/epidemiology	*Healthcare Disparities/ethnology	1
New Zealand/epidemiology	United States/epidemiology	1
New Zealand/epidemiology	*Sexism	1
New Zealand/epidemiology	*Racism	1
New Zealand/epidemiology	*Health Status Disparities	1
New Zealand/epidemiology	Health Literacy	1
New Zealand/epidemiology	Sex Factors	1
New Zealand/epidemiology	Culturally Competent Care	1
New Zealand/epidemiology	Ethnic Groups	1
New Zealand/epidemiology	*Gout/epidemiology/ethnology/therapy	1
Ontario	Health Promotion	1
Ontario	*Public Health	1
Ontario	Nursing Staff/organization & administration	1
Ontario	*Health Equity	1
Ontario	Humans	1
Ontario	*Politics	1
Ontario	*Social Determinants of Health	1
Ontario	Health Literacy	1
Ontario	*Public Policy	1
*Health Policy	Health Promotion	1
*Health Policy	Health Equity	1
*Health Policy	Australia	1
*Health Policy	Scotland	1
*Health Policy	Communication	1
*Health Policy	*Health Literacy	1
*Health Policy	Humans	1
*Health Policy	Austria	1
*Health Policy	China	1
*Health Policy	Learning	1
*Health Policy	New Zealand	1
*Health Policy	United States	1
Internet	Patient Portals/legislation & jurisprudence	1
Internet	Pneumonia, Viral/epidemiology	1
Internet	*Needs Assessment	1
Internet	Medical Informatics/*legislation & jurisprudence	1
Internet	Internet Access/statistics & numerical data	1
Internet	*Health Equity	1
Internet	Humans	1
Internet	SARS-CoV-2	1
Internet	COVID-19	1
Internet	Socioeconomic Factors	1
Internet	Computer Literacy	1
Internet	Coronavirus Infections/epidemiology	1
Internet	Betacoronavirus	1
Internet	Patient Access to Records/legislation & jurisprudence	1
Internet	Health Literacy	1
Internet	Pandemics	1
*Social Determinants of Health	Health Promotion	1
*Social Determinants of Health	Nursing Staff/organization & administration	1
*Social Determinants of Health	*Health Equity	1
*Social Determinants of Health	Humans	1
*Social Determinants of Health	*Politics	1
*Social Determinants of Health	Health Literacy	1
*Social Determinants of Health	*Public Policy	1
*Social Determinants of Health	*Public Health	1
Health Literacy	Consensus Development Conferences as Topic	1
Health Literacy	*Public Health	1
Health Literacy	Betacoronavirus	1
Health Literacy	Poverty	1
Health Literacy	Nursing Staff/organization & administration	1
Health Literacy	Referral and Consultation	1
Health Literacy	Human Experimentation/ethics/legislation & jurisprudence	1
Health Literacy	Socioeconomic Factors	1
Health Literacy	*Politics	1
Health Literacy	Shame	1
Health Literacy	Female	3
Health Literacy	Health Equity	2
Health Literacy	*Needs Assessment	1
Health Literacy	Informed Consent/*ethics/legislation & jurisprudence	1
Health Literacy	Rheumatic Diseases/diagnosis/*therapy	1
Health Literacy	Sex Factors	1
Health Literacy	*Sexism	1
Health Literacy	*Racism	1
Health Literacy	Patient Education as Topic	1
Health Literacy	*Minority Groups	1
Health Literacy	*Patient Participation	1
Health Literacy	*Health Equity	5
Health Literacy	SARS-CoV-2	1
Health Literacy	Health Promotion	1
Health Literacy	Pneumonia, Viral/epidemiology	1
Health Literacy	United States	1
Health Literacy	*Health Status Disparities	1
Health Literacy	Male	3
Health Literacy	*Gout/epidemiology/ethnology/therapy	1
Health Literacy	Motivation	1
Health Literacy	Self-Management	1
Health Literacy	Comprehension	1
Health Literacy	*Patient Acceptance of Health Care	1
Health Literacy	*Delphi Technique	1
Health Literacy	Pregnancy	1
Health Literacy	Social Support	2
Health Literacy	Aged	2
Health Literacy	*Vulnerable Populations	2
Health Literacy	Aged, 80 and over	1
Health Literacy	Qualitative Research	1
Health Literacy	Culturally Competent Care	1
Health Literacy	United States/epidemiology	1
Health Literacy	Medical Informatics/*legislation & jurisprudence	1
Health Literacy	Middle Aged	2
Health Literacy	Adult	2
Health Literacy	Nurse Clinicians	1
Health Literacy	Health Services Accessibility	1
Health Literacy	*Health Services Accessibility	1
Health Literacy	Consensus	1
Health Literacy	Evidence-Based Medicine	1
Health Literacy	Ethnic Groups	1
Health Literacy	*Poverty	1
Health Literacy	Case Management	1
Health Literacy	Pandemics	1
Health Literacy	*Patient Outcome Assessment	1
Health Literacy	Practice Guidelines as Topic	1
Health Literacy	Patient Access to Records/legislation & jurisprudence	1
Health Literacy	Respiratory Therapy	1
Health Literacy	*Research Subjects	1
Health Literacy	*Healthcare Disparities/ethnology	1
Health Literacy	Computer Literacy	1
Health Literacy	*Social Determinants of Health/ethnology	1
Health Literacy	Social Stigma	1
Health Literacy	*Trust	1
Health Literacy	Focus Groups	1
Health Literacy	Exercise Therapy	1
Health Literacy	*Public Policy	1
Health Literacy	*Attitude to Health	1
Health Literacy	Patient Portals/legislation & jurisprudence	1
Health Literacy	Internet Access/statistics & numerical data	1
Health Literacy	Cost of Illness	1
Health Literacy	COVID-19	1
Health Literacy	Coronavirus Infections/epidemiology	1
Health Literacy	Disease Management	1
Health Literacy	Humans	7
Health Literacy	Saskatchewan	1
Health Literacy	Pulmonary Disease, Chronic Obstructive/*rehabilitation	1
*Cultural Competency	*Physician-Patient Relations	1
*Cultural Competency	*Health Literacy	1
*Cultural Competency	Communication	1
*Cultural Competency	*Health Equity	1
*Cultural Competency	Humans	1
*Cultural Competency	Culture	1
*Cultural Competency	Educational Status	1
*Cultural Competency	*Communication Barriers	1
*Cultural Competency	Needs Assessment	1
*Cultural Competency	*Prejudice	1
*Cultural Competency	Social Determinants of Health	1
*Cultural Competency	*Emergency Medicine	1
*Cultural Competency	*Language	1
*Cultural Competency	Attitude to Health	1
*Public Health	Health Equity	2
*Public Health	Nursing Staff/organization & administration	1
*Public Health	Global Health	1
*Public Health	Australia	1
*Public Health	*Health Equity	2
*Public Health	Social Class	1
*Public Health	*Information Systems	1
*Public Health	*Public Policy	2
*Public Health	Health Promotion	1
*Public Health	Social Determinants of Health	1
*Public Health	Health Promotion/legislation & jurisprudence	1
*Public Health	*Health Services Accessibility	1
*Public Health	*Social Change	1
*Public Health	*Health Literacy	3
*Public Health	Humans	4
*Public Health	*Politics	1
*Public Health	*Telemedicine	1
*Public Health	Technology	1
Betacoronavirus	Health Equity	1
Betacoronavirus	Socioeconomic Factors	1
Betacoronavirus	*Needs Assessment	1
Betacoronavirus	Patient Access to Records/legislation & jurisprudence	1
Betacoronavirus	Humans	2
Betacoronavirus	Computer Literacy	1
Betacoronavirus	Medical Informatics/*legislation & jurisprudence	1
Betacoronavirus	*Health Equity	1
Betacoronavirus	SARS-CoV-2	2
Betacoronavirus	*Health Promotion	1
Betacoronavirus	Patient Portals/legislation & jurisprudence	1
Betacoronavirus	Pneumonia, Viral/epidemiology	1
Betacoronavirus	*Health Knowledge, Attitudes, Practice	1
Betacoronavirus	Internet Access/statistics & numerical data	1
Betacoronavirus	COVID-19	2
Betacoronavirus	Coronavirus Infections/epidemiology	1
Betacoronavirus	*Health Literacy	1
Betacoronavirus	*Pandemics	1
Betacoronavirus	*Coronavirus Infections	1
Betacoronavirus	Pandemics	1
Betacoronavirus	*Pneumonia, Viral	1
*Culture	Health Equity	2
*Culture	Young Adult	2
*Culture	Qualitative Research	1
*Culture	Adolescent	2
*Culture	Humans	2
*Culture	Reading	1
*Culture	Reproducibility of Results	1
*Culture	Social Media	1
*Culture	Australia	1
*Culture	Middle Aged	1
*Culture	*Oceanic Ancestry Group	1
*Culture	*Masculinity	1
*Culture	Adult	2
*Culture	Surveys and Questionnaires	1
*Culture	Health Policy	1
*Culture	Surveys and Questionnaires/*standards	1
*Culture	Social Determinants of Health	1
*Culture	Male	2
*Culture	United Arab Emirates	1
*Culture	*Health Literacy	2
*Culture	India	1
*Culture	Female	1
*Culture	Literacy	1
*Oceanic Ancestry Group	Social Media	1
*Oceanic Ancestry Group	Health Equity	1
*Oceanic Ancestry Group	Australia	1
*Oceanic Ancestry Group	Qualitative Research	1
*Oceanic Ancestry Group	Surveys and Questionnaires	1
*Oceanic Ancestry Group	Adolescent	1
*Oceanic Ancestry Group	*Health Literacy	1
*Oceanic Ancestry Group	Humans	1
*Oceanic Ancestry Group	Health Policy	1
*Oceanic Ancestry Group	Young Adult	1
*Oceanic Ancestry Group	Adult	1
*Oceanic Ancestry Group	Social Determinants of Health	1
*Oceanic Ancestry Group	Male	1
*Oceanic Ancestry Group	*Masculinity	1
*Health Promotion	Health Equity	1
*Health Promotion	*Health Knowledge, Attitudes, Practice	1
*Health Promotion	*Pandemics	1
*Health Promotion	*Health Literacy	1
*Health Promotion	Humans	1
*Health Promotion	SARS-CoV-2	1
*Health Promotion	COVID-19	1
*Health Promotion	*Coronavirus Infections	1
*Health Promotion	*Pneumonia, Viral	1
Focus Groups	Health Equity	1
Focus Groups	Qualitative Research	1
Focus Groups	Respiratory Therapy	1
Focus Groups	Patient Education as Topic	1
Focus Groups	*Patient Participation	1
Focus Groups	Middle Aged	1
Focus Groups	*Trust	1
Focus Groups	Adult	1
Focus Groups	Exercise Therapy	1
Focus Groups	*Attitude to Health	1
Focus Groups	Female	1
Focus Groups	Nurse Clinicians	1
Focus Groups	Referral and Consultation	1
Focus Groups	Male	1
Focus Groups	Evidence-Based Medicine	1
Focus Groups	*Health Services Accessibility	1
Focus Groups	*Poverty	1
Focus Groups	Disease Management	1
Focus Groups	Case Management	1
Focus Groups	Humans	1
Focus Groups	Self-Management	1
Focus Groups	Shame	1
Focus Groups	*Patient Acceptance of Health Care	1
Focus Groups	Saskatchewan	1
Focus Groups	Pulmonary Disease, Chronic Obstructive/*rehabilitation	1
Focus Groups	Social Support	1
Focus Groups	Aged	1
Cultural Competency	Communicable Disease Control/statistics & numerical data	1
Cultural Competency	*Health Literacy	1
Cultural Competency	Publishing	1
Cultural Competency	Influenza Vaccines/administration & dosage	1
Cultural Competency	Immunization/*statistics & numerical data	1
Cultural Competency	*Health Resources	1
Cultural Competency	*Health Equity	1
Cultural Competency	Humans	1
Cultural Competency	United States	1
Cultural Competency	Centers for Disease Control and Prevention, U.S./statistics & numerical data	1
Cultural Competency	Adult	1
Consensus Development Conferences as Topic	Practice Guidelines as Topic	1
Consensus Development Conferences as Topic	Rheumatic Diseases/diagnosis/*therapy	1
Consensus Development Conferences as Topic	Middle Aged	1
Consensus Development Conferences as Topic	*Health Equity	1
Consensus Development Conferences as Topic	Humans	1
Consensus Development Conferences as Topic	Adult	1
Consensus Development Conferences as Topic	Female	1
Consensus Development Conferences as Topic	Male	1
Consensus Development Conferences as Topic	*Patient Outcome Assessment	1
Organizations	Delivery of Health Care/*organization & administration	1
Organizations	*Health Equity	1
Organizations	Humans	1
Organizations	*Health Literacy	1
*Emigrants and Immigrants	Israel	1
*Emigrants and Immigrants	*Health Literacy	3
*Emigrants and Immigrants	Australia	1
*Emigrants and Immigrants	Asian Americans	1
*Emigrants and Immigrants	*Health Equity	3
*Emigrants and Immigrants	Humans	3
*Emigrants and Immigrants	Delivery of Health Care	1
*Emigrants and Immigrants	United States	2
*Emigrants and Immigrants	USSR	1
*Emigrants and Immigrants	Germany	1
*Emigrants and Immigrants	Adult	1
*Emigrants and Immigrants	*Internationality	1
*Emigrants and Immigrants	Republic of Korea	1
*Emigrants and Immigrants	*Public Policy	1
*Emigrants and Immigrants	Cross-Sectional Studies	1
Surveys and Questionnaires/*standards	Health Equity	1
Surveys and Questionnaires/*standards	Reading	1
Surveys and Questionnaires/*standards	Adolescent	1
Surveys and Questionnaires/*standards	United Arab Emirates	1
Surveys and Questionnaires/*standards	India	1
Surveys and Questionnaires/*standards	*Health Literacy	1
Surveys and Questionnaires/*standards	Humans	1
Surveys and Questionnaires/*standards	Young Adult	1
Surveys and Questionnaires/*standards	Adult	1
Surveys and Questionnaires/*standards	Female	1
Surveys and Questionnaires/*standards	Middle Aged	1
Surveys and Questionnaires/*standards	Male	1
Surveys and Questionnaires/*standards	Reproducibility of Results	1
Surveys and Questionnaires/*standards	Literacy	1
Centers for Disease Control and Prevention, U.S./statistics & numerical data	Communicable Disease Control/statistics & numerical data	1
Centers for Disease Control and Prevention, U.S./statistics & numerical data	*Health Literacy	1
Centers for Disease Control and Prevention, U.S./statistics & numerical data	Publishing	1
Centers for Disease Control and Prevention, U.S./statistics & numerical data	Influenza Vaccines/administration & dosage	1
Centers for Disease Control and Prevention, U.S./statistics & numerical data	Immunization/*statistics & numerical data	1
Centers for Disease Control and Prevention, U.S./statistics & numerical data	*Health Resources	1
Centers for Disease Control and Prevention, U.S./statistics & numerical data	*Health Equity	1
Centers for Disease Control and Prevention, U.S./statistics & numerical data	Humans	1
Centers for Disease Control and Prevention, U.S./statistics & numerical data	United States	1
Centers for Disease Control and Prevention, U.S./statistics & numerical data	Adult	1
Needs Assessment	*Physician-Patient Relations	1
Needs Assessment	Communication	1
Needs Assessment	*Health Equity	1
Needs Assessment	Humans	1
Needs Assessment	Culture	1
Needs Assessment	Educational Status	1
Needs Assessment	*Communication Barriers	1
Needs Assessment	*Health Literacy	1
Needs Assessment	*Prejudice	1
Needs Assessment	Social Determinants of Health	1
Needs Assessment	*Emergency Medicine	1
Needs Assessment	*Language	1
Needs Assessment	Attitude to Health	1
Health Promotion/legislation & jurisprudence	Health Equity	1
Health Promotion/legislation & jurisprudence	Australia	1
Health Promotion/legislation & jurisprudence	Humans	1
Health Promotion/legislation & jurisprudence	*Health Literacy	1
Health Promotion/legislation & jurisprudence	*Public Policy	1
Human Experimentation/ethics/legislation & jurisprudence	*Minority Groups	1
Human Experimentation/ethics/legislation & jurisprudence	Health Equity	1
Human Experimentation/ethics/legislation & jurisprudence	*Vulnerable Populations	1
Human Experimentation/ethics/legislation & jurisprudence	Informed Consent/*ethics/legislation & jurisprudence	1
Human Experimentation/ethics/legislation & jurisprudence	Humans	1
Human Experimentation/ethics/legislation & jurisprudence	United States	1
Human Experimentation/ethics/legislation & jurisprudence	Comprehension	1
Human Experimentation/ethics/legislation & jurisprudence	*Research Subjects	1
Infant	*Health Literacy	1
Infant	Parents/*education/*psychology	1
Infant	*Health Equity	1
Infant	Humans	1
Infant	Peanut Hypersensitivity/diagnosis	1
Infant	Anaphylaxis/etiology/therapy	1
Infant	Emergency Service, Hospital/*ethics	1
Infant	Male	1
Comprehension	*Minority Groups	1
Comprehension	Health Equity	1
Comprehension	Informed Consent/*ethics/legislation & jurisprudence	1
Comprehension	Humans	1
Comprehension	United States	1
Comprehension	*Research Subjects	1
Comprehension	*Vulnerable Populations	1
United Arab Emirates	Health Equity	1
United Arab Emirates	Reading	1
United Arab Emirates	Adolescent	1
United Arab Emirates	India	1
United Arab Emirates	*Health Literacy	1
United Arab Emirates	Humans	1
United Arab Emirates	Young Adult	1
United Arab Emirates	Adult	1
United Arab Emirates	Female	1
United Arab Emirates	Middle Aged	1
United Arab Emirates	Male	1
United Arab Emirates	Reproducibility of Results	1
United Arab Emirates	Literacy	1
Socioeconomic Factors	Patient Portals/legislation & jurisprudence	1
Socioeconomic Factors	Pneumonia, Viral/epidemiology	1
Socioeconomic Factors	*Needs Assessment	1
Socioeconomic Factors	Medical Informatics/*legislation & jurisprudence	1
Socioeconomic Factors	Internet Access/statistics & numerical data	1
Socioeconomic Factors	*Health Equity	1
Socioeconomic Factors	Humans	1
Socioeconomic Factors	SARS-CoV-2	1
Socioeconomic Factors	COVID-19	1
Socioeconomic Factors	Computer Literacy	1
Socioeconomic Factors	Coronavirus Infections/epidemiology	1
Socioeconomic Factors	Patient Access to Records/legislation & jurisprudence	1
Socioeconomic Factors	Pandemics	1
India	Health Equity	1
India	Reading	1
India	Adolescent	1
India	Middle Aged	1
India	*Health Literacy	1
India	Humans	1
India	Young Adult	1
India	Adult	1
India	Female	1
India	Male	1
India	Reproducibility of Results	1
India	Literacy	1
*Delphi Technique	Motivation	1
*Delphi Technique	Male	1
*Delphi Technique	*Vulnerable Populations	1
*Delphi Technique	*Health Equity	1
*Delphi Technique	Humans	1
*Delphi Technique	Consensus	1
*Delphi Technique	Aged, 80 and over	1
*Delphi Technique	Poverty	1
*Delphi Technique	Female	1
*Delphi Technique	Pregnancy	1
*Delphi Technique	Aged	1
*Delphi Technique	Social Support	1
*Politics	Health Promotion	1
*Politics	Nursing Staff/organization & administration	1
*Politics	*Health Equity	1
*Politics	Humans	1
*Politics	*Public Policy	1
Shame	Health Equity	1
Shame	Qualitative Research	1
Shame	Respiratory Therapy	1
Shame	Patient Education as Topic	1
Shame	*Patient Participation	1
Shame	Middle Aged	1
Shame	*Trust	1
Shame	Adult	1
Shame	Exercise Therapy	1
Shame	*Attitude to Health	1
Shame	Female	1
Shame	Nurse Clinicians	1
Shame	Referral and Consultation	1
Shame	Male	1
Shame	Evidence-Based Medicine	1
Shame	*Health Services Accessibility	1
Shame	*Poverty	1
Shame	Disease Management	1
Shame	Case Management	1
Shame	Humans	1
Shame	Self-Management	1
Shame	*Patient Acceptance of Health Care	1
Shame	Saskatchewan	1
Shame	Pulmonary Disease, Chronic Obstructive/*rehabilitation	1
Shame	Social Support	1
Shame	Aged	1
Female	Practice Guidelines as Topic	1
Female	Health Equity	2
Female	Young Adult	1
Female	*Vulnerable Populations	1
Female	Adolescent	2
Female	Respiratory Therapy	1
Female	Humans	5
Female	Rheumatic Diseases/diagnosis/*therapy	1
Female	Aged, 80 and over	1
Female	Pregnancy in Adolescence	1
Female	Patient Education as Topic	1
Female	Qualitative Research	1
Female	Reading	1
Female	*Patient Participation	1
Female	Reproducibility of Results	1
Female	Middle Aged	3
Female	*Health Equity	3
Female	*Trust	1
Female	Adult	4
Female	Exercise Therapy	1
Female	*Hispanic Americans	1
Female	Literacy	1
Female	*Attitude to Health	1
Female	Saskatchewan	1
Female	Nurse Clinicians	1
Female	Motivation	1
Female	United States	1
Female	*Health Status Disparities	1
Female	Male	4
Female	Evidence-Based Medicine	1
Female	Social Support	2
Female	Consensus	1
Female	*Health Services Accessibility	1
Female	*Poverty	1
Female	Case Management	1
Female	*Health Literacy	2
Female	Referral and Consultation	1
Female	Poverty	1
Female	Self-Management	1
Female	*Patient Acceptance of Health Care	1
Female	Disease Management	1
Female	Pregnancy	2
Female	Pulmonary Disease, Chronic Obstructive/*rehabilitation	1
Female	*Patient Outcome Assessment	1
Female	Aged	2
*Physician-Patient Relations	Communication	1
*Physician-Patient Relations	*Health Equity	1
*Physician-Patient Relations	Humans	1
*Physician-Patient Relations	Culture	1
*Physician-Patient Relations	Educational Status	1
*Physician-Patient Relations	*Communication Barriers	1
*Physician-Patient Relations	*Health Literacy	1
*Physician-Patient Relations	*Prejudice	1
*Physician-Patient Relations	Social Determinants of Health	1
*Physician-Patient Relations	*Emergency Medicine	1
*Physician-Patient Relations	*Language	1
*Physician-Patient Relations	Attitude to Health	1
Health Equity	Young Adult	2
Health Equity	Qualitative Research	2
Health Equity	Exercise Therapy	1
Health Equity	Adolescent	2
Health Equity	Health Promotion	1
Health Equity	Global Health	1
Health Equity	Humans	9
Health Equity	Scotland	1
Health Equity	New Zealand	1
Health Equity	Self-Management	1
Health Equity	Patient Education as Topic	1
Health Equity	Austria	1
Health Equity	Reading	1
Health Equity	*Patient Participation	1
Health Equity	Reproducibility of Results	1
Health Equity	*Vulnerable Populations	1
Health Equity	Social Media	1
Health Equity	Australia	3
Health Equity	Middle Aged	2
Health Equity	SARS-CoV-2	1
Health Equity	Respiratory Therapy	1
Health Equity	*Trust	1
Health Equity	Disease Management	1
Health Equity	Adult	3
Health Equity	China	1
Health Equity	*Public Policy	1
Health Equity	*Masculinity	1
Health Equity	Informed Consent/*ethics/legislation & jurisprudence	1
Health Equity	Literacy	1
Health Equity	*Attitude to Health	1
Health Equity	Saskatchewan	1
Health Equity	*Health Knowledge, Attitudes, Practice	1
Health Equity	Learning	1
Health Equity	Surveys and Questionnaires	1
Health Equity	*Minority Groups	1
Health Equity	Nurse Clinicians	1
Health Equity	COVID-19	1
Health Equity	United States	3
Health Equity	Health Policy	1
Health Equity	Social Determinants of Health	1
Health Equity	Male	3
Health Equity	Evidence-Based Medicine	1
Health Equity	*Poverty	1
Health Equity	*Patient Acceptance of Health Care	1
Health Equity	*Health Services Accessibility	1
Health Equity	State Health Plans	1
Health Equity	*Social Change	1
Health Equity	Case Management	1
Health Equity	*Health Literacy	7
Health Equity	*Pandemics	1
Health Equity	Referral and Consultation	1
Health Equity	*Research Subjects	1
Health Equity	*Coronavirus Infections	1
Health Equity	New York	1
Health Equity	Communication	1
Health Equity	Pulmonary Disease, Chronic Obstructive/*rehabilitation	1
Health Equity	Social Support	1
Health Equity	Aged	1
Health Equity	*Pneumonia, Viral	1
*Needs Assessment	Patient Portals/legislation & jurisprudence	1
*Needs Assessment	Pneumonia, Viral/epidemiology	1
*Needs Assessment	Medical Informatics/*legislation & jurisprudence	1
*Needs Assessment	Internet Access/statistics & numerical data	1
*Needs Assessment	*Health Equity	1
*Needs Assessment	Humans	1
*Needs Assessment	SARS-CoV-2	1
*Needs Assessment	COVID-19	1
*Needs Assessment	Computer Literacy	1
*Needs Assessment	Coronavirus Infections/epidemiology	1
*Needs Assessment	Patient Access to Records/legislation & jurisprudence	1
*Needs Assessment	Pandemics	1
Global Health	*Health Literacy	1
Global Health	Humans	1
Global Health	*Social Change	1
Motivation	Male	1
Motivation	*Vulnerable Populations	1
Motivation	*Health Equity	1
Motivation	Humans	1
Motivation	Consensus	1
Motivation	Aged, 80 and over	1
Motivation	Poverty	1
Motivation	Pregnancy	1
Motivation	Aged	1
Motivation	Social Support	1
Informed Consent/*ethics/legislation & jurisprudence	*Minority Groups	1
Informed Consent/*ethics/legislation & jurisprudence	*Research Subjects	1
Informed Consent/*ethics/legislation & jurisprudence	Humans	1
Informed Consent/*ethics/legislation & jurisprudence	United States	1
Informed Consent/*ethics/legislation & jurisprudence	*Vulnerable Populations	1
Rheumatic Diseases/diagnosis/*therapy	Practice Guidelines as Topic	1
Rheumatic Diseases/diagnosis/*therapy	Middle Aged	1
Rheumatic Diseases/diagnosis/*therapy	*Health Equity	1
Rheumatic Diseases/diagnosis/*therapy	Humans	1
Rheumatic Diseases/diagnosis/*therapy	Adult	1
Rheumatic Diseases/diagnosis/*therapy	Male	1
Rheumatic Diseases/diagnosis/*therapy	*Patient Outcome Assessment	1
Sex Factors	Health Services Accessibility	1
Sex Factors	*Social Determinants of Health/ethnology	1
Sex Factors	Cost of Illness	1
Sex Factors	*Health Equity	1
Sex Factors	Humans	1
Sex Factors	Social Stigma	1
Sex Factors	*Healthcare Disparities/ethnology	1
Sex Factors	*Sexism	1
Sex Factors	*Racism	1
Sex Factors	*Health Status Disparities	1
Sex Factors	United States/epidemiology	1
Sex Factors	Culturally Competent Care	1
Sex Factors	Ethnic Groups	1
Sex Factors	*Gout/epidemiology/ethnology/therapy	1
*Sexism	Health Services Accessibility	1
*Sexism	*Social Determinants of Health/ethnology	1
*Sexism	Cost of Illness	1
*Sexism	*Health Equity	1
*Sexism	Humans	1
*Sexism	Social Stigma	1
*Sexism	*Healthcare Disparities/ethnology	1
*Sexism	United States/epidemiology	1
*Sexism	*Racism	1
*Sexism	*Health Status Disparities	1
*Sexism	Culturally Competent Care	1
*Sexism	Ethnic Groups	1
*Sexism	*Gout/epidemiology/ethnology/therapy	1
*Racism	Health Services Accessibility	1
*Racism	*Social Determinants of Health/ethnology	1
*Racism	Cost of Illness	1
*Racism	*Health Equity	1
*Racism	Humans	1
*Racism	Social Stigma	1
*Racism	*Healthcare Disparities/ethnology	1
*Racism	United States/epidemiology	1
*Racism	*Health Status Disparities	1
*Racism	Culturally Competent Care	1
*Racism	Ethnic Groups	1
*Racism	*Gout/epidemiology/ethnology/therapy	1
Patient Education as Topic	Qualitative Research	1
Patient Education as Topic	Respiratory Therapy	1
Patient Education as Topic	*Patient Participation	1
Patient Education as Topic	Middle Aged	1
Patient Education as Topic	*Trust	1
Patient Education as Topic	Adult	1
Patient Education as Topic	Exercise Therapy	1
Patient Education as Topic	*Attitude to Health	1
Patient Education as Topic	Nurse Clinicians	1
Patient Education as Topic	Referral and Consultation	1
Patient Education as Topic	Male	1
Patient Education as Topic	Evidence-Based Medicine	1
Patient Education as Topic	*Health Services Accessibility	1
Patient Education as Topic	*Poverty	1
Patient Education as Topic	Disease Management	1
Patient Education as Topic	Case Management	1
Patient Education as Topic	Humans	1
Patient Education as Topic	Self-Management	1
Patient Education as Topic	*Patient Acceptance of Health Care	1
Patient Education as Topic	Saskatchewan	1
Patient Education as Topic	Pulmonary Disease, Chronic Obstructive/*rehabilitation	1
Patient Education as Topic	Social Support	1
Patient Education as Topic	Aged	1
Reading	Young Adult	1
Reading	Adolescent	1
Reading	*Health Literacy	1
Reading	Humans	1
Reading	Adult	1
Reading	Middle Aged	1
Reading	Male	1
Reading	Reproducibility of Results	1
Reading	Literacy	1
Reproducibility of Results	Adolescent	1
Reproducibility of Results	*Health Literacy	1
Reproducibility of Results	Humans	1
Reproducibility of Results	Young Adult	1
Reproducibility of Results	Adult	1
Reproducibility of Results	Middle Aged	1
Reproducibility of Results	Male	1
Reproducibility of Results	Literacy	1
Social Media	Australia	1
Social Media	Qualitative Research	1
Social Media	Surveys and Questionnaires	1
Social Media	Adolescent	1
Social Media	*Health Literacy	1
Social Media	Humans	1
Social Media	Health Policy	1
Social Media	Young Adult	1
Social Media	Adult	1
Social Media	Social Determinants of Health	1
Social Media	Male	1
Social Media	*Masculinity	1
*Patient Participation	Qualitative Research	1
*Patient Participation	Respiratory Therapy	1
*Patient Participation	Middle Aged	1
*Patient Participation	*Trust	1
*Patient Participation	Adult	1
*Patient Participation	Exercise Therapy	1
*Patient Participation	*Attitude to Health	1
*Patient Participation	Nurse Clinicians	1
*Patient Participation	Referral and Consultation	1
*Patient Participation	Male	1
*Patient Participation	Evidence-Based Medicine	1
*Patient Participation	*Health Services Accessibility	1
*Patient Participation	*Poverty	1
*Patient Participation	Disease Management	1
*Patient Participation	Case Management	1
*Patient Participation	Humans	1
*Patient Participation	Self-Management	1
*Patient Participation	*Patient Acceptance of Health Care	1
*Patient Participation	Saskatchewan	1
*Patient Participation	Pulmonary Disease, Chronic Obstructive/*rehabilitation	1
*Patient Participation	Social Support	1
*Patient Participation	Aged	1
*Health Equity	Poverty	1
*Health Equity	SARS-CoV-2	1
*Health Equity	Emergency Service, Hospital/*ethics	1
*Health Equity	Attitude to Health	1
*Health Equity	Health Promotion	1
*Health Equity	Pneumonia, Viral/epidemiology	1
*Health Equity	United States	4
*Health Equity	Health Policy	1
*Health Equity	USSR	1
*Health Equity	*Communication Barriers	1
*Health Equity	*Health Status Disparities	2
*Health Equity	Male	3
*Health Equity	*Emergency Medicine	1
*Health Equity	*Gout/epidemiology/ethnology/therapy	1
*Health Equity	Delivery of Health Care/*organization & administration	1
*Health Equity	Communication	1
*Health Equity	*Health Literacy	13
*Health Equity	Cross-Sectional Studies	2
*Health Equity	*Telemedicine	1
*Health Equity	Pregnancy	2
*Health Equity	Social Support	1
*Health Equity	Aged	1
*Health Equity	Technology	1
*Health Equity	Asian Americans	1
*Health Equity	*Vulnerable Populations	1
*Health Equity	Influenza Vaccines/administration & dosage	1
*Health Equity	Aged, 80 and over	1
*Health Equity	*Internationality	1
*Health Equity	Culturally Competent Care	1
*Health Equity	United States/epidemiology	1
*Health Equity	Communicable Disease Control/statistics & numerical data	1
*Health Equity	Australia	1
*Health Equity	Medical Informatics/*legislation & jurisprudence	1
*Health Equity	Middle Aged	1
*Health Equity	Adult	4
*Health Equity	Adolescent	1
*Health Equity	*Hispanic Americans	1
*Health Equity	Parents/*education/*psychology	1
*Health Equity	Health Services Accessibility	1
*Health Equity	*Health Services Accessibility	1
*Health Equity	Consensus	1
*Health Equity	Educational Status	1
*Health Equity	Health Status	2
*Health Equity	Ethnic Groups	1
*Health Equity	Disclosure	1
*Health Equity	Peanut Hypersensitivity/diagnosis	1
*Health Equity	Culture	1
*Health Equity	Republic of Korea	1
*Health Equity	Pandemics	1
*Health Equity	Social Class	1
*Health Equity	*Patient Outcome Assessment	1
*Health Equity	*Population Health	1
*Health Equity	Practice Guidelines as Topic	1
*Health Equity	Publishing	1
*Health Equity	Patient Access to Records/legislation & jurisprudence	1
*Health Equity	Nursing Staff/organization & administration	1
*Health Equity	*Healthcare Disparities/ethnology	1
*Health Equity	Computer Literacy	1
*Health Equity	*Prejudice	1
*Health Equity	Pregnancy in Adolescence	1
*Health Equity	Policy	2
*Health Equity	Israel	1
*Health Equity	*Social Determinants of Health/ethnology	1
*Health Equity	*Health Resources	1
*Health Equity	Social Stigma	1
*Health Equity	Germany	1
*Health Equity	*Information Systems	1
*Health Equity	*Public Policy	2
*Health Equity	Patient Portals/legislation & jurisprudence	1
*Health Equity	Internet Access/statistics & numerical data	1
*Health Equity	Cost of Illness	1
*Health Equity	COVID-19	1
*Health Equity	Delivery of Health Care	2
*Health Equity	Coronavirus Infections/epidemiology	1
*Health Equity	Anaphylaxis/etiology/therapy	1
*Health Equity	Social Determinants of Health	3
*Health Equity	Immunization/*statistics & numerical data	1
*Health Equity	Humans	17
*Health Equity	*Language	1
SARS-CoV-2	Patient Access to Records/legislation & jurisprudence	1
SARS-CoV-2	Humans	2
SARS-CoV-2	Computer Literacy	1
SARS-CoV-2	Medical Informatics/*legislation & jurisprudence	1
SARS-CoV-2	Patient Portals/legislation & jurisprudence	1
SARS-CoV-2	Pneumonia, Viral/epidemiology	1
SARS-CoV-2	*Health Knowledge, Attitudes, Practice	1
SARS-CoV-2	Internet Access/statistics & numerical data	1
SARS-CoV-2	COVID-19	2
SARS-CoV-2	Coronavirus Infections/epidemiology	1
SARS-CoV-2	*Health Literacy	1
SARS-CoV-2	*Pandemics	1
SARS-CoV-2	*Coronavirus Infections	1
SARS-CoV-2	Pandemics	1
SARS-CoV-2	*Pneumonia, Viral	1
China	Health Promotion	1
China	Australia	1
China	Scotland	1
China	Communication	1
China	*Health Literacy	1
China	Humans	1
China	Austria	1
China	Learning	1
China	New Zealand	1
China	United States	1
Emergency Service, Hospital/*ethics	*Health Literacy	1
Emergency Service, Hospital/*ethics	Parents/*education/*psychology	1
Emergency Service, Hospital/*ethics	Humans	1
Emergency Service, Hospital/*ethics	Peanut Hypersensitivity/diagnosis	1
Emergency Service, Hospital/*ethics	Anaphylaxis/etiology/therapy	1
Emergency Service, Hospital/*ethics	Male	1
Attitude to Health	Communication	1
Attitude to Health	Humans	1
Attitude to Health	Culture	1
Attitude to Health	Educational Status	1
Attitude to Health	*Communication Barriers	1
Attitude to Health	*Health Literacy	1
Attitude to Health	Social Determinants of Health	1
Attitude to Health	*Emergency Medicine	1
Attitude to Health	*Language	1
Attitude to Health	*Prejudice	1
*Masculinity	Australia	1
*Masculinity	Qualitative Research	1
*Masculinity	Surveys and Questionnaires	1
*Masculinity	Adolescent	1
*Masculinity	*Health Literacy	1
*Masculinity	Humans	1
*Masculinity	Health Policy	1
*Masculinity	Young Adult	1
*Masculinity	Adult	1
*Masculinity	Social Determinants of Health	1
*Masculinity	Male	1
Health Promotion	Scotland	1
Health Promotion	Australia	1
Health Promotion	*Public Policy	1
Health Promotion	Nursing Staff/organization & administration	1
Health Promotion	United States	1
Health Promotion	New Zealand	1
Health Promotion	Communication	1
Health Promotion	*Health Literacy	1
Health Promotion	Humans	2
Health Promotion	Austria	1
Health Promotion	Learning	1
Pneumonia, Viral/epidemiology	Patient Portals/legislation & jurisprudence	1
Pneumonia, Viral/epidemiology	Medical Informatics/*legislation & jurisprudence	1
Pneumonia, Viral/epidemiology	Internet Access/statistics & numerical data	1
Pneumonia, Viral/epidemiology	Humans	1
Pneumonia, Viral/epidemiology	COVID-19	1
Pneumonia, Viral/epidemiology	Computer Literacy	1
Pneumonia, Viral/epidemiology	Coronavirus Infections/epidemiology	1
Pneumonia, Viral/epidemiology	Patient Access to Records/legislation & jurisprudence	1
Pneumonia, Viral/epidemiology	Pandemics	1
New Zealand	Australia	1
New Zealand	Scotland	1
New Zealand	Communication	1
New Zealand	*Health Literacy	1
New Zealand	Humans	1
New Zealand	Austria	1
New Zealand	Learning	1
New Zealand	United States	1
Learning	Australia	1
Learning	Scotland	1
Learning	Communication	1
Learning	*Health Literacy	1
Learning	Humans	1
Learning	Austria	1
Learning	United States	1
United States	Publishing	1
United States	Influenza Vaccines/administration & dosage	1
United States	Scotland	1
United States	Asian Americans	1
United States	Pregnancy in Adolescence	1
United States	*Internationality	1
United States	*Vulnerable Populations	1
United States	*Minority Groups	1
United States	Israel	1
United States	Australia	1
United States	Adolescent	1
United States	*Health Resources	1
United States	Adult	3
United States	Germany	1
United States	*Hispanic Americans	1
United States	Delivery of Health Care	1
United States	USSR	1
United States	*Health Status Disparities	1
United States	State Health Plans	1
United States	Communication	1
United States	*Health Literacy	6
United States	Humans	7
United States	*Research Subjects	1
United States	Austria	1
United States	New York	1
United States	Republic of Korea	1
United States	Cross-Sectional Studies	1
United States	Immunization/*statistics & numerical data	1
United States	Pregnancy	1
United States	Communicable Disease Control/statistics & numerical data	1
Health Policy	Australia	1
Health Policy	Qualitative Research	1
Health Policy	Surveys and Questionnaires	1
Health Policy	Adolescent	1
Health Policy	*Health Literacy	2
Health Policy	Humans	2
Health Policy	Young Adult	1
Health Policy	Adult	1
Health Policy	Health Status	1
Health Policy	Policy	1
Health Policy	Social Determinants of Health	2
Health Policy	Male	1
USSR	Israel	1
USSR	*Health Literacy	1
USSR	Humans	1
USSR	Delivery of Health Care	1
USSR	Germany	1
USSR	*Internationality	1
*Communication Barriers	Communication	1
*Communication Barriers	Humans	1
*Communication Barriers	Culture	1
*Communication Barriers	Educational Status	1
*Communication Barriers	*Prejudice	1
*Communication Barriers	*Health Literacy	1
*Communication Barriers	Social Determinants of Health	1
*Communication Barriers	*Emergency Medicine	1
*Communication Barriers	*Language	1
*Health Status Disparities	Pregnancy in Adolescence	1
*Health Status Disparities	Adolescent	1
*Health Status Disparities	*Healthcare Disparities/ethnology	1
*Health Status Disparities	Culturally Competent Care	1
*Health Status Disparities	United States/epidemiology	1
*Health Status Disparities	*Social Determinants of Health/ethnology	1
*Health Status Disparities	Social Stigma	1
*Health Status Disparities	Adult	1
*Health Status Disparities	*Hispanic Americans	1
*Health Status Disparities	Cost of Illness	1
*Health Status Disparities	Health Services Accessibility	1
*Health Status Disparities	Ethnic Groups	1
*Health Status Disparities	*Gout/epidemiology/ethnology/therapy	1
*Health Status Disparities	*Health Literacy	1
*Health Status Disparities	Humans	2
*Health Status Disparities	Pregnancy	1
Male	Practice Guidelines as Topic	1
Male	Young Adult	2
Male	*Vulnerable Populations	1
Male	Adolescent	2
Male	Respiratory Therapy	1
Male	Humans	6
Male	Aged, 80 and over	1
Male	Qualitative Research	2
Male	Australia	1
Male	Middle Aged	3
Male	*Trust	1
Male	Adult	4
Male	Exercise Therapy	1
Male	Literacy	1
Male	*Attitude to Health	1
Male	Saskatchewan	1
Male	Referral and Consultation	1
Male	*Patient Acceptance of Health Care	1
Male	Surveys and Questionnaires	1
Male	Parents/*education/*psychology	1
Male	Nurse Clinicians	1
Male	*Health Services Accessibility	1
Male	Consensus	1
Male	Anaphylaxis/etiology/therapy	1
Male	Social Determinants of Health	1
Male	Evidence-Based Medicine	1
Male	Social Support	2
Male	*Poverty	1
Male	Case Management	1
Male	*Health Literacy	3
Male	Peanut Hypersensitivity/diagnosis	1
Male	Poverty	1
Male	Self-Management	1
Male	Disease Management	1
Male	Pregnancy	1
Male	Pulmonary Disease, Chronic Obstructive/*rehabilitation	1
Male	*Patient Outcome Assessment	1
Male	Aged	2
*Emergency Medicine	Communication	1
*Emergency Medicine	Humans	1
*Emergency Medicine	Culture	1
*Emergency Medicine	Educational Status	1
*Emergency Medicine	*Health Literacy	1
*Emergency Medicine	*Prejudice	1
*Emergency Medicine	Social Determinants of Health	1
*Emergency Medicine	*Language	1
*Gout/epidemiology/ethnology/therapy	Health Services Accessibility	1
*Gout/epidemiology/ethnology/therapy	*Social Determinants of Health/ethnology	1
*Gout/epidemiology/ethnology/therapy	Cost of Illness	1
*Gout/epidemiology/ethnology/therapy	Humans	1
*Gout/epidemiology/ethnology/therapy	Social Stigma	1
*Gout/epidemiology/ethnology/therapy	*Healthcare Disparities/ethnology	1
*Gout/epidemiology/ethnology/therapy	Culturally Competent Care	1
*Gout/epidemiology/ethnology/therapy	Ethnic Groups	1
*Gout/epidemiology/ethnology/therapy	United States/epidemiology	1
*Health Services Accessibility	Qualitative Research	1
*Health Services Accessibility	Respiratory Therapy	1
*Health Services Accessibility	Middle Aged	1
*Health Services Accessibility	Social Class	1
*Health Services Accessibility	*Trust	1
*Health Services Accessibility	Exercise Therapy	1
*Health Services Accessibility	*Information Systems	1
*Health Services Accessibility	Adult	1
*Health Services Accessibility	*Attitude to Health	1
*Health Services Accessibility	Saskatchewan	1
*Health Services Accessibility	*Patient Acceptance of Health Care	1
*Health Services Accessibility	Nurse Clinicians	1
*Health Services Accessibility	Referral and Consultation	1
*Health Services Accessibility	Social Determinants of Health	1
*Health Services Accessibility	Evidence-Based Medicine	1
*Health Services Accessibility	*Poverty	1
*Health Services Accessibility	Disease Management	1
*Health Services Accessibility	Case Management	1
*Health Services Accessibility	*Health Literacy	1
*Health Services Accessibility	Humans	2
*Health Services Accessibility	Self-Management	1
*Health Services Accessibility	*Telemedicine	1
*Health Services Accessibility	Pulmonary Disease, Chronic Obstructive/*rehabilitation	1
*Health Services Accessibility	Social Support	1
*Health Services Accessibility	Aged	1
*Health Services Accessibility	Technology	1
State Health Plans	*Health Literacy	1
State Health Plans	Humans	1
State Health Plans	New York	1
Patient Access to Records/legislation & jurisprudence	Patient Portals/legislation & jurisprudence	1
Patient Access to Records/legislation & jurisprudence	Medical Informatics/*legislation & jurisprudence	1
Patient Access to Records/legislation & jurisprudence	Internet Access/statistics & numerical data	1
Patient Access to Records/legislation & jurisprudence	Humans	1
Patient Access to Records/legislation & jurisprudence	COVID-19	1
Patient Access to Records/legislation & jurisprudence	Computer Literacy	1
Patient Access to Records/legislation & jurisprudence	Coronavirus Infections/epidemiology	1
Patient Access to Records/legislation & jurisprudence	Pandemics	1
*Social Change	*Health Literacy	1
*Social Change	Humans	1
Communication	Scotland	1
Communication	*Prejudice	1
Communication	Australia	1
Communication	Educational Status	1
Communication	Social Determinants of Health	1
Communication	*Health Literacy	2
Communication	Humans	2
Communication	Culture	1
Communication	Austria	1
Communication	*Language	1
*Health Literacy	Qualitative Research	1
*Health Literacy	Parents/*education/*psychology	1
*Health Literacy	Austria	1
*Health Literacy	Cross-Sectional Studies	2
*Health Literacy	*Telemedicine	1
*Health Literacy	Pregnancy	1
*Health Literacy	Technology	1
*Health Literacy	*Pneumonia, Viral	1
*Health Literacy	Asian Americans	1
*Health Literacy	Young Adult	2
*Health Literacy	Influenza Vaccines/administration & dosage	1
*Health Literacy	Scotland	1
*Health Literacy	*Internationality	1
*Health Literacy	Communicable Disease Control/statistics & numerical data	1
*Health Literacy	Australia	4
*Health Literacy	Middle Aged	1
*Health Literacy	Adult	5
*Health Literacy	*Hispanic Americans	1
*Health Literacy	*Health Knowledge, Attitudes, Practice	1
*Health Literacy	Surveys and Questionnaires	1
*Health Literacy	Delivery of Health Care/*organization & administration	1
*Health Literacy	Educational Status	1
*Health Literacy	Health Status	2
*Health Literacy	Disclosure	1
*Health Literacy	Peanut Hypersensitivity/diagnosis	1
*Health Literacy	Culture	1
*Health Literacy	*Coronavirus Infections	1
*Health Literacy	New York	1
*Health Literacy	Republic of Korea	1
*Health Literacy	*Population Health	1
*Health Literacy	Publishing	1
*Health Literacy	Adolescent	3
*Health Literacy	*Pandemics	1
*Health Literacy	*Prejudice	1
*Health Literacy	Pregnancy in Adolescence	1
*Health Literacy	Policy	2
*Health Literacy	Israel	1
*Health Literacy	*Health Resources	1
*Health Literacy	Social Class	1
*Health Literacy	Germany	1
*Health Literacy	*Information Systems	1
*Health Literacy	*Public Policy	2
*Health Literacy	Literacy	1
*Health Literacy	COVID-19	1
*Health Literacy	Delivery of Health Care	2
*Health Literacy	Anaphylaxis/etiology/therapy	1
*Health Literacy	Social Determinants of Health	4
*Health Literacy	Immunization/*statistics & numerical data	1
*Health Literacy	Humans	19
*Health Literacy	*Language	1
Self-Management	Qualitative Research	1
Self-Management	Respiratory Therapy	1
Self-Management	Middle Aged	1
Self-Management	*Trust	1
Self-Management	Adult	1
Self-Management	Exercise Therapy	1
Self-Management	*Attitude to Health	1
Self-Management	Nurse Clinicians	1
Self-Management	Referral and Consultation	1
Self-Management	Evidence-Based Medicine	1
Self-Management	*Poverty	1
Self-Management	Disease Management	1
Self-Management	Case Management	1
Self-Management	Humans	1
Self-Management	*Patient Acceptance of Health Care	1
Self-Management	Saskatchewan	1
Self-Management	Pulmonary Disease, Chronic Obstructive/*rehabilitation	1
Self-Management	Social Support	1
Self-Management	Aged	1
Austria	Australia	1
Austria	Scotland	1
Austria	Humans	1
Cross-Sectional Studies	Disclosure	1
Cross-Sectional Studies	Asian Americans	1
Cross-Sectional Studies	Humans	2
Cross-Sectional Studies	Republic of Korea	1
Cross-Sectional Studies	Adult	1
*Patient Acceptance of Health Care	Qualitative Research	1
*Patient Acceptance of Health Care	Respiratory Therapy	1
*Patient Acceptance of Health Care	Middle Aged	1
*Patient Acceptance of Health Care	*Trust	1
*Patient Acceptance of Health Care	Adult	1
*Patient Acceptance of Health Care	Exercise Therapy	1
*Patient Acceptance of Health Care	*Attitude to Health	1
*Patient Acceptance of Health Care	Nurse Clinicians	1
*Patient Acceptance of Health Care	Referral and Consultation	1
*Patient Acceptance of Health Care	Evidence-Based Medicine	1
*Patient Acceptance of Health Care	*Poverty	1
*Patient Acceptance of Health Care	Disease Management	1
*Patient Acceptance of Health Care	Case Management	1
*Patient Acceptance of Health Care	Humans	1
*Patient Acceptance of Health Care	Saskatchewan	1
*Patient Acceptance of Health Care	Pulmonary Disease, Chronic Obstructive/*rehabilitation	1
*Patient Acceptance of Health Care	Social Support	1
*Patient Acceptance of Health Care	Aged	1
*Telemedicine	Humans	1
*Telemedicine	Social Class	1
*Telemedicine	*Information Systems	1
*Telemedicine	Social Determinants of Health	1
*Telemedicine	Technology	1
Pregnancy	Consensus	1
Pregnancy	Pregnancy in Adolescence	1
Pregnancy	Adolescent	1
Pregnancy	Humans	2
Pregnancy	Aged, 80 and over	1
Pregnancy	Poverty	1
Pregnancy	Adult	1
Pregnancy	Aged	1
Pregnancy	Social Support	1
Pregnancy	*Hispanic Americans	1
Pregnancy	*Vulnerable Populations	1
Social Support	Qualitative Research	1
Social Support	*Vulnerable Populations	1
Social Support	Respiratory Therapy	1
Social Support	Aged, 80 and over	1
Social Support	Middle Aged	1
Social Support	*Trust	1
Social Support	Adult	1
Social Support	Poverty	1
Social Support	Exercise Therapy	1
Social Support	*Attitude to Health	1
Social Support	Nurse Clinicians	1
Social Support	Consensus	1
Social Support	Referral and Consultation	1
Social Support	Evidence-Based Medicine	1
Social Support	*Poverty	1
Social Support	Disease Management	1
Social Support	Case Management	1
Social Support	Humans	2
Social Support	Saskatchewan	1
Social Support	Pulmonary Disease, Chronic Obstructive/*rehabilitation	1
Social Support	Aged	2
Aged	Qualitative Research	1
Aged	*Vulnerable Populations	1
Aged	Respiratory Therapy	1
Aged	Aged, 80 and over	1
Aged	Middle Aged	1
Aged	*Trust	1
Aged	Adult	1
Aged	Poverty	1
Aged	Exercise Therapy	1
Aged	*Attitude to Health	1
Aged	Nurse Clinicians	1
Aged	Consensus	1
Aged	Referral and Consultation	1
Aged	Evidence-Based Medicine	1
Aged	*Poverty	1
Aged	Disease Management	1
Aged	Case Management	1
Aged	Humans	2
Aged	Saskatchewan	1
Aged	Pulmonary Disease, Chronic Obstructive/*rehabilitation	1
Technology	Humans	1
Technology	Social Class	1
Technology	*Information Systems	1
Technology	Social Determinants of Health	1
*Pneumonia, Viral	*Health Knowledge, Attitudes, Practice	1
*Pneumonia, Viral	*Pandemics	1
*Pneumonia, Viral	Humans	1
*Pneumonia, Viral	COVID-19	1
*Pneumonia, Viral	*Coronavirus Infections	1
Asian Americans	Humans	1
Asian Americans	Republic of Korea	1
Asian Americans	Adult	1
Young Adult	Qualitative Research	1
Young Adult	Adolescent	2
Young Adult	Humans	2
Young Adult	Australia	1
Young Adult	Middle Aged	1
Young Adult	Adult	2
Young Adult	Surveys and Questionnaires	1
Young Adult	Social Determinants of Health	1
Young Adult	Literacy	1
*Vulnerable Populations	*Minority Groups	1
*Vulnerable Populations	Humans	2
*Vulnerable Populations	*Research Subjects	1
*Vulnerable Populations	Consensus	1
*Vulnerable Populations	Aged, 80 and over	1
*Vulnerable Populations	Poverty	1
Influenza Vaccines/administration & dosage	Communicable Disease Control/statistics & numerical data	1
Influenza Vaccines/administration & dosage	Publishing	1
Influenza Vaccines/administration & dosage	Immunization/*statistics & numerical data	1
Influenza Vaccines/administration & dosage	*Health Resources	1
Influenza Vaccines/administration & dosage	Humans	1
Influenza Vaccines/administration & dosage	Adult	1
Scotland	Australia	1
Scotland	Humans	1
Aged, 80 and over	Humans	1
Aged, 80 and over	Consensus	1
Aged, 80 and over	Poverty	1
*Internationality	Israel	1
*Internationality	Humans	1
*Internationality	Delivery of Health Care	1
*Internationality	Germany	1
Qualitative Research	Adolescent	1
Qualitative Research	Respiratory Therapy	1
Qualitative Research	Australia	1
Qualitative Research	Middle Aged	1
Qualitative Research	*Trust	1
Qualitative Research	Adult	2
Qualitative Research	Exercise Therapy	1
Qualitative Research	*Attitude to Health	1
Qualitative Research	Surveys and Questionnaires	1
Qualitative Research	Nurse Clinicians	1
Qualitative Research	Referral and Consultation	1
Qualitative Research	Social Determinants of Health	1
Qualitative Research	Evidence-Based Medicine	1
Qualitative Research	*Poverty	1
Qualitative Research	Disease Management	1
Qualitative Research	Case Management	1
Qualitative Research	Humans	2
Qualitative Research	Saskatchewan	1
Qualitative Research	Pulmonary Disease, Chronic Obstructive/*rehabilitation	1
Culturally Competent Care	*Social Determinants of Health/ethnology	1
Culturally Competent Care	Cost of Illness	1
Culturally Competent Care	Health Services Accessibility	1
Culturally Competent Care	Humans	1
Culturally Competent Care	Social Stigma	1
Culturally Competent Care	*Healthcare Disparities/ethnology	1
Culturally Competent Care	United States/epidemiology	1
Culturally Competent Care	Ethnic Groups	1
United States/epidemiology	Health Services Accessibility	1
United States/epidemiology	*Social Determinants of Health/ethnology	1
United States/epidemiology	Cost of Illness	1
United States/epidemiology	Humans	1
United States/epidemiology	Social Stigma	1
United States/epidemiology	*Healthcare Disparities/ethnology	1
United States/epidemiology	Ethnic Groups	1
Communicable Disease Control/statistics & numerical data	Publishing	1
Communicable Disease Control/statistics & numerical data	Immunization/*statistics & numerical data	1
Communicable Disease Control/statistics & numerical data	*Health Resources	1
Communicable Disease Control/statistics & numerical data	Humans	1
Communicable Disease Control/statistics & numerical data	Adult	1
Australia	Adolescent	1
Australia	Adult	1
Australia	*Public Policy	2
Australia	Surveys and Questionnaires	1
Australia	Social Determinants of Health	1
Australia	Humans	4
Medical Informatics/*legislation & jurisprudence	Patient Portals/legislation & jurisprudence	1
Medical Informatics/*legislation & jurisprudence	Internet Access/statistics & numerical data	1
Medical Informatics/*legislation & jurisprudence	Humans	1
Medical Informatics/*legislation & jurisprudence	COVID-19	1
Medical Informatics/*legislation & jurisprudence	Computer Literacy	1
Medical Informatics/*legislation & jurisprudence	Coronavirus Infections/epidemiology	1
Medical Informatics/*legislation & jurisprudence	Pandemics	1
Middle Aged	Practice Guidelines as Topic	1
Middle Aged	Adolescent	1
Middle Aged	Respiratory Therapy	1
Middle Aged	Humans	3
Middle Aged	Saskatchewan	1
Middle Aged	*Trust	1
Middle Aged	Adult	3
Middle Aged	Exercise Therapy	1
Middle Aged	Literacy	1
Middle Aged	*Attitude to Health	1
Middle Aged	Nurse Clinicians	1
Middle Aged	Evidence-Based Medicine	1
Middle Aged	*Poverty	1
Middle Aged	Case Management	1
Middle Aged	Referral and Consultation	1
Middle Aged	Disease Management	1
Middle Aged	Pulmonary Disease, Chronic Obstructive/*rehabilitation	1
Middle Aged	*Patient Outcome Assessment	1
Adult	Practice Guidelines as Topic	1
Adult	Publishing	1
Adult	Adolescent	3
Adult	Respiratory Therapy	1
Adult	Humans	7
Adult	Pregnancy in Adolescence	1
Adult	*Health Resources	1
Adult	*Trust	1
Adult	Disease Management	1
Adult	Exercise Therapy	1
Adult	*Hispanic Americans	1
Adult	Literacy	1
Adult	*Attitude to Health	1
Adult	Saskatchewan	1
Adult	Surveys and Questionnaires	1
Adult	Nurse Clinicians	1
Adult	Social Determinants of Health	1
Adult	Evidence-Based Medicine	1
Adult	*Poverty	1
Adult	Case Management	1
Adult	Referral and Consultation	1
Adult	Republic of Korea	1
Adult	Immunization/*statistics & numerical data	1
Adult	Pulmonary Disease, Chronic Obstructive/*rehabilitation	1
Adult	*Patient Outcome Assessment	1
Social Stigma	Health Services Accessibility	1
Social Stigma	*Social Determinants of Health/ethnology	1
Social Stigma	Cost of Illness	1
Social Stigma	Humans	1
Social Stigma	*Healthcare Disparities/ethnology	1
Social Stigma	Ethnic Groups	1
*Hispanic Americans	Pregnancy in Adolescence	1
*Hispanic Americans	Adolescent	1
*Hispanic Americans	Humans	1
*Health Knowledge, Attitudes, Practice	*Pandemics	1
*Health Knowledge, Attitudes, Practice	Humans	1
*Health Knowledge, Attitudes, Practice	COVID-19	1
*Health Knowledge, Attitudes, Practice	*Coronavirus Infections	1
Surveys and Questionnaires	Adolescent	1
Surveys and Questionnaires	Humans	1
Surveys and Questionnaires	Social Determinants of Health	1
Parents/*education/*psychology	Humans	1
Parents/*education/*psychology	Peanut Hypersensitivity/diagnosis	1
Parents/*education/*psychology	Anaphylaxis/etiology/therapy	1
Nurse Clinicians	Respiratory Therapy	1
Nurse Clinicians	*Trust	1
Nurse Clinicians	Exercise Therapy	1
Nurse Clinicians	*Attitude to Health	1
Nurse Clinicians	Referral and Consultation	1
Nurse Clinicians	Evidence-Based Medicine	1
Nurse Clinicians	*Poverty	1
Nurse Clinicians	Disease Management	1
Nurse Clinicians	Case Management	1
Nurse Clinicians	Humans	1
Nurse Clinicians	Saskatchewan	1
Nurse Clinicians	Pulmonary Disease, Chronic Obstructive/*rehabilitation	1
Health Services Accessibility	*Social Determinants of Health/ethnology	1
Health Services Accessibility	Cost of Illness	1
Health Services Accessibility	Humans	1
Health Services Accessibility	*Healthcare Disparities/ethnology	1
Health Services Accessibility	Ethnic Groups	1
Delivery of Health Care	Israel	1
Delivery of Health Care	Humans	1
Delivery of Health Care	Germany	1
Consensus	Humans	1
Consensus	Poverty	1
Educational Status	Humans	1
Educational Status	Culture	1
Educational Status	*Prejudice	1
Educational Status	Social Determinants of Health	1
Educational Status	*Language	1
Health Status	Humans	2
Health Status	Policy	2
Health Status	Social Determinants of Health	1
Health Status	*Population Health	1
Evidence-Based Medicine	Respiratory Therapy	1
Evidence-Based Medicine	*Trust	1
Evidence-Based Medicine	Exercise Therapy	1
Evidence-Based Medicine	*Attitude to Health	1
Evidence-Based Medicine	Referral and Consultation	1
Evidence-Based Medicine	*Poverty	1
Evidence-Based Medicine	Disease Management	1
Evidence-Based Medicine	Case Management	1
Evidence-Based Medicine	Humans	1
Evidence-Based Medicine	Saskatchewan	1
Evidence-Based Medicine	Pulmonary Disease, Chronic Obstructive/*rehabilitation	1
Ethnic Groups	*Social Determinants of Health/ethnology	1
Ethnic Groups	Cost of Illness	1
Ethnic Groups	Humans	1
Ethnic Groups	*Healthcare Disparities/ethnology	1
Disclosure	Humans	1
*Poverty	Respiratory Therapy	1
*Poverty	*Trust	1
*Poverty	Exercise Therapy	1
*Poverty	*Attitude to Health	1
*Poverty	Referral and Consultation	1
*Poverty	Disease Management	1
*Poverty	Case Management	1
*Poverty	Humans	1
*Poverty	Saskatchewan	1
*Poverty	Pulmonary Disease, Chronic Obstructive/*rehabilitation	1
Case Management	Respiratory Therapy	1
Case Management	*Trust	1
Case Management	Exercise Therapy	1
Case Management	*Attitude to Health	1
Case Management	Referral and Consultation	1
Case Management	Disease Management	1
Case Management	Humans	1
Case Management	Saskatchewan	1
Case Management	Pulmonary Disease, Chronic Obstructive/*rehabilitation	1
Peanut Hypersensitivity/diagnosis	Humans	1
Peanut Hypersensitivity/diagnosis	Anaphylaxis/etiology/therapy	1
Culture	Humans	1
Culture	*Prejudice	1
Culture	Social Determinants of Health	1
Culture	*Language	1
*Coronavirus Infections	*Pandemics	1
*Coronavirus Infections	Humans	1
*Coronavirus Infections	COVID-19	1
New York	Humans	1
Republic of Korea	Humans	1
Pandemics	Patient Portals/legislation & jurisprudence	1
Pandemics	Internet Access/statistics & numerical data	1
Pandemics	Humans	1
Pandemics	COVID-19	1
Pandemics	Computer Literacy	1
Pandemics	Coronavirus Infections/epidemiology	1
Disease Management	Respiratory Therapy	1
Disease Management	*Trust	1
Disease Management	Exercise Therapy	1
Disease Management	*Attitude to Health	1
Disease Management	Referral and Consultation	1
Disease Management	Humans	1
Disease Management	Saskatchewan	1
Disease Management	Pulmonary Disease, Chronic Obstructive/*rehabilitation	1
*Patient Outcome Assessment	Practice Guidelines as Topic	1
*Patient Outcome Assessment	Humans	1
*Population Health	Policy	1
*Population Health	Humans	1
Practice Guidelines as Topic	Humans	1
Publishing	Immunization/*statistics & numerical data	1
Publishing	*Health Resources	1
Publishing	Humans	1
Adolescent	Humans	3
Adolescent	Pregnancy in Adolescence	1
Adolescent	Social Determinants of Health	1
Adolescent	Literacy	1
Nursing Staff/organization & administration	Humans	1
Nursing Staff/organization & administration	*Public Policy	1
Respiratory Therapy	*Trust	1
Respiratory Therapy	Exercise Therapy	1
Respiratory Therapy	*Attitude to Health	1
Respiratory Therapy	Referral and Consultation	1
Respiratory Therapy	Humans	1
Respiratory Therapy	Saskatchewan	1
Respiratory Therapy	Pulmonary Disease, Chronic Obstructive/*rehabilitation	1
*Pandemics	Humans	1
*Pandemics	COVID-19	1
*Research Subjects	*Minority Groups	1
*Research Subjects	Humans	1
*Healthcare Disparities/ethnology	*Social Determinants of Health/ethnology	1
*Healthcare Disparities/ethnology	Cost of Illness	1
*Healthcare Disparities/ethnology	Humans	1
Computer Literacy	Patient Portals/legislation & jurisprudence	1
Computer Literacy	Internet Access/statistics & numerical data	1
Computer Literacy	Humans	1
Computer Literacy	COVID-19	1
Computer Literacy	Coronavirus Infections/epidemiology	1
*Prejudice	Humans	1
*Prejudice	Social Determinants of Health	1
*Prejudice	*Language	1
Pregnancy in Adolescence	Humans	1
Policy	Humans	2
Policy	Social Determinants of Health	1
Israel	Humans	1
Israel	Germany	1
*Social Determinants of Health/ethnology	Cost of Illness	1
*Social Determinants of Health/ethnology	Humans	1
*Health Resources	Immunization/*statistics & numerical data	1
*Health Resources	Humans	1
Social Class	Humans	1
Social Class	*Information Systems	1
Social Class	Social Determinants of Health	1
*Trust	Exercise Therapy	1
*Trust	*Attitude to Health	1
*Trust	Referral and Consultation	1
*Trust	Humans	1
*Trust	Saskatchewan	1
*Trust	Pulmonary Disease, Chronic Obstructive/*rehabilitation	1
Germany	Humans	1
Exercise Therapy	*Attitude to Health	1
Exercise Therapy	Referral and Consultation	1
Exercise Therapy	Humans	1
Exercise Therapy	Saskatchewan	1
Exercise Therapy	Pulmonary Disease, Chronic Obstructive/*rehabilitation	1
*Information Systems	Humans	1
*Information Systems	Social Determinants of Health	1
Delivery of Health Care/*organization & administration	Humans	1
*Public Policy	Humans	3
Literacy	Humans	1
*Attitude to Health	Referral and Consultation	1
*Attitude to Health	Humans	1
*Attitude to Health	Saskatchewan	1
*Attitude to Health	Pulmonary Disease, Chronic Obstructive/*rehabilitation	1
Patient Portals/legislation & jurisprudence	Internet Access/statistics & numerical data	1
Patient Portals/legislation & jurisprudence	Humans	1
Patient Portals/legislation & jurisprudence	COVID-19	1
Patient Portals/legislation & jurisprudence	Coronavirus Infections/epidemiology	1
Internet Access/statistics & numerical data	Humans	1
Internet Access/statistics & numerical data	COVID-19	1
Internet Access/statistics & numerical data	Coronavirus Infections/epidemiology	1
*Minority Groups	Humans	1
Cost of Illness	Humans	1
COVID-19	Humans	2
COVID-19	Coronavirus Infections/epidemiology	1
Coronavirus Infections/epidemiology	Humans	1
Anaphylaxis/etiology/therapy	Humans	1
Social Determinants of Health	Humans	4
Social Determinants of Health	*Language	1
Immunization/*statistics & numerical data	Humans	1
Humans	Referral and Consultation	1
Humans	Poverty	1
Humans	Saskatchewan	1
Humans	Pulmonary Disease, Chronic Obstructive/*rehabilitation	1
Humans	*Language	1
Referral and Consultation	Saskatchewan	1
Referral and Consultation	Pulmonary Disease, Chronic Obstructive/*rehabilitation	1
Saskatchewan	Pulmonary Disease, Chronic Obstructive/*rehabilitation	1
