# Supplementary material for: Connections and Biases in Health Equity and Culture Research: A Semantic Network Analysis
Source: Front Public Health. 2022 Mar 29;10:834172. doi: 10.3389/fpubh.2022.834172 (PMC9002348; doi:10.3389/fpubh.2022.834172)
Supplement: Supplementary file 1 [file Data_Sheet_1.ZIP › Supplementary_Materials/Supplementary_Document_5.txt]

PMID- 32594004
OWN - NLM
STAT- MEDLINE
DCOM- 20200828
LR  - 20200828
IS  - 1879-8365 (Electronic)
IS  - 0926-9630 (Linking)
VI  - 269
DP  - 2020 Jun 25
TI  - Health Literacy Initiatives and Lessons Learned within Public Health Agencies.
PG  - 294-302
LID - 10.3233/SHTI200044 [doi]
AB  - Located in the northeastern part of the United States, New York State is extremely 
      diverse - from the perspectives of culture, history, language, geography, economy, 
      to name a few. Spreading across approximately 55,000 miles and taking into 
      consideration the diversity of health needs across the state, the New York State 
      Department of Health (NYS DOH) is dedicated to improving the health of all New 
      Yorkers. This is evident in a Prevention Agenda which is New York State's health 
      improvement plan, the blueprint for state and local actions to improve the health 
      and well-being of all New Yorkers, and to promote health equity in all populations 
      who experience disparities [1]. In addition, strategies for successful partnerships 
      include long standing relationships with local health departments, community health 
      centers, hospital systems, community-based organizations, individuals and groups who 
      rely on the State Department of Health for quality services to achieve health equity 
      and eliminate health disparities. This report provides an overview of previous, 
      current, and forthcoming health literacy activities spearheaded by the New York 
      State Department of Health Office of Minority Health and Health Disparities 
      Prevention that support the importance of effective communication and health 
      literacy across the Department.
FAU - Alvarado-Little, Wilma
AU  - Alvarado-Little W
AD  - New York State Department of Health, U.S.A.
LA  - eng
PT  - Journal Article
PL  - Netherlands
TA  - Stud Health Technol Inform
JT  - Studies in health technology and informatics
JID - 9214582
SB  - T
MH  - Health Equity
MH  - *Health Literacy
MH  - Humans
MH  - New York
MH  - Public Health
MH  - State Health Plans
MH  - United States
OTO - NOTNLM
OT  - Health literacy
OT  - disparities
OT  - equity
OT  - initiatives
OT  - performance measures
OT  - strategic planning
EDAT- 2020/07/01 06:00
MHDA- 2020/08/29 06:00
CRDT- 2020/06/29 06:00
PHST- 2020/06/29 06:00 [entrez]
PHST- 2020/07/01 06:00 [pubmed]
PHST- 2020/08/29 06:00 [medline]
AID - SHTI200044 [pii]
AID - 10.3233/SHTI200044 [doi]
PST - ppublish
SO  - Stud Health Technol Inform. 2020 Jun 25;269:294-302. doi: 10.3233/SHTI200044.

PMID- 33092206
OWN - NLM
STAT- MEDLINE
DCOM- 20210112
LR  - 20210112
IS  - 1660-4601 (Electronic)
IS  - 1661-7827 (Print)
IS  - 1660-4601 (Linking)
VI  - 17
IP  - 20
DP  - 2020 Oct 20
TI  - Moving Health Literacy Research and Practice towards a Vision of Equity, Precision 
      and Transparency.
LID - 10.3390/ijerph17207650 [doi]
LID - 7650
AB  - Over the past two decades, health literacy research has gained increasing attention 
      in global health initiatives to reduce health disparities. While it is 
      well-documented that health literacy is associated with health outcomes, most 
      findings are generated from cross-sectional data. Along with the increasing 
      importance of health literacy in policy, there is a lack of specificity and 
      transparency about how to improve health literacy in practice. In this study, we are 
      calling for a shift of current research paradigms from judging health literacy 
      levels towards observing how health literacy skills are developed over the life 
      course and practised in the real world. This includes using a life-course approach, 
      integrating the rationale of precision public health, applying open science 
      practice, and promoting actionable knowledge translation strategies. We show how a 
      greater appreciation for these paradigms promises to advance health literacy 
      research and practice towards an equitable, precise, transparent, and actionable 
      vision.
FAU - Guo, Shuaijun
AU  - Guo S
AUID- ORCID: 0000-0001-5737-4765
AD  - Centre for Community Child Health, Murdoch Children's Research Institute, Royal 
      Children's Hospital, Melbourne, VIC 3052, Australia.
AD  - Department of Pediatrics, University of Melbourne, Melbourne, VIC 3010, Australia.
FAU - Yu, Xiaoming
AU  - Yu X
AD  - Institute of Child and Adolescent Health, School of Public Health, Peking 
      University, Beijing 100191, China.
FAU - Okan, Orkan
AU  - Okan O
AUID- ORCID: 0000-0003-1714-4783
AD  - Centre for Prevention and Intervention in Childhood and Adolescence (CPI), Faculty 
      of Educational Science, Bielefeld University, 33615 Bielefeld, Germany.
LA  - eng
PT  - Journal Article
PT  - Research Support, Non-U.S. Gov't
DEP - 20201020
TA  - Int J Environ Res Public Health
JT  - International journal of environmental research and public health
JID - 101238455
SB  - IM
MH  - Cross-Sectional Studies
MH  - Disclosure
MH  - *Health Equity
MH  - *Health Literacy
MH  - Humans
MH  - Public Health
PMC - PMC7589069
OTO - NOTNLM
OT  - *health literacy
OT  - *knowledge translation
OT  - *life course
OT  - *open science
OT  - *precision public health
COIS- The authors declare no conflict of interest.
EDAT- 2020/10/24 06:00
MHDA- 2021/01/13 06:00
CRDT- 2020/10/23 01:01
PHST- 2020/09/24 00:00 [received]
PHST- 2020/10/15 00:00 [revised]
PHST- 2020/10/16 00:00 [accepted]
PHST- 2020/10/23 01:01 [entrez]
PHST- 2020/10/24 06:00 [pubmed]
PHST- 2021/01/13 06:00 [medline]
AID - ijerph17207650 [pii]
AID - ijerph-17-07650 [pii]
AID - 10.3390/ijerph17207650 [doi]
PST - epublish
SO  - Int J Environ Res Public Health. 2020 Oct 20;17(20):7650. doi: 
      10.3390/ijerph17207650.

PMID- 32213891
OWN - NLM
STAT- MEDLINE
DCOM- 20201030
LR  - 20201030
IS  - 1660-4601 (Electronic)
IS  - 1661-7827 (Print)
IS  - 1660-4601 (Linking)
VI  - 17
IP  - 6
DP  - 2020 Mar 24
TI  - International Perspective on Health Literacy and Health Equity: Factors That 
      Influence the Former Soviet Union Immigrants.
LID - 10.3390/ijerph17062155 [doi]
LID - 2155
AB  - Among the world's 272 million international migrants, more than 25 million are from 
      the former Soviet Union (FSU), yet there is a paucity of literature available about 
      FSU immigrants' health literacy. Besides linguistic and cultural differences, FSU 
      immigrants often come from a distinct healthcare system affecting their ability to 
      find, evaluate, process, and use health information in the host countries. In this 
      scoping review and commentary, we describe the health literacy issues of FSU 
      immigrants and provide an overview of FSU immigrants' health literacy based on the 
      integrated health literacy model. We purposefully consider the three most common 
      locations where FSU immigrants have settled: the USA, Germany, and Israel. For 
      context, we describe the healthcare systems of the three host countries and the two 
      post-Soviet countries to illustrate the contribution of system-level factors on FSU 
      immigrants' health literacy. We identify research gaps and set a future research 
      agenda to help understand FSU immigrants' health literacy across countries. Amidst 
      the ongoing global population changes related to international migration, this 
      article contributes to a broad-scope understanding of health literacy among FSU 
      immigrants related to the system-level factors that may also apply to other 
      immigrants, migrants, and refugees.
FAU - Kostareva, Uliana
AU  - Kostareva U
AUID- ORCID: 0000-0002-0032-6815
AD  - School of Nursing and Dental Hygiene, University of Hawai'i at Mānoa, Honolulu, HI 
      96822, USA.
FAU - Albright, Cheryl L
AU  - Albright CL
AD  - School of Nursing and Dental Hygiene, University of Hawai'i at Mānoa, Honolulu, HI 
      96822, USA.
FAU - Berens, Eva-Maria
AU  - Berens EM
AD  - Interdisciplinary Center for Health Literacy Research, Bielefeld University, 33699 
      Bielefeld, Germany.
FAU - Levin-Zamir, Diane
AU  - Levin-Zamir D
AD  - Department of Health Education and Promotion, Clalit Health Services, School of 
      Public Health, University of Haifa, Haifa 31000, Israel.
FAU - Aringazina, Altyn
AU  - Aringazina A
AD  - Kazakhstan School of Public Health, Medical University, Almaty 050000, Kazakhstan.
FAU - Lopatina, Maria
AU  - Lopatina M
AD  - National Medical Research Center for Therapy and Preventive Medicine of the Ministry 
      of Health of the Russian Federation, 101000 Moscow, Russia.
FAU - Ivanov, Luba L
AU  - Ivanov LL
AD  - Chamberlain College of Nursing, Chamberlain University, Downers Grove, 60515 IL, 
      USA.
FAU - Sentell, Tetine L
AU  - Sentell TL
AD  - Office of Public Health Studies, University of Hawai'i at Mānoa, Honolulu, HI 96822, 
      USA.
LA  - eng
PT  - Journal Article
PT  - Research Support, Non-U.S. Gov't
PT  - Review
DEP - 20200324
TA  - Int J Environ Res Public Health
JT  - International journal of environmental research and public health
JID - 101238455
SB  - IM
MH  - Delivery of Health Care
MH  - *Emigrants and Immigrants
MH  - Germany
MH  - *Health Equity
MH  - *Health Literacy
MH  - Humans
MH  - *Internationality
MH  - Israel
MH  - USSR
MH  - United States
PMC - PMC7142703
OTO - NOTNLM
OT  - *Russian-speaking
OT  - *Soviet
OT  - *access to care
OT  - *healthcare system
OT  - *immigrant
OT  - *migrant
OT  - *refugee
COIS- The authors declare no conflict of interest.
EDAT- 2020/03/28 06:00
MHDA- 2020/10/31 06:00
CRDT- 2020/03/28 06:00
PHST- 2020/01/29 00:00 [received]
PHST- 2020/03/07 00:00 [revised]
PHST- 2020/03/16 00:00 [accepted]
PHST- 2020/03/28 06:00 [entrez]
PHST- 2020/03/28 06:00 [pubmed]
PHST- 2020/10/31 06:00 [medline]
AID - ijerph17062155 [pii]
AID - ijerph-17-02155 [pii]
AID - 10.3390/ijerph17062155 [doi]
PST - epublish
SO  - Int J Environ Res Public Health. 2020 Mar 24;17(6):2155. doi: 
      10.3390/ijerph17062155.

PMID- 32357457
OWN - NLM
STAT- MEDLINE
DCOM- 20200508
LR  - 20201218
IS  - 1660-4601 (Electronic)
IS  - 1661-7827 (Print)
IS  - 1660-4601 (Linking)
VI  - 17
IP  - 9
DP  - 2020 Apr 26
TI  - Interdisciplinary Perspectives on Health Literacy Research Around the World: More 
      Important Than Ever in a Time of COVID-19.
LID - 10.3390/ijerph17093010 [doi]
LID - 3010
AB  - As we write our editorial for a health literacy special issue in the midst of the 
      international COVID-19 crisis, we take this opportunity to highlight the importance 
      of individual, community, and population health literacy. We are not only in a 
      "pandemic" but also an "infodemic". Health literacy is more important than ever in 
      the face of these global health threats, which have impacted outcomes across the 
      levels of the socio-ecological model (SEM), including individual health behaviors, 
      family relationships, organizational behavior, state policy-making, national 
      mortality statistics, and the international economy in the span of weeks. Our 
      special issue sought to pull together interdisciplinary threads guided by two 
      principles. The first was defining health literacy as essential skills and 
      situational resources needed for people to find, understand, evaluate, communicate, 
      and use information and services in a variety of forms across various settings 
      throughout their life course to promote health and wellbeing. The second was the 
      idea that enhancing health literacy in populations and systems is critical to 
      achieving health equity. In this time of public health need across traditional 
      borders, the inter-sectoral and international perspectives of special issue articles 
      are more urgent than ever. A greater understanding, appreciation, and application of 
      health literacy can support policy action on multiple levels to address major public 
      health challenges. Health literacy should be built deliberately as a 
      population-level resource and community asset. We have summarized the set of 
      articles in this special issue across the levels of the SEM, hoping their thoughtful 
      considerations and interesting findings will help to support global health and 
      wellness and inspire future research, policy, and practice in this global public 
      health emergency and beyond.
FAU - Sentell, Tetine
AU  - Sentell T
AD  - Office of Public Health Studies, University of Hawai'i at Mānoa, Honolulu, HI 96822, 
      USA.
FAU - Vamos, Sandra
AU  - Vamos S
AUID- ORCID: 0000-0003-3049-506X
AD  - School of Interdisciplinary Health Programs, Western Michigan University, Kalamazoo, 
      MI 49008, USA.
FAU - Okan, Orkan
AU  - Okan O
AUID- ORCID: 0000-0003-1714-4783
AD  - Interdisciplinary Center for Health Literacy Research, Bielefeld University, 33615 
      Bielefeld, Germany.
LA  - eng
GR  - 01EL1824A/Federal Ministry of Education and Research: Health Literacy in Childhood 
      and Adolescence/International
PT  - Editorial
DEP - 20200426
TA  - Int J Environ Res Public Health
JT  - International journal of environmental research and public health
JID - 101238455
SB  - IM
MH  - Betacoronavirus
MH  - COVID-19
MH  - *Coronavirus Infections
MH  - Health Equity
MH  - *Health Knowledge, Attitudes, Practice
MH  - *Health Literacy
MH  - *Health Promotion
MH  - Humans
MH  - *Pandemics
MH  - *Pneumonia, Viral
MH  - Policy Making
MH  - Public Health
MH  - SARS-CoV-2
PMC - PMC7246523
OTO - NOTNLM
OT  - *COVID-19
OT  - *education
OT  - *equity
OT  - *global
OT  - *health education
OT  - *health literacy
OT  - *infodemic
OT  - *interdisciplinary
OT  - *perspectives
OT  - *public health
OT  - *trend
COIS- The authors declare no conflict of interest.
EDAT- 2020/05/03 06:00
MHDA- 2020/05/10 06:00
CRDT- 2020/05/03 06:00
PHST- 2020/04/01 00:00 [received]
PHST- 2020/04/22 00:00 [revised]
PHST- 2020/04/22 00:00 [accepted]
PHST- 2020/05/03 06:00 [entrez]
PHST- 2020/05/03 06:00 [pubmed]
PHST- 2020/05/10 06:00 [medline]
AID - ijerph17093010 [pii]
AID - ijerph-17-03010 [pii]
AID - 10.3390/ijerph17093010 [doi]
PST - epublish
SO  - Int J Environ Res Public Health. 2020 Apr 26;17(9):3010. doi: 
      10.3390/ijerph17093010.

PMID- 27538529
OWN - NLM
STAT- MEDLINE
DCOM- 20170719
LR  - 20191210
IS  - 1471-2458 (Electronic)
IS  - 1471-2458 (Linking)
VI  - 16
DP  - 2016 Aug 19
TI  - Assessing health literacy in the eastern and middle-eastern cultures.
PG  - 831
LID - 10.1186/s12889-016-3488-9 [doi]
LID - 831
AB  - BACKGROUND: Health literacy is a term employed to assess the ability of people to 
      meet the increasing demands related to health in a rapidly evolving society. Low 
      health literacy can affect the social determinants of health, health outcomes and 
      the use of healthcare services. The purpose of the study was to develop a survey 
      construct to assess health literacy within the context of regional culture. 
      Different socioeconomic status among the Eastern and Middle Eastern countries may 
      restrict, health information access and utilization for those with low literacy. 
      METHODS: By employing expert panel, Delphi technique, focus group methodologies, and 
      pre-testing using participants (N = 900) from the UAE and India, a survey construct 
      to the Eastern-Middle Eastern cultures was developed. Reliability was assessed using 
      Cronbach's α and validity using Factor analysis. Kiaser-Meyer-Olkin (KMO) sampling 
      adequacy and Bartlett's tests were used to assess the strength of the relationship 
      among the variables. RESULTS: Inclusion of non-health related items were found to be 
      critical in the authentic assessment of health literacy in the Eastern and Middle 
      Eastern population given the influence of social desirability. Thirty-two percentage 
      of the original 19-item construct was eliminated by the focus group for reasons of 
      relevance and impact for the local culture. Field pretesting participants from two 
      countries, indicated overall construct reliability (Cronbach's α =0.85), validity 
      and consistency (KMO value of 0.92 and Bartlett's test of sphericity was 
      significant). CONCLUSION: The Eastern-Middle Eastern Adult Health Literacy 
      (EMAHL13), screening instrument is brief, simple, a useful indicator of whether or 
      not a patient can read. It assessespatients' ability to comprehend by distinguishing 
      between health and non-health related items. The EMAHL13 will be a useful too for 
      the reliable assessment of health literacy in countries, where culture plays a 
      significant impact. This will be the first steptowards providing equitable access to 
      healthcare for countries that have large populations with low socioeconomic status.
FAU - Nair, Satish Chandrasekhar
AU  - Nair SC
AD  - Academic Affairs Medical Affairs Department, Tawam Hospital- Johns Hopkins Medicine 
      International Affiliate, Post Box 15258, Al Ain, UAE. schandra@tawamhospital.ae.
FAU - Satish, Karthyayani Priya
AU  - Satish KP
AD  - Al Daar Al Ain International School, Al Ain, UAE.
FAU - Sreedharan, Jayadevan
AU  - Sreedharan J
AD  - Department of Statistics, Gulf Medical University, Ajman, UAE.
FAU - Ibrahim, Halah
AU  - Ibrahim H
AD  - Johns Hopkins Graduate School of Education, Baltimore, MD, USA.
LA  - eng
PT  - Journal Article
PT  - Validation Study
DEP - 20160819
TA  - BMC Public Health
JT  - BMC public health
JID - 100968562
SB  - IM
MH  - Adolescent
MH  - Adult
MH  - *Culture
MH  - Factor Analysis, Statistical
MH  - Female
MH  - Health Equity
MH  - *Health Literacy
MH  - Humans
MH  - India
MH  - Literacy
MH  - Male
MH  - Middle Aged
MH  - Reading
MH  - Reproducibility of Results
MH  - Surveys and Questionnaires/*standards
MH  - United Arab Emirates
MH  - Young Adult
PMC - PMC4991078
OTO - NOTNLM
OT  - *Culture
OT  - *Health literacy
OT  - *Health outcomes
OT  - *Middle Eastern
OT  - *Survey instrument
EDAT- 2016/08/20 06:00
MHDA- 2017/07/20 06:00
CRDT- 2016/08/20 06:00
PHST- 2016/03/14 00:00 [received]
PHST- 2016/08/11 00:00 [accepted]
PHST- 2016/08/20 06:00 [entrez]
PHST- 2016/08/20 06:00 [pubmed]
PHST- 2017/07/20 06:00 [medline]
AID - 10.1186/s12889-016-3488-9 [pii]
AID - 3488 [pii]
AID - 10.1186/s12889-016-3488-9 [doi]
PST - epublish
SO  - BMC Public Health. 2016 Aug 19;16:831. doi: 10.1186/s12889-016-3488-9.

PMID- 33201774
OWN - NLM
STAT- MEDLINE
DCOM- 20210917
LR  - 20210917
IS  - 1541-3519 (Electronic)
IS  - 0272-684X (Linking)
VI  - 42
IP  - 1
DP  - 2021 Oct
TI  - Health Literacy in Korean Adults and Korean American Immigrants: Implications for 
      Achieving Health Equity.
PG  - 29-36
LID - 10.1177/0272684X20973511 [doi]
AB  - Health literacy is necessary to understand health information and make appropriate 
      decisions regarding one's health. This study aims to investigate (1) the health 
      literacy level of Korean citizens and Korean American (KA) immigrants in the United 
      States and (2) factors that influence health literacy across three age groups. A 
      quota sampling method was used to collect cross-sectional survey data from 404 
      Korean participants and 404 KA immigrants. Andersen's behavioral model was used as 
      the theoretical framework for this study. Overall, Korean participants had a higher 
      mean score on health literacy than did the KA immigrants. Only one of predisposing 
      and enabling factors were significant variables influencing health literacy in KA 
      immigrants, while several predisposing, enabling and need factors were significantly 
      associated with health literacy in Korean adults. Our findings indicate that both 
      countries need to have a community-based health literacy educational program that is 
      tailored to each age group.
FAU - Chung, Soondool
AU  - Chung S
AD  - Department of Social Welfare, Graduate School of Social Welfare, Ewha Womans 
      University, Seoul, Korea.
FAU - Lee, Hee Yun
AU  - Lee HY
AUID- ORCID: 0000-0003-3499-6304
AD  - School of Social Work, University of Alabama, Tuscaloosa, United States.
FAU - Lee, Miwoo
AU  - Lee M
AD  - Department of Social Welfare, Graduate School of Social Welfare, Ewha Womans 
      University, Seoul, Korea.
FAU - Chung, Semi
AU  - Chung S
AD  - Department of Social Welfare, Graduate School of Social Welfare, Ewha Womans 
      University, Seoul, Korea.
LA  - eng
PT  - Journal Article
DEP - 20201117
PL  - United States
TA  - Int Q Community Health Educ
JT  - International quarterly of community health education
JID - 8010942
SB  - IM
MH  - Adult
MH  - Asian Americans
MH  - Cross-Sectional Studies
MH  - *Emigrants and Immigrants
MH  - *Health Equity
MH  - *Health Literacy
MH  - Humans
MH  - Republic of Korea
MH  - United States
OTO - NOTNLM
OT  - Korean adults
OT  - health accessibility
OT  - health disparity
OT  - health literacy
OT  - immigrants
EDAT- 2020/11/18 06:00
MHDA- 2021/09/18 06:00
CRDT- 2020/11/17 17:11
PHST- 2020/11/18 06:00 [pubmed]
PHST- 2021/09/18 06:00 [medline]
PHST- 2020/11/17 17:11 [entrez]
AID - 10.1177/0272684X20973511 [doi]
PST - ppublish
SO  - Int Q Community Health Educ. 2021 Oct;42(1):29-36. doi: 10.1177/0272684X20973511. 
      Epub 2020 Nov 17.

PMID- 32354233
OWN - NLM
STAT- MEDLINE
DCOM- 20211028
LR  - 20211028
IS  - 1532-7027 (Electronic)
IS  - 1041-0236 (Linking)
VI  - 36
IP  - 10
DP  - 2021 Sep
TI  - Re-Prioritizing Digital Health and Health Literacy in Healthy People 2030 to Affect 
      Health Equity.
PG  - 1155-1162
LID - 10.1080/10410236.2020.1748828 [doi]
AB  - The U.S. Healthy People 2030 health objective-setting process has taken place in an 
      inequitable social structure with significant implications for health literacy, 
      health equity, and population health. The draft 2030 objectives have greatly reduced 
      the number of digital health and health literacy objectives, meaning our national 
      agenda is poised to capture only a fraction of what will evolve in digital and 
      health literacy between 2020 and 2030. This paper synthesizes two decades of Healthy 
      People data on health literacy and digital health objectives, highlights the digital 
      health and health literacy trends and disparities that persist and proposes remedies 
      to ensure that health literacy and digital health issues receive the attention they 
      deserve in the next decade. These remedies can inform policies, research, and 
      interventions that touch health communication and digital health issues.
FAU - Jackson, Devlon N
AU  - Jackson DN
AD  - Center for Health Literacy, School of Public Health, University of Maryland.
AD  - Maryland Center for Health Equity, School of Public Health, University of Maryland.
AD  - Department of Behavioral and Community Health, School of Public Health, University 
      of Maryland.
FAU - Trivedi, Neha
AU  - Trivedi N
AD  - Department of Behavioral and Community Health, School of Public Health, University 
      of Maryland.
FAU - Baur, Cynthia
AU  - Baur C
AD  - Center for Health Literacy, School of Public Health, University of Maryland.
AD  - Department of Behavioral and Community Health, School of Public Health, University 
      of Maryland.
LA  - eng
PT  - Journal Article
DEP - 20200430
PL  - England
TA  - Health Commun
JT  - Health communication
JID - 8908762
SB  - IM
MH  - *Health Equity
MH  - *Health Literacy
MH  - Health Status
MH  - Humans
MH  - Policy
MH  - *Population Health
EDAT- 2020/05/02 06:00
MHDA- 2021/10/29 06:00
CRDT- 2020/05/02 06:00
PHST- 2020/05/02 06:00 [pubmed]
PHST- 2021/10/29 06:00 [medline]
PHST- 2020/05/02 06:00 [entrez]
AID - 10.1080/10410236.2020.1748828 [doi]
PST - ppublish
SO  - Health Commun. 2021 Sep;36(10):1155-1162. doi: 10.1080/10410236.2020.1748828. Epub 
      2020 Apr 30.

PMID- 26077410
OWN - NLM
STAT- MEDLINE
DCOM- 20160914
LR  - 20181113
IS  - 0315-162X (Print)
IS  - 0315-162X (Linking)
VI  - 42
IP  - 12
DP  - 2015 Dec
TI  - Toward Ensuring Health Equity: Readability and Cultural Equivalence of OMERACT 
      Patient-reported Outcome Measures.
PG  - 2448-59
LID - 10.3899/jrheum.141168 [doi]
AB  - OBJECTIVE: The goal of the Outcome Measures in Rheumatology (OMERACT) 12 (2014) 
      equity working group was to determine whether and how comprehensibility of 
      patient-reported outcome measures (PROM) should be assessed, to ensure suitability 
      for people with low literacy and differing cultures. METHODS: The English, Dutch, 
      French, and Turkish Health Assessment Questionnaires and English and French 
      Osteoarthritis Knee and Hip Quality of Life questionnaires were evaluated by 
      applying 3 readability formulas: Flesch Reading Ease, Flesch-Kincaid grade level, 
      and Simple Measure of Gobbledygook; and a new tool, the Evaluative Linguistic 
      Framework for Questionnaires, developed to assess text quality of questionnaires. We 
      also considered a study assessing cross-cultural adaptation with/without 
      back-translation and/or expert committee. The results of this preconference work 
      were presented to the equity working group participants to gain their perspectives 
      on the importance of comprehensibility and cross-cultural adaptation for PROM. 
      RESULTS: Thirty-one OMERACT delegates attended the equity session. Twenty-six 
      participants agreed that PROM should be assessed for comprehensibility and for use 
      of suitable methods (4 abstained, 1 no). Twenty-two participants agreed that 
      cultural equivalency of PROM should be assessed and suitable methods used (7 
      abstained, 2 no). Special interest group participants identified challenges with 
      cross-cultural adaptation including resources required, and suggested patient 
      involvement for improving translation and adaptation. CONCLUSION: Future work will 
      include consensus exercises on what methods are required to ensure PROM are 
      appropriate for people with low literacy and different cultures.
FAU - Petkovic, Jennifer
AU  - Petkovic J
AD  - From the Centre for Global Health, University of Ottawa, Ottawa, Ontario, Canada; 
      University of Lorraine, EA 4360 Apemac, Nancy, France; Cabrini Institute and Monash 
      University, Melbourne, Australia; Bruyère Research Institute, and the Institute of 
      Population Health, University of Ottawa, Ottawa, Ontario, Canada; Faculty of 
      Medicine, Nursing and Health Sciences, Monash University, Australia; Musculoskeletal 
      Statistics Unit, The Parker Institute, Department of Rheumatology, Copenhagen 
      University Hospitals, Bispebjerg and Frederiksberg, Denmark; Department of Internal 
      Medicine, Division of Rheumatology, Maastricht University Medical Center and Caphri 
      Research Institute, Maastricht University, Maastricht, The Netherlands; Quintiles 
      Inc.; Division of Rheumatology, Department of Medicine, Duke University School of 
      Medicine, Durham, North Carolina, USA; Children's Hospital of Eastern Ontario 
      Research Institute, Department of Pediatrics, University of Ottawa, Ottawa, Ontario, 
      Canada; VU Medical Centre, Amsterdam, The Netherlands; University of California at 
      San Francisco, San Francisco, California, USA; Faculty of Health and Applied 
      Sciences, University of the West of England, Bristol, UK; Departments of Medicine 
      and Community Health Sciences, Cumming School of Medicine, University of Calgary, 
      Calgary, Alberta, Canada; Department of Internal Medicine II Rheumatology, Clinical 
      Immunology, Osteology, Physical Therapy and Sports Medicine, Schlosspark-Klinik, 
      Teaching Hospital of the Charité, University Medicine Berlin, Berlin, Germany; 
      University of Marmara, Faculty of Medicine, Department of Physical and 
      Rehabilitation Medicine, Rheumatology Clinics, Istanbul, Turkey; Birmingham Veterans 
      Affairs Medical Center and University of Alabama at Birmingham, Birmingham, Alabama; 
      Division of Rheumatology, University of Pennsylvania, Philadelphia, Pennsylvania, 
      USA; Ottawa Hospital Research Institute, Ottawa; University Health Network 
      (UHN)-Toronto Western Hospital, Toronto, Ontario
FAU - Epstein, Jonathan
AU  - Epstein J
AD  - From the Centre for Global Health, University of Ottawa, Ottawa, Ontario, Canada; 
      University of Lorraine, EA 4360 Apemac, Nancy, France; Cabrini Institute and Monash 
      University, Melbourne, Australia; Bruyère Research Institute, and the Institute of 
      Population Health, University of Ottawa, Ottawa, Ontario, Canada; Faculty of 
      Medicine, Nursing and Health Sciences, Monash University, Australia; Musculoskeletal 
      Statistics Unit, The Parker Institute, Department of Rheumatology, Copenhagen 
      University Hospitals, Bispebjerg and Frederiksberg, Denmark; Department of Internal 
      Medicine, Division of Rheumatology, Maastricht University Medical Center and Caphri 
      Research Institute, Maastricht University, Maastricht, The Netherlands; Quintiles 
      Inc.; Division of Rheumatology, Department of Medicine, Duke University School of 
      Medicine, Durham, North Carolina, USA; Children's Hospital of Eastern Ontario 
      Research Institute, Department of Pediatrics, University of Ottawa, Ottawa, Ontario, 
      Canada; VU Medical Centre, Amsterdam, The Netherlands; University of California at 
      San Francisco, San Francisco, California, USA; Faculty of Health and Applied 
      Sciences, University of the West of England, Bristol, UK; Departments of Medicine 
      and Community Health Sciences, Cumming School of Medicine, University of Calgary, 
      Calgary, Alberta, Canada; Department of Internal Medicine II Rheumatology, Clinical 
      Immunology, Osteology, Physical Therapy and Sports Medicine, Schlosspark-Klinik, 
      Teaching Hospital of the Charité, University Medicine Berlin, Berlin, Germany; 
      University of Marmara, Faculty of Medicine, Department of Physical and 
      Rehabilitation Medicine, Rheumatology Clinics, Istanbul, Turkey; Birmingham Veterans 
      Affairs Medical Center and University of Alabama at Birmingham, Birmingham, Alabama; 
      Division of Rheumatology, University of Pennsylvania, Philadelphia, Pennsylvania, 
      USA; Ottawa Hospital Research Institute, Ottawa; University Health Network 
      (UHN)-Toronto Western Hospital, Toronto, Ontario
FAU - Buchbinder, Rachelle
AU  - Buchbinder R
AD  - From the Centre for Global Health, University of Ottawa, Ottawa, Ontario, Canada; 
      University of Lorraine, EA 4360 Apemac, Nancy, France; Cabrini Institute and Monash 
      University, Melbourne, Australia; Bruyère Research Institute, and the Institute of 
      Population Health, University of Ottawa, Ottawa, Ontario, Canada; Faculty of 
      Medicine, Nursing and Health Sciences, Monash University, Australia; Musculoskeletal 
      Statistics Unit, The Parker Institute, Department of Rheumatology, Copenhagen 
      University Hospitals, Bispebjerg and Frederiksberg, Denmark; Department of Internal 
      Medicine, Division of Rheumatology, Maastricht University Medical Center and Caphri 
      Research Institute, Maastricht University, Maastricht, The Netherlands; Quintiles 
      Inc.; Division of Rheumatology, Department of Medicine, Duke University School of 
      Medicine, Durham, North Carolina, USA; Children's Hospital of Eastern Ontario 
      Research Institute, Department of Pediatrics, University of Ottawa, Ottawa, Ontario, 
      Canada; VU Medical Centre, Amsterdam, The Netherlands; University of California at 
      San Francisco, San Francisco, California, USA; Faculty of Health and Applied 
      Sciences, University of the West of England, Bristol, UK; Departments of Medicine 
      and Community Health Sciences, Cumming School of Medicine, University of Calgary, 
      Calgary, Alberta, Canada; Department of Internal Medicine II Rheumatology, Clinical 
      Immunology, Osteology, Physical Therapy and Sports Medicine, Schlosspark-Klinik, 
      Teaching Hospital of the Charité, University Medicine Berlin, Berlin, Germany; 
      University of Marmara, Faculty of Medicine, Department of Physical and 
      Rehabilitation Medicine, Rheumatology Clinics, Istanbul, Turkey; Birmingham Veterans 
      Affairs Medical Center and University of Alabama at Birmingham, Birmingham, Alabama; 
      Division of Rheumatology, University of Pennsylvania, Philadelphia, Pennsylvania, 
      USA; Ottawa Hospital Research Institute, Ottawa; University Health Network 
      (UHN)-Toronto Western Hospital, Toronto, Ontario
FAU - Welch, Vivian
AU  - Welch V
AD  - From the Centre for Global Health, University of Ottawa, Ottawa, Ontario, Canada; 
      University of Lorraine, EA 4360 Apemac, Nancy, France; Cabrini Institute and Monash 
      University, Melbourne, Australia; Bruyère Research Institute, and the Institute of 
      Population Health, University of Ottawa, Ottawa, Ontario, Canada; Faculty of 
      Medicine, Nursing and Health Sciences, Monash University, Australia; Musculoskeletal 
      Statistics Unit, The Parker Institute, Department of Rheumatology, Copenhagen 
      University Hospitals, Bispebjerg and Frederiksberg, Denmark; Department of Internal 
      Medicine, Division of Rheumatology, Maastricht University Medical Center and Caphri 
      Research Institute, Maastricht University, Maastricht, The Netherlands; Quintiles 
      Inc.; Division of Rheumatology, Department of Medicine, Duke University School of 
      Medicine, Durham, North Carolina, USA; Children's Hospital of Eastern Ontario 
      Research Institute, Department of Pediatrics, University of Ottawa, Ottawa, Ontario, 
      Canada; VU Medical Centre, Amsterdam, The Netherlands; University of California at 
      San Francisco, San Francisco, California, USA; Faculty of Health and Applied 
      Sciences, University of the West of England, Bristol, UK; Departments of Medicine 
      and Community Health Sciences, Cumming School of Medicine, University of Calgary, 
      Calgary, Alberta, Canada; Department of Internal Medicine II Rheumatology, Clinical 
      Immunology, Osteology, Physical Therapy and Sports Medicine, Schlosspark-Klinik, 
      Teaching Hospital of the Charité, University Medicine Berlin, Berlin, Germany; 
      University of Marmara, Faculty of Medicine, Department of Physical and 
      Rehabilitation Medicine, Rheumatology Clinics, Istanbul, Turkey; Birmingham Veterans 
      Affairs Medical Center and University of Alabama at Birmingham, Birmingham, Alabama; 
      Division of Rheumatology, University of Pennsylvania, Philadelphia, Pennsylvania, 
      USA; Ottawa Hospital Research Institute, Ottawa; University Health Network 
      (UHN)-Toronto Western Hospital, Toronto, Ontario
FAU - Rader, Tamara
AU  - Rader T
AD  - From the Centre for Global Health, University of Ottawa, Ottawa, Ontario, Canada; 
      University of Lorraine, EA 4360 Apemac, Nancy, France; Cabrini Institute and Monash 
      University, Melbourne, Australia; Bruyère Research Institute, and the Institute of 
      Population Health, University of Ottawa, Ottawa, Ontario, Canada; Faculty of 
      Medicine, Nursing and Health Sciences, Monash University, Australia; Musculoskeletal 
      Statistics Unit, The Parker Institute, Department of Rheumatology, Copenhagen 
      University Hospitals, Bispebjerg and Frederiksberg, Denmark; Department of Internal 
      Medicine, Division of Rheumatology, Maastricht University Medical Center and Caphri 
      Research Institute, Maastricht University, Maastricht, The Netherlands; Quintiles 
      Inc.; Division of Rheumatology, Department of Medicine, Duke University School of 
      Medicine, Durham, North Carolina, USA; Children's Hospital of Eastern Ontario 
      Research Institute, Department of Pediatrics, University of Ottawa, Ottawa, Ontario, 
      Canada; VU Medical Centre, Amsterdam, The Netherlands; University of California at 
      San Francisco, San Francisco, California, USA; Faculty of Health and Applied 
      Sciences, University of the West of England, Bristol, UK; Departments of Medicine 
      and Community Health Sciences, Cumming School of Medicine, University of Calgary, 
      Calgary, Alberta, Canada; Department of Internal Medicine II Rheumatology, Clinical 
      Immunology, Osteology, Physical Therapy and Sports Medicine, Schlosspark-Klinik, 
      Teaching Hospital of the Charité, University Medicine Berlin, Berlin, Germany; 
      University of Marmara, Faculty of Medicine, Department of Physical and 
      Rehabilitation Medicine, Rheumatology Clinics, Istanbul, Turkey; Birmingham Veterans 
      Affairs Medical Center and University of Alabama at Birmingham, Birmingham, Alabama; 
      Division of Rheumatology, University of Pennsylvania, Philadelphia, Pennsylvania, 
      USA; Ottawa Hospital Research Institute, Ottawa; University Health Network 
      (UHN)-Toronto Western Hospital, Toronto, Ontario
FAU - Lyddiatt, Anne
AU  - Lyddiatt A
AD  - From the Centre for Global Health, University of Ottawa, Ottawa, Ontario, Canada; 
      University of Lorraine, EA 4360 Apemac, Nancy, France; Cabrini Institute and Monash 
      University, Melbourne, Australia; Bruyère Research Institute, and the Institute of 
      Population Health, University of Ottawa, Ottawa, Ontario, Canada; Faculty of 
      Medicine, Nursing and Health Sciences, Monash University, Australia; Musculoskeletal 
      Statistics Unit, The Parker Institute, Department of Rheumatology, Copenhagen 
      University Hospitals, Bispebjerg and Frederiksberg, Denmark; Department of Internal 
      Medicine, Division of Rheumatology, Maastricht University Medical Center and Caphri 
      Research Institute, Maastricht University, Maastricht, The Netherlands; Quintiles 
      Inc.; Division of Rheumatology, Department of Medicine, Duke University School of 
      Medicine, Durham, North Carolina, USA; Children's Hospital of Eastern Ontario 
      Research Institute, Department of Pediatrics, University of Ottawa, Ottawa, Ontario, 
      Canada; VU Medical Centre, Amsterdam, The Netherlands; University of California at 
      San Francisco, San Francisco, California, USA; Faculty of Health and Applied 
      Sciences, University of the West of England, Bristol, UK; Departments of Medicine 
      and Community Health Sciences, Cumming School of Medicine, University of Calgary, 
      Calgary, Alberta, Canada; Department of Internal Medicine II Rheumatology, Clinical 
      Immunology, Osteology, Physical Therapy and Sports Medicine, Schlosspark-Klinik, 
      Teaching Hospital of the Charité, University Medicine Berlin, Berlin, Germany; 
      University of Marmara, Faculty of Medicine, Department of Physical and 
      Rehabilitation Medicine, Rheumatology Clinics, Istanbul, Turkey; Birmingham Veterans 
      Affairs Medical Center and University of Alabama at Birmingham, Birmingham, Alabama; 
      Division of Rheumatology, University of Pennsylvania, Philadelphia, Pennsylvania, 
      USA; Ottawa Hospital Research Institute, Ottawa; University Health Network 
      (UHN)-Toronto Western Hospital, Toronto, Ontario
FAU - Clerehan, Rosemary
AU  - Clerehan R
AD  - From the Centre for Global Health, University of Ottawa, Ottawa, Ontario, Canada; 
      University of Lorraine, EA 4360 Apemac, Nancy, France; Cabrini Institute and Monash 
      University, Melbourne, Australia; Bruyère Research Institute, and the Institute of 
      Population Health, University of Ottawa, Ottawa, Ontario, Canada; Faculty of 
      Medicine, Nursing and Health Sciences, Monash University, Australia; Musculoskeletal 
      Statistics Unit, The Parker Institute, Department of Rheumatology, Copenhagen 
      University Hospitals, Bispebjerg and Frederiksberg, Denmark; Department of Internal 
      Medicine, Division of Rheumatology, Maastricht University Medical Center and Caphri 
      Research Institute, Maastricht University, Maastricht, The Netherlands; Quintiles 
      Inc.; Division of Rheumatology, Department of Medicine, Duke University School of 
      Medicine, Durham, North Carolina, USA; Children's Hospital of Eastern Ontario 
      Research Institute, Department of Pediatrics, University of Ottawa, Ottawa, Ontario, 
      Canada; VU Medical Centre, Amsterdam, The Netherlands; University of California at 
      San Francisco, San Francisco, California, USA; Faculty of Health and Applied 
      Sciences, University of the West of England, Bristol, UK; Departments of Medicine 
      and Community Health Sciences, Cumming School of Medicine, University of Calgary, 
      Calgary, Alberta, Canada; Department of Internal Medicine II Rheumatology, Clinical 
      Immunology, Osteology, Physical Therapy and Sports Medicine, Schlosspark-Klinik, 
      Teaching Hospital of the Charité, University Medicine Berlin, Berlin, Germany; 
      University of Marmara, Faculty of Medicine, Department of Physical and 
      Rehabilitation Medicine, Rheumatology Clinics, Istanbul, Turkey; Birmingham Veterans 
      Affairs Medical Center and University of Alabama at Birmingham, Birmingham, Alabama; 
      Division of Rheumatology, University of Pennsylvania, Philadelphia, Pennsylvania, 
      USA; Ottawa Hospital Research Institute, Ottawa; University Health Network 
      (UHN)-Toronto Western Hospital, Toronto, Ontario
FAU - Christensen, Robin
AU  - Christensen R
AD  - From the Centre for Global Health, University of Ottawa, Ottawa, Ontario, Canada; 
      University of Lorraine, EA 4360 Apemac, Nancy, France; Cabrini Institute and Monash 
      University, Melbourne, Australia; Bruyère Research Institute, and the Institute of 
      Population Health, University of Ottawa, Ottawa, Ontario, Canada; Faculty of 
      Medicine, Nursing and Health Sciences, Monash University, Australia; Musculoskeletal 
      Statistics Unit, The Parker Institute, Department of Rheumatology, Copenhagen 
      University Hospitals, Bispebjerg and Frederiksberg, Denmark; Department of Internal 
      Medicine, Division of Rheumatology, Maastricht University Medical Center and Caphri 
      Research Institute, Maastricht University, Maastricht, The Netherlands; Quintiles 
      Inc.; Division of Rheumatology, Department of Medicine, Duke University School of 
      Medicine, Durham, North Carolina, USA; Children's Hospital of Eastern Ontario 
      Research Institute, Department of Pediatrics, University of Ottawa, Ottawa, Ontario, 
      Canada; VU Medical Centre, Amsterdam, The Netherlands; University of California at 
      San Francisco, San Francisco, California, USA; Faculty of Health and Applied 
      Sciences, University of the West of England, Bristol, UK; Departments of Medicine 
      and Community Health Sciences, Cumming School of Medicine, University of Calgary, 
      Calgary, Alberta, Canada; Department of Internal Medicine II Rheumatology, Clinical 
      Immunology, Osteology, Physical Therapy and Sports Medicine, Schlosspark-Klinik, 
      Teaching Hospital of the Charité, University Medicine Berlin, Berlin, Germany; 
      University of Marmara, Faculty of Medicine, Department of Physical and 
      Rehabilitation Medicine, Rheumatology Clinics, Istanbul, Turkey; Birmingham Veterans 
      Affairs Medical Center and University of Alabama at Birmingham, Birmingham, Alabama; 
      Division of Rheumatology, University of Pennsylvania, Philadelphia, Pennsylvania, 
      USA; Ottawa Hospital Research Institute, Ottawa; University Health Network 
      (UHN)-Toronto Western Hospital, Toronto, Ontario
FAU - Boonen, Annelies
AU  - Boonen A
AD  - From the Centre for Global Health, University of Ottawa, Ottawa, Ontario, Canada; 
      University of Lorraine, EA 4360 Apemac, Nancy, France; Cabrini Institute and Monash 
      University, Melbourne, Australia; Bruyère Research Institute, and the Institute of 
      Population Health, University of Ottawa, Ottawa, Ontario, Canada; Faculty of 
      Medicine, Nursing and Health Sciences, Monash University, Australia; Musculoskeletal 
      Statistics Unit, The Parker Institute, Department of Rheumatology, Copenhagen 
      University Hospitals, Bispebjerg and Frederiksberg, Denmark; Department of Internal 
      Medicine, Division of Rheumatology, Maastricht University Medical Center and Caphri 
      Research Institute, Maastricht University, Maastricht, The Netherlands; Quintiles 
      Inc.; Division of Rheumatology, Department of Medicine, Duke University School of 
      Medicine, Durham, North Carolina, USA; Children's Hospital of Eastern Ontario 
      Research Institute, Department of Pediatrics, University of Ottawa, Ottawa, Ontario, 
      Canada; VU Medical Centre, Amsterdam, The Netherlands; University of California at 
      San Francisco, San Francisco, California, USA; Faculty of Health and Applied 
      Sciences, University of the West of England, Bristol, UK; Departments of Medicine 
      and Community Health Sciences, Cumming School of Medicine, University of Calgary, 
      Calgary, Alberta, Canada; Department of Internal Medicine II Rheumatology, Clinical 
      Immunology, Osteology, Physical Therapy and Sports Medicine, Schlosspark-Klinik, 
      Teaching Hospital of the Charité, University Medicine Berlin, Berlin, Germany; 
      University of Marmara, Faculty of Medicine, Department of Physical and 
      Rehabilitation Medicine, Rheumatology Clinics, Istanbul, Turkey; Birmingham Veterans 
      Affairs Medical Center and University of Alabama at Birmingham, Birmingham, Alabama; 
      Division of Rheumatology, University of Pennsylvania, Philadelphia, Pennsylvania, 
      USA; Ottawa Hospital Research Institute, Ottawa; University Health Network 
      (UHN)-Toronto Western Hospital, Toronto, Ontario
FAU - Goel, Niti
AU  - Goel N
AD  - From the Centre for Global Health, University of Ottawa, Ottawa, Ontario, Canada; 
      University of Lorraine, EA 4360 Apemac, Nancy, France; Cabrini Institute and Monash 
      University, Melbourne, Australia; Bruyère Research Institute, and the Institute of 
      Population Health, University of Ottawa, Ottawa, Ontario, Canada; Faculty of 
      Medicine, Nursing and Health Sciences, Monash University, Australia; Musculoskeletal 
      Statistics Unit, The Parker Institute, Department of Rheumatology, Copenhagen 
      University Hospitals, Bispebjerg and Frederiksberg, Denmark; Department of Internal 
      Medicine, Division of Rheumatology, Maastricht University Medical Center and Caphri 
      Research Institute, Maastricht University, Maastricht, The Netherlands; Quintiles 
      Inc.; Division of Rheumatology, Department of Medicine, Duke University School of 
      Medicine, Durham, North Carolina, USA; Children's Hospital of Eastern Ontario 
      Research Institute, Department of Pediatrics, University of Ottawa, Ottawa, Ontario, 
      Canada; VU Medical Centre, Amsterdam, The Netherlands; University of California at 
      San Francisco, San Francisco, California, USA; Faculty of Health and Applied 
      Sciences, University of the West of England, Bristol, UK; Departments of Medicine 
      and Community Health Sciences, Cumming School of Medicine, University of Calgary, 
      Calgary, Alberta, Canada; Department of Internal Medicine II Rheumatology, Clinical 
      Immunology, Osteology, Physical Therapy and Sports Medicine, Schlosspark-Klinik, 
      Teaching Hospital of the Charité, University Medicine Berlin, Berlin, Germany; 
      University of Marmara, Faculty of Medicine, Department of Physical and 
      Rehabilitation Medicine, Rheumatology Clinics, Istanbul, Turkey; Birmingham Veterans 
      Affairs Medical Center and University of Alabama at Birmingham, Birmingham, Alabama; 
      Division of Rheumatology, University of Pennsylvania, Philadelphia, Pennsylvania, 
      USA; Ottawa Hospital Research Institute, Ottawa; University Health Network 
      (UHN)-Toronto Western Hospital, Toronto, Ontario
FAU - Maxwell, Lara J
AU  - Maxwell LJ
AD  - From the Centre for Global Health, University of Ottawa, Ottawa, Ontario, Canada; 
      University of Lorraine, EA 4360 Apemac, Nancy, France; Cabrini Institute and Monash 
      University, Melbourne, Australia; Bruyère Research Institute, and the Institute of 
      Population Health, University of Ottawa, Ottawa, Ontario, Canada; Faculty of 
      Medicine, Nursing and Health Sciences, Monash University, Australia; Musculoskeletal 
      Statistics Unit, The Parker Institute, Department of Rheumatology, Copenhagen 
      University Hospitals, Bispebjerg and Frederiksberg, Denmark; Department of Internal 
      Medicine, Division of Rheumatology, Maastricht University Medical Center and Caphri 
      Research Institute, Maastricht University, Maastricht, The Netherlands; Quintiles 
      Inc.; Division of Rheumatology, Department of Medicine, Duke University School of 
      Medicine, Durham, North Carolina, USA; Children's Hospital of Eastern Ontario 
      Research Institute, Department of Pediatrics, University of Ottawa, Ottawa, Ontario, 
      Canada; VU Medical Centre, Amsterdam, The Netherlands; University of California at 
      San Francisco, San Francisco, California, USA; Faculty of Health and Applied 
      Sciences, University of the West of England, Bristol, UK; Departments of Medicine 
      and Community Health Sciences, Cumming School of Medicine, University of Calgary, 
      Calgary, Alberta, Canada; Department of Internal Medicine II Rheumatology, Clinical 
      Immunology, Osteology, Physical Therapy and Sports Medicine, Schlosspark-Klinik, 
      Teaching Hospital of the Charité, University Medicine Berlin, Berlin, Germany; 
      University of Marmara, Faculty of Medicine, Department of Physical and 
      Rehabilitation Medicine, Rheumatology Clinics, Istanbul, Turkey; Birmingham Veterans 
      Affairs Medical Center and University of Alabama at Birmingham, Birmingham, Alabama; 
      Division of Rheumatology, University of Pennsylvania, Philadelphia, Pennsylvania, 
      USA; Ottawa Hospital Research Institute, Ottawa; University Health Network 
      (UHN)-Toronto Western Hospital, Toronto, Ontario
FAU - Toupin-April, Karine
AU  - Toupin-April K
AD  - From the Centre for Global Health, University of Ottawa, Ottawa, Ontario, Canada; 
      University of Lorraine, EA 4360 Apemac, Nancy, France; Cabrini Institute and Monash 
      University, Melbourne, Australia; Bruyère Research Institute, and the Institute of 
      Population Health, University of Ottawa, Ottawa, Ontario, Canada; Faculty of 
      Medicine, Nursing and Health Sciences, Monash University, Australia; Musculoskeletal 
      Statistics Unit, The Parker Institute, Department of Rheumatology, Copenhagen 
      University Hospitals, Bispebjerg and Frederiksberg, Denmark; Department of Internal 
      Medicine, Division of Rheumatology, Maastricht University Medical Center and Caphri 
      Research Institute, Maastricht University, Maastricht, The Netherlands; Quintiles 
      Inc.; Division of Rheumatology, Department of Medicine, Duke University School of 
      Medicine, Durham, North Carolina, USA; Children's Hospital of Eastern Ontario 
      Research Institute, Department of Pediatrics, University of Ottawa, Ottawa, Ontario, 
      Canada; VU Medical Centre, Amsterdam, The Netherlands; University of California at 
      San Francisco, San Francisco, California, USA; Faculty of Health and Applied 
      Sciences, University of the West of England, Bristol, UK; Departments of Medicine 
      and Community Health Sciences, Cumming School of Medicine, University of Calgary, 
      Calgary, Alberta, Canada; Department of Internal Medicine II Rheumatology, Clinical 
      Immunology, Osteology, Physical Therapy and Sports Medicine, Schlosspark-Klinik, 
      Teaching Hospital of the Charité, University Medicine Berlin, Berlin, Germany; 
      University of Marmara, Faculty of Medicine, Department of Physical and 
      Rehabilitation Medicine, Rheumatology Clinics, Istanbul, Turkey; Birmingham Veterans 
      Affairs Medical Center and University of Alabama at Birmingham, Birmingham, Alabama; 
      Division of Rheumatology, University of Pennsylvania, Philadelphia, Pennsylvania, 
      USA; Ottawa Hospital Research Institute, Ottawa; University Health Network 
      (UHN)-Toronto Western Hospital, Toronto, Ontario
FAU - De Wit, Maarten
AU  - De Wit M
AD  - From the Centre for Global Health, University of Ottawa, Ottawa, Ontario, Canada; 
      University of Lorraine, EA 4360 Apemac, Nancy, France; Cabrini Institute and Monash 
      University, Melbourne, Australia; Bruyère Research Institute, and the Institute of 
      Population Health, University of Ottawa, Ottawa, Ontario, Canada; Faculty of 
      Medicine, Nursing and Health Sciences, Monash University, Australia; Musculoskeletal 
      Statistics Unit, The Parker Institute, Department of Rheumatology, Copenhagen 
      University Hospitals, Bispebjerg and Frederiksberg, Denmark; Department of Internal 
      Medicine, Division of Rheumatology, Maastricht University Medical Center and Caphri 
      Research Institute, Maastricht University, Maastricht, The Netherlands; Quintiles 
      Inc.; Division of Rheumatology, Department of Medicine, Duke University School of 
      Medicine, Durham, North Carolina, USA; Children's Hospital of Eastern Ontario 
      Research Institute, Department of Pediatrics, University of Ottawa, Ottawa, Ontario, 
      Canada; VU Medical Centre, Amsterdam, The Netherlands; University of California at 
      San Francisco, San Francisco, California, USA; Faculty of Health and Applied 
      Sciences, University of the West of England, Bristol, UK; Departments of Medicine 
      and Community Health Sciences, Cumming School of Medicine, University of Calgary, 
      Calgary, Alberta, Canada; Department of Internal Medicine II Rheumatology, Clinical 
      Immunology, Osteology, Physical Therapy and Sports Medicine, Schlosspark-Klinik, 
      Teaching Hospital of the Charité, University Medicine Berlin, Berlin, Germany; 
      University of Marmara, Faculty of Medicine, Department of Physical and 
      Rehabilitation Medicine, Rheumatology Clinics, Istanbul, Turkey; Birmingham Veterans 
      Affairs Medical Center and University of Alabama at Birmingham, Birmingham, Alabama; 
      Division of Rheumatology, University of Pennsylvania, Philadelphia, Pennsylvania, 
      USA; Ottawa Hospital Research Institute, Ottawa; University Health Network 
      (UHN)-Toronto Western Hospital, Toronto, Ontario
FAU - Barton, Jennifer
AU  - Barton J
AD  - From the Centre for Global Health, University of Ottawa, Ottawa, Ontario, Canada; 
      University of Lorraine, EA 4360 Apemac, Nancy, France; Cabrini Institute and Monash 
      University, Melbourne, Australia; Bruyère Research Institute, and the Institute of 
      Population Health, University of Ottawa, Ottawa, Ontario, Canada; Faculty of 
      Medicine, Nursing and Health Sciences, Monash University, Australia; Musculoskeletal 
      Statistics Unit, The Parker Institute, Department of Rheumatology, Copenhagen 
      University Hospitals, Bispebjerg and Frederiksberg, Denmark; Department of Internal 
      Medicine, Division of Rheumatology, Maastricht University Medical Center and Caphri 
      Research Institute, Maastricht University, Maastricht, The Netherlands; Quintiles 
      Inc.; Division of Rheumatology, Department of Medicine, Duke University School of 
      Medicine, Durham, North Carolina, USA; Children's Hospital of Eastern Ontario 
      Research Institute, Department of Pediatrics, University of Ottawa, Ottawa, Ontario, 
      Canada; VU Medical Centre, Amsterdam, The Netherlands; University of California at 
      San Francisco, San Francisco, California, USA; Faculty of Health and Applied 
      Sciences, University of the West of England, Bristol, UK; Departments of Medicine 
      and Community Health Sciences, Cumming School of Medicine, University of Calgary, 
      Calgary, Alberta, Canada; Department of Internal Medicine II Rheumatology, Clinical 
      Immunology, Osteology, Physical Therapy and Sports Medicine, Schlosspark-Klinik, 
      Teaching Hospital of the Charité, University Medicine Berlin, Berlin, Germany; 
      University of Marmara, Faculty of Medicine, Department of Physical and 
      Rehabilitation Medicine, Rheumatology Clinics, Istanbul, Turkey; Birmingham Veterans 
      Affairs Medical Center and University of Alabama at Birmingham, Birmingham, Alabama; 
      Division of Rheumatology, University of Pennsylvania, Philadelphia, Pennsylvania, 
      USA; Ottawa Hospital Research Institute, Ottawa; University Health Network 
      (UHN)-Toronto Western Hospital, Toronto, Ontario
FAU - Flurey, Caroline
AU  - Flurey C
AD  - From the Centre for Global Health, University of Ottawa, Ottawa, Ontario, Canada; 
      University of Lorraine, EA 4360 Apemac, Nancy, France; Cabrini Institute and Monash 
      University, Melbourne, Australia; Bruyère Research Institute, and the Institute of 
      Population Health, University of Ottawa, Ottawa, Ontario, Canada; Faculty of 
      Medicine, Nursing and Health Sciences, Monash University, Australia; Musculoskeletal 
      Statistics Unit, The Parker Institute, Department of Rheumatology, Copenhagen 
      University Hospitals, Bispebjerg and Frederiksberg, Denmark; Department of Internal 
      Medicine, Division of Rheumatology, Maastricht University Medical Center and Caphri 
      Research Institute, Maastricht University, Maastricht, The Netherlands; Quintiles 
      Inc.; Division of Rheumatology, Department of Medicine, Duke University School of 
      Medicine, Durham, North Carolina, USA; Children's Hospital of Eastern Ontario 
      Research Institute, Department of Pediatrics, University of Ottawa, Ottawa, Ontario, 
      Canada; VU Medical Centre, Amsterdam, The Netherlands; University of California at 
      San Francisco, San Francisco, California, USA; Faculty of Health and Applied 
      Sciences, University of the West of England, Bristol, UK; Departments of Medicine 
      and Community Health Sciences, Cumming School of Medicine, University of Calgary, 
      Calgary, Alberta, Canada; Department of Internal Medicine II Rheumatology, Clinical 
      Immunology, Osteology, Physical Therapy and Sports Medicine, Schlosspark-Klinik, 
      Teaching Hospital of the Charité, University Medicine Berlin, Berlin, Germany; 
      University of Marmara, Faculty of Medicine, Department of Physical and 
      Rehabilitation Medicine, Rheumatology Clinics, Istanbul, Turkey; Birmingham Veterans 
      Affairs Medical Center and University of Alabama at Birmingham, Birmingham, Alabama; 
      Division of Rheumatology, University of Pennsylvania, Philadelphia, Pennsylvania, 
      USA; Ottawa Hospital Research Institute, Ottawa; University Health Network 
      (UHN)-Toronto Western Hospital, Toronto, Ontario
FAU - Jull, Janet
AU  - Jull J
AD  - From the Centre for Global Health, University of Ottawa, Ottawa, Ontario, Canada; 
      University of Lorraine, EA 4360 Apemac, Nancy, France; Cabrini Institute and Monash 
      University, Melbourne, Australia; Bruyère Research Institute, and the Institute of 
      Population Health, University of Ottawa, Ottawa, Ontario, Canada; Faculty of 
      Medicine, Nursing and Health Sciences, Monash University, Australia; Musculoskeletal 
      Statistics Unit, The Parker Institute, Department of Rheumatology, Copenhagen 
      University Hospitals, Bispebjerg and Frederiksberg, Denmark; Department of Internal 
      Medicine, Division of Rheumatology, Maastricht University Medical Center and Caphri 
      Research Institute, Maastricht University, Maastricht, The Netherlands; Quintiles 
      Inc.; Division of Rheumatology, Department of Medicine, Duke University School of 
      Medicine, Durham, North Carolina, USA; Children's Hospital of Eastern Ontario 
      Research Institute, Department of Pediatrics, University of Ottawa, Ottawa, Ontario, 
      Canada; VU Medical Centre, Amsterdam, The Netherlands; University of California at 
      San Francisco, San Francisco, California, USA; Faculty of Health and Applied 
      Sciences, University of the West of England, Bristol, UK; Departments of Medicine 
      and Community Health Sciences, Cumming School of Medicine, University of Calgary, 
      Calgary, Alberta, Canada; Department of Internal Medicine II Rheumatology, Clinical 
      Immunology, Osteology, Physical Therapy and Sports Medicine, Schlosspark-Klinik, 
      Teaching Hospital of the Charité, University Medicine Berlin, Berlin, Germany; 
      University of Marmara, Faculty of Medicine, Department of Physical and 
      Rehabilitation Medicine, Rheumatology Clinics, Istanbul, Turkey; Birmingham Veterans 
      Affairs Medical Center and University of Alabama at Birmingham, Birmingham, Alabama; 
      Division of Rheumatology, University of Pennsylvania, Philadelphia, Pennsylvania, 
      USA; Ottawa Hospital Research Institute, Ottawa; University Health Network 
      (UHN)-Toronto Western Hospital, Toronto, Ontario
FAU - Barnabe, Cheryl
AU  - Barnabe C
AD  - From the Centre for Global Health, University of Ottawa, Ottawa, Ontario, Canada; 
      University of Lorraine, EA 4360 Apemac, Nancy, France; Cabrini Institute and Monash 
      University, Melbourne, Australia; Bruyère Research Institute, and the Institute of 
      Population Health, University of Ottawa, Ottawa, Ontario, Canada; Faculty of 
      Medicine, Nursing and Health Sciences, Monash University, Australia; Musculoskeletal 
      Statistics Unit, The Parker Institute, Department of Rheumatology, Copenhagen 
      University Hospitals, Bispebjerg and Frederiksberg, Denmark; Department of Internal 
      Medicine, Division of Rheumatology, Maastricht University Medical Center and Caphri 
      Research Institute, Maastricht University, Maastricht, The Netherlands; Quintiles 
      Inc.; Division of Rheumatology, Department of Medicine, Duke University School of 
      Medicine, Durham, North Carolina, USA; Children's Hospital of Eastern Ontario 
      Research Institute, Department of Pediatrics, University of Ottawa, Ottawa, Ontario, 
      Canada; VU Medical Centre, Amsterdam, The Netherlands; University of California at 
      San Francisco, San Francisco, California, USA; Faculty of Health and Applied 
      Sciences, University of the West of England, Bristol, UK; Departments of Medicine 
      and Community Health Sciences, Cumming School of Medicine, University of Calgary, 
      Calgary, Alberta, Canada; Department of Internal Medicine II Rheumatology, Clinical 
      Immunology, Osteology, Physical Therapy and Sports Medicine, Schlosspark-Klinik, 
      Teaching Hospital of the Charité, University Medicine Berlin, Berlin, Germany; 
      University of Marmara, Faculty of Medicine, Department of Physical and 
      Rehabilitation Medicine, Rheumatology Clinics, Istanbul, Turkey; Birmingham Veterans 
      Affairs Medical Center and University of Alabama at Birmingham, Birmingham, Alabama; 
      Division of Rheumatology, University of Pennsylvania, Philadelphia, Pennsylvania, 
      USA; Ottawa Hospital Research Institute, Ottawa; University Health Network 
      (UHN)-Toronto Western Hospital, Toronto, Ontario
FAU - Sreih, Antoine G
AU  - Sreih AG
AD  - From the Centre for Global Health, University of Ottawa, Ottawa, Ontario, Canada; 
      University of Lorraine, EA 4360 Apemac, Nancy, France; Cabrini Institute and Monash 
      University, Melbourne, Australia; Bruyère Research Institute, and the Institute of 
      Population Health, University of Ottawa, Ottawa, Ontario, Canada; Faculty of 
      Medicine, Nursing and Health Sciences, Monash University, Australia; Musculoskeletal 
      Statistics Unit, The Parker Institute, Department of Rheumatology, Copenhagen 
      University Hospitals, Bispebjerg and Frederiksberg, Denmark; Department of Internal 
      Medicine, Division of Rheumatology, Maastricht University Medical Center and Caphri 
      Research Institute, Maastricht University, Maastricht, The Netherlands; Quintiles 
      Inc.; Division of Rheumatology, Department of Medicine, Duke University School of 
      Medicine, Durham, North Carolina, USA; Children's Hospital of Eastern Ontario 
      Research Institute, Department of Pediatrics, University of Ottawa, Ottawa, Ontario, 
      Canada; VU Medical Centre, Amsterdam, The Netherlands; University of California at 
      San Francisco, San Francisco, California, USA; Faculty of Health and Applied 
      Sciences, University of the West of England, Bristol, UK; Departments of Medicine 
      and Community Health Sciences, Cumming School of Medicine, University of Calgary, 
      Calgary, Alberta, Canada; Department of Internal Medicine II Rheumatology, Clinical 
      Immunology, Osteology, Physical Therapy and Sports Medicine, Schlosspark-Klinik, 
      Teaching Hospital of the Charité, University Medicine Berlin, Berlin, Germany; 
      University of Marmara, Faculty of Medicine, Department of Physical and 
      Rehabilitation Medicine, Rheumatology Clinics, Istanbul, Turkey; Birmingham Veterans 
      Affairs Medical Center and University of Alabama at Birmingham, Birmingham, Alabama; 
      Division of Rheumatology, University of Pennsylvania, Philadelphia, Pennsylvania, 
      USA; Ottawa Hospital Research Institute, Ottawa; University Health Network 
      (UHN)-Toronto Western Hospital, Toronto, Ontario
FAU - Campbell, Willemina
AU  - Campbell W
AD  - From the Centre for Global Health, University of Ottawa, Ottawa, Ontario, Canada; 
      University of Lorraine, EA 4360 Apemac, Nancy, France; Cabrini Institute and Monash 
      University, Melbourne, Australia; Bruyère Research Institute, and the Institute of 
      Population Health, University of Ottawa, Ottawa, Ontario, Canada; Faculty of 
      Medicine, Nursing and Health Sciences, Monash University, Australia; Musculoskeletal 
      Statistics Unit, The Parker Institute, Department of Rheumatology, Copenhagen 
      University Hospitals, Bispebjerg and Frederiksberg, Denmark; Department of Internal 
      Medicine, Division of Rheumatology, Maastricht University Medical Center and Caphri 
      Research Institute, Maastricht University, Maastricht, The Netherlands; Quintiles 
      Inc.; Division of Rheumatology, Department of Medicine, Duke University School of 
      Medicine, Durham, North Carolina, USA; Children's Hospital of Eastern Ontario 
      Research Institute, Department of Pediatrics, University of Ottawa, Ottawa, Ontario, 
      Canada; VU Medical Centre, Amsterdam, The Netherlands; University of California at 
      San Francisco, San Francisco, California, USA; Faculty of Health and Applied 
      Sciences, University of the West of England, Bristol, UK; Departments of Medicine 
      and Community Health Sciences, Cumming School of Medicine, University of Calgary, 
      Calgary, Alberta, Canada; Department of Internal Medicine II Rheumatology, Clinical 
      Immunology, Osteology, Physical Therapy and Sports Medicine, Schlosspark-Klinik, 
      Teaching Hospital of the Charité, University Medicine Berlin, Berlin, Germany; 
      University of Marmara, Faculty of Medicine, Department of Physical and 
      Rehabilitation Medicine, Rheumatology Clinics, Istanbul, Turkey; Birmingham Veterans 
      Affairs Medical Center and University of Alabama at Birmingham, Birmingham, Alabama; 
      Division of Rheumatology, University of Pennsylvania, Philadelphia, Pennsylvania, 
      USA; Ottawa Hospital Research Institute, Ottawa; University Health Network 
      (UHN)-Toronto Western Hospital, Toronto, Ontario
FAU - Pohl, Christoph
AU  - Pohl C
AD  - From the Centre for Global Health, University of Ottawa, Ottawa, Ontario, Canada; 
      University of Lorraine, EA 4360 Apemac, Nancy, France; Cabrini Institute and Monash 
      University, Melbourne, Australia; Bruyère Research Institute, and the Institute of 
      Population Health, University of Ottawa, Ottawa, Ontario, Canada; Faculty of 
      Medicine, Nursing and Health Sciences, Monash University, Australia; Musculoskeletal 
      Statistics Unit, The Parker Institute, Department of Rheumatology, Copenhagen 
      University Hospitals, Bispebjerg and Frederiksberg, Denmark; Department of Internal 
      Medicine, Division of Rheumatology, Maastricht University Medical Center and Caphri 
      Research Institute, Maastricht University, Maastricht, The Netherlands; Quintiles 
      Inc.; Division of Rheumatology, Department of Medicine, Duke University School of 
      Medicine, Durham, North Carolina, USA; Children's Hospital of Eastern Ontario 
      Research Institute, Department of Pediatrics, University of Ottawa, Ottawa, Ontario, 
      Canada; VU Medical Centre, Amsterdam, The Netherlands; University of California at 
      San Francisco, San Francisco, California, USA; Faculty of Health and Applied 
      Sciences, University of the West of England, Bristol, UK; Departments of Medicine 
      and Community Health Sciences, Cumming School of Medicine, University of Calgary, 
      Calgary, Alberta, Canada; Department of Internal Medicine II Rheumatology, Clinical 
      Immunology, Osteology, Physical Therapy and Sports Medicine, Schlosspark-Klinik, 
      Teaching Hospital of the Charité, University Medicine Berlin, Berlin, Germany; 
      University of Marmara, Faculty of Medicine, Department of Physical and 
      Rehabilitation Medicine, Rheumatology Clinics, Istanbul, Turkey; Birmingham Veterans 
      Affairs Medical Center and University of Alabama at Birmingham, Birmingham, Alabama; 
      Division of Rheumatology, University of Pennsylvania, Philadelphia, Pennsylvania, 
      USA; Ottawa Hospital Research Institute, Ottawa; University Health Network 
      (UHN)-Toronto Western Hospital, Toronto, Ontario
FAU - Duruöz, Mehmet Tuncay
AU  - Duruöz MT
AD  - From the Centre for Global Health, University of Ottawa, Ottawa, Ontario, Canada; 
      University of Lorraine, EA 4360 Apemac, Nancy, France; Cabrini Institute and Monash 
      University, Melbourne, Australia; Bruyère Research Institute, and the Institute of 
      Population Health, University of Ottawa, Ottawa, Ontario, Canada; Faculty of 
      Medicine, Nursing and Health Sciences, Monash University, Australia; Musculoskeletal 
      Statistics Unit, The Parker Institute, Department of Rheumatology, Copenhagen 
      University Hospitals, Bispebjerg and Frederiksberg, Denmark; Department of Internal 
      Medicine, Division of Rheumatology, Maastricht University Medical Center and Caphri 
      Research Institute, Maastricht University, Maastricht, The Netherlands; Quintiles 
      Inc.; Division of Rheumatology, Department of Medicine, Duke University School of 
      Medicine, Durham, North Carolina, USA; Children's Hospital of Eastern Ontario 
      Research Institute, Department of Pediatrics, University of Ottawa, Ottawa, Ontario, 
      Canada; VU Medical Centre, Amsterdam, The Netherlands; University of California at 
      San Francisco, San Francisco, California, USA; Faculty of Health and Applied 
      Sciences, University of the West of England, Bristol, UK; Departments of Medicine 
      and Community Health Sciences, Cumming School of Medicine, University of Calgary, 
      Calgary, Alberta, Canada; Department of Internal Medicine II Rheumatology, Clinical 
      Immunology, Osteology, Physical Therapy and Sports Medicine, Schlosspark-Klinik, 
      Teaching Hospital of the Charité, University Medicine Berlin, Berlin, Germany; 
      University of Marmara, Faculty of Medicine, Department of Physical and 
      Rehabilitation Medicine, Rheumatology Clinics, Istanbul, Turkey; Birmingham Veterans 
      Affairs Medical Center and University of Alabama at Birmingham, Birmingham, Alabama; 
      Division of Rheumatology, University of Pennsylvania, Philadelphia, Pennsylvania, 
      USA; Ottawa Hospital Research Institute, Ottawa; University Health Network 
      (UHN)-Toronto Western Hospital, Toronto, Ontario
FAU - Singh, Jasvinder A
AU  - Singh JA
AD  - From the Centre for Global Health, University of Ottawa, Ottawa, Ontario, Canada; 
      University of Lorraine, EA 4360 Apemac, Nancy, France; Cabrini Institute and Monash 
      University, Melbourne, Australia; Bruyère Research Institute, and the Institute of 
      Population Health, University of Ottawa, Ottawa, Ontario, Canada; Faculty of 
      Medicine, Nursing and Health Sciences, Monash University, Australia; Musculoskeletal 
      Statistics Unit, The Parker Institute, Department of Rheumatology, Copenhagen 
      University Hospitals, Bispebjerg and Frederiksberg, Denmark; Department of Internal 
      Medicine, Division of Rheumatology, Maastricht University Medical Center and Caphri 
      Research Institute, Maastricht University, Maastricht, The Netherlands; Quintiles 
      Inc.; Division of Rheumatology, Department of Medicine, Duke University School of 
      Medicine, Durham, North Carolina, USA; Children's Hospital of Eastern Ontario 
      Research Institute, Department of Pediatrics, University of Ottawa, Ottawa, Ontario, 
      Canada; VU Medical Centre, Amsterdam, The Netherlands; University of California at 
      San Francisco, San Francisco, California, USA; Faculty of Health and Applied 
      Sciences, University of the West of England, Bristol, UK; Departments of Medicine 
      and Community Health Sciences, Cumming School of Medicine, University of Calgary, 
      Calgary, Alberta, Canada; Department of Internal Medicine II Rheumatology, Clinical 
      Immunology, Osteology, Physical Therapy and Sports Medicine, Schlosspark-Klinik, 
      Teaching Hospital of the Charité, University Medicine Berlin, Berlin, Germany; 
      University of Marmara, Faculty of Medicine, Department of Physical and 
      Rehabilitation Medicine, Rheumatology Clinics, Istanbul, Turkey; Birmingham Veterans 
      Affairs Medical Center and University of Alabama at Birmingham, Birmingham, Alabama; 
      Division of Rheumatology, University of Pennsylvania, Philadelphia, Pennsylvania, 
      USA; Ottawa Hospital Research Institute, Ottawa; University Health Network 
      (UHN)-Toronto Western Hospital, Toronto, Ontario
FAU - Tugwell, Peter S
AU  - Tugwell PS
AD  - From the Centre for Global Health, University of Ottawa, Ottawa, Ontario, Canada; 
      University of Lorraine, EA 4360 Apemac, Nancy, France; Cabrini Institute and Monash 
      University, Melbourne, Australia; Bruyère Research Institute, and the Institute of 
      Population Health, University of Ottawa, Ottawa, Ontario, Canada; Faculty of 
      Medicine, Nursing and Health Sciences, Monash University, Australia; Musculoskeletal 
      Statistics Unit, The Parker Institute, Department of Rheumatology, Copenhagen 
      University Hospitals, Bispebjerg and Frederiksberg, Denmark; Department of Internal 
      Medicine, Division of Rheumatology, Maastricht University Medical Center and Caphri 
      Research Institute, Maastricht University, Maastricht, The Netherlands; Quintiles 
      Inc.; Division of Rheumatology, Department of Medicine, Duke University School of 
      Medicine, Durham, North Carolina, USA; Children's Hospital of Eastern Ontario 
      Research Institute, Department of Pediatrics, University of Ottawa, Ottawa, Ontario, 
      Canada; VU Medical Centre, Amsterdam, The Netherlands; University of California at 
      San Francisco, San Francisco, California, USA; Faculty of Health and Applied 
      Sciences, University of the West of England, Bristol, UK; Departments of Medicine 
      and Community Health Sciences, Cumming School of Medicine, University of Calgary, 
      Calgary, Alberta, Canada; Department of Internal Medicine II Rheumatology, Clinical 
      Immunology, Osteology, Physical Therapy and Sports Medicine, Schlosspark-Klinik, 
      Teaching Hospital of the Charité, University Medicine Berlin, Berlin, Germany; 
      University of Marmara, Faculty of Medicine, Department of Physical and 
      Rehabilitation Medicine, Rheumatology Clinics, Istanbul, Turkey; Birmingham Veterans 
      Affairs Medical Center and University of Alabama at Birmingham, Birmingham, Alabama; 
      Division of Rheumatology, University of Pennsylvania, Philadelphia, Pennsylvania, 
      USA; Ottawa Hospital Research Institute, Ottawa; University Health Network 
      (UHN)-Toronto Western Hospital, Toronto, Ontario
FAU - Guillemin, Francis
AU  - Guillemin F
AD  - From the Centre for Global Health, University of Ottawa, Ottawa, Ontario, Canada; 
      University of Lorraine, EA 4360 Apemac, Nancy, France; Cabrini Institute and Monash 
      University, Melbourne, Australia; Bruyère Research Institute, and the Institute of 
      Population Health, University of Ottawa, Ottawa, Ontario, Canada; Faculty of 
      Medicine, Nursing and Health Sciences, Monash University, Australia; Musculoskeletal 
      Statistics Unit, The Parker Institute, Department of Rheumatology, Copenhagen 
      University Hospitals, Bispebjerg and Frederiksberg, Denmark; Department of Internal 
      Medicine, Division of Rheumatology, Maastricht University Medical Center and Caphri 
      Research Institute, Maastricht University, Maastricht, The Netherlands; Quintiles 
      Inc.; Division of Rheumatology, Department of Medicine, Duke University School of 
      Medicine, Durham, North Carolina, USA; Children's Hospital of Eastern Ontario 
      Research Institute, Department of Pediatrics, University of Ottawa, Ottawa, Ontario, 
      Canada; VU Medical Centre, Amsterdam, The Netherlands; University of California at 
      San Francisco, San Francisco, California, USA; Faculty of Health and Applied 
      Sciences, University of the West of England, Bristol, UK; Departments of Medicine 
      and Community Health Sciences, Cumming School of Medicine, University of Calgary, 
      Calgary, Alberta, Canada; Department of Internal Medicine II Rheumatology, Clinical 
      Immunology, Osteology, Physical Therapy and Sports Medicine, Schlosspark-Klinik, 
      Teaching Hospital of the Charité, University Medicine Berlin, Berlin, Germany; 
      University of Marmara, Faculty of Medicine, Department of Physical and 
      Rehabilitation Medicine, Rheumatology Clinics, Istanbul, Turkey; Birmingham Veterans 
      Affairs Medical Center and University of Alabama at Birmingham, Birmingham, Alabama; 
      Division of Rheumatology, University of Pennsylvania, Philadelphia, Pennsylvania, 
      USA; Ottawa Hospital Research Institute, Ottawa; University Health Network 
      (UHN)-Toronto Western Hospital, Toronto, Ontario
LA  - eng
GR  - U19 HS021110/HS/AHRQ HHS/United States
GR  - U01 AG018947/AG/NIA NIH HHS/United States
GR  - U34 AR062891/AR/NIAMS NIH HHS/United States
GR  - U10 CA149950/CA/NCI NIH HHS/United States
GR  - K23 AR064372/AR/NIAMS NIH HHS/United States
GR  - P50 AR060772/AR/NIAMS NIH HHS/United States
PT  - Journal Article
PT  - Research Support, N.I.H., Extramural
PT  - Research Support, Non-U.S. Gov't
PT  - Research Support, U.S. Gov't, P.H.S.
PT  - Review
DEP - 20150615
TA  - J Rheumatol
JT  - The Journal of rheumatology
JID - 7501984
SB  - IM
MH  - *Acculturation
MH  - Adult
MH  - Consensus Development Conferences as Topic
MH  - Female
MH  - *Health Equity
MH  - Health Literacy
MH  - Humans
MH  - Male
MH  - Middle Aged
MH  - *Patient Outcome Assessment
MH  - Practice Guidelines as Topic
MH  - Rheumatic Diseases/diagnosis/*therapy
MH  - Self Report
PMC - PMC4765994
MID - NIHMS760057
OTO - NOTNLM
OT  - CULTURAL ADAPTATION
OT  - HEALTH EQUITY
OT  - LITERACY
OT  - MUSCULOSKELETAL CONDITIONS
OT  - RHEUMATOLOGY
EDAT- 2015/06/17 06:00
MHDA- 2016/09/15 06:00
CRDT- 2015/06/17 06:00
PHST- 2015/06/17 06:00 [entrez]
PHST- 2015/06/17 06:00 [pubmed]
PHST- 2016/09/15 06:00 [medline]
AID - jrheum.141168 [pii]
AID - 10.3899/jrheum.141168 [doi]
PST - ppublish
SO  - J Rheumatol. 2015 Dec;42(12):2448-59. doi: 10.3899/jrheum.141168. Epub 2015 Jun 15.

PMID- 30489492
OWN - NLM
STAT- MEDLINE
DCOM- 20210208
LR  - 20210208
IS  - 1535-1815 (Electronic)
IS  - 0749-5161 (Linking)
VI  - 36
IP  - 7
DP  - 2020 Jul
TI  - Health Equity Demands Health Literacy: Ethics in the Pediatric Emergency Department.
PG  - e414-e416
LID - 10.1097/PEC.0000000000001660 [doi]
AB  - The ability of the patient or the parent, in pediatrics, to read, understand, and 
      act upon health information is termed health literacy. Health literacy has been 
      shown to be of primary importance when determining a patient's ability to achieve 
      optimal health. As physicians, we often fail to recognize the enormous obstacles 
      facing our patients. In the pediatric emergency department (PED), communication is 
      complicated. Physicians must be able to effectively relay information to the 
      patient's caregiver while still not forgetting to provide developmentally 
      appropriate instructions to the child. Individuals who do not have a good 
      understanding of what is needed to properly care for themselves or their children 
      are at a disadvantage, and it is therefore the responsibility of the pediatric 
      provider to do all they can to identify gaps in health literacy. As providers, we 
      need to always be questioning as to whether we properly conveyed the information to 
      our patients. Teaching which results in good understanding is the ultimate goal when 
      treating and releasing our patients in the pediatric emergency department. Matching 
      the method of delivery of information and education to the family's health literacy 
      will help the care team deliver effective information so that it is applied at home 
      hopefully preventing a rapid revisit.
FAU - Dreisinger, Naomi
AU  - Dreisinger N
AD  - From the Pediatric Emergency Medicine, Mount Sinai Beth Israel; and Department of 
      Emergency Medicine, Icahn School of Medicine at Mount Sinai, New York, NY.
FAU - Nahn, Jeffrey
AU  - Nahn J
LA  - eng
PT  - Case Reports
PT  - Journal Article
PL  - United States
TA  - Pediatr Emerg Care
JT  - Pediatric emergency care
JID - 8507560
SB  - IM
MH  - Anaphylaxis/etiology/therapy
MH  - Emergency Service, Hospital/*ethics
MH  - *Health Equity
MH  - *Health Literacy
MH  - Humans
MH  - Infant
MH  - Male
MH  - Parents/*education/*psychology
MH  - Peanut Hypersensitivity/diagnosis
EDAT- 2018/11/30 06:00
MHDA- 2021/02/09 06:00
CRDT- 2018/11/30 06:00
PHST- 2018/11/30 06:00 [pubmed]
PHST- 2021/02/09 06:00 [medline]
PHST- 2018/11/30 06:00 [entrez]
AID - 10.1097/PEC.0000000000001660 [doi]
PST - ppublish
SO  - Pediatr Emerg Care. 2020 Jul;36(7):e414-e416. doi: 10.1097/PEC.0000000000001660.

PMID- 32463421
OWN - NLM
STAT- MEDLINE
DCOM- 20201022
LR  - 20201218
IS  - 1538-3598 (Electronic)
IS  - 0098-7484 (Linking)
VI  - 323
IP  - 23
DP  - 2020 Jun 16
TI  - Digital Health Equity as a Necessity in the 21st Century Cures Act Era.
PG  - 2381-2382
LID - 10.1001/jama.2020.7858 [doi]
FAU - Rodriguez, Jorge A
AU  - Rodriguez JA
AD  - Division of General Internal Medicine, Brigham and Women's Hospital, Harvard Medical 
      School, Boston, Massachusetts.
FAU - Clark, Cheryl R
AU  - Clark CR
AD  - Division of General Internal Medicine, Brigham and Women's Hospital, Harvard Medical 
      School, Boston, Massachusetts.
FAU - Bates, David W
AU  - Bates DW
AD  - Division of General Internal Medicine, Brigham and Women's Hospital, Harvard Medical 
      School, Boston, Massachusetts.
LA  - eng
PT  - Journal Article
PL  - United States
TA  - JAMA
JT  - JAMA
JID - 7501160
SB  - AIM
SB  - IM
MH  - Betacoronavirus
MH  - COVID-19
MH  - Computer Literacy
MH  - Coronavirus Infections/epidemiology
MH  - *Health Equity
MH  - Health Literacy
MH  - Humans
MH  - Internet
MH  - Internet Access/statistics & numerical data
MH  - Medical Informatics/*legislation & jurisprudence
MH  - *Needs Assessment
MH  - Pandemics
MH  - Patient Access to Records/legislation & jurisprudence
MH  - Patient Portals/legislation & jurisprudence
MH  - Pneumonia, Viral/epidemiology
MH  - SARS-CoV-2
MH  - Socioeconomic Factors
MH  - Telemedicine/*standards
EDAT- 2020/05/29 06:00
MHDA- 2020/10/23 06:00
CRDT- 2020/05/29 06:00
PHST- 2020/05/29 06:00 [pubmed]
PHST- 2020/10/23 06:00 [medline]
PHST- 2020/05/29 06:00 [entrez]
AID - 2766776 [pii]
AID - 10.1001/jama.2020.7858 [doi]
PST - ppublish
SO  - JAMA. 2020 Jun 16;323(23):2381-2382. doi: 10.1001/jama.2020.7858.

PMID- 32583723
OWN - NLM
STAT- MEDLINE
DCOM- 20210611
LR  - 20210611
IS  - 1557-9891 (Electronic)
IS  - 1557-9883 (Print)
IS  - 1557-9883 (Linking)
VI  - 14
IP  - 3
DP  - 2020 May-Jun
TI  - 'Dudes Are Meant to be Tough as Nails': The Complex Nexus Between Masculinities, 
      Culture and Health Literacy From the Perspective of Young Aboriginal and Torres 
      Strait Islander Males - Implications for Policy and Practice.
PG  - 1557988320936121
LID - 10.1177/1557988320936121 [doi]
LID - 1557988320936121
AB  - Health literacy is generally conceptualized as skills related to successfully 
      navigating health - ultimately linked to well-being and improved health outcomes. 
      Culture, gender and age are considered to be influential determinants of health 
      literacy. The nexus between these determinants, and their collective relationship 
      with health literacy, remains understudied, especially with respect to Indigenous 
      people globally. This article presents findings from a recent study that examined 
      the intersections between masculinities, culture, age and health literacy among 
      young Aboriginal and Torres Strait Islander males, aged 14-25 years in the Northern 
      Territory, Australia. A mixed-methods approach was utilized to engage young 
      Aboriginal and Torres Strait Islander males. The qualitative components included 
      Yarning Sessions and Photovoice using Facebook, which are used in this article. 
      Thematic Analysis and Framework Analysis were used to group and analyse the data. 
      Ethics approval was granted by Charles Darwin University Human Research Ethics 
      Committee (H18043). This cohort constructs a complex interface comprising Western 
      and Aboriginal cultural paradigms, through which they navigate health. Alternative 
      Indigenous masculinities, which embrace and resist hegemonic masculine norms 
      simultaneously shaped this interface. External support structures - including 
      family, friends and community engagement programs - were critical in fostering 
      health literacy abilities among this cohort. Young Aboriginal and Torres Strait 
      Islander males possess health literacy abilities that enable them to support the 
      well-being of themselves and others. Health policymakers, researchers and 
      practitioners can help strengthen and expand existing support structures for this 
      population by listening more attentively to their unique perspectives.
FAU - Smith, James A
AU  - Smith JA
AUID- ORCID: 0000-0003-4366-7422
AD  - Menzies School of Health Research, Casuarina, NT, Australia.
AD  - Charles Darwin University, Casuarina, Australia.
FAU - Merlino, Anthony
AU  - Merlino A
AD  - Menzies School of Health Research, Casuarina, NT, Australia.
FAU - Christie, Ben
AU  - Christie B
AD  - Menzies School of Health Research, Casuarina, NT, Australia.
FAU - Adams, Mick
AU  - Adams M
AD  - Menzies School of Health Research, Casuarina, NT, Australia.
AD  - Edith Cowan University, Mt Lawley, Australia.
FAU - Bonson, Jason
AU  - Bonson J
AD  - Menzies School of Health Research, Casuarina, NT, Australia.
AD  - Northern Territory Department of Health, Casuarina, Australia.
FAU - Osborne, Richard
AU  - Osborne R
AD  - Swinburne University of Technology, Hawthorn, VIC, Australia.
FAU - Judd, Barry
AU  - Judd B
AD  - Charles Darwin University, Casuarina, Australia.
AD  - University of Melbourne, Melbourne, Australia.
FAU - Drummond, Murray
AU  - Drummond M
AD  - Flinders University, Adelaide, Australia.
FAU - Aanundsen, David
AU  - Aanundsen D
AD  - Fred Hollows Foundation, Casuarina, NT, Australia.
FAU - Fleay, Jesse
AU  - Fleay J
AD  - Edith Cowan University, Mt Lawley, Australia.
LA  - eng
PT  - Journal Article
PT  - Research Support, Non-U.S. Gov't
TA  - Am J Mens Health
JT  - American journal of men's health
JID - 101287723
SB  - IM
MH  - Adolescent
MH  - Adult
MH  - Australia
MH  - *Culture
MH  - Health Equity
MH  - *Health Literacy
MH  - Health Policy
MH  - Humans
MH  - Male
MH  - *Masculinity
MH  - *Oceanic Ancestry Group
MH  - Qualitative Research
MH  - Social Determinants of Health
MH  - Social Media
MH  - Surveys and Questionnaires
MH  - Young Adult
PMC - PMC7318825
OTO - NOTNLM
OT  - *Aboriginal and Torres Strait Islander
OT  - *Health literacy
OT  - *Indigenous health
OT  - *health equity
OT  - *men’s health
COIS- Declaration of Conflicting Interests: The author(s) declared no potential conflicts 
      of interest with respect to the research, authorship, and/or publication of this 
      article.
EDAT- 2020/06/26 06:00
MHDA- 2021/06/12 06:00
CRDT- 2020/06/26 06:00
PHST- 2020/06/26 06:00 [entrez]
PHST- 2020/06/26 06:00 [pubmed]
PHST- 2021/06/12 06:00 [medline]
AID - 10.1177_1557988320936121 [pii]
AID - 10.1177/1557988320936121 [doi]
PST - ppublish
SO  - Am J Mens Health. 2020 May-Jun;14(3):1557988320936121. doi: 
      10.1177/1557988320936121.

PMID- 30444170
OWN - NLM
STAT- MEDLINE
DCOM- 20200611
LR  - 20200611
IS  - 1757-9767 (Electronic)
IS  - 1757-9759 (Linking)
VI  - 25
IP  - 4
DP  - 2018 Dec
TI  - Health literacy and social change: exploring networks and interests groups shaping 
      the rising global health literacy movement.
PG  - 89-92
LID - 10.1177/1757975918798366 [doi]
AB  - Limited health literacy is a neglected public health challenge in many countries. To 
      bridge the gap, various interest groups, coalitions and networks have increasingly 
      been formed. This study aimed to scope the formation of health literacy groups, 
      coalitions and networks to map their existence and to discuss whether an actual 
      global health literacy movement is under development. The internet was searched, 
      particularly using Google, LinkedIn and Twitter. The 60 identified entities were 
      categorised and analysed according to their target group, geographical origin, 
      member profile, aim, year of establishment and communication platform. The study 
      revealed a vibrant worldwide health literacy community driving the rise of an 
      emerging global health literacy movement for social change towards empowerment and 
      health equity. Time will show whether health literacy will successfully become 
      mainstream or fade out without impact.
FAU - Sørensen, Kristine
AU  - Sørensen K
AD  - Global Health Literacy Academy, Urmond, Netherlands.
FAU - Karuranga, Suvi
AU  - Karuranga S
AD  - Global Health Literacy Academy, Urmond, Netherlands.
FAU - Denysiuk, Eva
AU  - Denysiuk E
AD  - Global Health Literacy Academy, Urmond, Netherlands.
FAU - McLernon, Laryn
AU  - McLernon L
AD  - Vienna University, Vienna, Austria.
LA  - eng
PT  - Journal Article
DEP - 20181116
PL  - England
TA  - Glob Health Promot
JT  - Global health promotion
JID - 101497462
SB  - IM
MH  - Global Health
MH  - Health Equity
MH  - *Health Literacy
MH  - Humans
MH  - *Public Health
MH  - *Social Change
OTO - NOTNLM
OT  - *global health
OT  - *health literacy
OT  - *network
OT  - *social change
OT  - *social movement
EDAT- 2018/11/18 06:00
MHDA- 2020/06/12 06:00
CRDT- 2018/11/17 06:00
PHST- 2018/11/18 06:00 [pubmed]
PHST- 2020/06/12 06:00 [medline]
PHST- 2018/11/17 06:00 [entrez]
AID - 10.1177/1757975918798366 [doi]
PST - ppublish
SO  - Glob Health Promot. 2018 Dec;25(4):89-92. doi: 10.1177/1757975918798366. Epub 2018 
      Nov 16.

PMID- 29987975
OWN - NLM
STAT- MEDLINE
DCOM- 20200611
LR  - 20200611
IS  - 1757-9767 (Electronic)
IS  - 1757-9759 (Linking)
VI  - 25
IP  - 4
DP  - 2018 Dec
TI  - Development and testing of a framework for analysing health literacy in public 
      policy documents.
PG  - 24-33
LID - 10.1177/1757975918769616 [doi]
AB  - Health literacy is a driver of community empowerment and a key determinant of health 
      and equity. The World Health Organisation has established a strong global mandate 
      for addressing health literacy through public policy action, by positioning it as 
      one of three key pillars for achieving sustainable development and health equity in 
      the Shanghai Declaration on Health Promotion. Policy document analysis is a useful 
      way of determining the strengths and limitations of past and current policies, as 
      well as the likely success of their implementation and impact on health outcomes. In 
      this study, we developed a framework for analysing policy documents to assess the 
      extent to which they prioritise and operationalise an emergent public health issue, 
      in this case health literacy. Specifically, the framework enables a systematic 
      exploration of (i) the stated policy goals and strategic objectives; (ii) the stated 
      policy actions; and (iii) whether there is an intention to resource and monitor the 
      stated policy activities. We tested the utility of the framework by applying it to a 
      set of public policies in the Australian context. The framework presented in this 
      study may be a useful tool for systematically analysing policy documents to reveal 
      their strengths and limitations, and the extent to which they prioritise and 
      operationalise health literacy.
FAU - Trezona, Anita
AU  - Trezona A
AD  - Deakin University, Burwood, Victoria, Australia.
FAU - Dodson, Sarity
AU  - Dodson S
AD  - Fred Hollows Foundation, Melbourne, Australia.
FAU - Mech, Paulina
AU  - Mech P
AD  - Deakin University, Burwood, Victoria, Australia.
FAU - Osborne, Richard H
AU  - Osborne RH
AD  - Deakin University, Burwood, Victoria, Australia.
LA  - eng
PT  - Journal Article
DEP - 20180710
PL  - England
TA  - Glob Health Promot
JT  - Global health promotion
JID - 101497462
SB  - IM
MH  - Australia
MH  - Health Equity
MH  - *Health Literacy
MH  - Health Promotion/legislation & jurisprudence
MH  - Humans
MH  - Policy Making
MH  - *Public Health
MH  - *Public Policy
OTO - NOTNLM
OT  - *equity
OT  - *health literacy
OT  - *health system
OT  - *policy
OT  - *politics
OT  - *social justice
EDAT- 2018/07/11 06:00
MHDA- 2020/06/12 06:00
CRDT- 2018/07/11 06:00
PHST- 2018/07/11 06:00 [pubmed]
PHST- 2020/06/12 06:00 [medline]
PHST- 2018/07/11 06:00 [entrez]
AID - 10.1177/1757975918769616 [doi]
PST - ppublish
SO  - Glob Health Promot. 2018 Dec;25(4):24-33. doi: 10.1177/1757975918769616. Epub 2018 
      Jul 10.

PMID- 31738443
OWN - NLM
STAT- MEDLINE
DCOM- 20200611
LR  - 20200611
IS  - 1464-360X (Electronic)
IS  - 1101-1262 (Print)
IS  - 1101-1262 (Linking)
VI  - 29
IP  - Supplement_3
DP  - 2019 Oct 1
TI  - Towards an equitable digital public health era: promoting equity through a health 
      literacy perspective.
PG  - 13-17
LID - 10.1093/eurpub/ckz166 [doi]
AB  - Digital technologies shape the way in which individuals and health systems interact 
      to promote health and treat illness. Their propensity to exacerbate inequalities is 
      increasingly being highlighted as a concern for public health. Personal, contextual 
      and technological factors all interact and determine uptake and consequent use of 
      digital technologies for health. This article reviews evidence on the impact of 
      digital technologies on health equity. Health literacy is presented as a lens 
      through which to approach research and policy on access, uptake and use of digital 
      technologies. In the short term, based on our review of published literature, we 
      conclude that it is likely that digital technologies will increase health inequities 
      associated with increased age, lower level of educational attainment and lower 
      socio-economic status. Geographical inequity may increase as a result of poor 
      infrastructure but may decrease if digital technologies can be effectively widely 
      deployed to compensate for health workforce and health system deficiencies. 
      Programmes to enhance health and digital literacy and monitoring of access, 
      utilization and impact across all groups in society can help to ensure that digital 
      technologies act to reduce rather than reproduce or exacerbate existent health 
      inequalities.
CI  - © The Author(s) 2019. Published by Oxford University Press on behalf of the European 
      Public Health Association.
FAU - Azzopardi-Muscat, Natasha
AU  - Azzopardi-Muscat N
AD  - Department of Health Services Management, University of Malta, Msida MSD 2080, 
      Malta.
AD  - European Public Health Association, Utrecht, PO Box 1568, 3500 BN, The Netherlands.
FAU - Sørensen, Kristine
AU  - Sørensen K
AD  - Global Health Literacy Academy, Viengevej 100, 8240 Risskov, Denmark.
AD  - International Health Literacy Association, IHLA 7 Avenue De Lafayette 121026, 
      Boston, MA 02112, USA.
LA  - eng
PT  - Journal Article
TA  - Eur J Public Health
JT  - European journal of public health
JID - 9204966
SB  - IM
MH  - *Health Equity
MH  - *Health Literacy
MH  - *Health Services Accessibility
MH  - Humans
MH  - *Information Systems
MH  - *Public Health
MH  - Social Class
MH  - Social Determinants of Health
MH  - Technology
MH  - *Telemedicine
PMC - PMC6859513
EDAT- 2019/11/19 06:00
MHDA- 2020/06/12 06:00
CRDT- 2019/11/19 06:00
PHST- 2019/11/19 06:00 [entrez]
PHST- 2019/11/19 06:00 [pubmed]
PHST- 2020/06/12 06:00 [medline]
AID - 5628050 [pii]
AID - ckz166 [pii]
AID - 10.1093/eurpub/ckz166 [doi]
PST - ppublish
SO  - Eur J Public Health. 2019 Oct 1;29(Supplement_3):13-17. doi: 10.1093/eurpub/ckz166.

PMID- 30041427
OWN - NLM
STAT- MEDLINE
DCOM- 20190116
LR  - 20190116
IS  - 1660-4601 (Electronic)
IS  - 1661-7827 (Print)
IS  - 1660-4601 (Linking)
VI  - 15
IP  - 7
DP  - 2018 Jul 23
TI  - Progress in Implementing National Policies and Strategies for Health Literacy-What 
      Have We Learned so Far?
LID - 10.3390/ijerph15071554 [doi]
LID - 1554
AB  - Health literacy has been a prominent issue on the agenda of the World Health 
      Organization (WHO) for almost two decades. WHO recently established a strong global 
      mandate for public policy action on health literacy by positioning it as one of 
      three key pillars for achieving sustainable development and health equity in the 
      Shanghai Declaration on Health Promotion. Several countries have national health 
      literacy policies, with many others expected to develop them in the immediate 
      future. It is, therefore, timely to examine current policy approaches to health 
      literacy. The purpose of this study was to analyze a selection of existing policy 
      documents for their strengths, limitations and themes, and offer observations about 
      their potential to improve health literacy and health outcomes. In doing so our 
      intention is to offer lessons and advice from early adopters that will have 
      usefulness for future policy development and implementation. We selected six 
      policies for review; Australia, Austria, China, New Zealand, Scotland, and the 
      United States. We used a set of criteria to guide a systematic analysis of policy 
      documents for their context, intended target audiences, objectives, proposed actions 
      and interventions, evidence of financial investment and intentions to monitor 
      outcomes. We observed a number of common features that provide helpful signposting 
      for future policy development in other countries. All represent a response to 
      perceived deficiencies in the quality of patient communication and patient 
      engagement. Most present health literacy as a universal challenge, with some also 
      identifying groups who are of higher priority. They all recognize the importance of 
      professional education in improving the quality of communication, and most recognize 
      that the health literacy responsiveness of the health system needs to be improved. 
      However, there was significant variability in linking resources to specific 
      strategies and actions, as well as in the systems for monitoring progress and 
      accountability for progress. This variability reflects important contextual 
      differences between countries and health systems. However, this lack of specificity 
      will likely have an impact on the priority given to improving health literacy and on 
      the long-term sustainability of defined actions to improve health literacy in 
      populations.
FAU - Trezona, Anita
AU  - Trezona A
AD  - School of Health and Social Development, Deakin University, Melbourne 3125, 
      Australia. anita.trezona@gmail.com.
FAU - Rowlands, Gill
AU  - Rowlands G
AD  - Institute of Health and Society, Newcastle University, Newcastle NE1 7RU, UK. 
      Gill.Rowlands@newcastle.ac.uk.
FAU - Nutbeam, Don
AU  - Nutbeam D
AUID- ORCID: 0000-0001-6497-2827
AD  - School of Public Health, University of Sydney, Sydney 2006, Australia. 
      don.nutbeam@sydney.edu.au.
LA  - eng
PT  - Journal Article
DEP - 20180723
TA  - Int J Environ Res Public Health
JT  - International journal of environmental research and public health
JID - 101238455
SB  - IM
MH  - Australia
MH  - Austria
MH  - China
MH  - Communication
MH  - Health Equity
MH  - *Health Literacy
MH  - *Health Policy
MH  - Health Promotion
MH  - Humans
MH  - Learning
MH  - New Zealand
MH  - Policy Making
MH  - Scotland
MH  - United States
PMC - PMC6068640
OTO - NOTNLM
OT  - *health literacy
OT  - *policy
OT  - *policy analysis
COIS- The authors declare no conflict of interest.
EDAT- 2018/07/26 06:00
MHDA- 2019/01/17 06:00
CRDT- 2018/07/26 06:00
PHST- 2018/05/16 00:00 [received]
PHST- 2018/06/26 00:00 [revised]
PHST- 2018/07/18 00:00 [accepted]
PHST- 2018/07/26 06:00 [entrez]
PHST- 2018/07/26 06:00 [pubmed]
PHST- 2019/01/17 06:00 [medline]
AID - ijerph15071554 [pii]
AID - ijerph-15-01554 [pii]
AID - 10.3390/ijerph15071554 [doi]
PST - epublish
SO  - Int J Environ Res Public Health. 2018 Jul 23;15(7):1554. doi: 
      10.3390/ijerph15071554.

PMID- 30547480
OWN - NLM
STAT- MEDLINE
DCOM- 20190212
LR  - 20190215
IS  - 0995-3914 (Print)
IS  - 0995-3914 (Linking)
VI  - 30
IP  - 1 Suppl
DP  - 2018 May-Jun
TI  - [Health literacy, a lever to make health care systems more equitable? Tools to 
      support professionals and involve institutions].
PG  - 139-143
LID - 10.3917/spub.184.0139 [doi]
AB  - This article briefly recalls why low levels of health literacy should be considered 
      to constitute a public health issue. It then proposes the concept of health literacy 
      as a possible lever to help health care systems to more effectively take social 
      health inequalities into account. Finally, it provides concrete tools for field 
      workers, both clinicians and quality of care managers, and emphasises the importance 
      of an organizational approach to health literacy.
FAU - Henrard, Gilles
AU  - Henrard G
FAU - Ketterer, Frédéric
AU  - Ketterer F
FAU - Giet, Didier
AU  - Giet D
FAU - Vanmeerbeek, Marc
AU  - Vanmeerbeek M
FAU - Belche, Jean-Luc
AU  - Belche JL
FAU - Buret, Laetitia
AU  - Buret L
LA  - fre
PT  - Journal Article
TT  - La littératie en santé, un levier pour des systèmes de soins plus équitables  Des 
      outils pour armer les professionnels et impliquer les institutions.
PL  - France
TA  - Sante Publique
JT  - Sante publique (Vandoeuvre-les-Nancy, France)
JID - 9216153
SB  - IM
MH  - Delivery of Health Care/*organization & administration
MH  - *Health Equity
MH  - *Health Literacy
MH  - Humans
MH  - Organizations
EDAT- 2018/12/14 06:00
MHDA- 2019/02/13 06:00
CRDT- 2018/12/15 06:00
PHST- 2018/12/15 06:00 [entrez]
PHST- 2018/12/14 06:00 [pubmed]
PHST- 2019/02/13 06:00 [medline]
AID - 10.3917/spub.184.0139 [doi]
PST - ppublish
SO  - Sante Publique. 2018 May-Jun;30(1 Suppl):139-143. doi: 10.3917/spub.184.0139.

PMID- 32593982
OWN - NLM
STAT- MEDLINE
DCOM- 20200901
LR  - 20200901
IS  - 1879-8365 (Electronic)
IS  - 0926-9630 (Linking)
VI  - 269
DP  - 2020 Jun 25
TI  - How Health Literacy Develops the 'Four Aims' of Better Health Care.
PG  - 42-51
LID - 10.3233/SHTI200021 [doi]
AB  - The chapter's audience and purpose are twofold. First, the chapter introduces the 
      'Quadruple Aim' to policy makers and provides a general overview of health literacy 
      strategies and tools to meet the Quadruple Aim to enhance care delivery while 
      reducing costs. Second, the chapter identifies gaps in health literacy related 
      research and encourages a research agenda to further the evidence base of health 
      literacy to reduce cost, enhance quality, increase access, improve satisfaction, and 
      achieve health equity.
FAU - Rikard, R V
AU  - Rikard RV
AD  - Michigan State University, U.S.A.
FAU - Hudson, Stan
AU  - Hudson S
AD  - Wisconsin Health Literacy, U.S.A.
LA  - eng
PT  - Journal Article
PL  - Netherlands
TA  - Stud Health Technol Inform
JT  - Studies in health technology and informatics
JID - 9214582
SB  - T
MH  - Delivery of Health Care
MH  - *Health Equity
MH  - *Health Literacy
OTO - NOTNLM
OT  - Health literacy
OT  - Quadruple Aim
OT  - health care quality
EDAT- 2020/07/01 06:00
MHDA- 2020/09/02 06:00
CRDT- 2020/06/29 06:00
PHST- 2020/06/29 06:00 [entrez]
PHST- 2020/07/01 06:00 [pubmed]
PHST- 2020/09/02 06:00 [medline]
AID - SHTI200021 [pii]
AID - 10.3233/SHTI200021 [doi]
PST - ppublish
SO  - Stud Health Technol Inform. 2020 Jun 25;269:42-51. doi: 10.3233/SHTI200021.

PMID- 32981646
OWN - NLM
STAT- MEDLINE
DCOM- 20211011
LR  - 20211011
IS  - 1558-3163 (Electronic)
IS  - 0889-857X (Linking)
VI  - 46
IP  - 4
DP  - 2020 Nov
TI  - Gender and Ethnic Inequities in Gout Burden and Management.
PG  - 693-703
LID - S0889-857X(20)30080-6 [pii]
LID - 10.1016/j.rdc.2020.07.008 [doi]
AB  - Although effective and low-cost urate-lowering therapy has been available for 
      decades, inequities in gout management exist. Despite high impact of disease, rates 
      of urate-lowering therapy prescription are low in women, in African-Americans in the 
      United States, in Māori (Indigenous New Zealanders), and in Pacific peoples living 
      in Aotearoa/New Zealand. Social determinants of health, barriers to accessing the 
      health care system, health literacy demands, stigmatization, and bias contribute to 
      inequities in gout burden and management. Approaches that focus on building health 
      literacy and delivering culturally safe care lead to improved outcomes in gout, and 
      offer important solutions to achieve health equity.
CI  - Copyright © 2020 Elsevier Inc. All rights reserved.
FAU - Guillén, Andrea Garcia
AU  - Guillén AG
AD  - Department of Medicine, University of Auckland, Auckland, New Zealand.
FAU - Te Karu, Leanne
AU  - Te Karu L
AD  - Ngā Kaitiaki o te Puna Rongoā o Aotearoa, Taupō, New Zealand; School of Pharmacy, 
      University of Otago, PO Box 56, Dunedin 9054, New Zealand.
FAU - Singh, Jasvinder A
AU  - Singh JA
AD  - Medicine Service, VA Medical Center; Department of Medicine at the School of 
      Medicine, University of Alabama at Birmingham, Birmingham, AL, USA; Department of 
      Epidemiology at the School of Public Health, University of Alabama at Birmingham, 
      Faculty Office Tower 805B, 510 20th Street South, Birmingham, AL 35294, USA.
FAU - Dalbeth, Nicola
AU  - Dalbeth N
AD  - Department of Medicine, Faculty of Medical and Health Sciences, University of 
      Auckland, 85 Park Road, Grafton, Auckland 1023, New Zealand; Department of 
      Rheumatology, Auckland District Health Board, Auckland, New Zealand. Electronic 
      address: n.dalbeth@auckland.ac.nz.
LA  - eng
PT  - Journal Article
PT  - Research Support, Non-U.S. Gov't
PT  - Review
DEP - 20200909
PL  - United States
TA  - Rheum Dis Clin North Am
JT  - Rheumatic diseases clinics of North America
JID - 8708093
SB  - IM
MH  - Cost of Illness
MH  - Culturally Competent Care
MH  - Ethnic Groups
MH  - *Gout/epidemiology/ethnology/therapy
MH  - *Health Equity
MH  - Health Literacy
MH  - Health Services Accessibility
MH  - *Health Status Disparities
MH  - *Healthcare Disparities/ethnology
MH  - Humans
MH  - New Zealand/epidemiology
MH  - *Racism
MH  - Sex Factors
MH  - *Sexism
MH  - *Social Determinants of Health/ethnology
MH  - Social Stigma
MH  - United States/epidemiology
OTO - NOTNLM
OT  - *Disparities
OT  - *Equity
OT  - *Ethnicity
OT  - *Gender
OT  - *Gout
OT  - *Urate
COIS- Disclosure A.G. Guillén and L. Te Karu have no disclosures. J.A. Singh has received 
      consultant fees from Crealta/Horizon, MediSYS, Fidia, UBM LLC, Trio health, 
      Medscape, WebMD, Clinical Care options, Clearview health care partners, Putnam 
      associates, Focus forward, Navigant consulting, Spherix, Practice Point 
      communications, the National Institutes of Health, and the American College of 
      Rheumatology (ACR). J.A. Singh owns stock options in Amarin pharmaceuticals and 
      Viking therapeutics. J.A. Singh is on the speaker’s bureau of Simply Speaking. J.A. 
      Singh is a member of the executive of OMERACT, an organization that develops outcome 
      measures in rheumatology and receives arms-length funding from 12 companies. J.A. 
      Singh serves on the Food and Drug Administration Arthritis Advisory Committee. J.A. 
      Singh is the chair of the Veterans Affairs Rheumatology Field Advisory Committee. 
      J.A. Singh is the editor and the Director of the UAB Cochrane Musculoskeletal Group 
      Satellite Center on Network Meta-analysis. J.A. Singh previously served as a member 
      of the following committees: member, the ACR Annual Meeting Planning Committee and 
      Quality of Care Committees; the Chair of the ACR Meet-the-Professor, Workshop, and 
      Study Group Subcommittee; and the cochair of the ACR Criteria and Response Criteria 
      subcommittee. N. Dalbeth has received fees from Janssen, AbbVie, CymaBay, 
      AstraZeneca, Crealta, Takeda, Kowa, Horizon, Hengrui, Dyve Biosciences, Arthrosi, 
      Selecta, bpac, the Health Research Council of New Zealand, UpToDate, Oxford 
      University Press, the Pharmaceutical Society of New Zealand, the Spanish Society for 
      Rheumatology, the Asia Pacific Gout Consortium, and the ACR. Her institution has 
      received research grants from the Health Research Council of New Zealand, the 
      Auckland Medical Research Foundation, PHARMAC, AstraZeneca, and Amgen.
EDAT- 2020/09/29 06:00
MHDA- 2021/10/12 06:00
CRDT- 2020/09/28 05:32
PHST- 2020/09/28 05:32 [entrez]
PHST- 2020/09/29 06:00 [pubmed]
PHST- 2021/10/12 06:00 [medline]
AID - S0889-857X(20)30080-6 [pii]
AID - 10.1016/j.rdc.2020.07.008 [doi]
PST - ppublish
SO  - Rheum Dis Clin North Am. 2020 Nov;46(4):693-703. doi: 10.1016/j.rdc.2020.07.008. 
      Epub 2020 Sep 9.

PMID- 29092023
OWN - NLM
STAT- MEDLINE
DCOM- 20190716
LR  - 20190716
IS  - 1460-2245 (Electronic)
IS  - 0957-4824 (Linking)
VI  - 34
IP  - 2
DP  - 2019 Apr 1
TI  - Assuming policy responsibility for health equity: local public health action in 
      Ontario, Canada.
PG  - 215-226
LID - 10.1093/heapro/dax073 [doi]
AB  - In Canada's liberal welfare state the public is given little exposure by 
      governmental authorities to the importance of promoting health equity through public 
      policy action on the social determinants of health (SDoH). Not surprisingly, Canada 
      lags in implementing health equity-enhancing public policy. In Ontario, Canada's 
      most populous province, a local public health unit (PHU) took on the task of 
      promoting health equity by developing the video animation Let's Start a Conversation 
      about Health and Not Talk about Health Care at All. In the wake of this work, an 
      additional 17 local PHUs (of 36) adapted it for local use. By placing these 
      activities within Nutbeam's and de Leeuw's concepts of critical health literacy as 
      an essential component of health promotion, we examine how these PHUs came to adopt 
      the video, their intended uses, and supports and barriers encountered. These efforts 
      by local PHUs to promote health equity through action on the SDoH have implications 
      for those in jurisdictions where State attention to these issues is lacking.
CI  - © The Author 2017. Published by Oxford University Press. All rights reserved. For 
      Permissions, please email: journals.permissions@oup.com.
FAU - Raphael, Dennis
AU  - Raphael D
AD  - Graduate Program in Health Policy and Equity, York University, Toronto, Canada.
FAU - Sayani, Ambreen
AU  - Sayani A
LA  - eng
PT  - Journal Article
PL  - England
TA  - Health Promot Int
JT  - Health promotion international
JID - 9008939
SB  - IM
MH  - *Health Equity
MH  - Health Literacy
MH  - Health Promotion
MH  - Humans
MH  - Nursing Staff/organization & administration
MH  - Ontario
MH  - *Politics
MH  - *Public Health
MH  - *Public Policy
MH  - *Social Determinants of Health
MH  - Videotape Recording
OTO - NOTNLM
OT  - health equity
OT  - public education
OT  - social determinants of health
EDAT- 2017/11/02 06:00
MHDA- 2019/07/17 06:00
CRDT- 2017/11/02 06:00
PHST- 2017/11/02 06:00 [pubmed]
PHST- 2019/07/17 06:00 [medline]
PHST- 2017/11/02 06:00 [entrez]
AID - 4582362 [pii]
AID - 10.1093/heapro/dax073 [doi]
PST - ppublish
SO  - Health Promot Int. 2019 Apr 1;34(2):215-226. doi: 10.1093/heapro/dax073.

PMID- 33749956
OWN - NLM
STAT- MEDLINE
DCOM- 20210722
LR  - 20210722
IS  - 1036-1073 (Print)
IS  - 1036-1073 (Linking)
VI  - 32
IP  - 2
DP  - 2021 Apr
TI  - Building equitable health and social policy in Australia to improve immigrant health 
      literacy.
PG  - 152-154
LID - 10.1002/hpja.481 [doi]
FAU - Monani, Devaki
AU  - Monani D
AD  - School of Social Work, College of Health and Human Sciences, Charles Darwin 
      University, Casuarina, NT, Australia.
AD  - Wellbeing and Preventable Chronic Diseases Division, Menzies School of Health 
      Research Charles Darwin University, Casuarina, NT, Australia.
FAU - Smith, James A
AU  - Smith JA
AD  - Wellbeing and Preventable Chronic Diseases Division, Menzies School of Health 
      Research Charles Darwin University, Casuarina, NT, Australia.
AD  - Freemasons Centre for Male Health and Wellbeing - Northern Territory, Menzies School 
      of Health Research, Charles Darwin University, Casuarina, NT, Australia.
FAU - O'Mara, Ben
AU  - O'Mara B
AD  - School of Arts, Social Sciences and Humanities, Department of Media and 
      Communications, Faculty of Health, Arts and Design, Swinburne University, Melbourne, 
      VIC, Australia.
FAU - Rung, Daile
AU  - Rung D
AD  - Wellbeing and Preventable Chronic Diseases Division, Menzies School of Health 
      Research Charles Darwin University, Casuarina, NT, Australia.
AD  - Freemasons Centre for Male Health and Wellbeing - Northern Territory, Menzies School 
      of Health Research, Charles Darwin University, Casuarina, NT, Australia.
FAU - Ireland, Sarah
AU  - Ireland S
AD  - Molly Wardaguga Research Centre, College of Nursing and Midwifery, Charles Darwin 
      University, Casuarina, NT, Australia.
FAU - Dube, Mpho
AU  - Dube M
AD  - College of Nursing & Midwifery, Charles Darwin University, Casuarina, NT, Australia.
LA  - eng
PT  - Editorial
DEP - 20210322
PL  - Australia
TA  - Health Promot J Austr
JT  - Health promotion journal of Australia : official journal of Australian Association 
      of Health Promotion Professionals
JID - 9710936
SB  - IM
MH  - Australia
MH  - *Emigrants and Immigrants
MH  - *Health Equity
MH  - *Health Literacy
MH  - Humans
MH  - *Public Policy
EDAT- 2021/03/23 06:00
MHDA- 2021/07/23 06:00
CRDT- 2021/03/22 12:58
PHST- 2021/03/23 06:00 [pubmed]
PHST- 2021/07/23 06:00 [medline]
PHST- 2021/03/22 12:58 [entrez]
AID - 10.1002/hpja.481 [doi]
PST - ppublish
SO  - Health Promot J Austr. 2021 Apr;32(2):152-154. doi: 10.1002/hpja.481. Epub 2021 Mar 
      22.

PMID- 28455174
OWN - NLM
STAT- MEDLINE
DCOM- 20180205
LR  - 20191210
IS  - 1873-2518 (Electronic)
IS  - 0264-410X (Linking)
VI  - 35
IP  - 23
DP  - 2017 May 25
TI  - Improving adult immunization equity: Where do the published research literature and 
      existing resources lead?
PG  - 3020-3025
LID - S0264-410X(17)30197-4 [pii]
LID - 10.1016/j.vaccine.2017.02.016 [doi]
AB  - Evidence suggests that disparities in adult immunization (AI) rates are growing. 
      Providers need adequate patient resources and information about successful 
      interventions to help them engage in effective practices to reduce AI disparities. 
      The primary purposes of this paper were to review and summarize the evidence base 
      regarding interventions to reduce AI disparities and to scan for relevant resources 
      that could support providers in their AI efforts to specifically target disparities. 
      First, building on a literature review conducted by the U.S. Centers for Disease 
      Control and Prevention, we searched the peer-reviewed literature to identify 
      articles that either discussed interventions to reduce AI disparities or provided 
      reasons and associations for disparities. We scanned the articles and conducted an 
      internet search to identify tools and resources to support efforts to improve AI 
      rates. We limited both searches to resources that addressed influenza, pneumococcal, 
      hepatitis B, Tdap, and/or herpes zoster vaccinations. We found that most articles 
      characterized AI disparities, but several discussed strategies for reducing AI 
      disparities, including practice-based changes, communication and health literacy 
      approaches, and partnering with community-based organizations. The resources we 
      identified were largely fact sheets and handouts for patients and journal articles 
      for providers. Most resources pertain to influenza vaccination and Spanish was the 
      most prevalent language after English. More evaluation is needed to assess the 
      health literacy levels of the materials. We conclude that additional research is 
      needed to identify effective ways to reduce AI disparities and more resources are 
      needed to support providers in their efforts. We recommend identifying best 
      practices of high performers, further reviewing the appropriateness and usefulness 
      of available resources, and prioritizing which gaps should be addressed.
CI  - Copyright © 2017 Elsevier Ltd. All rights reserved.
FAU - Prins, Wendy
AU  - Prins W
AD  - National Quality Forum, 1030 15th Street NW, Suite 800, Washington DC 20005, United 
      States. Electronic address: wprins@qualityforum.org.
FAU - Butcher, Emily
AU  - Butcher E
AD  - QHC Advisory Group, LLC, United States.
FAU - Hall, Laura Lee
AU  - Hall LL
AD  - Sustainable Health Communities, LLC, United States.
FAU - Puckrein, Gary
AU  - Puckrein G
AD  - National Minority Quality Forum, United States.
FAU - Rosof, Bernard
AU  - Rosof B
AD  - Hofstra Northwell School of Medicine, United States.
LA  - eng
PT  - Journal Article
PT  - Review
DEP - 20170426
PL  - Netherlands
TA  - Vaccine
JT  - Vaccine
JID - 8406899
RN  - 0 (Influenza Vaccines)
SB  - IM
MH  - Adult
MH  - Centers for Disease Control and Prevention, U.S./statistics & numerical data
MH  - Communicable Disease Control/statistics & numerical data
MH  - Cultural Competency
MH  - *Health Equity
MH  - *Health Literacy
MH  - *Health Resources
MH  - Humans
MH  - Immunization/*statistics & numerical data
MH  - Influenza Vaccines/administration & dosage
MH  - Publishing
MH  - United States
OTO - NOTNLM
OT  - *Adult immunization
OT  - *Cultural competency
OT  - *Disparities
OT  - *Health literacy
EDAT- 2017/04/30 06:00
MHDA- 2018/02/06 06:00
CRDT- 2017/04/30 06:00
PHST- 2016/10/14 00:00 [received]
PHST- 2017/01/19 00:00 [revised]
PHST- 2017/02/08 00:00 [accepted]
PHST- 2017/04/30 06:00 [pubmed]
PHST- 2018/02/06 06:00 [medline]
PHST- 2017/04/30 06:00 [entrez]
AID - S0264-410X(17)30197-4 [pii]
AID - 10.1016/j.vaccine.2017.02.016 [doi]
PST - ppublish
SO  - Vaccine. 2017 May 25;35(23):3020-3025. doi: 10.1016/j.vaccine.2017.02.016. Epub 2017 
      Apr 26.

PMID- 28558496
OWN - NLM
STAT- MEDLINE
DCOM- 20181211
LR  - 20181211
IS  - 1938-8993 (Electronic)
IS  - 1540-4153 (Linking)
VI  - 15
IP  - 2
DP  - 2017 Jun
TI  - Health Disparities and Hispanics.
PG  - 51
LID - 10.1177/1540415317708513 [doi]
FAU - Aponte, Judith
AU  - Aponte J
LA  - eng
GR  - UL1 TR000457/TR/NCATS NIH HHS/United States
PT  - Journal Article
PL  - United States
TA  - Hisp Health Care Int
JT  - Hispanic health care international : the official journal of the National 
      Association of Hispanic Nurses
JID - 101150304
SB  - IM
MH  - Adolescent
MH  - Adult
MH  - Female
MH  - *Health Equity
MH  - *Health Literacy
MH  - *Health Status Disparities
MH  - *Hispanic Americans
MH  - Humans
MH  - Pregnancy
MH  - Pregnancy in Adolescence
MH  - United States
EDAT- 2017/06/01 06:00
MHDA- 2018/12/12 06:00
CRDT- 2017/06/01 06:00
PHST- 2017/06/01 06:00 [entrez]
PHST- 2017/06/01 06:00 [pubmed]
PHST- 2018/12/12 06:00 [medline]
AID - 10.1177/1540415317708513 [doi]
PST - ppublish
SO  - Hisp Health Care Int. 2017 Jun;15(2):51. doi: 10.1177/1540415317708513.

PMID- 30836794
OWN - NLM
STAT- MEDLINE
DCOM- 20200804
LR  - 20200804
IS  - 1479-9731 (Electronic)
IS  - 1479-9723 (Print)
IS  - 1479-9723 (Linking)
VI  - 16
DP  - 2019 Jan-Dec
TI  - Promoting chronic disease management in persons with complex social needs: A 
      qualitative descriptive study.
PG  - 1479973119832025
LID - 10.1177/1479973119832025 [doi]
LID - 1479973119832025
AB  - While there are both ethical and practical imperatives to address health inequity 
      issues related to chronic disease management for persons with social complexity, 
      existing programs often do not appropriately address the needs of these individuals. 
      This leads to low levels of participation in programs, suboptimal chronic disease 
      management, and higher health-care utilization. The aims of this project were to 
      describe the challenges related to availability, accessibility, and acceptability 
      faced by socially complex patients with Chronic Obstructive Pulmonary Disease (COPD) 
      who were eligible, but declined enrollment in a traditional Chronic Disease 
      Management Program (CDMP). Using a qualitative descriptive study approach informed 
      by a health equity lens, interviews with participants, managers, and a focus group 
      with providers were used to gather data addressing the above aims. Qualitative data 
      were analyzed using Braun and Clarke's theoretical thematic analysis approach. The 
      ability of participants to manage chronic disease was profoundly influenced by 
      contextual and personal factors, such as poverty, disability, personal attitudes and 
      beliefs (including shame, mistrust, and hopelessness), and barriers inherent in the 
      organization of the health-care system. The existing chronic disease management 
      program did not adequately address the most critical needs of socially complex 
      patients. Challenges with accessibility and acceptability of chronic disease 
      management and health services played important roles in the ways these socially 
      complex participants managed their chronic illness. The individualistic approach to 
      self-management of chronic illness inherent in conventional CDMP can be poorly 
      aligned with the needs, capacity, and circumstances of many socially complex 
      patients. Innovative models of care that promote incremental and guided approaches 
      to enhancing health and improving self-efficacy need further development and 
      evaluation.
FAU - Goodridge, Donna
AU  - Goodridge D
AUID- ORCID: 0000-0002-8680-8646
AD  - 1 College of Medicine, University of Saskatchewan, Saskatoon, Saskatchewan, Canada.
FAU - Bandara, Thilina
AU  - Bandara T
AD  - 1 College of Medicine, University of Saskatchewan, Saskatoon, Saskatchewan, Canada.
FAU - Marciniuk, Darcy
AU  - Marciniuk D
AD  - 1 College of Medicine, University of Saskatchewan, Saskatoon, Saskatchewan, Canada.
FAU - Hutchinson, Shelly
AU  - Hutchinson S
AD  - 2 Chronic Disease Management Program, Saskatchewan Health Authority, Saskatoon, 
      Saskatchewan, Canada.
FAU - Crossman, Lois
AU  - Crossman L
AD  - 2 Chronic Disease Management Program, Saskatchewan Health Authority, Saskatoon, 
      Saskatchewan, Canada.
FAU - Kachur, Brittany
AU  - Kachur B
AD  - 2 Chronic Disease Management Program, Saskatchewan Health Authority, Saskatoon, 
      Saskatchewan, Canada.
FAU - Higgins, Dana
AU  - Higgins D
AD  - 2 Chronic Disease Management Program, Saskatchewan Health Authority, Saskatoon, 
      Saskatchewan, Canada.
FAU - Bennett, Andrew
AU  - Bennett A
AD  - 1 College of Medicine, University of Saskatchewan, Saskatoon, Saskatchewan, Canada.
LA  - eng
PT  - Journal Article
TA  - Chron Respir Dis
JT  - Chronic respiratory disease
JID - 101197408
SB  - IM
MH  - Adult
MH  - Aged
MH  - *Attitude to Health
MH  - Case Management
MH  - Disease Management
MH  - Evidence-Based Medicine
MH  - Exercise Therapy
MH  - Female
MH  - Focus Groups
MH  - Health Equity
MH  - Health Literacy
MH  - *Health Services Accessibility
MH  - Humans
MH  - Male
MH  - Middle Aged
MH  - Nurse Clinicians
MH  - *Patient Acceptance of Health Care
MH  - Patient Education as Topic
MH  - *Patient Participation
MH  - *Poverty
MH  - Pulmonary Disease, Chronic Obstructive/*rehabilitation
MH  - Qualitative Research
MH  - Referral and Consultation
MH  - Respiratory Therapy
MH  - Saskatchewan
MH  - Self-Management
MH  - Shame
MH  - Social Support
MH  - *Trust
PMC - PMC6402059
OTO - NOTNLM
OT  - *COPD
OT  - *Chronic disease management
OT  - *health equity
OT  - *qualitative research
OT  - *social determinants of health
COIS- Declaration of Conflicting Interests: The author(s) declared no potential conflicts 
      of interest with respect to the research, authorship, and/or publication of this 
      article.
EDAT- 2019/03/07 06:00
MHDA- 2020/08/05 06:00
CRDT- 2019/03/07 06:00
PHST- 2019/03/07 06:00 [entrez]
PHST- 2019/03/07 06:00 [pubmed]
PHST- 2020/08/05 06:00 [medline]
AID - 10.1177_1479973119832025 [pii]
AID - 10.1177/1479973119832025 [doi]
PST - ppublish
SO  - Chron Respir Dis. 2019 Jan-Dec;16:1479973119832025. doi: 10.1177/1479973119832025.

PMID- 34016909
OWN - NLM
STAT- MEDLINE
DCOM- 20211101
LR  - 20211101
IS  - 1550-5022 (Electronic)
IS  - 1078-4659 (Print)
IS  - 1078-4659 (Linking)
VI  - 27
IP  - Suppl 6
DP  - 2021 Nov-Dec 01
TI  - Law and Policy as Tools in Healthy People 2030.
PG  - S265-S273
LID - 10.1097/PHH.0000000000001358 [doi]
AB  - Laws and policies are critical determinants of health and well-being. They can 
      encourage positive behaviors and discourage harmful behaviors, and they can enhance 
      or worsen health, health equity, health disparities, and health literacy. 
      Recognizing their contribution to conditions in the environments in which people are 
      born, live, learn, work, play, worship, and age, and people's experiences of these 
      conditions, the US Department of Health and Human Services considered the roles of 
      law and policy throughout its development of Healthy People 2030. Laws and policies 
      often interrelate, but they have different purposes. A law is an established 
      procedure, standard, or system of rules that members of a society must follow. A 
      policy is a decision or set of decisions meant to address a long-term purpose or 
      problem. Healthy People 2030 offers an opportunity for users in diverse sectors and 
      at all levels to use laws and policies to support or inform the initiative's 
      implementation, address health disparities and health inequities, and improve health 
      and well-being in this decade. Introducing new laws and policies or rescinding 
      existing ones to achieve Healthy People 2030 goals offers a chance to rigorously 
      assess outcomes and weigh the balance of good outcomes against unintended 
      consequences.
CI  - Copyright © 2021 The Authors. Published by Wolters Kluwer Health, Inc.
FAU - Teitelbaum, Joel
AU  - Teitelbaum J
AD  - Secretary's Advisory Committee on National Health Promotion and Disease Prevention 
      Objectives for 2030 (Mr Teitelbaum and Dr Richmond, Dr Kleinman, and Dr Pronk), 
      Office of Disease Prevention and Health Promotion, Office of the Assistant Secretary 
      for Health, Office of the Secretary, US Department of Health and Human Services, 
      Rockville, Maryland (Ms McGowan [former staff], Ms Ochiai, and Ms Blakey); and 
      Health ConTexts, LLC, Silver Spring, Maryland (Ms Brewer).
FAU - McGowan, Angela K
AU  - McGowan AK
FAU - Richmond, Therese S
AU  - Richmond TS
FAU - Kleinman, Dushanka V
AU  - Kleinman DV
FAU - Pronk, Nico
AU  - Pronk N
FAU - Ochiai, Emmeline
AU  - Ochiai E
FAU - Blakey, Carter
AU  - Blakey C
FAU - Brewer, Karen H
AU  - Brewer KH
LA  - eng
PT  - Journal Article
TA  - J Public Health Manag Pract
JT  - Journal of public health management and practice : JPHMP
JID - 9505213
SB  - T
MH  - *Health Equity
MH  - *Health Literacy
MH  - Health Policy
MH  - Health Status
MH  - Humans
MH  - Policy
MH  - Social Determinants of Health
PMC - PMC8478297
COIS- The authors declare no conflicts of interest.
EDAT- 2021/05/22 06:00
MHDA- 2021/11/03 06:00
CRDT- 2021/05/21 06:03
PHST- 2021/05/22 06:00 [pubmed]
PHST- 2021/11/03 06:00 [medline]
PHST- 2021/05/21 06:03 [entrez]
AID - 00124784-900000000-99167 [pii]
AID - 10.1097/PHH.0000000000001358 [doi]
PST - ppublish
SO  - J Public Health Manag Pract. 2021 Nov-Dec 01;27(Suppl 6):S265-S273. doi: 
      10.1097/PHH.0000000000001358.

PMID- 30785926
OWN - NLM
STAT- MEDLINE
DCOM- 20191125
LR  - 20200309
IS  - 1932-6203 (Electronic)
IS  - 1932-6203 (Linking)
VI  - 14
IP  - 2
DP  - 2019
TI  - Towards a universal concept of vulnerability: Broadening the evidence from the 
      elderly to perinatal health using a Delphi approach.
PG  - e0212633
LID - 10.1371/journal.pone.0212633 [doi]
LID - e0212633
AB  - BACKGROUND: The concept 'vulnerability' is prevalent in the public domain, health 
      care, social institutions and multidisciplinary research. Conceptual heterogeneity 
      is present, hampering the creation of a common evidence-base of research 
      achievements and successful policies. Recently an international expert group 
      combined a specific literature review with a 2-stage Delphi procedure, arriving at a 
      seemingly universal concept of vulnerability for the elderly with applications for 
      research instruments. We replicated and extended this study, to generalize this 
      result to health in general, and perinatal health in particular. METHODS: Two 
      independent expert panels (general health, perinatal health) repeated the 
      Delphi-procedure, using an extended and updated literature review to derive 
      statements on the concept and defining pathways of vulnerability. Additional views 
      were collected on research tools. Consensus-by-design was explicitly avoided. Data 
      collection and processing was independent. RESULTS: Both panels showed surprising 
      convergence on the pathways of vulnerability to health/ill-health, and their 
      interaction. The agreed conceptual model describes a dynamic relation between health 
      and ill-health and vulnerability. The 2 key pathways that link to vulnerability, are 
      complementary, but not symmetrical as biological processes of maintaining health or 
      obtaining better health are not reciprocal to recovery, so also not in terms of 
      vulnerability impacts. An individual's degree of vulnerability is the net balance of 
      risk effects and protective and healing factors (socially, biologically and in terms 
      of health literacy and health care access). These factors can for measurement 
      purposes (according to the panels: interview for exploration, checklists for 
      population research) be grouped into 'material resources', 'taking responsibility 
      for one's own health', 'risky activities and behaviors', and 'social support'. 
      Supportive and transforming action can thus be undertaken. CONCLUSION: A universal 
      concept of vulnerability in the context of health was successfully derived after 
      careful replication and extension of an international Delphi study on vulnerability 
      among the elderly.
FAU - de Groot, Nynke
AU  - de Groot N
AUID- ORCID: 0000-0002-0940-3047
AD  - Maternity Care Academic Research Group, Department of Obstetrics and Gynecology, 
      University Medical Center Utrecht, Utrecht University, Utrecht, The Netherlands.
AD  - Department of Obstetrics and Gynecology/Division of Obstetrics and Prenatal 
      Medicine, Erasmus Medical Center, Rotterdam, The Netherlands.
FAU - Bonsel, Gouke J
AU  - Bonsel GJ
AD  - Maternity Care Academic Research Group, Department of Obstetrics and Gynecology, 
      University Medical Center Utrecht, Utrecht University, Utrecht, The Netherlands.
AD  - Department of Obstetrics and Gynecology/Division of Obstetrics and Prenatal 
      Medicine, Erasmus Medical Center, Rotterdam, The Netherlands.
AD  - Department of Public Health, Erasmus Medical Center, Rotterdam, The Netherlands.
FAU - Birnie, Erwin
AU  - Birnie E
AUID- ORCID: 0000-0002-4534-4857
AD  - Erasmus School of Health Policy and Management, Erasmus University Rotterdam, The 
      Netherlands.
FAU - Valentine, Nicole B
AU  - Valentine NB
AD  - Public Health, Environmental and Social Determinants of Health Department (PHE), 
      World Health Organization, Geneva, Switzerland.
LA  - eng
GR  - 001/World Health Organization/International
PT  - Journal Article
PT  - Research Support, Non-U.S. Gov't
DEP - 20190220
TA  - PLoS One
JT  - PloS one
JID - 101285081
SB  - IM
MH  - Aged
MH  - Aged, 80 and over
MH  - Consensus
MH  - *Delphi Technique
MH  - Female
MH  - *Health Equity
MH  - Health Literacy
MH  - Humans
MH  - Male
MH  - Motivation
MH  - Poverty
MH  - Pregnancy
MH  - Public Health
MH  - Social Support
MH  - *Vulnerable Populations
PMC - PMC6382270
COIS- The authors have declared that no competing interests exist.
EDAT- 2019/02/21 06:00
MHDA- 2019/11/26 06:00
CRDT- 2019/02/21 06:00
PHST- 2018/09/04 00:00 [received]
PHST- 2019/02/06 00:00 [accepted]
PHST- 2019/02/21 06:00 [entrez]
PHST- 2019/02/21 06:00 [pubmed]
PHST- 2019/11/26 06:00 [medline]
AID - PONE-D-18-25966 [pii]
AID - 10.1371/journal.pone.0212633 [doi]
PST - epublish
SO  - PLoS One. 2019 Feb 20;14(2):e0212633. doi: 10.1371/journal.pone.0212633. eCollection 
      2019.

PMID- 31655686
OWN - NLM
STAT- MEDLINE
DCOM- 20200408
LR  - 20200408
IS  - 1097-6760 (Electronic)
IS  - 0196-0644 (Linking)
VI  - 74
IP  - 5S
DP  - 2019 Nov
TI  - Optimizing Our Clinical Practice for Health Equity: Recognizing the Social Drivers 
      of Health That Affect Physician Behavior.
PG  - S78-S81
LID - S0196-0644(19)31180-1 [pii]
LID - 10.1016/j.annemergmed.2019.08.465 [doi]
FAU - Taira, Breena R
AU  - Taira BR
AD  - UCLA David Geffen School of Medicine, Los Angeles, CA. Electronic address: 
      btaira@ucla.edu.
LA  - eng
PT  - Journal Article
PT  - Research Support, Non-U.S. Gov't
PL  - United States
TA  - Ann Emerg Med
JT  - Annals of emergency medicine
JID - 8002646
SB  - AIM
SB  - IM
MH  - Attitude to Health
MH  - Communication
MH  - *Communication Barriers
MH  - *Cultural Competency
MH  - Culture
MH  - Educational Status
MH  - *Emergency Medicine
MH  - *Health Equity
MH  - *Health Literacy
MH  - Humans
MH  - *Language
MH  - Needs Assessment
MH  - *Physician-Patient Relations
MH  - *Prejudice
MH  - Social Determinants of Health
EDAT- 2019/10/28 06:00
MHDA- 2020/04/09 06:00
CRDT- 2019/10/28 06:00
PHST- 2019/10/28 06:00 [entrez]
PHST- 2019/10/28 06:00 [pubmed]
PHST- 2020/04/09 06:00 [medline]
AID - S0196-0644(19)31180-1 [pii]
AID - 10.1016/j.annemergmed.2019.08.465 [doi]
PST - ppublish
SO  - Ann Emerg Med. 2019 Nov;74(5S):S78-S81. doi: 10.1016/j.annemergmed.2019.08.465.

PMID- 30093794
OWN - NLM
STAT- MEDLINE
DCOM- 20191119
LR  - 20191119
IS  - 1748-720X (Electronic)
IS  - 1073-1105 (Print)
IS  - 1073-1105 (Linking)
VI  - 46
IP  - 1
DP  - 2018 Mar
TI  - Seeing Beyond the Margins: Challenges to Informed Inclusion of Vulnerable 
      Populations in Research.
PG  - 30-43
LID - 10.1177/1073110518766006 [doi]
FAU - Gehlert, Sarah
AU  - Gehlert S
AD  - Sarah Gehlert, Ph.D., is the E. Desmond Lee Professor of Racial and Ethnic Diversity 
      at Washington University in St. Louis. She holds an M.A. in Anthropology and an 
      M.S.W. from the University of Missouri-Columbia and a Ph.D. in Social Work from 
      Washington University (St. Louis). Jessica Mozersky, Ph.D., is an Assistant 
      Professor at Washington University in St. Louis. She holds an M.B.E. from the 
      University of Pennsylvania and a Ph.D. in Anthropology from University College 
      London's Interdisciplinary Institute for Human Genetics and Health.
FAU - Mozersky, Jessica
AU  - Mozersky J
AD  - Sarah Gehlert, Ph.D., is the E. Desmond Lee Professor of Racial and Ethnic Diversity 
      at Washington University in St. Louis. She holds an M.A. in Anthropology and an 
      M.S.W. from the University of Missouri-Columbia and a Ph.D. in Social Work from 
      Washington University (St. Louis). Jessica Mozersky, Ph.D., is an Assistant 
      Professor at Washington University in St. Louis. She holds an M.B.E. from the 
      University of Pennsylvania and a Ph.D. in Anthropology from University College 
      London's Interdisciplinary Institute for Human Genetics and Health.
LA  - eng
GR  - R01 HG008605/HG/NHGRI NIH HHS/United States
GR  - U54 CA153460/CA/NCI NIH HHS/United States
GR  - UL1 TR000448/TR/NCATS NIH HHS/United States
GR  - UL1 TR002345/TR/NCATS NIH HHS/United States
PT  - Journal Article
PT  - Research Support, N.I.H., Extramural
DEP - 20180327
TA  - J Law Med Ethics
JT  - The Journal of law, medicine & ethics : a journal of the American Society of Law, 
      Medicine & Ethics
JID - 9315583
SB  - T
MH  - Comprehension
MH  - Health Equity
MH  - Health Literacy
MH  - Human Experimentation/ethics/legislation & jurisprudence
MH  - Humans
MH  - Informed Consent/*ethics/legislation & jurisprudence
MH  - *Minority Groups
MH  - *Research Subjects
MH  - United States
MH  - *Vulnerable Populations
PMC - PMC6077979
MID - NIHMS974700
COIS- Note The authors have no conflicts to declare.
EDAT- 2018/08/11 06:00
MHDA- 2019/11/20 06:00
CRDT- 2018/08/11 06:00
PHST- 2018/08/11 06:00 [entrez]
PHST- 2018/08/11 06:00 [pubmed]
PHST- 2019/11/20 06:00 [medline]
AID - 10.1177/1073110518766006 [doi]
PST - ppublish
SO  - J Law Med Ethics. 2018 Mar;46(1):30-43. doi: 10.1177/1073110518766006. Epub 2018 Mar 
      27.
