# Supplementary material for: Connections and Biases in Health Equity and Culture Research: A Semantic Network Analysis
Source: Front Public Health. 2022 Mar 29;10:834172. doi: 10.3389/fpubh.2022.834172 (PMC9002348; doi:10.3389/fpubh.2022.834172)
Supplement: Supplementary file 1 [file Data_Sheet_1.ZIP › Supplementary_Materials/Supplementary_Document_4.txt]

PMID- 27716261
OWN - NLM
STAT- MEDLINE
DCOM- 20170918
LR  - 20190112
IS  - 1472-6963 (Electronic)
IS  - 1472-6963 (Linking)
VI  - 16
IP  - 1
DP  - 2016 Oct 4
TI  - Enhancing health care equity with Indigenous populations: evidence-based strategies 
      from an ethnographic study.
PG  - 544
LID - 544
AB  - BACKGROUND: Structural violence shapes the health of Indigenous peoples globally, 
      and is deeply embedded in history, individual and institutional racism, and 
      inequitable social policies and practices. Many Indigenous communities have 
      flourished, however, the impact of colonialism continues to have profound health 
      effects for Indigenous peoples in Canada and internationally. Despite increasing 
      evidence of health status inequities affecting Indigenous populations, health 
      services often fail to address health and social inequities as routine aspects of 
      health care delivery. In this paper, we discuss an evidence-based framework and 
      specific strategies for promoting health care equity for Indigenous populations. 
      METHODS: Using an ethnographic design and mixed methods, this study was conducted at 
      two Urban Aboriginal Health Centres located in two inner cities in Canada, which 
      serve a combined patient population of 5,500. Data collection included in-depth 
      interviews with a total of 114 patients and staff (n = 73 patients; n = 41 staff), 
      and over 900 h of participant observation focused on staff members' interactions and 
      patterns of relating with patients. RESULTS: Four key dimensions of equity-oriented 
      health services are foundational to supporting the health and well-being of 
      Indigenous peoples: inequity-responsive care, culturally safe care, trauma- and 
      violence-informed care, and contextually tailored care. Partnerships with Indigenous 
      leaders, agencies, and communities are required to operationalize and tailor these 
      key dimensions to local contexts. We discuss 10 strategies that intersect to 
      optimize effectiveness of health care services for Indigenous peoples, and provide 
      examples of how they can be implemented in a variety of health care settings. 
      CONCLUSIONS: While the key dimensions of equity-oriented care and 10 strategies may 
      be most optimally operationalized in the context of interdisciplinary teamwork, they 
      also serve as health equity guidelines for organizations and providers working in 
      various settings, including individual primary care practices. These strategies 
      provide a basis for organizational-level interventions to promote the provision of 
      more equitable, responsive, and respectful PHC services for Indigenous populations. 
      Given the similarities in colonizing processes and Indigenous peoples' experiences 
      of such processes in many countries, these strategies have international 
      applicability.
FAU - Browne, Annette J
AU  - Browne AJ
AD  - School of Nursing, The University of British Columbia, T201 -- 2211 Wesbrook Mall, 
      Vancouver, British Columbia, V6T 2B5, Canada. annette.browne@ubc.ca.
FAU - Varcoe, Colleen
AU  - Varcoe C
AD  - School of Nursing, The University of British Columbia, T201 -- 2211 Wesbrook Mall, 
      Vancouver, British Columbia, V6T 2B5, Canada.
FAU - Lavoie, Josée
AU  - Lavoie J
AD  - Manitoba First Nations Centre for Aboriginal Health Research, 715 John Buhler 
      Research Centre, 727 McDermot Ave, Winnipeg, Manitoba, R3E 3P5, Canada.
FAU - Smye, Victoria
AU  - Smye V
AD  - Faculty of Health Sciences, University of Ontario Institute of Technology, 2000 
      Simcoe Street North, Science building, Room 3000, Oshawa, Ontario, L1H 7 K4, Canada.
FAU - Wong, Sabrina T
AU  - Wong ST
AD  - School of Nursing and the Centre for Health Services and Policy Research, The 
      University of British Columbia, T201 -- 2211 Wesbrook Mall, Vancouver, British 
      Columbia, V6T 2B5, Canada.
FAU - Krause, Murry
AU  - Krause M
AD  - Central Interior Native Health Society, 365 George Street, Prince George, British 
      Columbia, V2L 1R4, Canada.
FAU - Tu, David
AU  - Tu D
AD  - Department of Family Practice, The University of British Columbia, 5950 University 
      Boulevard, Vancouver, V6T 1Z3, British Columbia, Canada.
FAU - Godwin, Olive
AU  - Godwin O
AD  - Prince George Division of Family Practice, 1302 7 Ave, Prince George, British 
      Columbia, V2L 3P1, Canada.
FAU - Khan, Koushambhi
AU  - Khan K
AD  - School of Nursing, The University of British Columbia, T201 -- 2211 Wesbrook Mall, 
      Vancouver, British Columbia, V6T 2B5, Canada.
FAU - Fridkin, Alycia
AU  - Fridkin A
AD  - Indigenous Health Program, Provincial Health Services Authority of British Columbia, 
      201-601 West Broadway, Vancouver, British Columbia, V5Z 4C2, Canada.
LA  - eng
GR  - #173182/CIHR/Canada
PT  - Journal Article
PT  - Multicenter Study
PT  - Observational Study
DEP - 20161004
TA  - BMC Health Serv Res
JT  - BMC health services research
JID - 101088677
SB  - IM
MH  - Anthropology, Cultural
MH  - Canada/ethnology
MH  - Culture
MH  - Exposure to Violence/ethnology
MH  - Health Equity/*standards
MH  - Health Services, Indigenous/*standards
MH  - Healthcare Disparities/ethnology/statistics & numerical data
MH  - Humans
MH  - Indians, North American/*ethnology
MH  - Organizational Policy
MH  - Primary Health Care/*standards
MH  - Professional-Patient Relations
MH  - Racism/ethnology/prevention & control/statistics & numerical data
MH  - Trust
MH  - Violence/prevention & control/statistics & numerical data
PMC - PMC5050637
OTO - NOTNLM
OT  - *Canada
OT  - *Cultural safety
OT  - *Discrimination
OT  - *Health disparities
OT  - *Health equity
OT  - *Health services
OT  - *Indigenous people
OT  - *Racism
OT  - *Structural violence
OT  - *Trauma informed care
OT  - *Trauma- and violence-informed care
EDAT- 2016/10/08 06:00
MHDA- 2017/09/19 06:00
CRDT- 2016/10/08 06:00
PHST- 2015/09/12 00:00 [received]
PHST- 2016/08/24 00:00 [accepted]
PHST- 2016/10/08 06:00 [entrez]
PHST- 2016/10/08 06:00 [pubmed]
PHST- 2017/09/19 06:00 [medline]
AID - 10.1186/s12913-016-1707-9 [pii]
AID - 1707 [pii]
AID - 10.1186/s12913-016-1707-9 [doi]
PST - epublish
SO  - BMC Health Serv Res. 2016 Oct 4;16(1):544. doi: 10.1186/s12913-016-1707-9.

PMID- 28911338
OWN - NLM
STAT- MEDLINE
DCOM- 20180718
LR  - 20190116
IS  - 1475-9276 (Electronic)
IS  - 1475-9276 (Linking)
VI  - 16
IP  - 1
DP  - 2017 Sep 15
TI  - Organisational culture and trust as influences over the implementation of 
      equity-oriented policy in two South African case study hospitals.
PG  - 164
LID - 10.1186/s12939-017-0659-y [doi]
LID - 164
AB  - BACKGROUND: This paper uses the concepts of organisational culture and 
      organisational trust to explore the implementation of equity-oriented policies - the 
      Uniform Patient Fee Schedule (UPFS) and Patients' Rights Charter (PRC) - in two 
      South African district hospitals. It contributes to the small literatures on 
      organisational culture and trust in low- and middle-income country health systems, 
      and broader work on health systems' people-centeredness and "software". METHODS: The 
      research entailed semi-structured interviews (Hospital A n = 115, Hospital B n = 80) 
      with provincial, regional, district and hospital managers, as well as clinical and 
      non-clinical hospital staff, hospital board members, and patients; observations of 
      policy implementation, organisational functioning, staff interactions and 
      patient-provider interactions; and structured surveys operationalising the Competing 
      Values Framework for measuring organisational culture (Hospital A n = 155, Hospital 
      B n = 77) and Organisational Trust Inventory (Hospital A n = 185, Hospital B n = 92) 
      for assessing staff-manager trust. RESULTS: Regarding the UPFS, the hospitals' 
      implementation approaches were similar in that both primarily understood it to be 
      about revenue generation, granting fee exemptions was not a major focus, and 
      considerable activity, facility management support, and provincial support was 
      mobilised behind the UPFS. The hospitals' PRC paths diverged quite significantly, as 
      Hospital A was more explicit in communicating and implementing the PRC, while the 
      policy also enjoyed stronger managerial support in Hospital A than Hospital B. 
      Beneath these experiences lie differences in how people's values, decisions and 
      relationships influence health system functioning and in how the nature of policies, 
      culture, trust and power dynamics can combine to create enabling or disabling 
      micro-level implementation environments. CONCLUSIONS: Achieving equity in practice 
      requires managers to take account of "unseen" but important factors such as 
      organisational culture and trust, which are key aspects of the organisational 
      context that can profoundly influence policies. In addition to implementation 
      "hardware" such as putting in place necessary staff and resources, it emphasises 
      "software" implementation tasks such as relationship management and the negotiation 
      of values, where equity-oriented policies might be interpreted as challenging health 
      workers' status and values, and paying careful attention to how policies are 
      practically framed and translated into practice, to ensure key equity aspects are 
      not neglected.
FAU - Erasmus, Ermin
AU  - Erasmus E
AD  - Health Policy and Systems Division, School of Public Health and Family Medicine 
      University of Cape Town, Rondebosch, South Africa. erminerasmus@gmail.com.
FAU - Gilson, Lucy
AU  - Gilson L
AD  - Health Policy and Systems Division, School of Public Health and Family Medicine, 
      University of Cape Town, Rondebosch, South Africa.
AD  - Department of Global Health and Development, Faculty of Public Health and Policy 
      London School of Hygiene and Tropical Medicine, London, UK.
FAU - Govender, Veloshnee
AU  - Govender V
AD  - Alliance for Health Policy and Systems Research, World Health Organization, Geneva, 
      Switzerland.
FAU - Nkosi, Moremi
AU  - Nkosi M
AD  - Medscheme, Cape Town, South Africa.
LA  - eng
GR  - 001/World Health Organization/International
PT  - Journal Article
DEP - 20170915
TA  - Int J Equity Health
JT  - International journal for equity in health
JID - 101147692
SB  - IM
MH  - Case-Control Studies
MH  - Fees and Charges
MH  - *Health Equity
MH  - *Health Policy
MH  - *Hospital Administration
MH  - Hospital Administrators/psychology
MH  - Humans
MH  - Interprofessional Relations
MH  - *Organizational Culture
MH  - Patient Rights
MH  - Personnel, Hospital/psychology
MH  - South Africa
MH  - *Trust
PMC - PMC5599896
OTO - NOTNLM
OT  - *Equity
OT  - *Hardware
OT  - *Organisational culture
OT  - *Organisational trust
OT  - *Patients’ rights charter
OT  - *People-centeredness
OT  - *Policy implementation
OT  - *Software
OT  - *South Africa
OT  - *Uniform patient fee schedule
COIS- ETHICS APPROVAL AND CONSENT TO PARTICIPATE: Approval was obtained from the relevant 
      committees of the University of Cape Town and University of the Witwatersrand, 
      permission was sought from the provincial departments of health, and the researchers 
      engaged the management of the case study hospitals before starting the data 
      collection. Respondents were informed that they could refuse to participate in the 
      study and that they would suffer no harm as a result such a refusal. CONSENT FOR 
      PUBLICATION: Not applicable. COMPETING INTERESTS: The authors declare that they have 
      no competing interests. PUBLISHER’S NOTE: Springer Nature remains neutral with 
      regard to jurisdictional claims in published maps and institutional affiliations.
EDAT- 2017/09/16 06:00
MHDA- 2018/07/19 06:00
CRDT- 2017/09/16 06:00
PHST- 2017/03/06 00:00 [received]
PHST- 2017/08/23 00:00 [accepted]
PHST- 2017/09/16 06:00 [entrez]
PHST- 2017/09/16 06:00 [pubmed]
PHST- 2018/07/19 06:00 [medline]
AID - 10.1186/s12939-017-0659-y [pii]
AID - 659 [pii]
AID - 10.1186/s12939-017-0659-y [doi]
PST - epublish
SO  - Int J Equity Health. 2017 Sep 15;16(1):164. doi: 10.1186/s12939-017-0659-y.

PMID- 33208267
OWN - NLM
STAT- MEDLINE
DCOM- 20210623
LR  - 20210623
IS  - 1873-2607 (Electronic)
IS  - 0749-3797 (Print)
IS  - 0749-3797 (Linking)
VI  - 60
IP  - 3
DP  - 2021 Mar
TI  - Using Mistrust, Distrust, and Low Trust Precisely in Medical Care and Medical 
      Research Advances Health Equity.
PG  - 442-445
LID - S0749-3797(20)30401-3 [pii]
LID - 10.1016/j.amepre.2020.08.019 [doi]
FAU - Griffith, Derek M
AU  - Griffith DM
AD  - Center for Research on Men's Health, Vanderbilt University, Nashville, Tennessee; 
      Department of Medicine, Health, and Society, Vanderbilt University, Nashville, 
      Tennessee. Electronic address: derek.griffith@vanderbilt.edu.
FAU - Bergner, Erin M
AU  - Bergner EM
AD  - Center for Research on Men's Health, Vanderbilt University, Nashville, Tennessee.
FAU - Fair, Alecia S
AU  - Fair AS
AD  - Meharry-Vanderbilt Alliance, Nashville, Tennessee.
FAU - Wilkins, Consuelo H
AU  - Wilkins CH
AD  - Office of the Vice President for Health Equity, Vanderbilt University Medical 
      Center, Nashville, Tennessee.
LA  - eng
GR  - U54 MD010722/MD/NIMHD NIH HHS/United States
PT  - Journal Article
PT  - Research Support, N.I.H., Extramural
PT  - Research Support, Non-U.S. Gov't
DEP - 20201115
TA  - Am J Prev Med
JT  - American journal of preventive medicine
JID - 8704773
SB  - IM
MH  - *Biomedical Research
MH  - Delivery of Health Care
MH  - *Health Equity
MH  - Humans
MH  - Patient Care
MH  - Trust
PMC - PMC7902381
MID - NIHMS1632933
EDAT- 2020/11/20 06:00
MHDA- 2021/06/24 06:00
PMCR- 2022/03/01
CRDT- 2020/11/19 05:32
PHST- 2020/06/02 00:00 [received]
PHST- 2020/07/29 00:00 [revised]
PHST- 2020/08/10 00:00 [accepted]
PHST- 2022/03/01 00:00 [pmc-release]
PHST- 2020/11/20 06:00 [pubmed]
PHST- 2021/06/24 06:00 [medline]
PHST- 2020/11/19 05:32 [entrez]
AID - S0749-3797(20)30401-3 [pii]
AID - 10.1016/j.amepre.2020.08.019 [doi]
PST - ppublish
SO  - Am J Prev Med. 2021 Mar;60(3):442-445. doi: 10.1016/j.amepre.2020.08.019. Epub 2020 
      Nov 15.

PMID- 33050039
OWN - NLM
STAT- MEDLINE
DCOM- 20210104
LR  - 20210213
IS  - 1660-4601 (Electronic)
IS  - 1661-7827 (Print)
IS  - 1660-4601 (Linking)
VI  - 17
IP  - 19
DP  - 2020 Oct 8
TI  - Immediate Antiretroviral Therapy: The Need for a Health Equity Approach.
LID - 10.3390/ijerph17197345 [doi]
LID - 7345
AB  - Immediate antiretroviral therapy (iART), defined as same-day initiation of ART or as 
      soon as possible after diagnosis, has recently been recommended by global and 
      national clinical care guidelines for patients newly diagnosed with human 
      immunodeficiency virus (HIV). Based on San Francisco's Rapid ART Program Initiative 
      for HIV Diagnoses (RAPID) model, most iART programs in the US condense ART 
      initiation, insurance acquisition, housing assessment, and mental health and 
      substance use evaluation into an initial visit. However, the RAPID model does not 
      explicitly address structural racism and homophobia, HIV-related stigma, medical 
      mistrust, and other important factors at the time of diagnosis experienced more 
      poignantly by African American, Latinx, men who have sex with men (MSM), and 
      transgender patient populations. These factors negatively impact initial and 
      subsequent HIV care engagement and exacerbate significant health disparities along 
      the HIV care continuum. While iART has improved time to viral suppression and 
      linkage to care rates, its association with retention in care and viral suppression, 
      particularly in vulnerable populations, remains controversial. Considering that in 
      the US the HIV epidemic is sharply defined by healthcare disparities, we argue that 
      incorporating an explicit health equity approach into the RAPID model is vital to 
      ensure those who disproportionately bear the burden of HIV are not left behind.
FAU - Mgbako, Ofole
AU  - Mgbako O
AUID- ORCID: 0000-0002-8955-4303
AD  - Division of Infectious Disease, Department of Internal Medicine, Columbia University 
      Irving Medical Center, New York, NY 10032, USA.
AD  - HIV Center for Clinical and Behavioral Studies, NY State Psychiatric Institute and 
      Columbia University, New York, NY 10032, USA.
FAU - E Sobieszczyk, Magdalena
AU  - E Sobieszczyk M
AD  - Division of Infectious Disease, Department of Internal Medicine, Columbia University 
      Irving Medical Center, New York, NY 10032, USA.
FAU - Olender, Susan
AU  - Olender S
AD  - Division of Infectious Disease, Department of Internal Medicine, Columbia University 
      Irving Medical Center, New York, NY 10032, USA.
FAU - Gordon, Peter
AU  - Gordon P
AD  - Division of Infectious Disease, Department of Internal Medicine, Columbia University 
      Irving Medical Center, New York, NY 10032, USA.
FAU - Zucker, Jason
AU  - Zucker J
AD  - Division of Infectious Disease, Department of Internal Medicine, Columbia University 
      Irving Medical Center, New York, NY 10032, USA.
FAU - Tross, Susan
AU  - Tross S
AD  - HIV Center for Clinical and Behavioral Studies, NY State Psychiatric Institute and 
      Columbia University, New York, NY 10032, USA.
FAU - Castor, Delivette
AU  - Castor D
AD  - Division of Infectious Disease, Department of Internal Medicine, Columbia University 
      Irving Medical Center, New York, NY 10032, USA.
FAU - H Remien, Robert
AU  - H Remien R
AD  - HIV Center for Clinical and Behavioral Studies, NY State Psychiatric Institute and 
      Columbia University, New York, NY 10032, USA.
LA  - eng
GR  - T32 MH019139/MH/NIMH NIH HHS/United States
GR  - T32AI100852-08/National Institute of Allergy and Infectious Diseases/International
PT  - Journal Article
PT  - Research Support, N.I.H., Extramural
DEP - 20201008
TA  - Int J Environ Res Public Health
JT  - International journal of environmental research and public health
JID - 101238455
SB  - IM
MH  - African Americans
MH  - Antiretroviral Therapy, Highly Active/methods
MH  - *HIV Infections
MH  - *Health Equity
MH  - Homosexuality, Male
MH  - Humans
MH  - Male
MH  - *Sexual and Gender Minorities
MH  - Trust
PMC - PMC7579579
OTO - NOTNLM
OT  - *HIV
OT  - *antiretroviral therapy
OT  - *health equity
OT  - *rapid
COIS- The authors declare no conflict of interest.
EDAT- 2020/10/15 06:00
MHDA- 2021/01/05 06:00
CRDT- 2020/10/14 01:03
PHST- 2020/07/01 00:00 [received]
PHST- 2020/10/02 00:00 [revised]
PHST- 2020/10/05 00:00 [accepted]
PHST- 2020/10/14 01:03 [entrez]
PHST- 2020/10/15 06:00 [pubmed]
PHST- 2021/01/05 06:00 [medline]
AID - ijerph17197345 [pii]
AID - ijerph-17-07345 [pii]
AID - 10.3390/ijerph17197345 [doi]
PST - epublish
SO  - Int J Environ Res Public Health. 2020 Oct 8;17(19):7345. doi: 
      10.3390/ijerph17197345.

PMID- 31690300
OWN - NLM
STAT- MEDLINE
DCOM- 20200330
LR  - 20200330
IS  - 1472-6920 (Electronic)
IS  - 1472-6920 (Linking)
VI  - 19
IP  - 1
DP  - 2019 Nov 6
TI  - The power of language-concordant care: a call to action for medical schools.
PG  - 378
LID - 10.1186/s12909-019-1807-4 [doi]
LID - 378
AB  - We live in a world of incredible linguistic diversity; nearly 7000 languages are 
      spoken globally and at least 350 are spoken in the United States. 
      Language-concordant care enhances trust between patients and physicians, optimizes 
      health outcomes, and advances health equity for diverse populations. However, 
      historical and contemporary trauma have impaired trust between communities of color, 
      including immigrants with limited English proficiency, and physicians in the U.S. 
      Threats to informed consent among patients with limited English proficiency persist 
      today. Language concordance has been shown to improve care and serves as a window to 
      broader social determinants of health that disproportionately yield worse health 
      outcomes among patients with limited English proficiency. Language concordance is 
      also relevant for medical students engaged in health care around the world. Global 
      health experiences among medical and dental students have quadrupled in the last 
      30 years. Yet, language proficiency and skills to address cultural aspects of 
      clinical care, research and education are lacking in pre-departure trainings. We 
      call on medical schools to increase opportunities for medical language courses and 
      integrate them into the curriculum with evidence-based teaching strategies, content 
      about health equity, and standardized language assessments. The languages offered 
      should reflect the needs of the patient population both where the medical school is 
      located and where the school is engaged globally. Key content areas should include 
      how to conduct a history and physical exam; relevant health inequities that commonly 
      affect patients who speak different languages; cultural sensitivity and humility, 
      particularly around beliefs and practices that affect health and wellbeing; and how 
      to work in language-discordant encounters with interpreters and other modalities. 
      Rigorous language assessment is necessary to ensure equity in communication before 
      allowing students or physicians to use their language skills in clinical encounters. 
      Lastly, global health activities in medical schools should assess for language needs 
      and competency prior to departure. By professionalizing language competency in 
      medical schools, we can improve patients' trust in individual physicians and the 
      profession as a whole; improve patient safety and health outcomes; and advance 
      health equity for those we care for and collaborate with in the U.S. and around the 
      world.
FAU - Molina, Rose L
AU  - Molina RL
AUID- ORCID: 0000-0001-7977-7960
AD  - Division of Global and Community Health, Department of Obstetrics and Gynecology, 
      Beth Israel Deaconess Medical Center, Boston, MA, 02215, USA. 
      rmolina@bidmc.harvard.edu.
AD  - Scholars in Medicine Office, Harvard Medical School, Boston, 02115, MA, USA. 
      rmolina@bidmc.harvard.edu.
FAU - Kasper, Jennifer
AU  - Kasper J
AD  - Scholars in Medicine Office, Harvard Medical School, Boston, 02115, MA, USA.
AD  - Pediatrics and Global Health and Social Medicine, Harvard Medical School, Boston, 
      MA, 02115, USA.
AD  - Department of Newborn Medicine, Brigham and Women's Hospital, Boston, MA, 02115, 
      USA.
LA  - eng
PT  - Journal Article
DEP - 20191106
TA  - BMC Med Educ
JT  - BMC medical education
JID - 101088679
SB  - IM
MH  - *Communication Barriers
MH  - Health Equity
MH  - Humans
MH  - Patient Care
MH  - Schools, Medical
MH  - *Students, Medical
MH  - Trust
MH  - United States
PMC - PMC6833293
OTO - NOTNLM
OT  - Health equity
OT  - Language skills
OT  - Language-concordant care
OT  - Medical school
COIS- The authors declare that they have no competing interests.
EDAT- 2019/11/07 06:00
MHDA- 2020/03/31 06:00
CRDT- 2019/11/07 06:00
PHST- 2019/04/14 00:00 [received]
PHST- 2019/09/12 00:00 [accepted]
PHST- 2019/11/07 06:00 [entrez]
PHST- 2019/11/07 06:00 [pubmed]
PHST- 2020/03/31 06:00 [medline]
AID - 10.1186/s12909-019-1807-4 [pii]
AID - 1807 [pii]
AID - 10.1186/s12909-019-1807-4 [doi]
PST - epublish
SO  - BMC Med Educ. 2019 Nov 6;19(1):378. doi: 10.1186/s12909-019-1807-4.

PMID- 31738439
OWN - NLM
STAT- MEDLINE
DCOM- 20200611
LR  - 20200611
IS  - 1464-360X (Electronic)
IS  - 1101-1262 (Print)
IS  - 1101-1262 (Linking)
VI  - 29
IP  - Supplement_3
DP  - 2019 Oct 1
TI  - Ethical aspects of digital health from a justice point of view.
PG  - 18-22
LID - 10.1093/eurpub/ckz167 [doi]
AB  - Digital health is transforming healthcare systems worldwide. It promises benefits 
      for population health but might also lead to health inequities. From an ethical 
      perspective, it is hence much needed to adopt a fair approach. This article aims at 
      outlining chances and challenges from an ethical perspective, focusing especially on 
      the dimension of justice-a value, which has been described as the core value for 
      public health. Analysed through the lenses of a standard approach for health 
      justice-Norman Daniels' account of just health and accountability for 
      reasonableness-most recent and relevant literature was reviewed and challenges from 
      a justice point of view were identified. Among them are challenges with regard to 
      digital illiteracy, resulting inequities in access to healthcare, truthful 
      information sharing to end users demanding fully informed consent, dignity and 
      fairness in storage, access, sharing and ownership of data. All stakeholders 
      involved bear responsibilities to shape digital health in an ethical and fair way. 
      When all stakeholders, especially digital health providers and regulators, ensure 
      that digital health interventions are designed and set up in an ethical and fair way 
      and foster health equity for all population groups, there is a chance for this 
      transformation resulting in a fair approach to digital health.
CI  - © The Author(s) 2019. Published by Oxford University Press on behalf of the European 
      Public Health Association.
FAU - Brall, Caroline
AU  - Brall C
AD  - Department of Health and Technology, Health Ethics and Policy Lab, ETH Zurich, 
      Zurich, Switzerland.
FAU - Schröder-Bäck, Peter
AU  - Schröder-Bäck P
AD  - Department of International Health, Care and Public Health Research Institute 
      (CAPHRI), Maastricht University, Maastricht, The Netherlands.
AD  - Section Ethics in Public Health, European Public Health Association (EUPHA).
FAU - Maeckelberghe, Els
AU  - Maeckelberghe E
AD  - Section Ethics in Public Health, European Public Health Association (EUPHA).
AD  - Institute for Medical Education, University of Groningen, University Medical Center 
      Groningen, Groningen, The Netherlands.
LA  - eng
PT  - Journal Article
TA  - Eur J Public Health
JT  - European journal of public health
JID - 9204966
SB  - IM
MH  - Decision Making/*ethics
MH  - Delivery of Health Care/*ethics
MH  - Health Equity
MH  - Health Policy
MH  - Health Services Accessibility
MH  - Humans
MH  - Information Dissemination/*ethics
MH  - Information Systems
MH  - Public Health/*ethics
MH  - Social Justice
MH  - *Social Responsibility
MH  - *Technology
MH  - Trust
PMC - PMC6859518
EDAT- 2019/11/19 06:00
MHDA- 2020/06/12 06:00
CRDT- 2019/11/19 06:00
PHST- 2019/11/19 06:00 [entrez]
PHST- 2019/11/19 06:00 [pubmed]
PHST- 2020/06/12 06:00 [medline]
AID - 5628045 [pii]
AID - ckz167 [pii]
AID - 10.1093/eurpub/ckz167 [doi]
PST - ppublish
SO  - Eur J Public Health. 2019 Oct 1;29(Supplement_3):18-22. doi: 10.1093/eurpub/ckz167.

PMID- 30547711
OWN - NLM
STAT- MEDLINE
DCOM- 20210426
LR  - 20210426
IS  - 1757-9767 (Electronic)
IS  - 1757-9759 (Linking)
VI  - 27
IP  - 2
DP  - 2020 Jun
TI  - A stakeholder analysis of community-led collaboration to reduce health inequity in a 
      deprived neighbourhood in South Korea.
PG  - 35-44
LID - 10.1177/1757975918791517 [doi]
AB  - Intersectoral collaboration amongst health and other sectors, as well as between 
      government and non-governmental organisations, has been highlighted as a way to 
      improve health equity. We used a mixed-methods approach to assess collaborative 
      relationships between multiple government sectors and civil society and to suggest 
      possible health promotion interventions and policy alternatives for the urban poor 
      in deprived neighborhoods. A total of 18 participants involved in health promotion 
      interventions and policy processes related to the inner-city area of Seoul were 
      recruited using purposive sampling methods. Participants included stakeholders 
      working for or engaging in governments (3), public health care institutions (5), 
      social service providers (3), community-based organisations (CBOs) (4) and 
      faith-based organisations (3). We conducted semi-structured, one-on-one interviews 
      and then collected survey data. Quantitative data were analysed using social network 
      analysis, and qualitative data were analysed through iterative and consensus 
      processes. The social network analysis indicated that a CBO plays the most 
      substantial role in sharing and controlling informational resources to promote 
      health. A stakeholder analysis showed that the CBO neutrally and negatively viewed 
      the possibility of collaboration with other stakeholders. Three themes related to 
      challenges to intersectoral collaboration emerged: (1) lack of trust and 
      communication, (2) need of a coalition with a committed leading actor for future 
      collaboration and (3) organisational and political silos within and across public 
      sectors. Increased understanding of the current status of and challenges to 
      collaboration can inform the planning and implementation of complex intervening 
      strategies and policies tailored to vulnerable people in deprived neighborhoods. 
      Community-led collaborative actions empower people in marginalised communities to 
      envision a healthier community.
FAU - Heo, Hyun-Hee
AU  - Heo HH
AD  - Seoul Health Foundation, Department of Community Health, Seoul, South Korea.
FAU - Jeong, Woojin
AU  - Jeong W
AD  - Korea Health Promotion Institute, Office of Strategy & Planning Support, Seoul, 
      South Korea.
FAU - Che, Xian Hua
AU  - Che XH
AD  - BK21PLUS Program in Embodiment: Health-Society Interaction, Department of Public 
      Health Sciences, Graduate School, Korea University, Seoul, South Korea.
FAU - Chung, Haejoo
AU  - Chung H
AUID- ORCID: 0000-0002-2661-4161
AD  - BK21PLUS Program in Embodiment: Health-Society Interaction, Department of Public 
      Health Sciences, Graduate School, Korea University, Seoul, South Korea.
AD  - School of Health Policy and Management, College of Health Science, Korea University, 
      Seoul, South Korea.
LA  - eng
PT  - Journal Article
DEP - 20181214
PL  - England
TA  - Glob Health Promot
JT  - Global health promotion
JID - 101497462
SB  - IM
MH  - Aged
MH  - Capacity Building/methods
MH  - Communication
MH  - Community Participation/*methods/statistics & numerical data
MH  - Faith-Based Organizations/statistics & numerical data
MH  - Health Equity/*organization & administration
MH  - Health Promotion/*methods
MH  - Healthcare Disparities/*statistics & numerical data
MH  - Humans
MH  - Intersectoral Collaboration
MH  - Interviews as Topic
MH  - Male
MH  - Middle Aged
MH  - Organizations
MH  - Public Health/standards
MH  - Public Health Administration/methods
MH  - Qualitative Research
MH  - Republic of Korea/epidemiology
MH  - Residence Characteristics/statistics & numerical data
MH  - Social Network Analysis
MH  - Social Work/methods
MH  - Stakeholder Participation
MH  - Trust
OTO - NOTNLM
OT  - capacity building (including competencies)
OT  - collaboration
OT  - community action
OT  - community-based organisation
OT  - health inequity
OT  - intersectoral collaboration
OT  - partnerships
EDAT- 2018/12/15 06:00
MHDA- 2021/04/27 06:00
CRDT- 2018/12/15 06:00
PHST- 2018/12/15 06:00 [pubmed]
PHST- 2021/04/27 06:00 [medline]
PHST- 2018/12/15 06:00 [entrez]
AID - 10.1177/1757975918791517 [doi]
PST - ppublish
SO  - Glob Health Promot. 2020 Jun;27(2):35-44. doi: 10.1177/1757975918791517. Epub 2018 
      Dec 14.

PMID- 33616496
OWN - NLM
STAT- MEDLINE
DCOM- 20210225
LR  - 20210225
IS  - 1536-0075 (Electronic)
IS  - 1526-5161 (Linking)
VI  - 21
IP  - 3
DP  - 2021 Mar
TI  - Health Equity and the Public Health Code of Ethics: Rebuilding Trust from the 
      COVID-19 Pandemic.
PG  - 8-10
LID - 10.1080/15265161.2021.1880156 [doi]
FAU - Benjamin, Georges C
AU  - Benjamin GC
AD  - American Public Health Association.
LA  - eng
PT  - Comment
PT  - Journal Article
PL  - United States
TA  - Am J Bioeth
JT  - The American journal of bioethics : AJOB
JID - 100898738
SB  - E
SB  - IM
CON - Am J Bioeth. 2021 Mar;21(3):56-74. PMID: 33345745
MH  - *COVID-19
MH  - *Health Equity
MH  - Humans
MH  - Pandemics
MH  - Public Health
MH  - *Racism
MH  - SARS-CoV-2
MH  - Trust
EDAT- 2021/02/23 06:00
MHDA- 2021/02/26 06:00
CRDT- 2021/02/22 12:13
PHST- 2021/02/22 12:13 [entrez]
PHST- 2021/02/23 06:00 [pubmed]
PHST- 2021/02/26 06:00 [medline]
AID - 10.1080/15265161.2021.1880156 [doi]
PST - ppublish
SO  - Am J Bioeth. 2021 Mar;21(3):8-10. doi: 10.1080/15265161.2021.1880156.

PMID- 30836794
OWN - NLM
STAT- MEDLINE
DCOM- 20200804
LR  - 20200804
IS  - 1479-9731 (Electronic)
IS  - 1479-9723 (Print)
IS  - 1479-9723 (Linking)
VI  - 16
DP  - 2019 Jan-Dec
TI  - Promoting chronic disease management in persons with complex social needs: A 
      qualitative descriptive study.
PG  - 1479973119832025
LID - 10.1177/1479973119832025 [doi]
LID - 1479973119832025
AB  - While there are both ethical and practical imperatives to address health inequity 
      issues related to chronic disease management for persons with social complexity, 
      existing programs often do not appropriately address the needs of these individuals. 
      This leads to low levels of participation in programs, suboptimal chronic disease 
      management, and higher health-care utilization. The aims of this project were to 
      describe the challenges related to availability, accessibility, and acceptability 
      faced by socially complex patients with Chronic Obstructive Pulmonary Disease (COPD) 
      who were eligible, but declined enrollment in a traditional Chronic Disease 
      Management Program (CDMP). Using a qualitative descriptive study approach informed 
      by a health equity lens, interviews with participants, managers, and a focus group 
      with providers were used to gather data addressing the above aims. Qualitative data 
      were analyzed using Braun and Clarke's theoretical thematic analysis approach. The 
      ability of participants to manage chronic disease was profoundly influenced by 
      contextual and personal factors, such as poverty, disability, personal attitudes and 
      beliefs (including shame, mistrust, and hopelessness), and barriers inherent in the 
      organization of the health-care system. The existing chronic disease management 
      program did not adequately address the most critical needs of socially complex 
      patients. Challenges with accessibility and acceptability of chronic disease 
      management and health services played important roles in the ways these socially 
      complex participants managed their chronic illness. The individualistic approach to 
      self-management of chronic illness inherent in conventional CDMP can be poorly 
      aligned with the needs, capacity, and circumstances of many socially complex 
      patients. Innovative models of care that promote incremental and guided approaches 
      to enhancing health and improving self-efficacy need further development and 
      evaluation.
FAU - Goodridge, Donna
AU  - Goodridge D
AUID- ORCID: 0000-0002-8680-8646
AD  - 1 College of Medicine, University of Saskatchewan, Saskatoon, Saskatchewan, Canada.
FAU - Bandara, Thilina
AU  - Bandara T
AD  - 1 College of Medicine, University of Saskatchewan, Saskatoon, Saskatchewan, Canada.
FAU - Marciniuk, Darcy
AU  - Marciniuk D
AD  - 1 College of Medicine, University of Saskatchewan, Saskatoon, Saskatchewan, Canada.
FAU - Hutchinson, Shelly
AU  - Hutchinson S
AD  - 2 Chronic Disease Management Program, Saskatchewan Health Authority, Saskatoon, 
      Saskatchewan, Canada.
FAU - Crossman, Lois
AU  - Crossman L
AD  - 2 Chronic Disease Management Program, Saskatchewan Health Authority, Saskatoon, 
      Saskatchewan, Canada.
FAU - Kachur, Brittany
AU  - Kachur B
AD  - 2 Chronic Disease Management Program, Saskatchewan Health Authority, Saskatoon, 
      Saskatchewan, Canada.
FAU - Higgins, Dana
AU  - Higgins D
AD  - 2 Chronic Disease Management Program, Saskatchewan Health Authority, Saskatoon, 
      Saskatchewan, Canada.
FAU - Bennett, Andrew
AU  - Bennett A
AD  - 1 College of Medicine, University of Saskatchewan, Saskatoon, Saskatchewan, Canada.
LA  - eng
PT  - Journal Article
TA  - Chron Respir Dis
JT  - Chronic respiratory disease
JID - 101197408
SB  - IM
MH  - Adult
MH  - Aged
MH  - *Attitude to Health
MH  - Case Management
MH  - Disease Management
MH  - Evidence-Based Medicine
MH  - Exercise Therapy
MH  - Female
MH  - Focus Groups
MH  - Health Equity
MH  - Health Literacy
MH  - *Health Services Accessibility
MH  - Humans
MH  - Male
MH  - Middle Aged
MH  - Nurse Clinicians
MH  - *Patient Acceptance of Health Care
MH  - Patient Education as Topic
MH  - *Patient Participation
MH  - *Poverty
MH  - Pulmonary Disease, Chronic Obstructive/*rehabilitation
MH  - Qualitative Research
MH  - Referral and Consultation
MH  - Respiratory Therapy
MH  - Saskatchewan
MH  - Self-Management
MH  - Shame
MH  - Social Support
MH  - *Trust
PMC - PMC6402059
OTO - NOTNLM
OT  - *COPD
OT  - *Chronic disease management
OT  - *health equity
OT  - *qualitative research
OT  - *social determinants of health
COIS- Declaration of Conflicting Interests: The author(s) declared no potential conflicts 
      of interest with respect to the research, authorship, and/or publication of this 
      article.
EDAT- 2019/03/07 06:00
MHDA- 2020/08/05 06:00
CRDT- 2019/03/07 06:00
PHST- 2019/03/07 06:00 [entrez]
PHST- 2019/03/07 06:00 [pubmed]
PHST- 2020/08/05 06:00 [medline]
AID - 10.1177_1479973119832025 [pii]
AID - 10.1177/1479973119832025 [doi]
PST - ppublish
SO  - Chron Respir Dis. 2019 Jan-Dec;16:1479973119832025. doi: 10.1177/1479973119832025.

PMID- 33524292
OWN - NLM
STAT- MEDLINE
DCOM- 20210514
LR  - 20210514
IS  - 1539-3704 (Electronic)
IS  - 0003-4819 (Linking)
VI  - 174
IP  - 4
DP  - 2021 Apr
TI  - Building Trust to Promote a More Equitable Health Care System.
PG  - 548-549
LID - 10.7326/M20-6984 [doi]
FAU - Baron, Richard J
AU  - Baron RJ
AD  - American Board of Internal Medicine and ABIM Foundation, Philadelphia, Pennsylvania 
      (R.J.B.).
FAU - Khullar, Dhruv
AU  - Khullar D
AUID- ORCID: 0000-0002-0053-9028
AD  - Weill Cornell Medical College, New York, New York (D.K.).
LA  - eng
PT  - Editorial
DEP - 20210202
PL  - United States
TA  - Ann Intern Med
JT  - Annals of internal medicine
JID - 0372351
SB  - AIM
SB  - IM
MH  - Artificial Intelligence
MH  - COVID-19/epidemiology
MH  - *Health Equity
MH  - Humans
MH  - Pandemics
MH  - *Physician-Patient Relations
MH  - *Racism
MH  - SARS-CoV-2
MH  - *Trust
MH  - United States
EDAT- 2021/02/02 06:00
MHDA- 2021/05/15 06:00
CRDT- 2021/02/01 20:10
PHST- 2021/02/02 06:00 [pubmed]
PHST- 2021/05/15 06:00 [medline]
PHST- 2021/02/01 20:10 [entrez]
AID - 10.7326/M20-6984 [doi]
PST - ppublish
SO  - Ann Intern Med. 2021 Apr;174(4):548-549. doi: 10.7326/M20-6984. Epub 2021 Feb 2.

PMID- 34406131
OWN - NLM
STAT- MEDLINE
DCOM- 20211104
LR  - 20211104
IS  - 1938-808X (Electronic)
IS  - 1040-2446 (Print)
IS  - 1040-2446 (Linking)
VI  - 96
IP  - 11
DP  - 2021 Nov 1
TI  - Communicating to Engage: An Improvisational Theater-Based Communication Training 
      Designed to Support Community-Academic Partnership Development.
PG  - 1564-1568
LID - 10.1097/ACM.0000000000004367 [doi]
AB  - PROBLEM: The potential for community-engaged research to address health inequity 
      requires deliberate effort to create trusting and equitable community-academic 
      partnerships. A lack of evidence-based opportunities for cultivating such 
      partnerships remains a barrier. APPROACH: In 2017 and 2018, the authors designed, 
      facilitated, and evaluated a mixed stakeholder training, Communicating to Engage, at 
      2 urban academic medical centers involved in the All of Us research program, Boston 
      Medical Center and Mass General Brigham. The goal was to bring together researchers 
      and community members to develop communication skills through improvisational 
      theater-based co-learning. The curriculum was inspired by several evidence-based 
      learning frameworks including community-based participatory research principles and 
      improvisational theater techniques. A self-administered survey completed before and 
      after the training session measured participants' communication skills using the 
      Self-Perceived Communication Competence Scale (SPCCS) and comfort with specific 
      communication styles as outlined in the program's training objectives. Paired t 
      tests were used to measure changes in scaled responses among combined participants 
      and separately among self-identified community members and researchers. OUTCOMES: 
      Sixty-nine total participants across 6 workshops completed training evaluations. 
      Overall, pre-post survey analysis demonstrated significant mean score improvement 
      for both the SPCCS and comfort with specific communication styles. In stratified 
      analysis, both community members (n = 26) and researchers (n = 38) reported 
      significant improvement in scores related to comfort with specific communication 
      styles. Only researchers, but not community members, had significant improvement in 
      SPCCS scores. NEXT STEPS: The Communicating to Engage program brought community and 
      researcher stakeholders together and demonstrated improvement in self-perceived 
      communication styles, yet researcher participants benefited more than community 
      participants. Future innovation is necessary to further target community stakeholder 
      communication training needs. Mixed stakeholder improvisational theater-based 
      learning provides deliberate opportunities to build new community-academic 
      partnerships that may enhance health equity initiatives.
CI  - Copyright © 2021 by the Association of American Medical Colleges.
FAU - Battaglia, Tracy A
AU  - Battaglia TA
AD  - T.A. Battaglia is associate professor of medicine and epidemiology, Women's Health 
      Unit, Section of General Internal Medicine, Evans Department of Medicine, Boston 
      Medical Center and Women's Health Interdisciplinary Research Center, Boston 
      University School of Medicine, Boston, Massachusetts; ORCID: 
      https://orcid.org/0000-0001-8475-1212.
FAU - Megrath, Kyle
AU  - Megrath K
AD  - K. Megrath is communication and training coordinator, Women's Health Unit, Section 
      of General Internal Medicine, Boston Medical Center, Boston, Massachusetts.
FAU - Spencer, Nikki
AU  - Spencer N
AD  - N. Spencer is community project manager, Women's Health Unit, Section of General 
      Internal Medicine, Boston Medical Center, Boston, Massachusetts.
FAU - Pamphile, Jennifer
AU  - Pamphile J
AD  - J. Pamphile is community engagement coordinator, Women's Health Unit, Section of 
      General Internal Medicine, Boston Medical Center, Boston, Massachusetts.
FAU - Crossno, Chase
AU  - Crossno C
AD  - C. Crossno is assistant artistic director and assistant professor of medical 
      education, Texas Christian University and University of North Texas Health Science 
      Center School of Medicine, Fort Worth, Texas.
FAU - Maschke, Ariel
AU  - Maschke A
AD  - A. Maschke is senior research assistant, Women's Health Unit, Section of General 
      Internal Medicine, Boston Medical Center, Boston, Massachusetts.
FAU - Bak, Sharon
AU  - Bak S
AD  - S. Bak is assistant director, Women's Health Unit, Section of General Internal 
      Medicine, Boston Medical Center, Boston, Massachusetts.
FAU - O'Connor, George T
AU  - O'Connor GT
AD  - G.T. O'Connor is professor of medicine, Division of Pulmonary, Allergy, Sleep, and 
      Critical Care Medicine, Boston University School of Medicine and Boston Medical 
      Center, Boston, Massachusetts; ORCID: http://orcid.org/0000-0002-6476-3926.
FAU - Clark, Cheryl R
AU  - Clark CR
AD  - C.R. Clark is assistant professor of medicine, Harvard Medical School, Brigham and 
      Women's Hospital, Division of General Medicine and Primary Care, Boston, 
      Massachusetts.
FAU - Sarfaty, Suzanne
AU  - Sarfaty S
AD  - S. Sarfaty is assistant dean of medical education and associate professor of 
      medicine, Department of Medicine, Boston University School of Medicine, Boston, 
      Massachusetts.
LA  - eng
GR  - OT2 OD024612/OD/NIH HHS/United States
GR  - U54 TR001012/TR/NCATS NIH HHS/United States
GR  - UL1 TR001430/TR/NCATS NIH HHS/United States
PT  - Journal Article
PT  - Research Support, N.I.H., Extramural
TA  - Acad Med
JT  - Academic medicine : journal of the Association of American Medical Colleges
JID - 8904605
SB  - AIM
SB  - IM
MH  - Academic Medical Centers/organization & administration
MH  - Adult
MH  - Aged
MH  - Boston/epidemiology
MH  - Communication
MH  - Community-Based Participatory Research/*methods
MH  - Community-Institutional Relations/*standards
MH  - Competency-Based Education/methods
MH  - Curriculum
MH  - Female
MH  - Health Equity
MH  - Humans
MH  - Male
MH  - Middle Aged
MH  - Research Personnel/*education
MH  - Self Concept
MH  - Social Skills
MH  - Stakeholder Participation/*psychology
MH  - Trust/psychology
PMC - PMC8551044
MID - NIHMS1732771
EDAT- 2021/08/19 06:00
MHDA- 2021/11/05 06:00
PMCR- 2022/11/01
CRDT- 2021/08/18 12:21
PHST- 2022/11/01 00:00 [pmc-release]
PHST- 2021/08/19 06:00 [pubmed]
PHST- 2021/11/05 06:00 [medline]
PHST- 2021/08/18 12:21 [entrez]
AID - 00001888-900000000-96578 [pii]
AID - 10.1097/ACM.0000000000004367 [doi]
PST - ppublish
SO  - Acad Med. 2021 Nov 1;96(11):1564-1568. doi: 10.1097/ACM.0000000000004367.

PMID- 33830948
OWN - NLM
STAT- MEDLINE
DCOM- 20210920
LR  - 20210920
IS  - 1528-1132 (Electronic)
IS  - 0009-921X (Print)
IS  - 0009-921X (Linking)
VI  - 479
IP  - 5
DP  - 2021 May 1
TI  - Equity360: Gender, Race, and Ethnicity: Why Don't We Believe Our Patients?
PG  - 897-900
LID - 10.1097/CORR.0000000000001761 [doi]
FAU - O'Connor, Mary I
AU  - O'Connor MI
AD  - M. I. O'Connor, Chief Medical Officer, Voya Health, Jacksonville, FL, USA.
LA  - eng
GR  - UL1 TR001863/TR/NCATS NIH HHS/United States
PT  - Journal Article
TA  - Clin Orthop Relat Res
JT  - Clinical orthopaedics and related research
JID - 0075674
SB  - AIM
SB  - IM
MH  - Attitude of Health Personnel
MH  - COVID-19/diagnosis/ethnology/*therapy
MH  - Culturally Competent Care
MH  - *Health Equity
MH  - Health Knowledge, Attitudes, Practice
MH  - Healthcare Disparities/*ethnology
MH  - Humans
MH  - *Physician-Patient Relations
MH  - Race Factors
MH  - *Racism
MH  - Sex Factors
MH  - *Sexism
MH  - Trust
PMC - PMC8052015
COIS- All ICMJE Conflict of Interest Forms for authors and Clinical Orthopaedics and 
      Related Research® editors and board members are on file with the publication and can 
      be viewed on request.
EDAT- 2021/04/09 06:00
MHDA- 2021/09/21 06:00
PMCR- 2022/05/01
CRDT- 2021/04/08 17:22
PHST- 2021/03/09 00:00 [received]
PHST- 2021/03/09 00:00 [accepted]
PHST- 2022/05/01 00:00 [pmc-release]
PHST- 2021/04/09 06:00 [pubmed]
PHST- 2021/09/21 06:00 [medline]
PHST- 2021/04/08 17:22 [entrez]
AID - 00003086-202105000-00007 [pii]
AID - CORR-D-21-00452 [pii]
AID - 10.1097/CORR.0000000000001761 [doi]
PST - ppublish
SO  - Clin Orthop Relat Res. 2021 May 1;479(5):897-900. doi: 
      10.1097/CORR.0000000000001761.

PMID- 33574597
OWN - NLM
STAT- MEDLINE
DCOM- 20210219
LR  - 20210219
IS  - 1476-4687 (Electronic)
IS  - 0028-0836 (Linking)
VI  - 590
IP  - 7846
DP  - 2021 Feb
TI  - This COVID-vaccine designer is tackling vaccine hesitancy - in churches and on 
      Twitter.
PG  - 377
LID - 10.1038/d41586-021-00338-y [doi]
FAU - Subbaraman, Nidhi
AU  - Subbaraman N
LA  - eng
PT  - Interview
PL  - England
TA  - Nature
JT  - Nature
JID - 0410462
RN  - 0 (COVID-19 Vaccines)
RN  - 0 (Vaccines, Synthetic)
RN  - 0 (mRNA Vaccine)
SB  - IM
MH  - African Continental Ancestry Group/*education/psychology
MH  - American Natives/education/psychology
MH  - Animals
MH  - *COVID-19 Vaccines/administration & dosage/adverse effects
MH  - Clinical Trials as Topic/organization & administration
MH  - Communication
MH  - *Fear
MH  - *Health Education
MH  - *Health Equity
MH  - Healthcare Disparities
MH  - Hispanic Americans/education/psychology
MH  - Humans
MH  - *Religion
MH  - Research Personnel
MH  - *Social Media
MH  - Trust
MH  - Vaccines, Synthetic/immunology
MH  - Volunteers
OTO - NOTNLM
OT  - *Health care
OT  - *Human behaviour
OT  - *Public health
OT  - *SARS-CoV-2
OT  - *Society
OT  - *Vaccines
EDAT- 2021/02/13 06:00
MHDA- 2021/02/20 06:00
CRDT- 2021/02/12 06:02
PHST- 2021/02/13 06:00 [pubmed]
PHST- 2021/02/20 06:00 [medline]
PHST- 2021/02/12 06:02 [entrez]
AID - 10.1038/d41586-021-00338-y [pii]
AID - 10.1038/d41586-021-00338-y [doi]
PST - ppublish
SO  - Nature. 2021 Feb;590(7846):377. doi: 10.1038/d41586-021-00338-y.

PMID- 33653732
OWN - NLM
STAT- MEDLINE
DCOM- 20210311
LR  - 20210320
IS  - 2059-7908 (Print)
IS  - 2059-7908 (Electronic)
IS  - 2059-7908 (Linking)
VI  - 6
IP  - 3
DP  - 2021 Mar
TI  - Communicating COVID-19 vaccines: lessons from the dengue vaccine controversy in the 
      Philippines.
LID - 10.1136/bmjgh-2021-005422 [doi]
LID - e005422
FAU - Lasco, Gideon
AU  - Lasco G
AUID- ORCID: 0000-0002-6402-682X
AD  - Department of Anthropology, University of the Philippines Diliman, Quezon City, 
      Philippines pdlasco@up.edu.ph.
AD  - Development Studies Program, Ateneo de Manila University, Quezon City, Philippines.
FAU - Yu, Vincen Gregory
AU  - Yu VG
AD  - Development Studies Program, Ateneo de Manila University, Quezon City, Philippines.
LA  - eng
PT  - Journal Article
TA  - BMJ Glob Health
JT  - BMJ global health
JID - 101685275
RN  - 0 (COVID-19 Vaccines)
RN  - 0 (Dengue Vaccines)
SB  - H
SB  - IM
MH  - COVID-19/*prevention & control/psychology
MH  - COVID-19 Vaccines/*administration & dosage/adverse effects
MH  - Dengue Vaccines/administration & dosage/*adverse effects
MH  - *Health Communication
MH  - Health Equity
MH  - Health Knowledge, Attitudes, Practice
MH  - Humans
MH  - Mass Vaccination/adverse effects/*psychology/standards
MH  - Philippines
MH  - Trust
PMC - PMC7929792
OTO - NOTNLM
OT  - *COVID-19
OT  - *dengue
OT  - *vaccines
COIS- Competing interests: None declared.
EDAT- 2021/03/04 06:00
MHDA- 2021/03/12 06:00
CRDT- 2021/03/03 05:38
PHST- 2021/02/17 00:00 [received]
PHST- 2021/02/19 00:00 [revised]
PHST- 2021/02/20 00:00 [accepted]
PHST- 2021/03/03 05:38 [entrez]
PHST- 2021/03/04 06:00 [pubmed]
PHST- 2021/03/12 06:00 [medline]
AID - bmjgh-2021-005422 [pii]
AID - 10.1136/bmjgh-2021-005422 [doi]
PST - ppublish
SO  - BMJ Glob Health. 2021 Mar;6(3):e005422. doi: 10.1136/bmjgh-2021-005422.
