# Supplementary material for: Connections and Biases in Health Equity and Culture Research: A Semantic Network Analysis
Source: Front Public Health. 2022 Mar 29;10:834172. doi: 10.3389/fpubh.2022.834172 (PMC9002348; doi:10.3389/fpubh.2022.834172)
Supplement: Supplementary file 1 [file Data_Sheet_1.ZIP › Supplementary_Materials/Supplementary_Document_10.txt]

Community-Based Participatory Research/*methods	Stakeholder Participation/*psychology	1
Community-Based Participatory Research/*methods	Health Equity	1
Community-Based Participatory Research/*methods	Male	1
Community-Based Participatory Research/*methods	Communication	1
Community-Based Participatory Research/*methods	Academic Medical Centers/organization & administration	1
Community-Based Participatory Research/*methods	Curriculum	1
Community-Based Participatory Research/*methods	Humans	1
Community-Based Participatory Research/*methods	Community-Institutional Relations/*standards	1
Community-Based Participatory Research/*methods	Self Concept	1
Community-Based Participatory Research/*methods	Social Skills	1
Community-Based Participatory Research/*methods	Research Personnel/*education	1
Community-Based Participatory Research/*methods	Adult	1
Community-Based Participatory Research/*methods	Female	1
Community-Based Participatory Research/*methods	Middle Aged	1
Community-Based Participatory Research/*methods	Boston/epidemiology	1
Community-Based Participatory Research/*methods	Competency-Based Education/methods	1
Community-Based Participatory Research/*methods	Aged	1
Community-Based Participatory Research/*methods	Trust/psychology	1
Curriculum	Trust/psychology	1
Curriculum	Health Equity	1
Curriculum	Male	1
Curriculum	Communication	1
Curriculum	Academic Medical Centers/organization & administration	1
Curriculum	Research Personnel/*education	1
Curriculum	Humans	1
Curriculum	Community-Institutional Relations/*standards	1
Curriculum	Self Concept	1
Curriculum	Social Skills	1
Curriculum	Stakeholder Participation/*psychology	1
Curriculum	Adult	1
Curriculum	Female	1
Curriculum	Middle Aged	1
Curriculum	Boston/epidemiology	1
Curriculum	Competency-Based Education/methods	1
Curriculum	Aged	1
Violence/prevention & control/statistics & numerical data	Healthcare Disparities/ethnology/statistics & numerical data	1
Violence/prevention & control/statistics & numerical data	Primary Health Care/*standards	1
Violence/prevention & control/statistics & numerical data	Humans	1
Violence/prevention & control/statistics & numerical data	Professional-Patient Relations	1
Violence/prevention & control/statistics & numerical data	Health Services, Indigenous/*standards	1
Violence/prevention & control/statistics & numerical data	Exposure to Violence/ethnology	1
Violence/prevention & control/statistics & numerical data	Racism/ethnology/prevention & control/statistics & numerical data	1
Violence/prevention & control/statistics & numerical data	Culture	1
Violence/prevention & control/statistics & numerical data	Health Equity/*standards	1
Violence/prevention & control/statistics & numerical data	Anthropology, Cultural	1
Violence/prevention & control/statistics & numerical data	Trust	1
Violence/prevention & control/statistics & numerical data	Canada/ethnology	1
Violence/prevention & control/statistics & numerical data	Organizational Policy	1
Violence/prevention & control/statistics & numerical data	Indians, North American/*ethnology	1
*Social Media	*Religion	1
*Social Media	*Health Equity	1
*Social Media	Animals	1
*Social Media	*Fear	1
*Social Media	*Health Education	1
*Social Media	Healthcare Disparities	1
*Social Media	Communication	1
*Social Media	Clinical Trials as Topic/organization & administration	1
*Social Media	Humans	1
*Social Media	Research Personnel	1
*Social Media	Vaccines, Synthetic/immunology	1
*Social Media	Hispanic Americans/education/psychology	1
*Social Media	African Continental Ancestry Group/*education/psychology	1
*Social Media	Volunteers	1
*Social Media	American Natives/education/psychology	1
*Social Media	Trust	1
*Social Media	*COVID-19 Vaccines/administration & dosage/adverse effects	1
Public Health	*Health Equity	1
Public Health	Humans	1
Public Health	SARS-CoV-2	1
Public Health	*COVID-19	1
Public Health	Pandemics	1
Public Health	*Racism	1
Public Health	Trust	1
*Health Policy	Personnel, Hospital/psychology	1
*Health Policy	Hospital Administrators/psychology	1
*Health Policy	Case-Control Studies	1
*Health Policy	South Africa	1
*Health Policy	*Trust	1
*Health Policy	*Health Equity	1
*Health Policy	Humans	1
*Health Policy	*Organizational Culture	1
*Health Policy	*Hospital Administration	1
*Health Policy	Patient Rights	1
*Health Policy	Fees and Charges	1
*Health Policy	Interprofessional Relations	1
Dengue Vaccines/administration & dosage/*adverse effects	Health Equity	1
Dengue Vaccines/administration & dosage/*adverse effects	Philippines	1
Dengue Vaccines/administration & dosage/*adverse effects	Humans	1
Dengue Vaccines/administration & dosage/*adverse effects	Health Knowledge, Attitudes, Practice	1
Dengue Vaccines/administration & dosage/*adverse effects	Mass Vaccination/adverse effects/*psychology/standards	1
Dengue Vaccines/administration & dosage/*adverse effects	*Health Communication	1
Dengue Vaccines/administration & dosage/*adverse effects	COVID-19 Vaccines/*administration & dosage/adverse effects	1
Dengue Vaccines/administration & dosage/*adverse effects	Trust	1
Dengue Vaccines/administration & dosage/*adverse effects	COVID-19/*prevention & control/psychology	1
Social Work/methods	Republic of Korea/epidemiology	1
Social Work/methods	Qualitative Research	1
Social Work/methods	Public Health/standards	1
Social Work/methods	Residence Characteristics/statistics & numerical data	1
Social Work/methods	Interviews as Topic	1
Social Work/methods	Middle Aged	1
Social Work/methods	Healthcare Disparities/*statistics & numerical data	1
Social Work/methods	Capacity Building/methods	1
Social Work/methods	Health Promotion/*methods	1
Social Work/methods	Organizations	1
Social Work/methods	Faith-Based Organizations/statistics & numerical data	1
Social Work/methods	Community Participation/*methods/statistics & numerical data	1
Social Work/methods	Stakeholder Participation	1
Social Work/methods	Health Equity/*organization & administration	1
Social Work/methods	Male	1
Social Work/methods	Public Health Administration/methods	1
Social Work/methods	Aged	1
Social Work/methods	Social Network Analysis	1
Social Work/methods	Communication	1
Social Work/methods	Humans	1
Social Work/methods	Intersectoral Collaboration	1
Social Work/methods	Trust	1
Healthcare Disparities/ethnology/statistics & numerical data	Primary Health Care/*standards	1
Healthcare Disparities/ethnology/statistics & numerical data	Humans	1
Healthcare Disparities/ethnology/statistics & numerical data	Professional-Patient Relations	1
Healthcare Disparities/ethnology/statistics & numerical data	Health Services, Indigenous/*standards	1
Healthcare Disparities/ethnology/statistics & numerical data	Exposure to Violence/ethnology	1
Healthcare Disparities/ethnology/statistics & numerical data	Racism/ethnology/prevention & control/statistics & numerical data	1
Healthcare Disparities/ethnology/statistics & numerical data	Culture	1
Healthcare Disparities/ethnology/statistics & numerical data	Health Equity/*standards	1
Healthcare Disparities/ethnology/statistics & numerical data	Anthropology, Cultural	1
Healthcare Disparities/ethnology/statistics & numerical data	Trust	1
Healthcare Disparities/ethnology/statistics & numerical data	Canada/ethnology	1
Healthcare Disparities/ethnology/statistics & numerical data	Organizational Policy	1
Healthcare Disparities/ethnology/statistics & numerical data	Indians, North American/*ethnology	1
*HIV Infections	Trust	1
*HIV Infections	Homosexuality, Male	1
*HIV Infections	*Sexual and Gender Minorities	1
*HIV Infections	*Health Equity	1
*HIV Infections	Humans	1
*HIV Infections	Antiretroviral Therapy, Highly Active/methods	1
*HIV Infections	Male	1
*HIV Infections	African Americans	1
*Technology	Health Equity	1
*Technology	Information Dissemination/*ethics	1
*Technology	Delivery of Health Care/*ethics	1
*Technology	Social Justice	1
*Technology	Health Services Accessibility	1
*Technology	Humans	1
*Technology	Health Policy	1
*Technology	Information Systems	1
*Technology	Public Health/*ethics	1
*Technology	*Social Responsibility	1
*Technology	Trust	1
*Technology	Decision Making/*ethics	1
Anthropology, Cultural	Primary Health Care/*standards	1
Anthropology, Cultural	Humans	1
Anthropology, Cultural	Professional-Patient Relations	1
Anthropology, Cultural	Health Services, Indigenous/*standards	1
Anthropology, Cultural	Exposure to Violence/ethnology	1
Anthropology, Cultural	Racism/ethnology/prevention & control/statistics & numerical data	1
Anthropology, Cultural	Culture	1
Anthropology, Cultural	Health Equity/*standards	1
Anthropology, Cultural	Trust	1
Anthropology, Cultural	Canada/ethnology	1
Anthropology, Cultural	Organizational Policy	1
Anthropology, Cultural	Indians, North American/*ethnology	1
African Americans	Trust	1
African Americans	Homosexuality, Male	1
African Americans	*Sexual and Gender Minorities	1
African Americans	*Health Equity	1
African Americans	Humans	1
African Americans	Antiretroviral Therapy, Highly Active/methods	1
African Americans	Male	1
*Health Communication	Health Equity	1
*Health Communication	Philippines	1
*Health Communication	Humans	1
*Health Communication	Health Knowledge, Attitudes, Practice	1
*Health Communication	Mass Vaccination/adverse effects/*psychology/standards	1
*Health Communication	COVID-19 Vaccines/*administration & dosage/adverse effects	1
*Health Communication	Trust	1
*Health Communication	COVID-19/*prevention & control/psychology	1
Organizations	Republic of Korea/epidemiology	1
Organizations	Qualitative Research	1
Organizations	Public Health/standards	1
Organizations	Residence Characteristics/statistics & numerical data	1
Organizations	Interviews as Topic	1
Organizations	Middle Aged	1
Organizations	Healthcare Disparities/*statistics & numerical data	1
Organizations	Capacity Building/methods	1
Organizations	Health Promotion/*methods	1
Organizations	Faith-Based Organizations/statistics & numerical data	1
Organizations	Community Participation/*methods/statistics & numerical data	1
Organizations	Stakeholder Participation	1
Organizations	Health Equity/*organization & administration	1
Organizations	Male	1
Organizations	Public Health Administration/methods	1
Organizations	Aged	1
Organizations	Social Network Analysis	1
Organizations	Communication	1
Organizations	Humans	1
Organizations	Intersectoral Collaboration	1
Organizations	Trust	1
Clinical Trials as Topic/organization & administration	*Religion	1
Clinical Trials as Topic/organization & administration	Volunteers	1
Clinical Trials as Topic/organization & administration	Animals	1
Clinical Trials as Topic/organization & administration	*Fear	1
Clinical Trials as Topic/organization & administration	*Health Education	1
Clinical Trials as Topic/organization & administration	Healthcare Disparities	1
Clinical Trials as Topic/organization & administration	Communication	1
Clinical Trials as Topic/organization & administration	*Health Equity	1
Clinical Trials as Topic/organization & administration	Humans	1
Clinical Trials as Topic/organization & administration	Research Personnel	1
Clinical Trials as Topic/organization & administration	Vaccines, Synthetic/immunology	1
Clinical Trials as Topic/organization & administration	Hispanic Americans/education/psychology	1
Clinical Trials as Topic/organization & administration	African Continental Ancestry Group/*education/psychology	1
Clinical Trials as Topic/organization & administration	American Natives/education/psychology	1
Clinical Trials as Topic/organization & administration	Trust	1
Clinical Trials as Topic/organization & administration	*COVID-19 Vaccines/administration & dosage/adverse effects	1
Culturally Competent Care	COVID-19/diagnosis/ethnology/*therapy	1
Culturally Competent Care	Trust	1
Culturally Competent Care	*Physician-Patient Relations	1
Culturally Competent Care	*Health Equity	1
Culturally Competent Care	Humans	1
Culturally Competent Care	Health Knowledge, Attitudes, Practice	1
Culturally Competent Care	Race Factors	1
Culturally Competent Care	*Sexism	1
Culturally Competent Care	Healthcare Disparities/*ethnology	1
Culturally Competent Care	*Racism	1
Culturally Competent Care	Attitude of Health Personnel	1
Culturally Competent Care	Sex Factors	1
*Health Education	*Religion	1
*Health Education	*Health Equity	1
*Health Education	Animals	1
*Health Education	*Fear	1
*Health Education	Healthcare Disparities	1
*Health Education	Communication	1
*Health Education	Humans	1
*Health Education	Research Personnel	1
*Health Education	Vaccines, Synthetic/immunology	1
*Health Education	Hispanic Americans/education/psychology	1
*Health Education	African Continental Ancestry Group/*education/psychology	1
*Health Education	Volunteers	1
*Health Education	American Natives/education/psychology	1
*Health Education	Trust	1
*Health Education	*COVID-19 Vaccines/administration & dosage/adverse effects	1
Stakeholder Participation	Republic of Korea/epidemiology	1
Stakeholder Participation	Qualitative Research	1
Stakeholder Participation	Public Health/standards	1
Stakeholder Participation	Residence Characteristics/statistics & numerical data	1
Stakeholder Participation	Interviews as Topic	1
Stakeholder Participation	Middle Aged	1
Stakeholder Participation	Healthcare Disparities/*statistics & numerical data	1
Stakeholder Participation	Capacity Building/methods	1
Stakeholder Participation	Health Promotion/*methods	1
Stakeholder Participation	Faith-Based Organizations/statistics & numerical data	1
Stakeholder Participation	Community Participation/*methods/statistics & numerical data	1
Stakeholder Participation	Health Equity/*organization & administration	1
Stakeholder Participation	Male	1
Stakeholder Participation	Public Health Administration/methods	1
Stakeholder Participation	Aged	1
Stakeholder Participation	Social Network Analysis	1
Stakeholder Participation	Communication	1
Stakeholder Participation	Humans	1
Stakeholder Participation	Intersectoral Collaboration	1
Stakeholder Participation	Trust	1
Research Personnel/*education	Trust/psychology	1
Research Personnel/*education	Health Equity	1
Research Personnel/*education	Male	1
Research Personnel/*education	Communication	1
Research Personnel/*education	Academic Medical Centers/organization & administration	1
Research Personnel/*education	Humans	1
Research Personnel/*education	Community-Institutional Relations/*standards	1
Research Personnel/*education	Self Concept	1
Research Personnel/*education	Social Skills	1
Research Personnel/*education	Stakeholder Participation/*psychology	1
Research Personnel/*education	Adult	1
Research Personnel/*education	Female	1
Research Personnel/*education	Middle Aged	1
Research Personnel/*education	Boston/epidemiology	1
Research Personnel/*education	Competency-Based Education/methods	1
Research Personnel/*education	Aged	1
Social Skills	Stakeholder Participation/*psychology	1
Social Skills	Health Equity	1
Social Skills	Male	1
Social Skills	Communication	1
Social Skills	Academic Medical Centers/organization & administration	1
Social Skills	Humans	1
Social Skills	Community-Institutional Relations/*standards	1
Social Skills	Self Concept	1
Social Skills	Adult	1
Social Skills	Female	1
Social Skills	Middle Aged	1
Social Skills	Boston/epidemiology	1
Social Skills	Competency-Based Education/methods	1
Social Skills	Aged	1
Social Skills	Trust/psychology	1
Race Factors	COVID-19/diagnosis/ethnology/*therapy	1
Race Factors	*Physician-Patient Relations	1
Race Factors	*Health Equity	1
Race Factors	Humans	1
Race Factors	Health Knowledge, Attitudes, Practice	1
Race Factors	Sex Factors	1
Race Factors	*Sexism	1
Race Factors	Healthcare Disparities/*ethnology	1
Race Factors	*Racism	1
Race Factors	Attitude of Health Personnel	1
Race Factors	Trust	1
Referral and Consultation	Health Equity	1
Referral and Consultation	Qualitative Research	1
Referral and Consultation	Respiratory Therapy	1
Referral and Consultation	Patient Education as Topic	1
Referral and Consultation	*Patient Participation	1
Referral and Consultation	Middle Aged	1
Referral and Consultation	*Trust	1
Referral and Consultation	Focus Groups	1
Referral and Consultation	Adult	1
Referral and Consultation	Exercise Therapy	1
Referral and Consultation	*Attitude to Health	1
Referral and Consultation	Female	1
Referral and Consultation	Nurse Clinicians	1
Referral and Consultation	Health Literacy	1
Referral and Consultation	Male	1
Referral and Consultation	Evidence-Based Medicine	1
Referral and Consultation	*Health Services Accessibility	1
Referral and Consultation	*Poverty	1
Referral and Consultation	Disease Management	1
Referral and Consultation	Case Management	1
Referral and Consultation	Humans	1
Referral and Consultation	Self-Management	1
Referral and Consultation	Shame	1
Referral and Consultation	*Patient Acceptance of Health Care	1
Referral and Consultation	Saskatchewan	1
Referral and Consultation	Pulmonary Disease, Chronic Obstructive/*rehabilitation	1
Referral and Consultation	Social Support	1
Referral and Consultation	Aged	1
Health Literacy	Health Equity	1
Health Literacy	Qualitative Research	1
Health Literacy	Respiratory Therapy	1
Health Literacy	Patient Education as Topic	1
Health Literacy	*Patient Participation	1
Health Literacy	Middle Aged	1
Health Literacy	*Trust	1
Health Literacy	Focus Groups	1
Health Literacy	Adult	1
Health Literacy	Exercise Therapy	1
Health Literacy	*Attitude to Health	1
Health Literacy	Female	1
Health Literacy	Nurse Clinicians	1
Health Literacy	Male	1
Health Literacy	Evidence-Based Medicine	1
Health Literacy	*Health Services Accessibility	1
Health Literacy	*Poverty	1
Health Literacy	Disease Management	1
Health Literacy	Case Management	1
Health Literacy	Humans	1
Health Literacy	Self-Management	1
Health Literacy	Shame	1
Health Literacy	*Patient Acceptance of Health Care	1
Health Literacy	Saskatchewan	1
Health Literacy	Pulmonary Disease, Chronic Obstructive/*rehabilitation	1
Health Literacy	Social Support	1
Health Literacy	Aged	1
Volunteers	*Religion	1
Volunteers	*Health Equity	1
Volunteers	Animals	1
Volunteers	*Fear	1
Volunteers	Healthcare Disparities	1
Volunteers	Communication	1
Volunteers	Humans	1
Volunteers	Research Personnel	1
Volunteers	Vaccines, Synthetic/immunology	1
Volunteers	Hispanic Americans/education/psychology	1
Volunteers	African Continental Ancestry Group/*education/psychology	1
Volunteers	American Natives/education/psychology	1
Volunteers	Trust	1
Volunteers	*COVID-19 Vaccines/administration & dosage/adverse effects	1
Public Health Administration/methods	Republic of Korea/epidemiology	1
Public Health Administration/methods	Qualitative Research	1
Public Health Administration/methods	Public Health/standards	1
Public Health Administration/methods	Residence Characteristics/statistics & numerical data	1
Public Health Administration/methods	Interviews as Topic	1
Public Health Administration/methods	Middle Aged	1
Public Health Administration/methods	Healthcare Disparities/*statistics & numerical data	1
Public Health Administration/methods	Capacity Building/methods	1
Public Health Administration/methods	Health Promotion/*methods	1
Public Health Administration/methods	Faith-Based Organizations/statistics & numerical data	1
Public Health Administration/methods	Community Participation/*methods/statistics & numerical data	1
Public Health Administration/methods	Health Equity/*organization & administration	1
Public Health Administration/methods	Male	1
Public Health Administration/methods	Aged	1
Public Health Administration/methods	Social Network Analysis	1
Public Health Administration/methods	Communication	1
Public Health Administration/methods	Humans	1
Public Health Administration/methods	Intersectoral Collaboration	1
Public Health Administration/methods	Trust	1
COVID-19/epidemiology	*Physician-Patient Relations	1
COVID-19/epidemiology	*Health Equity	1
COVID-19/epidemiology	Humans	1
COVID-19/epidemiology	SARS-CoV-2	1
COVID-19/epidemiology	United States	1
COVID-19/epidemiology	*Trust	1
COVID-19/epidemiology	Pandemics	1
COVID-19/epidemiology	*Racism	1
COVID-19/epidemiology	Artificial Intelligence	1
Shame	Health Equity	1
Shame	Qualitative Research	1
Shame	Respiratory Therapy	1
Shame	Patient Education as Topic	1
Shame	*Patient Participation	1
Shame	Middle Aged	1
Shame	*Trust	1
Shame	Focus Groups	1
Shame	Adult	1
Shame	Exercise Therapy	1
Shame	*Attitude to Health	1
Shame	Female	1
Shame	Nurse Clinicians	1
Shame	Male	1
Shame	Evidence-Based Medicine	1
Shame	*Health Services Accessibility	1
Shame	*Poverty	1
Shame	Disease Management	1
Shame	Case Management	1
Shame	Humans	1
Shame	Self-Management	1
Shame	*Patient Acceptance of Health Care	1
Shame	Saskatchewan	1
Shame	Pulmonary Disease, Chronic Obstructive/*rehabilitation	1
Shame	Social Support	1
Shame	Aged	1
Patient Rights	Personnel, Hospital/psychology	1
Patient Rights	Hospital Administrators/psychology	1
Patient Rights	Case-Control Studies	1
Patient Rights	South Africa	1
Patient Rights	*Health Equity	1
Patient Rights	Humans	1
Patient Rights	*Organizational Culture	1
Patient Rights	*Hospital Administration	1
Patient Rights	*Trust	1
Patient Rights	Fees and Charges	1
Patient Rights	Interprofessional Relations	1
Fees and Charges	Personnel, Hospital/psychology	1
Fees and Charges	Hospital Administrators/psychology	1
Fees and Charges	Case-Control Studies	1
Fees and Charges	South Africa	1
Fees and Charges	*Trust	1
Fees and Charges	*Health Equity	1
Fees and Charges	Humans	1
Fees and Charges	*Organizational Culture	1
Fees and Charges	*Hospital Administration	1
Fees and Charges	Interprofessional Relations	1
Healthcare Disparities/*ethnology	COVID-19/diagnosis/ethnology/*therapy	1
Healthcare Disparities/*ethnology	Trust	1
Healthcare Disparities/*ethnology	*Physician-Patient Relations	1
Healthcare Disparities/*ethnology	*Health Equity	1
Healthcare Disparities/*ethnology	Humans	1
Healthcare Disparities/*ethnology	Health Knowledge, Attitudes, Practice	1
Healthcare Disparities/*ethnology	*Sexism	1
Healthcare Disparities/*ethnology	*Racism	1
Healthcare Disparities/*ethnology	Attitude of Health Personnel	1
Healthcare Disparities/*ethnology	Sex Factors	1
Female	Health Equity	2
Female	Qualitative Research	1
Female	Respiratory Therapy	1
Female	Academic Medical Centers/organization & administration	1
Female	Self Concept	1
Female	Patient Education as Topic	1
Female	*Patient Participation	1
Female	Competency-Based Education/methods	1
Female	Stakeholder Participation/*psychology	1
Female	Middle Aged	2
Female	*Trust	1
Female	Focus Groups	1
Female	Adult	2
Female	Exercise Therapy	1
Female	*Attitude to Health	1
Female	Communication	1
Female	Nurse Clinicians	1
Female	Community-Institutional Relations/*standards	1
Female	Trust/psychology	1
Female	Male	2
Female	Evidence-Based Medicine	1
Female	*Health Services Accessibility	1
Female	*Poverty	1
Female	Disease Management	1
Female	Case Management	1
Female	Humans	2
Female	Self-Management	1
Female	*Patient Acceptance of Health Care	1
Female	Saskatchewan	1
Female	Boston/epidemiology	1
Female	Pulmonary Disease, Chronic Obstructive/*rehabilitation	1
Female	Social Support	1
Female	Aged	2
Intersectoral Collaboration	Republic of Korea/epidemiology	1
Intersectoral Collaboration	Qualitative Research	1
Intersectoral Collaboration	Public Health/standards	1
Intersectoral Collaboration	Residence Characteristics/statistics & numerical data	1
Intersectoral Collaboration	Interviews as Topic	1
Intersectoral Collaboration	Middle Aged	1
Intersectoral Collaboration	Healthcare Disparities/*statistics & numerical data	1
Intersectoral Collaboration	Capacity Building/methods	1
Intersectoral Collaboration	Health Promotion/*methods	1
Intersectoral Collaboration	Faith-Based Organizations/statistics & numerical data	1
Intersectoral Collaboration	Community Participation/*methods/statistics & numerical data	1
Intersectoral Collaboration	Health Equity/*organization & administration	1
Intersectoral Collaboration	Male	1
Intersectoral Collaboration	Aged	1
Intersectoral Collaboration	Social Network Analysis	1
Intersectoral Collaboration	Communication	1
Intersectoral Collaboration	Humans	1
Intersectoral Collaboration	Trust	1
Boston/epidemiology	Stakeholder Participation/*psychology	1
Boston/epidemiology	Health Equity	1
Boston/epidemiology	Male	1
Boston/epidemiology	Communication	1
Boston/epidemiology	Academic Medical Centers/organization & administration	1
Boston/epidemiology	Humans	1
Boston/epidemiology	Community-Institutional Relations/*standards	1
Boston/epidemiology	Self Concept	1
Boston/epidemiology	Adult	1
Boston/epidemiology	Middle Aged	1
Boston/epidemiology	Competency-Based Education/methods	1
Boston/epidemiology	Aged	1
Boston/epidemiology	Trust/psychology	1
Research Personnel	*Religion	1
Research Personnel	*Health Equity	1
Research Personnel	Animals	1
Research Personnel	*Fear	1
Research Personnel	Healthcare Disparities	1
Research Personnel	Communication	1
Research Personnel	Humans	1
Research Personnel	Vaccines, Synthetic/immunology	1
Research Personnel	Hispanic Americans/education/psychology	1
Research Personnel	African Continental Ancestry Group/*education/psychology	1
Research Personnel	American Natives/education/psychology	1
Research Personnel	Trust	1
Research Personnel	*COVID-19 Vaccines/administration & dosage/adverse effects	1
*Physician-Patient Relations	COVID-19/diagnosis/ethnology/*therapy	1
*Physician-Patient Relations	Trust	1
*Physician-Patient Relations	*Health Equity	2
*Physician-Patient Relations	Humans	2
*Physician-Patient Relations	SARS-CoV-2	1
*Physician-Patient Relations	Sex Factors	1
*Physician-Patient Relations	Health Knowledge, Attitudes, Practice	1
*Physician-Patient Relations	United States	1
*Physician-Patient Relations	*Trust	1
*Physician-Patient Relations	*Sexism	1
*Physician-Patient Relations	Pandemics	1
*Physician-Patient Relations	*Racism	2
*Physician-Patient Relations	Attitude of Health Personnel	1
*Physician-Patient Relations	Artificial Intelligence	1
Health Equity	Qualitative Research	1
Health Equity	Respiratory Therapy	1
Health Equity	Social Justice	1
Health Equity	Academic Medical Centers/organization & administration	1
Health Equity	Health Knowledge, Attitudes, Practice	1
Health Equity	Self Concept	1
Health Equity	*Students, Medical	1
Health Equity	Patient Education as Topic	1
Health Equity	*Patient Participation	1
Health Equity	Decision Making/*ethics	1
Health Equity	Stakeholder Participation/*psychology	1
Health Equity	Trust	3
Health Equity	Delivery of Health Care/*ethics	1
Health Equity	Middle Aged	2
Health Equity	*Trust	1
Health Equity	Focus Groups	1
Health Equity	Adult	2
Health Equity	Philippines	1
Health Equity	Exercise Therapy	1
Health Equity	*Attitude to Health	1
Health Equity	Health Services Accessibility	1
Health Equity	Communication	1
Health Equity	*Patient Acceptance of Health Care	1
Health Equity	*Social Responsibility	1
Health Equity	Nurse Clinicians	1
Health Equity	Information Dissemination/*ethics	1
Health Equity	Community-Institutional Relations/*standards	1
Health Equity	Trust/psychology	1
Health Equity	United States	1
Health Equity	Health Policy	1
Health Equity	COVID-19 Vaccines/*administration & dosage/adverse effects	1
Health Equity	Public Health/*ethics	1
Health Equity	Male	2
Health Equity	Evidence-Based Medicine	1
Health Equity	COVID-19/*prevention & control/psychology	1
Health Equity	Competency-Based Education/methods	1
Health Equity	*Health Services Accessibility	1
Health Equity	Information Systems	1
Health Equity	*Poverty	1
Health Equity	Disease Management	1
Health Equity	Case Management	1
Health Equity	Humans	5
Health Equity	Self-Management	1
Health Equity	Patient Care	1
Health Equity	Mass Vaccination/adverse effects/*psychology/standards	1
Health Equity	Saskatchewan	1
Health Equity	Schools, Medical	1
Health Equity	Pulmonary Disease, Chronic Obstructive/*rehabilitation	1
Health Equity	Social Support	1
Health Equity	Aged	2
Health Equity	*Communication Barriers	1
Qualitative Research	Republic of Korea/epidemiology	1
Qualitative Research	Respiratory Therapy	1
Qualitative Research	Public Health/standards	1
Qualitative Research	Residence Characteristics/statistics & numerical data	1
Qualitative Research	Patient Education as Topic	1
Qualitative Research	Interviews as Topic	1
Qualitative Research	Evidence-Based Medicine	1
Qualitative Research	*Patient Participation	1
Qualitative Research	Disease Management	1
Qualitative Research	Middle Aged	2
Qualitative Research	Nurse Clinicians	1
Qualitative Research	*Trust	1
Qualitative Research	Healthcare Disparities/*statistics & numerical data	1
Qualitative Research	Focus Groups	1
Qualitative Research	Adult	1
Qualitative Research	Capacity Building/methods	1
Qualitative Research	Health Promotion/*methods	1
Qualitative Research	Exercise Therapy	1
Qualitative Research	*Attitude to Health	1
Qualitative Research	Saskatchewan	1
Qualitative Research	Faith-Based Organizations/statistics & numerical data	1
Qualitative Research	Community Participation/*methods/statistics & numerical data	1
Qualitative Research	Health Equity/*organization & administration	1
Qualitative Research	Male	2
Qualitative Research	*Patient Acceptance of Health Care	1
Qualitative Research	*Health Services Accessibility	1
Qualitative Research	Aged	2
Qualitative Research	*Poverty	1
Qualitative Research	Social Network Analysis	1
Qualitative Research	Communication	1
Qualitative Research	Case Management	1
Qualitative Research	Humans	2
Qualitative Research	Self-Management	1
Qualitative Research	Pulmonary Disease, Chronic Obstructive/*rehabilitation	1
Qualitative Research	Social Support	1
Qualitative Research	Trust	1
Healthcare Disparities	*Religion	1
Healthcare Disparities	*Health Equity	1
Healthcare Disparities	Animals	1
Healthcare Disparities	*Fear	1
Healthcare Disparities	Vaccines, Synthetic/immunology	1
Healthcare Disparities	Communication	1
Healthcare Disparities	Humans	1
Healthcare Disparities	Hispanic Americans/education/psychology	1
Healthcare Disparities	African Continental Ancestry Group/*education/psychology	1
Healthcare Disparities	American Natives/education/psychology	1
Healthcare Disparities	Trust	1
Healthcare Disparities	*COVID-19 Vaccines/administration & dosage/adverse effects	1
Residence Characteristics/statistics & numerical data	Republic of Korea/epidemiology	1
Residence Characteristics/statistics & numerical data	Public Health/standards	1
Residence Characteristics/statistics & numerical data	Interviews as Topic	1
Residence Characteristics/statistics & numerical data	Middle Aged	1
Residence Characteristics/statistics & numerical data	Healthcare Disparities/*statistics & numerical data	1
Residence Characteristics/statistics & numerical data	Capacity Building/methods	1
Residence Characteristics/statistics & numerical data	Health Promotion/*methods	1
Residence Characteristics/statistics & numerical data	Faith-Based Organizations/statistics & numerical data	1
Residence Characteristics/statistics & numerical data	Community Participation/*methods/statistics & numerical data	1
Residence Characteristics/statistics & numerical data	Health Equity/*organization & administration	1
Residence Characteristics/statistics & numerical data	Male	1
Residence Characteristics/statistics & numerical data	Aged	1
Residence Characteristics/statistics & numerical data	Social Network Analysis	1
Residence Characteristics/statistics & numerical data	Communication	1
Residence Characteristics/statistics & numerical data	Humans	1
Residence Characteristics/statistics & numerical data	Trust	1
Antiretroviral Therapy, Highly Active/methods	Trust	1
Antiretroviral Therapy, Highly Active/methods	Homosexuality, Male	1
Antiretroviral Therapy, Highly Active/methods	*Sexual and Gender Minorities	1
Antiretroviral Therapy, Highly Active/methods	*Health Equity	1
Antiretroviral Therapy, Highly Active/methods	Humans	1
Antiretroviral Therapy, Highly Active/methods	Male	1
Sex Factors	COVID-19/diagnosis/ethnology/*therapy	1
Sex Factors	*Health Equity	1
Sex Factors	Humans	1
Sex Factors	Health Knowledge, Attitudes, Practice	1
Sex Factors	*Sexism	1
Sex Factors	*Racism	1
Sex Factors	Attitude of Health Personnel	1
Sex Factors	Trust	1
*Sexism	COVID-19/diagnosis/ethnology/*therapy	1
*Sexism	Trust	1
*Sexism	*Health Equity	1
*Sexism	Humans	1
*Sexism	Health Knowledge, Attitudes, Practice	1
*Sexism	*Racism	1
*Sexism	Attitude of Health Personnel	1
*Students, Medical	Humans	1
*Students, Medical	United States	1
*Students, Medical	Patient Care	1
*Students, Medical	*Communication Barriers	1
*Students, Medical	Schools, Medical	1
*Students, Medical	Trust	1
*Racism	COVID-19/diagnosis/ethnology/*therapy	1
*Racism	*Health Equity	3
*Racism	Humans	3
*Racism	SARS-CoV-2	2
*Racism	*COVID-19	1
*Racism	United States	1
*Racism	*Trust	1
*Racism	Health Knowledge, Attitudes, Practice	1
*Racism	Pandemics	2
*Racism	Attitude of Health Personnel	1
*Racism	Trust	2
*Racism	Artificial Intelligence	1
Patient Education as Topic	Respiratory Therapy	1
Patient Education as Topic	*Patient Participation	1
Patient Education as Topic	Middle Aged	1
Patient Education as Topic	*Trust	1
Patient Education as Topic	Focus Groups	1
Patient Education as Topic	Adult	1
Patient Education as Topic	Exercise Therapy	1
Patient Education as Topic	*Attitude to Health	1
Patient Education as Topic	Nurse Clinicians	1
Patient Education as Topic	Male	1
Patient Education as Topic	Evidence-Based Medicine	1
Patient Education as Topic	*Health Services Accessibility	1
Patient Education as Topic	*Poverty	1
Patient Education as Topic	Disease Management	1
Patient Education as Topic	Case Management	1
Patient Education as Topic	Humans	1
Patient Education as Topic	Self-Management	1
Patient Education as Topic	*Patient Acceptance of Health Care	1
Patient Education as Topic	Saskatchewan	1
Patient Education as Topic	Pulmonary Disease, Chronic Obstructive/*rehabilitation	1
Patient Education as Topic	Social Support	1
Patient Education as Topic	Aged	1
Decision Making/*ethics	Information Dissemination/*ethics	1
Decision Making/*ethics	Delivery of Health Care/*ethics	1
Decision Making/*ethics	Social Justice	1
Decision Making/*ethics	Health Services Accessibility	1
Decision Making/*ethics	Humans	1
Decision Making/*ethics	Health Policy	1
Decision Making/*ethics	Information Systems	1
Decision Making/*ethics	Public Health/*ethics	1
Decision Making/*ethics	*Social Responsibility	1
Decision Making/*ethics	Trust	1
Case-Control Studies	Personnel, Hospital/psychology	1
Case-Control Studies	Hospital Administrators/psychology	1
Case-Control Studies	South Africa	1
Case-Control Studies	*Trust	1
Case-Control Studies	*Health Equity	1
Case-Control Studies	Humans	1
Case-Control Studies	*Organizational Culture	1
Case-Control Studies	*Hospital Administration	1
Case-Control Studies	Interprofessional Relations	1
Saskatchewan	Respiratory Therapy	1
Saskatchewan	*Patient Participation	1
Saskatchewan	Middle Aged	1
Saskatchewan	*Trust	1
Saskatchewan	Focus Groups	1
Saskatchewan	Adult	1
Saskatchewan	Exercise Therapy	1
Saskatchewan	*Attitude to Health	1
Saskatchewan	Nurse Clinicians	1
Saskatchewan	Male	1
Saskatchewan	Evidence-Based Medicine	1
Saskatchewan	*Health Services Accessibility	1
Saskatchewan	*Poverty	1
Saskatchewan	Disease Management	1
Saskatchewan	Case Management	1
Saskatchewan	Humans	1
Saskatchewan	Self-Management	1
Saskatchewan	*Patient Acceptance of Health Care	1
Saskatchewan	Pulmonary Disease, Chronic Obstructive/*rehabilitation	1
Saskatchewan	Social Support	1
Saskatchewan	Aged	1
*Health Equity	Health Knowledge, Attitudes, Practice	1
*Health Equity	*COVID-19	1
*Health Equity	American Natives/education/psychology	1
*Health Equity	Interprofessional Relations	1
*Health Equity	Personnel, Hospital/psychology	1
*Health Equity	*Religion	1
*Health Equity	*Fear	1
*Health Equity	Patient Care	1
*Health Equity	Hispanic Americans/education/psychology	1
*Health Equity	SARS-CoV-2	2
*Health Equity	*Trust	2
*Health Equity	Animals	1
*Health Equity	Vaccines, Synthetic/immunology	1
*Health Equity	*Sexual and Gender Minorities	1
*Health Equity	*Organizational Culture	1
*Health Equity	*Hospital Administration	1
*Health Equity	Delivery of Health Care	1
*Health Equity	United States	1
*Health Equity	African Continental Ancestry Group/*education/psychology	1
*Health Equity	Attitude of Health Personnel	1
*Health Equity	Male	1
*Health Equity	*COVID-19 Vaccines/administration & dosage/adverse effects	1
*Health Equity	COVID-19/diagnosis/ethnology/*therapy	1
*Health Equity	Hospital Administrators/psychology	1
*Health Equity	South Africa	1
*Health Equity	Communication	1
*Health Equity	Homosexuality, Male	1
*Health Equity	Humans	7
*Health Equity	Pandemics	2
*Health Equity	*Biomedical Research	1
*Health Equity	Trust	5
*Health Equity	Artificial Intelligence	1
SARS-CoV-2	Humans	2
SARS-CoV-2	*COVID-19	1
SARS-CoV-2	United States	1
SARS-CoV-2	*Trust	1
SARS-CoV-2	Pandemics	2
SARS-CoV-2	Trust	1
SARS-CoV-2	Artificial Intelligence	1
Healthcare Disparities/*statistics & numerical data	Republic of Korea/epidemiology	1
Healthcare Disparities/*statistics & numerical data	Public Health/standards	1
Healthcare Disparities/*statistics & numerical data	Interviews as Topic	1
Healthcare Disparities/*statistics & numerical data	Middle Aged	1
Healthcare Disparities/*statistics & numerical data	Capacity Building/methods	1
Healthcare Disparities/*statistics & numerical data	Health Promotion/*methods	1
Healthcare Disparities/*statistics & numerical data	Faith-Based Organizations/statistics & numerical data	1
Healthcare Disparities/*statistics & numerical data	Community Participation/*methods/statistics & numerical data	1
Healthcare Disparities/*statistics & numerical data	Health Equity/*organization & administration	1
Healthcare Disparities/*statistics & numerical data	Male	1
Healthcare Disparities/*statistics & numerical data	Aged	1
Healthcare Disparities/*statistics & numerical data	Social Network Analysis	1
Healthcare Disparities/*statistics & numerical data	Communication	1
Healthcare Disparities/*statistics & numerical data	Humans	1
Healthcare Disparities/*statistics & numerical data	Trust	1
Health Equity/*organization & administration	Republic of Korea/epidemiology	1
Health Equity/*organization & administration	Public Health/standards	1
Health Equity/*organization & administration	Interviews as Topic	1
Health Equity/*organization & administration	Middle Aged	1
Health Equity/*organization & administration	Capacity Building/methods	1
Health Equity/*organization & administration	Health Promotion/*methods	1
Health Equity/*organization & administration	Faith-Based Organizations/statistics & numerical data	1
Health Equity/*organization & administration	Community Participation/*methods/statistics & numerical data	1
Health Equity/*organization & administration	Male	1
Health Equity/*organization & administration	Aged	1
Health Equity/*organization & administration	Social Network Analysis	1
Health Equity/*organization & administration	Communication	1
Health Equity/*organization & administration	Humans	1
Health Equity/*organization & administration	Trust	1
Faith-Based Organizations/statistics & numerical data	Republic of Korea/epidemiology	1
Faith-Based Organizations/statistics & numerical data	Public Health/standards	1
Faith-Based Organizations/statistics & numerical data	Interviews as Topic	1
Faith-Based Organizations/statistics & numerical data	Middle Aged	1
Faith-Based Organizations/statistics & numerical data	Capacity Building/methods	1
Faith-Based Organizations/statistics & numerical data	Health Promotion/*methods	1
Faith-Based Organizations/statistics & numerical data	Community Participation/*methods/statistics & numerical data	1
Faith-Based Organizations/statistics & numerical data	Male	1
Faith-Based Organizations/statistics & numerical data	Aged	1
Faith-Based Organizations/statistics & numerical data	Social Network Analysis	1
Faith-Based Organizations/statistics & numerical data	Communication	1
Faith-Based Organizations/statistics & numerical data	Humans	1
Faith-Based Organizations/statistics & numerical data	Trust	1
Vaccines, Synthetic/immunology	*Religion	1
Vaccines, Synthetic/immunology	Animals	1
Vaccines, Synthetic/immunology	*Fear	1
Vaccines, Synthetic/immunology	Communication	1
Vaccines, Synthetic/immunology	Humans	1
Vaccines, Synthetic/immunology	Hispanic Americans/education/psychology	1
Vaccines, Synthetic/immunology	African Continental Ancestry Group/*education/psychology	1
Vaccines, Synthetic/immunology	American Natives/education/psychology	1
Vaccines, Synthetic/immunology	Trust	1
Vaccines, Synthetic/immunology	*COVID-19 Vaccines/administration & dosage/adverse effects	1
*Social Responsibility	Information Dissemination/*ethics	1
*Social Responsibility	Delivery of Health Care/*ethics	1
*Social Responsibility	Social Justice	1
*Social Responsibility	Health Services Accessibility	1
*Social Responsibility	Humans	1
*Social Responsibility	Health Policy	1
*Social Responsibility	Information Systems	1
*Social Responsibility	Public Health/*ethics	1
*Social Responsibility	Trust	1
Information Dissemination/*ethics	Information Systems	1
Information Dissemination/*ethics	Delivery of Health Care/*ethics	1
Information Dissemination/*ethics	Social Justice	1
Information Dissemination/*ethics	Health Services Accessibility	1
Information Dissemination/*ethics	Humans	1
Information Dissemination/*ethics	Health Policy	1
Information Dissemination/*ethics	Public Health/*ethics	1
Information Dissemination/*ethics	Trust	1
Community-Institutional Relations/*standards	Trust/psychology	1
Community-Institutional Relations/*standards	Male	1
Community-Institutional Relations/*standards	Communication	1
Community-Institutional Relations/*standards	Academic Medical Centers/organization & administration	1
Community-Institutional Relations/*standards	Humans	1
Community-Institutional Relations/*standards	Stakeholder Participation/*psychology	1
Community-Institutional Relations/*standards	Self Concept	1
Community-Institutional Relations/*standards	Adult	1
Community-Institutional Relations/*standards	Middle Aged	1
Community-Institutional Relations/*standards	Competency-Based Education/methods	1
Community-Institutional Relations/*standards	Aged	1
Trust/psychology	Stakeholder Participation/*psychology	1
Trust/psychology	Male	1
Trust/psychology	Communication	1
Trust/psychology	Academic Medical Centers/organization & administration	1
Trust/psychology	Humans	1
Trust/psychology	Self Concept	1
Trust/psychology	Adult	1
Trust/psychology	Middle Aged	1
Trust/psychology	Competency-Based Education/methods	1
Trust/psychology	Aged	1
United States	Pandemics	1
United States	*Trust	1
United States	Humans	2
United States	Patient Care	1
United States	*Communication Barriers	1
United States	Schools, Medical	1
United States	Trust	1
United States	Artificial Intelligence	1
Health Policy	Delivery of Health Care/*ethics	1
Health Policy	Social Justice	1
Health Policy	Health Services Accessibility	1
Health Policy	Humans	1
Health Policy	Information Systems	1
Health Policy	Public Health/*ethics	1
Health Policy	Trust	1
COVID-19 Vaccines/*administration & dosage/adverse effects	Philippines	1
COVID-19 Vaccines/*administration & dosage/adverse effects	Humans	1
COVID-19 Vaccines/*administration & dosage/adverse effects	Health Knowledge, Attitudes, Practice	1
COVID-19 Vaccines/*administration & dosage/adverse effects	COVID-19/*prevention & control/psychology	1
COVID-19 Vaccines/*administration & dosage/adverse effects	Mass Vaccination/adverse effects/*psychology/standards	1
COVID-19 Vaccines/*administration & dosage/adverse effects	Trust	1
*Communication Barriers	Humans	1
*Communication Barriers	Patient Care	1
*Communication Barriers	Schools, Medical	1
*Communication Barriers	Trust	1
African Continental Ancestry Group/*education/psychology	*Religion	1
African Continental Ancestry Group/*education/psychology	Animals	1
African Continental Ancestry Group/*education/psychology	*Fear	1
African Continental Ancestry Group/*education/psychology	Communication	1
African Continental Ancestry Group/*education/psychology	Humans	1
African Continental Ancestry Group/*education/psychology	Hispanic Americans/education/psychology	1
African Continental Ancestry Group/*education/psychology	American Natives/education/psychology	1
African Continental Ancestry Group/*education/psychology	Trust	1
African Continental Ancestry Group/*education/psychology	*COVID-19 Vaccines/administration & dosage/adverse effects	1
Attitude of Health Personnel	COVID-19/diagnosis/ethnology/*therapy	1
Attitude of Health Personnel	Trust	1
Attitude of Health Personnel	Humans	1
Attitude of Health Personnel	Health Knowledge, Attitudes, Practice	1
Male	Republic of Korea/epidemiology	1
Male	Respiratory Therapy	1
Male	Academic Medical Centers/organization & administration	1
Male	Public Health/standards	1
Male	Interviews as Topic	1
Male	Evidence-Based Medicine	1
Male	*Patient Participation	1
Male	Competency-Based Education/methods	1
Male	Stakeholder Participation/*psychology	1
Male	Disease Management	1
Male	Nurse Clinicians	1
Male	*Trust	1
Male	Focus Groups	1
Male	Adult	2
Male	Capacity Building/methods	1
Male	Health Promotion/*methods	1
Male	Exercise Therapy	1
Male	*Attitude to Health	1
Male	Community Participation/*methods/statistics & numerical data	1
Male	*Sexual and Gender Minorities	1
Male	Self Concept	1
Male	*Patient Acceptance of Health Care	1
Male	*Health Services Accessibility	1
Male	Trust	2
Male	*Poverty	1
Male	Homosexuality, Male	1
Male	Social Network Analysis	1
Male	Communication	2
Male	Case Management	1
Male	Humans	4
Male	Self-Management	1
Male	Pulmonary Disease, Chronic Obstructive/*rehabilitation	1
Male	Social Support	1
Male	Aged	3
Male	Middle Aged	3
*COVID-19 Vaccines/administration & dosage/adverse effects	*Religion	1
*COVID-19 Vaccines/administration & dosage/adverse effects	Animals	1
*COVID-19 Vaccines/administration & dosage/adverse effects	*Fear	1
*COVID-19 Vaccines/administration & dosage/adverse effects	Communication	1
*COVID-19 Vaccines/administration & dosage/adverse effects	Humans	1
*COVID-19 Vaccines/administration & dosage/adverse effects	Hispanic Americans/education/psychology	1
*COVID-19 Vaccines/administration & dosage/adverse effects	American Natives/education/psychology	1
*COVID-19 Vaccines/administration & dosage/adverse effects	Trust	1
COVID-19/diagnosis/ethnology/*therapy	Trust	1
COVID-19/diagnosis/ethnology/*therapy	Humans	1
COVID-19/diagnosis/ethnology/*therapy	Health Knowledge, Attitudes, Practice	1
*Health Services Accessibility	Respiratory Therapy	1
*Health Services Accessibility	*Patient Participation	1
*Health Services Accessibility	Middle Aged	1
*Health Services Accessibility	*Trust	1
*Health Services Accessibility	Focus Groups	1
*Health Services Accessibility	Adult	1
*Health Services Accessibility	Exercise Therapy	1
*Health Services Accessibility	*Attitude to Health	1
*Health Services Accessibility	Nurse Clinicians	1
*Health Services Accessibility	Evidence-Based Medicine	1
*Health Services Accessibility	*Poverty	1
*Health Services Accessibility	Disease Management	1
*Health Services Accessibility	Case Management	1
*Health Services Accessibility	Humans	1
*Health Services Accessibility	Self-Management	1
*Health Services Accessibility	*Patient Acceptance of Health Care	1
*Health Services Accessibility	Pulmonary Disease, Chronic Obstructive/*rehabilitation	1
*Health Services Accessibility	Social Support	1
*Health Services Accessibility	Aged	1
Delivery of Health Care/*ethics	Social Justice	1
Delivery of Health Care/*ethics	Health Services Accessibility	1
Delivery of Health Care/*ethics	Humans	1
Delivery of Health Care/*ethics	Information Systems	1
Delivery of Health Care/*ethics	Public Health/*ethics	1
Delivery of Health Care/*ethics	Trust	1
South Africa	Personnel, Hospital/psychology	1
South Africa	Hospital Administrators/psychology	1
South Africa	*Trust	1
South Africa	Humans	1
South Africa	*Organizational Culture	1
South Africa	*Hospital Administration	1
South Africa	Interprofessional Relations	1
Communication	Republic of Korea/epidemiology	1
Communication	Academic Medical Centers/organization & administration	1
Communication	Public Health/standards	1
Communication	Self Concept	1
Communication	Interviews as Topic	1
Communication	American Natives/education/psychology	1
Communication	*Religion	1
Communication	*Fear	1
Communication	Middle Aged	2
Communication	Hispanic Americans/education/psychology	1
Communication	Adult	1
Communication	Capacity Building/methods	1
Communication	Health Promotion/*methods	1
Communication	Animals	1
Communication	Community Participation/*methods/statistics & numerical data	1
Communication	Stakeholder Participation/*psychology	1
Communication	Competency-Based Education/methods	1
Communication	Aged	2
Communication	Social Network Analysis	1
Communication	Humans	3
Communication	Trust	2
Self-Management	Respiratory Therapy	1
Self-Management	*Patient Participation	1
Self-Management	Middle Aged	1
Self-Management	*Trust	1
Self-Management	Focus Groups	1
Self-Management	Adult	1
Self-Management	Exercise Therapy	1
Self-Management	*Attitude to Health	1
Self-Management	Nurse Clinicians	1
Self-Management	Evidence-Based Medicine	1
Self-Management	*Poverty	1
Self-Management	Disease Management	1
Self-Management	Case Management	1
Self-Management	Humans	1
Self-Management	*Patient Acceptance of Health Care	1
Self-Management	Pulmonary Disease, Chronic Obstructive/*rehabilitation	1
Self-Management	Social Support	1
Self-Management	Aged	1
*Patient Acceptance of Health Care	Respiratory Therapy	1
*Patient Acceptance of Health Care	*Patient Participation	1
*Patient Acceptance of Health Care	Middle Aged	1
*Patient Acceptance of Health Care	*Trust	1
*Patient Acceptance of Health Care	Focus Groups	1
*Patient Acceptance of Health Care	Adult	1
*Patient Acceptance of Health Care	Exercise Therapy	1
*Patient Acceptance of Health Care	*Attitude to Health	1
*Patient Acceptance of Health Care	Nurse Clinicians	1
*Patient Acceptance of Health Care	Evidence-Based Medicine	1
*Patient Acceptance of Health Care	*Poverty	1
*Patient Acceptance of Health Care	Disease Management	1
*Patient Acceptance of Health Care	Case Management	1
*Patient Acceptance of Health Care	Humans	1
*Patient Acceptance of Health Care	Pulmonary Disease, Chronic Obstructive/*rehabilitation	1
*Patient Acceptance of Health Care	Social Support	1
*Patient Acceptance of Health Care	Aged	1
Social Support	Respiratory Therapy	1
Social Support	*Patient Participation	1
Social Support	Middle Aged	1
Social Support	*Trust	1
Social Support	Focus Groups	1
Social Support	Adult	1
Social Support	Exercise Therapy	1
Social Support	*Attitude to Health	1
Social Support	Nurse Clinicians	1
Social Support	Evidence-Based Medicine	1
Social Support	*Poverty	1
Social Support	Disease Management	1
Social Support	Case Management	1
Social Support	Humans	1
Social Support	Pulmonary Disease, Chronic Obstructive/*rehabilitation	1
Social Support	Aged	1
Aged	Republic of Korea/epidemiology	1
Aged	Respiratory Therapy	1
Aged	Academic Medical Centers/organization & administration	1
Aged	Public Health/standards	1
Aged	Self Concept	1
Aged	Interviews as Topic	1
Aged	Evidence-Based Medicine	1
Aged	*Patient Participation	1
Aged	Competency-Based Education/methods	1
Aged	Stakeholder Participation/*psychology	1
Aged	Disease Management	1
Aged	Middle Aged	3
Aged	Nurse Clinicians	1
Aged	*Trust	1
Aged	Focus Groups	1
Aged	Adult	2
Aged	Capacity Building/methods	1
Aged	Health Promotion/*methods	1
Aged	Exercise Therapy	1
Aged	*Attitude to Health	1
Aged	Community Participation/*methods/statistics & numerical data	1
Aged	*Poverty	1
Aged	Social Network Analysis	1
Aged	Case Management	1
Aged	Humans	3
Aged	Pulmonary Disease, Chronic Obstructive/*rehabilitation	1
Aged	Trust	1
Public Health/standards	Republic of Korea/epidemiology	1
Public Health/standards	Interviews as Topic	1
Public Health/standards	Middle Aged	1
Public Health/standards	Capacity Building/methods	1
Public Health/standards	Health Promotion/*methods	1
Public Health/standards	Community Participation/*methods/statistics & numerical data	1
Public Health/standards	Social Network Analysis	1
Public Health/standards	Humans	1
Public Health/standards	Trust	1
Health Services, Indigenous/*standards	Primary Health Care/*standards	1
Health Services, Indigenous/*standards	Professional-Patient Relations	1
Health Services, Indigenous/*standards	Humans	1
Health Services, Indigenous/*standards	Exposure to Violence/ethnology	1
Health Services, Indigenous/*standards	Racism/ethnology/prevention & control/statistics & numerical data	1
Health Services, Indigenous/*standards	Culture	1
Health Services, Indigenous/*standards	Health Equity/*standards	1
Health Services, Indigenous/*standards	Trust	1
Health Services, Indigenous/*standards	Canada/ethnology	1
Health Services, Indigenous/*standards	Organizational Policy	1
Health Services, Indigenous/*standards	Indians, North American/*ethnology	1
Health Knowledge, Attitudes, Practice	Trust	2
Health Knowledge, Attitudes, Practice	Philippines	1
Health Knowledge, Attitudes, Practice	Humans	2
Health Knowledge, Attitudes, Practice	Mass Vaccination/adverse effects/*psychology/standards	1
Health Knowledge, Attitudes, Practice	COVID-19/*prevention & control/psychology	1
Self Concept	Stakeholder Participation/*psychology	1
Self Concept	Academic Medical Centers/organization & administration	1
Self Concept	Humans	1
Self Concept	Adult	1
Self Concept	Middle Aged	1
Self Concept	Competency-Based Education/methods	1
American Natives/education/psychology	*Religion	1
American Natives/education/psychology	Animals	1
American Natives/education/psychology	*Fear	1
American Natives/education/psychology	Humans	1
American Natives/education/psychology	Hispanic Americans/education/psychology	1
American Natives/education/psychology	Trust	1
*Patient Participation	Respiratory Therapy	1
*Patient Participation	Middle Aged	1
*Patient Participation	*Trust	1
*Patient Participation	Focus Groups	1
*Patient Participation	Adult	1
*Patient Participation	Exercise Therapy	1
*Patient Participation	*Attitude to Health	1
*Patient Participation	Nurse Clinicians	1
*Patient Participation	Evidence-Based Medicine	1
*Patient Participation	*Poverty	1
*Patient Participation	Disease Management	1
*Patient Participation	Case Management	1
*Patient Participation	Humans	1
*Patient Participation	Pulmonary Disease, Chronic Obstructive/*rehabilitation	1
Interprofessional Relations	Personnel, Hospital/psychology	1
Interprofessional Relations	Hospital Administrators/psychology	1
Interprofessional Relations	Humans	1
Interprofessional Relations	*Organizational Culture	1
Interprofessional Relations	*Hospital Administration	1
Interprofessional Relations	*Trust	1
Personnel, Hospital/psychology	Hospital Administrators/psychology	1
Personnel, Hospital/psychology	*Trust	1
Personnel, Hospital/psychology	Humans	1
Personnel, Hospital/psychology	*Organizational Culture	1
Personnel, Hospital/psychology	*Hospital Administration	1
*Religion	Animals	1
*Religion	*Fear	1
*Religion	Humans	1
*Religion	Hispanic Americans/education/psychology	1
*Religion	Trust	1
*Fear	Animals	1
*Fear	Humans	1
*Fear	Hispanic Americans/education/psychology	1
*Fear	Trust	1
Primary Health Care/*standards	Humans	1
Primary Health Care/*standards	Professional-Patient Relations	1
Primary Health Care/*standards	Exposure to Violence/ethnology	1
Primary Health Care/*standards	Racism/ethnology/prevention & control/statistics & numerical data	1
Primary Health Care/*standards	Culture	1
Primary Health Care/*standards	Health Equity/*standards	1
Primary Health Care/*standards	Trust	1
Primary Health Care/*standards	Canada/ethnology	1
Primary Health Care/*standards	Organizational Policy	1
Primary Health Care/*standards	Indians, North American/*ethnology	1
Middle Aged	Republic of Korea/epidemiology	1
Middle Aged	Respiratory Therapy	1
Middle Aged	Academic Medical Centers/organization & administration	1
Middle Aged	Interviews as Topic	1
Middle Aged	Competency-Based Education/methods	1
Middle Aged	Stakeholder Participation/*psychology	1
Middle Aged	Disease Management	1
Middle Aged	Evidence-Based Medicine	1
Middle Aged	Nurse Clinicians	1
Middle Aged	*Trust	1
Middle Aged	Focus Groups	1
Middle Aged	Adult	2
Middle Aged	Capacity Building/methods	1
Middle Aged	Health Promotion/*methods	1
Middle Aged	Exercise Therapy	1
Middle Aged	*Attitude to Health	1
Middle Aged	Community Participation/*methods/statistics & numerical data	1
Middle Aged	Trust	1
Middle Aged	*Poverty	1
Middle Aged	Social Network Analysis	1
Middle Aged	Case Management	1
Middle Aged	Humans	3
Middle Aged	Pulmonary Disease, Chronic Obstructive/*rehabilitation	1
Hispanic Americans/education/psychology	Animals	1
Hispanic Americans/education/psychology	Humans	1
Hispanic Americans/education/psychology	Trust	1
Health Equity/*standards	Humans	1
Health Equity/*standards	Professional-Patient Relations	1
Health Equity/*standards	Exposure to Violence/ethnology	1
Health Equity/*standards	Racism/ethnology/prevention & control/statistics & numerical data	1
Health Equity/*standards	Culture	1
Health Equity/*standards	Trust	1
Health Equity/*standards	Canada/ethnology	1
Health Equity/*standards	Organizational Policy	1
Health Equity/*standards	Indians, North American/*ethnology	1
Adult	Respiratory Therapy	1
Adult	Academic Medical Centers/organization & administration	1
Adult	Competency-Based Education/methods	1
Adult	Stakeholder Participation/*psychology	1
Adult	*Trust	1
Adult	Focus Groups	1
Adult	Exercise Therapy	1
Adult	*Attitude to Health	1
Adult	Nurse Clinicians	1
Adult	Evidence-Based Medicine	1
Adult	*Poverty	1
Adult	Disease Management	1
Adult	Case Management	1
Adult	Humans	2
Adult	Pulmonary Disease, Chronic Obstructive/*rehabilitation	1
Health Promotion/*methods	Republic of Korea/epidemiology	1
Health Promotion/*methods	Interviews as Topic	1
Health Promotion/*methods	Capacity Building/methods	1
Health Promotion/*methods	Community Participation/*methods/statistics & numerical data	1
Health Promotion/*methods	Trust	1
Health Promotion/*methods	Social Network Analysis	1
Health Promotion/*methods	Humans	1
Animals	Humans	1
Animals	Trust	1
Nurse Clinicians	Respiratory Therapy	1
Nurse Clinicians	*Trust	1
Nurse Clinicians	Focus Groups	1
Nurse Clinicians	Exercise Therapy	1
Nurse Clinicians	*Attitude to Health	1
Nurse Clinicians	Evidence-Based Medicine	1
Nurse Clinicians	*Poverty	1
Nurse Clinicians	Disease Management	1
Nurse Clinicians	Case Management	1
Nurse Clinicians	Humans	1
Nurse Clinicians	Pulmonary Disease, Chronic Obstructive/*rehabilitation	1
Health Services Accessibility	Information Systems	1
Health Services Accessibility	Social Justice	1
Health Services Accessibility	Humans	1
Health Services Accessibility	Public Health/*ethics	1
Health Services Accessibility	Trust	1
*Organizational Culture	Hospital Administrators/psychology	1
*Organizational Culture	Humans	1
*Organizational Culture	*Trust	1
*Organizational Culture	*Hospital Administration	1
*Hospital Administration	Hospital Administrators/psychology	1
*Hospital Administration	*Trust	1
*Hospital Administration	Humans	1
Public Health/*ethics	Social Justice	1
Public Health/*ethics	Humans	1
Public Health/*ethics	Information Systems	1
Public Health/*ethics	Trust	1
Evidence-Based Medicine	Respiratory Therapy	1
Evidence-Based Medicine	*Trust	1
Evidence-Based Medicine	Focus Groups	1
Evidence-Based Medicine	Exercise Therapy	1
Evidence-Based Medicine	*Attitude to Health	1
Evidence-Based Medicine	*Poverty	1
Evidence-Based Medicine	Disease Management	1
Evidence-Based Medicine	Case Management	1
Evidence-Based Medicine	Humans	1
Evidence-Based Medicine	Pulmonary Disease, Chronic Obstructive/*rehabilitation	1
COVID-19/*prevention & control/psychology	Philippines	1
COVID-19/*prevention & control/psychology	Humans	1
COVID-19/*prevention & control/psychology	Mass Vaccination/adverse effects/*psychology/standards	1
COVID-19/*prevention & control/psychology	Trust	1
Information Systems	Social Justice	1
Information Systems	Humans	1
Information Systems	Trust	1
*Poverty	Respiratory Therapy	1
*Poverty	*Trust	1
*Poverty	Focus Groups	1
*Poverty	Exercise Therapy	1
*Poverty	*Attitude to Health	1
*Poverty	Disease Management	1
*Poverty	Case Management	1
*Poverty	Humans	1
*Poverty	Pulmonary Disease, Chronic Obstructive/*rehabilitation	1
Case Management	Respiratory Therapy	1
Case Management	*Trust	1
Case Management	Focus Groups	1
Case Management	Exercise Therapy	1
Case Management	*Attitude to Health	1
Case Management	Disease Management	1
Case Management	Humans	1
Case Management	Pulmonary Disease, Chronic Obstructive/*rehabilitation	1
Homosexuality, Male	Trust	1
Homosexuality, Male	*Sexual and Gender Minorities	1
Homosexuality, Male	Humans	1
Social Justice	Humans	1
Social Justice	Trust	1
Exposure to Violence/ethnology	Humans	1
Exposure to Violence/ethnology	Professional-Patient Relations	1
Exposure to Violence/ethnology	Racism/ethnology/prevention & control/statistics & numerical data	1
Exposure to Violence/ethnology	Culture	1
Exposure to Violence/ethnology	Trust	1
Exposure to Violence/ethnology	Canada/ethnology	1
Exposure to Violence/ethnology	Organizational Policy	1
Exposure to Violence/ethnology	Indians, North American/*ethnology	1
Racism/ethnology/prevention & control/statistics & numerical data	Humans	1
Racism/ethnology/prevention & control/statistics & numerical data	Professional-Patient Relations	1
Racism/ethnology/prevention & control/statistics & numerical data	Culture	1
Racism/ethnology/prevention & control/statistics & numerical data	Trust	1
Racism/ethnology/prevention & control/statistics & numerical data	Canada/ethnology	1
Racism/ethnology/prevention & control/statistics & numerical data	Organizational Policy	1
Racism/ethnology/prevention & control/statistics & numerical data	Indians, North American/*ethnology	1
Culture	Humans	1
Culture	Professional-Patient Relations	1
Culture	Trust	1
Culture	Canada/ethnology	1
Culture	Organizational Policy	1
Culture	Indians, North American/*ethnology	1
Patient Care	Humans	2
Patient Care	Delivery of Health Care	1
Patient Care	Schools, Medical	1
Patient Care	*Biomedical Research	1
Patient Care	Trust	2
Pandemics	Humans	2
Pandemics	*COVID-19	1
Pandemics	*Trust	1
Pandemics	Trust	1
Pandemics	Artificial Intelligence	1
Schools, Medical	Humans	1
Schools, Medical	Trust	1
Organizational Policy	Humans	1
Organizational Policy	Professional-Patient Relations	1
Organizational Policy	Trust	1
Organizational Policy	Canada/ethnology	1
Organizational Policy	Indians, North American/*ethnology	1
Republic of Korea/epidemiology	Interviews as Topic	1
Republic of Korea/epidemiology	Capacity Building/methods	1
Republic of Korea/epidemiology	Community Participation/*methods/statistics & numerical data	1
Republic of Korea/epidemiology	Social Network Analysis	1
Republic of Korea/epidemiology	Humans	1
Republic of Korea/epidemiology	Trust	1
Interviews as Topic	Capacity Building/methods	1
Interviews as Topic	Community Participation/*methods/statistics & numerical data	1
Interviews as Topic	Social Network Analysis	1
Interviews as Topic	Humans	1
Interviews as Topic	Trust	1
Respiratory Therapy	*Trust	1
Respiratory Therapy	Focus Groups	1
Respiratory Therapy	Exercise Therapy	1
Respiratory Therapy	*Attitude to Health	1
Respiratory Therapy	Disease Management	1
Respiratory Therapy	Humans	1
Respiratory Therapy	Pulmonary Disease, Chronic Obstructive/*rehabilitation	1
Academic Medical Centers/organization & administration	Stakeholder Participation/*psychology	1
Academic Medical Centers/organization & administration	Humans	1
Academic Medical Centers/organization & administration	Competency-Based Education/methods	1
Canada/ethnology	Humans	1
Canada/ethnology	Trust	1
Canada/ethnology	Professional-Patient Relations	1
Canada/ethnology	Indians, North American/*ethnology	1
*COVID-19	Humans	1
*COVID-19	Trust	1
*Trust	Focus Groups	1
*Trust	Exercise Therapy	1
*Trust	*Attitude to Health	1
*Trust	Hospital Administrators/psychology	1
*Trust	Disease Management	1
*Trust	Humans	3
*Trust	Pulmonary Disease, Chronic Obstructive/*rehabilitation	1
*Trust	Artificial Intelligence	1
Focus Groups	Exercise Therapy	1
Focus Groups	*Attitude to Health	1
Focus Groups	Disease Management	1
Focus Groups	Humans	1
Focus Groups	Pulmonary Disease, Chronic Obstructive/*rehabilitation	1
Exercise Therapy	*Attitude to Health	1
Exercise Therapy	Disease Management	1
Exercise Therapy	Humans	1
Exercise Therapy	Pulmonary Disease, Chronic Obstructive/*rehabilitation	1
Capacity Building/methods	Community Participation/*methods/statistics & numerical data	1
Capacity Building/methods	Social Network Analysis	1
Capacity Building/methods	Humans	1
Capacity Building/methods	Trust	1
Professional-Patient Relations	Humans	1
Professional-Patient Relations	Trust	1
Professional-Patient Relations	Indians, North American/*ethnology	1
Philippines	Humans	1
Philippines	Mass Vaccination/adverse effects/*psychology/standards	1
Philippines	Trust	1
*Attitude to Health	Disease Management	1
*Attitude to Health	Humans	1
*Attitude to Health	Pulmonary Disease, Chronic Obstructive/*rehabilitation	1
Community Participation/*methods/statistics & numerical data	Social Network Analysis	1
Community Participation/*methods/statistics & numerical data	Humans	1
Community Participation/*methods/statistics & numerical data	Trust	1
*Sexual and Gender Minorities	Trust	1
*Sexual and Gender Minorities	Humans	1
Delivery of Health Care	*Biomedical Research	1
Delivery of Health Care	Humans	1
Delivery of Health Care	Trust	1
Stakeholder Participation/*psychology	Humans	1
Stakeholder Participation/*psychology	Competency-Based Education/methods	1
Mass Vaccination/adverse effects/*psychology/standards	Humans	1
Mass Vaccination/adverse effects/*psychology/standards	Trust	1
Competency-Based Education/methods	Humans	1
Indians, North American/*ethnology	Humans	1
Indians, North American/*ethnology	Trust	1
Hospital Administrators/psychology	Humans	1
Social Network Analysis	Humans	1
Social Network Analysis	Trust	1
Disease Management	Humans	1
Disease Management	Pulmonary Disease, Chronic Obstructive/*rehabilitation	1
Humans	*Biomedical Research	1
Humans	Pulmonary Disease, Chronic Obstructive/*rehabilitation	1
Humans	Trust	10
Humans	Artificial Intelligence	1
*Biomedical Research	Trust	1
