# Supplementary material for: Connections and Biases in Health Equity and Culture Research: A Semantic Network Analysis
Source: Front Public Health. 2022 Mar 29;10:834172. doi: 10.3389/fpubh.2022.834172 (PMC9002348; doi:10.3389/fpubh.2022.834172)
Supplement: Supplementary file 1 [file Data_Sheet_1.ZIP › Supplementary_Materials/Supplementary_Document_6.txt]

PMID- 25995305
OWN - NLM
STAT- MEDLINE
DCOM- 20151224
LR  - 20181113
IS  - 0020-7314 (Print)
IS  - 0020-7314 (Linking)
VI  - 45
IP  - 4
DP  - 2015
TI  - Education Improves Public Health and Promotes Health Equity.
PG  - 657-78
LID - 10.1177/0020731415585986 [doi]
AB  - This article describes a framework and empirical evidence to support the argument 
      that educational programs and policies are crucial public health interventions. 
      Concepts of education and health are developed and linked, and we review a wide 
      range of empirical studies to clarify pathways of linkage and explore implications. 
      Basic educational expertise and skills, including fundamental knowledge, reasoning 
      ability, emotional self-regulation, and interactional abilities, are critical 
      components of health. Moreover, education is a fundamental social determinant of 
      health - an upstream cause of health. Programs that close gaps in educational 
      outcomes between low-income or racial and ethnic minority populations and 
      higher-income or majority populations are needed to promote health equity. Public 
      health policy makers, health practitioners and educators, and departments of health 
      and education can collaborate to implement educational programs and policies for 
      which systematic evidence indicates clear public health benefits.
CI  - © The Author(s) 2015.
FAU - Hahn, Robert A
AU  - Hahn RA
AD  - Centers for Disease Control and Prevention, Atlanta, GA, USA rah1@cdc.gov.
FAU - Truman, Benedict I
AU  - Truman BI
AD  - Centers for Disease Control and Prevention, Atlanta, GA, USA.
LA  - eng
GR  - CC999999/Intramural CDC HHS/United States
PT  - Journal Article
DEP - 20150519
TA  - Int J Health Serv
JT  - International journal of health services : planning, administration, evaluation
JID - 1305035
SB  - IM
MH  - Adult
MH  - Educational Status
MH  - Female
MH  - Health Behavior
MH  - Health Equity/*statistics & numerical data
MH  - *Health Status
MH  - Humans
MH  - Male
MH  - Middle Aged
MH  - Morbidity
MH  - *Public Health
MH  - Risk Factors
MH  - Social Determinants of Health
MH  - Socioeconomic Factors
PMC - PMC4691207
MID - NIHMS746316
OID - NLM: HHSPA746316
OTO - NOTNLM
OT  - disparities
OT  - equity
OT  - health in all policies
OT  - social determinant
COIS- Declaration of Conflicting Interests The author(s) declared no potential conflicts 
      of interest with respect to the research, authorship, and/or publication of this 
      article.
EDAT- 2015/05/23 06:00
MHDA- 2015/12/25 06:00
CRDT- 2015/05/22 06:00
PHST- 2015/05/22 06:00 [entrez]
PHST- 2015/05/23 06:00 [pubmed]
PHST- 2015/12/25 06:00 [medline]
AID - 0020731415585986 [pii]
AID - 10.1177/0020731415585986 [doi]
PST - ppublish
SO  - Int J Health Serv. 2015;45(4):657-78. doi: 10.1177/0020731415585986. Epub 2015 May 
      19.

PMID- 28160786
OWN - NLM
STAT- MEDLINE
DCOM- 20190703
LR  - 20190703
IS  - 1448-5028 (Print)
IS  - 1448-5028 (Linking)
VI  - 14
IP  - 1
DP  - 2017 Feb
TI  - Advancing health equity for lesbian, gay, bisexual and transgender (LGBT) people 
      through sexual health education and LGBT-affirming health care environments.
PG  - 119-122
LID - 10.1071/SH16145 [doi]
AB  - Lesbian, gay, bisexual and transgender (LGBT) people face pervasive health 
      disparities and barriers to high-quality care. Adequate LGBT sexual health education 
      for emerging health professionals is currently lacking. Clinical training programs 
      and healthcare organisations are well poised to start addressing these disparities 
      and affirming LGBT patients through curricula designed to cultivate core 
      competencies in LBGT health as well as health care environments that welcome, 
      include and protect LGBT patients, students and staff. Health education programs can 
      emphasise mastery of basic LGBT concepts and terminology, as well as openness 
      towards and acceptance of LGBT people. Core concepts, language and positive 
      attitudes can be instilled alongside clinical skill in delivering inclusive sexual 
      health care, through novel educational strategies and paradigms for clinical 
      implementation. Caring for the health needs of LGBT patients also involves the 
      creation of health care settings that affirm LGBT communities in a manner that is 
      responsive to culturally specific needs, sensitivities and challenges that vary 
      across the globe.
FAU - Keuroghlian, Alex S
AU  - Keuroghlian AS
AD  - The National LGBT Health Education Center at The Fenway Institute, 1340 Boylston 
      Street, Boston, MA, 02215, USA.
FAU - Ard, Kevin L
AU  - Ard KL
AD  - The National LGBT Health Education Center at The Fenway Institute, 1340 Boylston 
      Street, Boston, MA, 02215, USA.
FAU - Makadon, Harvey J
AU  - Makadon HJ
AD  - The National LGBT Health Education Center at The Fenway Institute, 1340 Boylston 
      Street, Boston, MA, 02215, USA.
LA  - eng
PT  - Journal Article
PT  - Review
PL  - Australia
TA  - Sex Health
JT  - Sexual health
JID - 101242667
SB  - IM
MH  - Cultural Competency/education
MH  - Curriculum
MH  - Education, Medical/*trends
MH  - Education, Nursing/*trends
MH  - Female
MH  - *Health Equity
MH  - Humans
MH  - Male
MH  - Sex Education/*trends
MH  - *Sexual Health
MH  - *Sexual and Gender Minorities
EDAT- 2017/02/06 06:00
MHDA- 2019/07/04 06:00
CRDT- 2017/02/06 06:00
PHST- 2016/07/18 00:00 [received]
PHST- 2017/01/09 00:00 [accepted]
PHST- 2017/02/06 06:00 [pubmed]
PHST- 2019/07/04 06:00 [medline]
PHST- 2017/02/06 06:00 [entrez]
AID - SH16145 [pii]
AID - 10.1071/SH16145 [doi]
PST - ppublish
SO  - Sex Health. 2017 Feb;14(1):119-122. doi: 10.1071/SH16145.

PMID- 32166114
OWN - NLM
STAT- MEDLINE
DCOM- 20200622
LR  - 20200622
IS  - 2374-8265 (Electronic)
IS  - 2374-8265 (Linking)
VI  - 15
DP  - 2019 Nov 22
TI  - Health Equity Rounds: An Interdisciplinary Case Conference to Address Implicit Bias 
      and Structural Racism for Faculty and Trainees.
PG  - 10858
LID - 10.15766/mep_2374-8265.10858 [doi]
LID - 10858
AB  - INTRODUCTION: The medical community recognizes the importance of confronting 
      structural racism and implicit bias to address health inequities. Several curricula 
      aimed at teaching trainees about these issues are described in the literature. 
      However, few curricula exist that engage faculty members as learners rather than 
      teachers of these topics or target interdisciplinary audiences. METHODS: We 
      developed a longitudinal case conference curriculum called Health Equity Rounds 
      (HER) to discuss and address the impact of structural racism and implicit bias on 
      patient care. The curriculum engaged participants across training levels and 
      disciplines on these topics utilizing case-based discussion, evidence-based 
      exercises, and two relevant conceptual frameworks. It was delivered quarterly as 
      part of a departmental case conference series. We evaluated HER's feasibility and 
      acceptability by tracking conference attendance and administering postconference 
      surveys. We analyzed quantitative survey data using descriptive statistics and 
      qualitatively reviewed free-text comments. RESULTS: We delivered seven 1-hour HER 
      conferences at our institution from June 2016 to June 2018. A mean of 66 
      participants attended each HER. Most survey respondents (88% or more) indicated that 
      HER promoted personal reflection on implicit bias, and 75% or more indicated that 
      HER would impact their clinical practice. DISCUSSION: HER provided a unique forum 
      for practitioners across training levels to address structural racism and implicit 
      bias. Our aim in dissemination is to provide meaningful tools for others to adapt at 
      their own institutions, recognizing that HER should serve as a component of larger, 
      multifaceted efforts to decrease structural racism and implicit bias in health care.
CI  - Copyright © 2019 Perdomo et al.
FAU - Perdomo, Joanna
AU  - Perdomo J
AD  - General Academic Pediatrics Fellow, Boston Children's Hospital.
FAU - Tolliver, Destiny
AU  - Tolliver D
AD  - Resident, Department of Pediatrics, Boston Children's Hospital.
AD  - Resident, Department of Pediatrics, Boston Medical Center.
FAU - Hsu, Heather
AU  - Hsu H
AD  - Assistant Professor, Department of Pediatrics, Boston Medical Center.
AD  - Assistant Professor, Department of Pediatrics, Boston University School of Medicine.
FAU - He, Yuan
AU  - He Y
AD  - Resident, Department of Pediatrics, Boston Children's Hospital.
AD  - Resident, Department of Pediatrics, Boston Medical Center.
FAU - Nash, Katherine A
AU  - Nash KA
AD  - Instructor, Department of Pediatrics, Boston Medical Center.
AD  - Instructor, Department of Pediatrics, Boston University School of Medicine.
FAU - Donatelli, Stephanie
AU  - Donatelli S
AD  - Resident, Department of Neurology, Boston Children's Hospital.
FAU - Mateo, Camila
AU  - Mateo C
AD  - Health Services Research Fellow, Boston Children's Hospital.
FAU - Akagbosu, Cynthia
AU  - Akagbosu C
AD  - Resident, Department of Pediatrics, Boston Children's Hospital.
AD  - Resident, Department of Pediatrics, Boston Medical Center.
FAU - Alizadeh, Faraz
AU  - Alizadeh F
AD  - Resident, Department of Pediatrics, Boston Children's Hospital.
AD  - Resident, Department of Pediatrics, Boston Medical Center.
FAU - Power-Hays, Alexandra
AU  - Power-Hays A
AD  - Resident, Department of Pediatrics, Boston Children's Hospital.
AD  - Resident, Department of Pediatrics, Boston Medical Center.
FAU - Rainer, Tyler
AU  - Rainer T
AD  - Resident, Department of Pediatrics, Boston Children's Hospital.
AD  - Resident, Department of Pediatrics, Boston Medical Center.
FAU - Zheng, Daniel J
AU  - Zheng DJ
AD  - Resident, Department of Pediatrics, Boston Children's Hospital.
AD  - Resident, Department of Pediatrics, Boston Medical Center.
FAU - Kistin, Caroline J
AU  - Kistin CJ
AD  - Assistant Professor, Department of Pediatrics, Boston Medical Center.
AD  - Assistant Professor, Department of Pediatrics, Boston University School of Medicine.
FAU - Vinci, Robert J
AU  - Vinci RJ
AD  - Professor, Department of Pediatrics, Boston Medical Center.
AD  - Professor, Department of Pediatrics, Boston University School of Medicine.
FAU - Michelson, Catherine D
AU  - Michelson CD
AD  - Assistant Professor, Department of Pediatrics, Boston Medical Center.
AD  - Assistant Professor, Department of Pediatrics, Boston University School of Medicine.
LA  - eng
PT  - Comparative Study
PT  - Journal Article
DEP - 20191122
TA  - MedEdPORTAL
JT  - MedEdPORTAL : the journal of teaching and learning resources
JID - 101714390
SB  - IM
MH  - Attitude of Health Personnel/ethnology
MH  - Bias
MH  - Cultural Diversity
MH  - Curriculum
MH  - Evaluation Studies as Topic
MH  - Faculty, Medical/*education/psychology
MH  - Feasibility Studies
MH  - Health Equity/*statistics & numerical data/trends
MH  - Humans
MH  - Interdisciplinary Communication
MH  - Interprofessional Relations/ethics
MH  - Racism/*psychology/statistics & numerical data
MH  - Students/*psychology
MH  - Surveys and Questionnaires
MH  - Teaching Rounds/*methods
PMC - PMC7050660
OTO - NOTNLM
OT  - *Case-Based Learning
OT  - *Diversity, Inclusion, Health Equity
OT  - *Editor's Choice
OT  - *Faculty Development
OT  - *Implicit Bias
OT  - *Interdisciplinary
OT  - *Interprofessional Education
OT  - *Structural Racism
COIS- None to report.
EDAT- 2020/03/14 06:00
MHDA- 2020/06/23 06:00
CRDT- 2020/03/14 06:00
PHST- 2020/03/14 06:00 [entrez]
PHST- 2020/03/14 06:00 [pubmed]
PHST- 2020/06/23 06:00 [medline]
AID - 10.15766/mep_2374-8265.10858 [doi]
PST - epublish
SO  - MedEdPORTAL. 2019 Nov 22;15:10858. doi: 10.15766/mep_2374-8265.10858.

PMID- 32464654
OWN - NLM
STAT- MEDLINE
DCOM- 20201207
LR  - 20201214
IS  - 1527-1927 (Electronic)
IS  - 0361-6878 (Linking)
VI  - 45
IP  - 6
DP  - 2020 Dec 1
TI  - Equitable Pandemic Preparedness and Rapid Response: Lessons from COVID-19 for 
      Pandemic Health Equity.
PG  - 921-935
LID - 10.1215/03616878-8641469 [doi]
AB  - The novel coronavirus pandemic has set in high relief the entrenched health, social, 
      racial, political, and economic inequities within American society as the incidence 
      of severe morbidity and mortality from the disease caused by the virus appears to be 
      much greater in black and other racial/ethnic minority populations, within homeless 
      and incarcerated populations, and in lower-income communities in general. The 
      reality is that the United States is ill equipped to realize health equity in 
      prevention and control efforts for any type of health outcome, including an 
      infectious disease pandemic. In this article, the authors address an important 
      question: When new waves of the current pandemic emerge, or another novel pandemic 
      emerges, how can the United States be better prepared and also ensure a rapid 
      response that reduces rather than exacerbates social and health inequities? The 
      authors argue for a health equity framework to pandemic preparedness that is 
      grounded in meaningful community engagement and that, while recognizing the 
      fundamental causes of social and health inequity, has a clear focus on upstream and 
      midstream preparedness and downstream rapid response efforts that put social and 
      health equity at the forefront.
CI  - Copyright © 2020 by Duke University Press.
FAU - Alberti, Philip M
AU  - Alberti PM
AD  - Association of American Medical Colleges.
FAU - Lantz, Paula M
AU  - Lantz PM
AD  - University of Michigan.
FAU - Wilkins, Consuelo H
AU  - Wilkins CH
AD  - Vanderbilt University Medical Center.
LA  - eng
PT  - Journal Article
PL  - United States
TA  - J Health Polit Policy Law
JT  - Journal of health politics, policy and law
JID - 7609331
SB  - IM
MH  - COVID-19/*epidemiology
MH  - *Health Equity
MH  - Humans
MH  - Needs Assessment
MH  - *Pandemics
MH  - *Public Health
MH  - Social Determinants of Health
MH  - United States/epidemiology
OTO - NOTNLM
OT  - *COVID-19
OT  - *community engagement
OT  - *health equity
OT  - *inequities
OT  - *pandemic
OT  - *preparedness
EDAT- 2020/05/29 06:00
MHDA- 2020/12/15 06:00
CRDT- 2020/05/29 06:00
PHST- 2020/05/29 06:00 [pubmed]
PHST- 2020/12/15 06:00 [medline]
PHST- 2020/05/29 06:00 [entrez]
AID - 165299 [pii]
AID - 10.1215/03616878-8641469 [doi]
PST - ppublish
SO  - J Health Polit Policy Law. 2020 Dec 1;45(6):921-935. doi: 10.1215/03616878-8641469.

PMID- 32479239
OWN - NLM
STAT- MEDLINE
DCOM- 20200616
LR  - 20200616
IS  - 1544-5208 (Electronic)
IS  - 0278-2715 (Linking)
VI  - 39
IP  - 6
DP  - 2020 Jun
TI  - Racism In My Medical Education.
PG  - 1087-1091
LID - 10.1377/hlthaff.2019.00743 [doi]
AB  - An Asian American physician calls for more diversity and a commitment to health 
      equity in US medical schools.
FAU - Ko, Michelle
AU  - Ko M
AD  - Michelle Ko (mijko@ucdavis.edu) is an assistant professor in the Division of Health 
      Policy and Management, Department of Public Health Sciences, University of 
      California Davis. She thanks Piri Ackerman-Barger, Ruth Shim, Jann Murray-Garcia, 
      Fawn Cothran, Poh Choo How, Jorge Garcia, Susan Perez, and Hendry Ton for their 
      critical reviews of earlier versions of this article and their thoughtful 
      suggestions. She also thanks Julea Leshar-McGhee for her unwavering support and 
      encouragement.
LA  - eng
PT  - Journal Article
PT  - Review
PL  - United States
TA  - Health Aff (Millwood)
JT  - Health affairs (Project Hope)
JID - 8303128
SB  - IM
MH  - Asian Americans/*statistics & numerical data
MH  - Career Choice
MH  - Cultural Diversity
MH  - Education, Medical, Graduate/*methods
MH  - Education, Medical, Undergraduate/*methods
MH  - Female
MH  - *Health Equity
MH  - Humans
MH  - Male
MH  - Narration
MH  - Needs Assessment
MH  - Racism/*ethnology/statistics & numerical data
MH  - Schools, Medical/*organization & administration
MH  - United States
OTO - NOTNLM
OT  - COVID-19
OT  - Children’s Health
OT  - Diversity
OT  - Education
OT  - Health policy
OT  - Health services
OT  - Inclusion
OT  - Medical education
OT  - Medical schools
OT  - Medicine
OT  - Pandemics
OT  - Racism
OT  - coronavirus
OT  - health disparities
OT  - health equity
EDAT- 2020/06/02 06:00
MHDA- 2020/06/17 06:00
CRDT- 2020/06/02 06:00
PHST- 2020/06/02 06:00 [entrez]
PHST- 2020/06/02 06:00 [pubmed]
PHST- 2020/06/17 06:00 [medline]
AID - 10.1377/hlthaff.2019.00743 [doi]
PST - ppublish
SO  - Health Aff (Millwood). 2020 Jun;39(6):1087-1091. doi: 10.1377/hlthaff.2019.00743.

PMID- 31021935
OWN - NLM
STAT- MEDLINE
DCOM- 20191220
LR  - 20191220
IS  - 1550-5073 (Electronic)
IS  - 0893-2190 (Linking)
VI  - 33
IP  - 2
DP  - 2019 Apr/Jun
TI  - The Ethics of Perinatal Care for Black Women: Dismantling the Structural Racism in 
      "Mother Blame" Narratives.
PG  - 108-115
LID - 10.1097/JPN.0000000000000394 [doi]
AB  - Perinatal and neonatal nurses have a critical role to play in effectively addressing 
      the disproportionate prevalence of adverse pregnancy outcomes experienced by black 
      childbearing families. Upstream inequities in maternal health must be better 
      understood and addressed to achieve this goal. The importance of maternal health 
      before, during, and after pregnancy is illustrated with the growing and inequitable 
      prevalence of 2 common illnesses, pregestational diabetes and chronic hypertension, 
      and 2 common conditions during and after pregnancy, gestational diabetes and preterm 
      birth. New care models are needed and must be structured on appropriate ethical 
      principles for serving black families in partnership with nurses. The overarching 
      purpose of this article is to describe the ethics of perinatal care for black women; 
      to discuss how social determinants of health, health disparities, and health 
      inequities affecting women contribute to poor outcomes among their children; and to 
      provide tools to dismantle structural racism specific to "mother blame" narratives." 
      Finally, strategies are presented to enhance the provision of ethical perinatal care 
      for black women by nurses.
FAU - Scott, Karen A
AU  - Scott KA
AD  - Public Health & Health Equity Program, Mills College, Oakland, California (Dr 
      Scott); School of Nursing, University of North Carolina at Chapel Hill (Dr Britton); 
      and Family Health Care Nursing Department, University of California, San Francisco 
      (Dr McLemore).
FAU - Britton, Laura
AU  - Britton L
FAU - McLemore, Monica R
AU  - McLemore MR
LA  - eng
PT  - Journal Article
PT  - Review
PL  - United States
TA  - J Perinat Neonatal Nurs
JT  - The Journal of perinatal & neonatal nursing
JID - 8801387
SB  - N
MH  - African Americans/*statistics & numerical data
MH  - Female
MH  - Health Equity
MH  - Healthcare Disparities/*ethnology
MH  - Humans
MH  - Infant, Newborn
MH  - *Maternal Health
MH  - Narrative Therapy
MH  - Needs Assessment
MH  - Neonatal Nursing/organization & administration
MH  - Nurse's Role
MH  - Perinatal Care/*ethics
MH  - Postnatal Care/ethics
MH  - Pregnancy
MH  - Racism/economics/*ethnology
MH  - United States
EDAT- 2019/04/26 06:00
MHDA- 2019/12/21 06:00
CRDT- 2019/04/26 06:00
PHST- 2019/04/26 06:00 [entrez]
PHST- 2019/04/26 06:00 [pubmed]
PHST- 2019/12/21 06:00 [medline]
AID - 00005237-201904000-00005 [pii]
AID - 10.1097/JPN.0000000000000394 [doi]
PST - ppublish
SO  - J Perinat Neonatal Nurs. 2019 Apr/Jun;33(2):108-115. doi: 
      10.1097/JPN.0000000000000394.

PMID- 32086374
OWN - NLM
STAT- MEDLINE
DCOM- 20201230
LR  - 20201230
IS  - 1470-2738 (Electronic)
IS  - 0143-005X (Linking)
VI  - 74
IP  - 5
DP  - 2020 May
TI  - Older LGBT+ health inequalities in the UK: setting a research agenda.
PG  - 408-411
LID - 10.1136/jech-2019-213068 [doi]
AB  - Lesbian, gay, bisexual and trans+ (LGBT+) people report poorer health than the 
      general population and worse experiences of healthcare particularly cancer, 
      palliative/end-of-life, dementia and mental health provision. This is attributable 
      to: (a) social inequalities, including 'minority stress'; (b) associated health-risk 
      behaviours (eg, smoking, excessive drug/alcohol use, obesity); (c) loneliness and 
      isolation, affecting physical/mental health and mortality; (d) 
      anticipated/experienced discrimination and (e) inadequate understandings of needs 
      among healthcare providers. Older LGBT+ people are particularly affected, due to the 
      effects of both cumulative disadvantage and ageing. There is a need for greater and 
      more robust research data to support growing international and national government 
      initiatives aimed at addressing these health inequalities. We identify seven key 
      research strategies: (1) Production of large data sets; (2) Comparative data 
      collection; (3) Addressing diversity and intersectionality among LGBT+ older people; 
      (4) Investigation of healthcare services' capacity to deliver LGBT+ affirmative 
      healthcare and associated education and training needs; (5) Identification of 
      effective health promotion and/or treatment interventions for older LGBT+ people, 
      and subgroups within this umbrella category; (6) Development of an (older) LGBT+ 
      health equity model; (7) Utilisation of social justice concepts to ensure 
      meaningful, change-orientated data production which will inform and support 
      government policy, health promotion and healthcare interventions.
CI  - © Author(s) (or their employer(s)) 2020. No commercial re-use. See rights and 
      permissions. Published by BMJ.
FAU - Westwood, Sue
AU  - Westwood S
AUID- ORCID: 0000-0003-3875-9584
AD  - York Law School, University of York, York, UK sue.westwood@york.ac.uk.
FAU - Willis, Paul
AU  - Willis P
AD  - School for Policy Studies, University of Bristol, Bristol, UK.
FAU - Fish, Julie
AU  - Fish J
AD  - School of Applied Social Sciences, De Montfort University - City Campus, Leicester, 
      Leicestershire, UK.
FAU - Hafford-Letchfield, Trish
AU  - Hafford-Letchfield T
AD  - School of Health & Education, Middlesex University, London, UK.
AD  - School of Social Work & Social Policy, University of Strathclyde, Glasgow, UK.
FAU - Semlyen, Joanna
AU  - Semlyen J
AD  - Norwich Medical School, University of East Anglia, Norwich, Norfolk, UK.
FAU - King, Andrew
AU  - King A
AD  - Department of Sociology, University of Surrey, Guildford, Surrey, UK.
FAU - Beach, Brian
AU  - Beach B
AD  - International Longevity Centre UK, London, UK.
FAU - Almack, Kathryn
AU  - Almack K
AD  - School of Health and Social Work, University of Hertfordshire, Hatfield, 
      Hertfordshire, UK.
FAU - Kneale, Dylan
AU  - Kneale D
AUID- ORCID: 0000-0002-7016-978X
AD  - UCL Institute of Education, University College London, London, UK.
FAU - Toze, Michael
AU  - Toze M
AD  - Lincoln Medical School, University of Lincoln, Lincoln, Lincolnshire, UK.
FAU - Becares, Laia
AU  - Becares L
AD  - Social Work and Social Care, University of Sussex, Brighton, Sussex, UK.
LA  - eng
PT  - Journal Article
PT  - Research Support, Non-U.S. Gov't
PT  - Review
DEP - 20200221
PL  - England
TA  - J Epidemiol Community Health
JT  - Journal of epidemiology and community health
JID - 7909766
SB  - IM
MH  - Aged
MH  - Aged, 80 and over
MH  - *Aging
MH  - Attitude of Health Personnel
MH  - Bisexuality/*psychology
MH  - Female
MH  - *Health Equity
MH  - *Health Promotion
MH  - Health Services Accessibility
MH  - *Health Status Disparities
MH  - Homosexuality, Female/*psychology
MH  - Homosexuality, Male/*psychology
MH  - Humans
MH  - Male
MH  - Mental Health
MH  - Minority Health
MH  - Research Design
MH  - Socioeconomic Factors
MH  - United Kingdom
OTO - NOTNLM
OT  - *ageing
OT  - *health inequalities
OT  - *social inequalities
COIS- Competing interests: None declared.
EDAT- 2020/02/23 06:00
MHDA- 2020/12/31 06:00
CRDT- 2020/02/23 06:00
PHST- 2019/08/14 00:00 [received]
PHST- 2020/01/21 00:00 [revised]
PHST- 2020/02/09 00:00 [accepted]
PHST- 2020/02/23 06:00 [pubmed]
PHST- 2020/12/31 06:00 [medline]
PHST- 2020/02/23 06:00 [entrez]
AID - jech-2019-213068 [pii]
AID - 10.1136/jech-2019-213068 [doi]
PST - ppublish
SO  - J Epidemiol Community Health. 2020 May;74(5):408-411. doi: 10.1136/jech-2019-213068. 
      Epub 2020 Feb 21.

PMID- 33021188
OWN - NLM
STAT- MEDLINE
DCOM- 20210511
LR  - 20210511
IS  - 1748-720X (Electronic)
IS  - 1073-1105 (Linking)
VI  - 48
IP  - 3
DP  - 2020 Sep
TI  - Equity, Participation, and Power: Achieving Health Justice Through Deep Democracy.
PG  - 393-410
LID - 10.1177/1073110520958863 [doi]
AB  - This article explores how health governance has evolved into an enormously 
      complicated-and inequitable and exclusionary-system of privatized, fragmented 
      bureaucracy, and argues for addressing these deficiencies and promoting health 
      justice by radically deepening democratic participation to rebalance decision-making 
      power. It presents a framework for promoting four primary outcomes from health 
      governance: universality, equity, democratic control, and accountability, which 
      together define health justice through deep democracy. It highlights five mechanisms 
      that hold potential to bring this empowered participatory mode of governance into 
      health policy: participatory needs assessments, participatory human rights 
      budgeting, participatory monitoring, public health care advocates, and citizen 
      juries.
FAU - Palmquist, Ben
AU  - Palmquist B
AD  - Ben Palmquist is the Program Director for Health Care and Economic Democracy at 
      Partners for Dignity & Rights. He has a Masters of Urban & Regional Planning from 
      the University of California - Los Angeles in Los Angeles, CA and a B.A. from 
      Stanford University in Palo Alto, CA.
LA  - eng
PT  - Journal Article
PL  - England
TA  - J Law Med Ethics
JT  - The Journal of law, medicine & ethics : a journal of the American Society of Law, 
      Medicine & Ethics
JID - 9315583
SB  - T
MH  - Budgets
MH  - *Community Participation
MH  - Community-Based Participatory Research
MH  - *Consumer Advocacy
MH  - *Democracy
MH  - *Empowerment
MH  - Health Care Reform/*organization & administration/*standards
MH  - *Health Equity
MH  - Health Policy
MH  - Needs Assessment
MH  - Public Health
MH  - Social Justice
MH  - Social Responsibility
EDAT- 2020/10/07 06:00
MHDA- 2021/05/12 06:00
CRDT- 2020/10/06 08:38
PHST- 2020/10/06 08:38 [entrez]
PHST- 2020/10/07 06:00 [pubmed]
PHST- 2021/05/12 06:00 [medline]
AID - 10.1177/1073110520958863 [doi]
PST - ppublish
SO  - J Law Med Ethics. 2020 Sep;48(3):393-410. doi: 10.1177/1073110520958863.

PMID- 29677265
OWN - NLM
STAT- MEDLINE
DCOM- 20190808
LR  - 20210715
IS  - 1539-3704 (Electronic)
IS  - 0003-4819 (Linking)
VI  - 168
IP  - 8
DP  - 2018 Apr 17
TI  - Addressing Social Determinants to Improve Patient Care and Promote Health Equity: An 
      American College of Physicians Position Paper.
PG  - 577-578
LID - 10.7326/M17-2441 [doi]
AB  - Social determinants of health are nonmedical factors that can affect a person's 
      overall health and health outcomes. Where a person is born and the social conditions 
      they are born into can affect their risk factors for premature death and their life 
      expectancy. In this position paper, the American College of Physicians acknowledges 
      the role of social determinants in health, examines the complexities associated with 
      them, and offers recommendations on better integration of social determinants into 
      the health care system while highlighting the need to address systemic issues 
      hindering health equity.
FAU - Daniel, Hilary
AU  - Daniel H
AD  - American College of Physicians, Washington, DC (H.D.).
FAU - Bornstein, Sue S
AU  - Bornstein SS
AD  - Texas Medical Home Initiative, Austin, Texas (S.S.B.).
FAU - Kane, Gregory C
AU  - Kane GC
AD  - Sidney Kimmel Medical College, Thomas Jefferson University, Philadelphia, 
      Pennsylvania (G.C.K.).
CN  - Health and Public Policy Committee of the American College of Physicians
FAU - Carney, Jan K
AU  - Carney JK
FAU - Gantzer, Heather E
AU  - Gantzer HE
FAU - Henry, Tracey L
AU  - Henry TL
FAU - Lenchus, Joshua D
AU  - Lenchus JD
FAU - Li, Joseph M
AU  - Li JM
FAU - McCandless, Bridget M
AU  - McCandless BM
FAU - Nalitt, Beth R
AU  - Nalitt BR
FAU - Viswanathan, Lavanya
AU  - Viswanathan L
FAU - Murphy, Caleb J
AU  - Murphy CJ
FAU - Azah, Ayeetin M
AU  - Azah AM
FAU - Marks, Lianne
AU  - Marks L
LA  - eng
PT  - Journal Article
PT  - Research Support, Non-U.S. Gov't
PT  - Video-Audio Media
PL  - United States
TA  - Ann Intern Med
JT  - Annals of internal medicine
JID - 0372351
CIN - Ann Intern Med. 2018 Apr 17;168(8):596-597. PMID: 29677271
MH  - *Health Equity
MH  - *Health Policy
MH  - *Health Promotion
MH  - Humans
MH  - *Quality Improvement
MH  - *Social Determinants of Health
MH  - Societies, Medical
MH  - United States
FIR - Bornstein, Sue S
IR  - Bornstein SS
FIR - Kane, Gregory C
IR  - Kane GC
FIR - Carney, Jan K
IR  - Carney JK
FIR - Gantzer, Heather E
IR  - Gantzer HE
FIR - Henry, Tracey L
IR  - Henry TL
FIR - Lenchus, Joshua D
IR  - Lenchus JD
FIR - Li, Joseph M
IR  - Li JM
FIR - McCandless, Bridget M
IR  - McCandless BM
FIR - Nalitt, Beth R
IR  - Nalitt BR
FIR - Viswanathan, Lavanya
IR  - Viswanathan L
FIR - Murphy, Caleb J
IR  - Murphy CJ
FIR - Azah, Ayteetin M
IR  - Azah AM
FIR - Marks, Lianne
IR  - Marks L
EDAT- 2018/04/21 06:00
MHDA- 2019/08/09 06:00
CRDT- 2018/04/21 06:00
PHST- 2018/04/21 06:00 [entrez]
PHST- 2018/04/21 06:00 [pubmed]
PHST- 2019/08/09 06:00 [medline]
AID - 2678505 [pii]
AID - 10.7326/M17-2441 [doi]
PST - ppublish
SO  - Ann Intern Med. 2018 Apr 17;168(8):577-578. doi: 10.7326/M17-2441.

PMID- 28452652
OWN - NLM
STAT- MEDLINE
DCOM- 20180919
LR  - 20200306
IS  - 1654-9880 (Electronic)
IS  - 1654-9716 (Print)
IS  - 1654-9880 (Linking)
VI  - 10
IP  - 1
DP  - 2017
TI  - Health equity and migrants in the Greater Mekong Subregion.
PG  - 1271594
LID - 10.1080/16549716.2017.1271594 [doi]
LID - 1271594
AB  - BACKGROUND: Migrant health is receiving increasing international attention, 
      reflecting recognition of the health inequities experienced among many migrant 
      populations and the need for health systems to adapt to diverse migrant populations. 
      In the Greater Mekong Subregion (GMS) there is increasing migration associated with 
      uneven economic integration and growth, socio-economic vulnerabilities, and 
      disparities between countries. There has been limited progress, however, in 
      improving migrant access to health services in the Subregion. This paper examines 
      the health needs, access barriers, and policy responses to cross-border migrants in 
      five GMS countries. METHODS: A review of published literature and research was 
      conducted on migrant health and health service access in Cambodia, Lao People's 
      Democratic Republic, Myanmar, Thailand, and Viet Nam, as well as analysis of current 
      migration trends and universal health coverage (UHC) indicators in the Subregion. 
      The review included different migrant types: i.e. migrant workers, irregular 
      migrants, victims of trafficking, refugees and asylum seekers, and casual 
      cross-border migrants. RESULTS: There is substantial diversity in the capacity of 
      GMS health systems to address migrant populations. Thailand has sought to enhance 
      migrant health coverage, including development of migrant health policies/programs, 
      bilateral migrant worker agreements, and migrant health insurance schemes; Viet Nam 
      provides health protection for emigrant workers. Overall, however, access to good 
      quality health care remains weak for many citizens in GMS countries let alone 
      migrants. Migrant workers - and irregular migrants in particular - face elevated 
      health risks yet are not adequately covered and incur high out-of-pocket (OOP) 
      payments for health services. CONCLUSIONS: UHC implies equity: UHC is only achieved 
      when everyone has the opportunity to access and use good-quality health care. 
      Efforts to achieve UHC in the GMS require deliberate policy decisions to include 
      migrants. The emergence of the UHC agenda, and the focus on migrant health among 
      policy makers and partners, present an opportunity to tackle barriers to health 
      service access, extend coverage, and strengthen partnerships in order to improve 
      migrant health. This is an opportune time for GMS countries to develop 
      migrant-inclusive health systems.
FAU - McMichael, Celia
AU  - McMichael C
AD  - a The University of Melbourne, School of Geography , Carlton , Australia.
FAU - Healy, Judith
AU  - Healy J
AD  - b Australian National University, School of Regulation and Global Governance 
      (RegNet) , Canberra , Australia.
LA  - eng
PT  - Journal Article
PT  - Review
TA  - Glob Health Action
JT  - Global health action
JID - 101496665
SB  - IM
MH  - Asia, Southeastern
MH  - Health Equity/*statistics & numerical data
MH  - Health Expenditures
MH  - Health Services/statistics & numerical data
MH  - Health Services Accessibility/*statistics & numerical data
MH  - Humans
MH  - Needs Assessment
MH  - Policy
MH  - Quality of Health Care
MH  - Transients and Migrants/*statistics & numerical data
MH  - Universal Health Insurance/statistics & numerical data
PMC - PMC5328359
OTO - NOTNLM
OT  - *Greater Mekong Subregion
OT  - *Migrant
OT  - *South-Eastern Asia
OT  - *health equity
OT  - *migration
OT  - *universal health coverage
EDAT- 2017/04/30 06:00
MHDA- 2018/09/20 06:00
CRDT- 2017/04/29 06:00
PHST- 2017/04/29 06:00 [entrez]
PHST- 2017/04/30 06:00 [pubmed]
PHST- 2018/09/20 06:00 [medline]
AID - 1271594 [pii]
AID - 10.1080/16549716.2017.1271594 [doi]
PST - ppublish
SO  - Glob Health Action. 2017;10(1):1271594. doi: 10.1080/16549716.2017.1271594.

PMID- 31353685
OWN - NLM
STAT- MEDLINE
DCOM- 20210126
LR  - 20210126
IS  - 1036-1073 (Print)
IS  - 1036-1073 (Linking)
VI  - 31
IP  - 2
DP  - 2020 Apr
TI  - Promoting environmental sustainability, equity and health in Victorian Primary Care 
      Partnerships.
PG  - 298-308
LID - 10.1002/hpja.281 [doi]
AB  - ISSUE ADDRESSED: Globally and locally, environmental degradation (including climate 
      change) and inequity pose major risks to health. While health promoters recognise 
      the importance of both issues, they may be seen as separate agendas. This study 
      investigated health promotion addressing both issues together. METHODS: The study 
      was an investigation of health promotion practice addressing environmental 
      sustainability and equity, conducted in 2013, as part of a community-based 
      participatory action research project with three Primary Care Partnerships (PCPs) in 
      Victoria, Australia, during 2009-2016. RESULTS: Thirty-two local health promotion 
      projects addressing both environmental sustainability and equity were identified. 
      Analysis showed clusters of environmental, equity and health themes, particularly 
      around: (a) caring for local environment, food, access to nature and Indigenous 
      participation; (b) sustainability of housing, thermal comfort and reducing energy 
      costs; and (c) sustainable and active transport. The study also found a marked 
      decline in the number of PCPs in Victoria identifying environmental sustainability 
      as a priority in 2013, compared to 2009. Analysis of helpful factors and challenges 
      to practice identified by research participants, suggests interrelated political, 
      organisational and discursive factors contributed to this decline. CONCLUSIONS: The 
      study suggests local health promotion can contribute to the development of societies 
      that are more ecologically sustainable and more equitable. However, the challenges 
      suggest broader advocacy is required to support local action. SO WHAT?: 
      Environmental degradation and inequity are major threats to human and ecosystem 
      health. This study shows local health promotion can address both issues 
      concurrently, and provides important information about challenges to this work.
CI  - © 2019 Australian Health Promotion Association.
FAU - Kay, Valerie Anne
AU  - Kay VA
AUID- ORCID: 0000-0002-4102-5031
AD  - Monash University School of Public Health and Preventive Medicine, Melbourne, 
      Australia.
FAU - Livingstone, Charles Henry
AU  - Livingstone CH
AUID- ORCID: 0000-0003-3946-2061
AD  - Monash University School of Public Health and Preventive Medicine, Melbourne, 
      Australia.
LA  - eng
GR  - Payment of honorariums for community members/City of Port Phillip (for Inner South 
      East Partnership in Community and Health)/
PT  - Journal Article
DEP - 20190810
PL  - Australia
TA  - Health Promot J Austr
JT  - Health promotion journal of Australia : official journal of Australian Association 
      of Health Promotion Professionals
JID - 9710936
SB  - IM
MH  - Community-Based Participatory Research
MH  - Conservation of Natural Resources/*methods
MH  - Health Equity/*organization & administration
MH  - Health Promotion/*organization & administration
MH  - Humans
MH  - Primary Health Care/*organization & administration
MH  - Victoria
OTO - NOTNLM
OT  - climate change
OT  - ecology
OT  - environment
OT  - health equity
OT  - health promotion
EDAT- 2019/07/30 06:00
MHDA- 2021/01/27 06:00
CRDT- 2019/07/30 06:00
PHST- 2018/11/27 00:00 [received]
PHST- 2019/05/22 00:00 [revised]
PHST- 2019/07/17 00:00 [accepted]
PHST- 2019/07/30 06:00 [pubmed]
PHST- 2021/01/27 06:00 [medline]
PHST- 2019/07/30 06:00 [entrez]
AID - 10.1002/hpja.281 [doi]
PST - ppublish
SO  - Health Promot J Austr. 2020 Apr;31(2):298-308. doi: 10.1002/hpja.281. Epub 2019 Aug 
      10.

PMID- 27437820
OWN - NLM
STAT- MEDLINE
DCOM- 20170227
LR  - 20170817
IS  - 2376-6980 (Electronic)
VI  - 18
IP  - 7
DP  - 2016 Jul 1
TI  - Medical Education and Global Health Equity.
PG  - 702-9
LID - journalofethics.2016.18.7.medu1-1607 [pii]
LID - 10.1001/journalofethics.2016.18.7.medu1-1607 [doi]
AB  - Recent efforts to expand medical training in resource-constrained settings are 
      laudable, but change that transforms health systems will require new educational 
      approaches. Today's physician-leaders need to leverage clinical and global health 
      knowledge with a nuanced understanding of the social forces that impact health, the 
      ability to marshal political will, and the capacity to manage dynamic programs and 
      institutions. In establishing the University of Global Health Equity, we have 
      identified three reform principles. First, equipping medical schools with the tools 
      and technology to deliver is imperative. Second, the mismatch between the skills 
      taught in most medical schools and those needed to improve fragile health systems 
      must be addressed. Finally, medical schools that strive to eliminate health 
      inequities should "walk the walk," adopting progressive practices to 
      institutionalize equity.
CI  - © 2016 American Medical Association. All Rights Reserved. ISSN 2376-6980.
FAU - Drobac, Peter
AU  - Drobac P
AD  - Clinician who practices infectious disease medicine at Brigham and Women's Hospital, 
      and an educator who teaches global health and social medicine at Harvard University 
      in Boston, and a health systems researcher and the co-founder and executive director 
      of the University of Global Health Equity (UGHE), Partners In Health's new 
      university in Rwanda.
FAU - Morse, Michelle
AU  - Morse M
AD  - Deputy chief medical officer at Partners In Health, an assistant program director 
      for the internal medicine residency program at Brigham and Women's Hospital, and 
      instructor in medicine at Harvard Medical School in Boston, and a visiting professor 
      at the University of Global Health Equity.
LA  - eng
PT  - Journal Article
DEP - 20160701
PL  - United States
TA  - AMA J Ethics
JT  - AMA journal of ethics
JID - 101649265
SB  - IM
MH  - *Delivery of Health Care/standards
MH  - *Education, Medical
MH  - *Global Health
MH  - *Health Care Reform
MH  - *Health Equity
MH  - Health Resources
MH  - Humans
MH  - Leadership
MH  - Physicians
MH  - Politics
MH  - Rwanda
MH  - *Schools, Medical
MH  - Social Environment
MH  - Universities
EDAT- 2016/07/22 06:00
MHDA- 2017/02/28 06:00
CRDT- 2016/07/21 06:00
PHST- 2016/07/21 06:00 [entrez]
PHST- 2016/07/22 06:00 [pubmed]
PHST- 2017/02/28 06:00 [medline]
AID - journalofethics.2016.18.7.medu1-1607 [pii]
AID - 10.1001/journalofethics.2016.18.7.medu1-1607 [doi]
PST - epublish
SO  - AMA J Ethics. 2016 Jul 1;18(7):702-9. doi: 
      10.1001/journalofethics.2016.18.7.medu1-1607.

PMID- 29894902
OWN - NLM
STAT- MEDLINE
DCOM- 20190312
LR  - 20191001
IS  - 1873-7870 (Electronic)
IS  - 0149-7189 (Print)
IS  - 0149-7189 (Linking)
VI  - 70
DP  - 2018 Oct
TI  - A conceptual framework for evaluating health equity promotion within community-based 
      participatory research partnerships.
PG  - 25-34
LID - S0149-7189(17)30316-6 [pii]
LID - 10.1016/j.evalprogplan.2018.04.014 [doi]
AB  - Community-based participatory research (CBPR) approaches present strong 
      opportunities to promote health equity by improving health within low-income 
      communities and communities of color. CBPR principles and evaluation frameworks 
      highlight an emphasis on equitable group dynamics (e.g., shared leadership and 
      power, participatory decision-making, two-way open communication) that promote both 
      equitable processes within partnerships and health equity in the communities with 
      whom they engage. The development of an evaluation framework that describes the 
      manner in which equitable group dynamics promote intermediate and long-term equity 
      outcomes can aid partners in assessing their ability to work together effectively 
      and improve health equity in the broader community. CBPR principles align with 
      health equity evaluation guidelines recently developed for Health Impact Assessments 
      (HIAs), which emphasize meaningful engagement of communities in decision-making 
      processes that influence their health. In this paper, we propose a synergistic 
      framework integrating contributions from CBPR and HIA evaluation frameworks in order 
      to guide efforts to evaluate partnership effectiveness in addressing health 
      inequities. We suggest specific indicators that might be used to assess partnership 
      effectiveness in addressing health equity and discuss implications for evaluation of 
      partnership approaches to address health equity.
CI  - Copyright © 2018 Elsevier Ltd. All rights reserved.
FAU - Ward, Melanie
AU  - Ward M
AD  - Department of Health Behavior and Health Education, University of Michigan School of 
      Public Health, 1415 Washington Heights, Ann Arbor, MI 48109-2029, USA. Electronic 
      address: melaward@umich.edu.
FAU - Schulz, Amy J
AU  - Schulz AJ
AD  - 28221 SPH I, Department of Health Behavior and Health Education, University of 
      Michigan School of Public Health, 1415 Washington Heights, Ann Arbor, MI 48109-2029, 
      USA. Electronic address: ajschulz@umich.edu.
FAU - Israel, Barbara A
AU  - Israel BA
AD  - 2794 SPH I, Department of Health Behavior and Health Education, University of 
      Michigan School of Public Health, 1415 Washington Heights, Ann Arbor, MI 48109-2029, 
      USA. Electronic address: ilanais@umich.edu.
FAU - Rice, Kristina
AU  - Rice K
AD  - Department of Health Behavior and Health Education, University of Michigan School of 
      Public Health, 1415 Washington Heights, Ann Arbor, M(48109-2029, USA).
FAU - Martenies, Sheena E
AU  - Martenies SE
AD  - Department of Environmental Health Sciences, University of Michigan School of Public 
      Health, 1415 Washington Heights, Ann Arbor, MI 48109-2029, USA. Electronic address: 
      smarten@umich.edu.
FAU - Markarian, Evan
AU  - Markarian E
AD  - Southwest Detroit Environmental Vision, 2555 Clarke Ave, Detroit, MI 48209, USA.
LA  - eng
GR  - R24 MD001619/MD/NIMHD NIH HHS/United States
GR  - R01 ES010936/ES/NIEHS NIH HHS/United States
GR  - R01 ES014234/ES/NIEHS NIH HHS/United States
GR  - P60 MD002249/MD/NIMHD NIH HHS/United States
GR  - R01 ES022616/ES/NIEHS NIH HHS/United States
GR  - P30 ES017885/ES/NIEHS NIH HHS/United States
PT  - Journal Article
PT  - Research Support, N.I.H., Extramural
PT  - Research Support, Non-U.S. Gov't
DEP - 20180430
TA  - Eval Program Plann
JT  - Evaluation and program planning
JID - 7801727
SB  - IM
MH  - Community-Based Participatory Research/*methods
MH  - Community-Institutional Relations
MH  - Decision Making
MH  - *Group Processes
MH  - *Health Equity
MH  - Health Impact Assessment/methods
MH  - Health Promotion/*methods
MH  - Humans
MH  - Program Evaluation/methods
MH  - Social Determinants of Health
MH  - Socioeconomic Factors
PMC - PMC6077092
MID - NIHMS968454
OTO - NOTNLM
OT  - *Community-based participatory research
OT  - *Community-based research
OT  - *Community-engaged research
OT  - *Equity promotion
OT  - *Evaluation
OT  - *Framework
OT  - *Health disparities
OT  - *Health equity
OT  - *Health impact assessment
OT  - *Health promotion
OT  - *Participatory evaluation
OT  - *Participatory research
OT  - *Social determinants of health
EDAT- 2018/06/13 06:00
MHDA- 2019/03/13 06:00
CRDT- 2018/06/13 06:00
PHST- 2017/09/19 00:00 [received]
PHST- 2018/03/07 00:00 [revised]
PHST- 2018/04/29 00:00 [accepted]
PHST- 2018/06/13 06:00 [pubmed]
PHST- 2019/03/13 06:00 [medline]
PHST- 2018/06/13 06:00 [entrez]
AID - S0149-7189(17)30316-6 [pii]
AID - 10.1016/j.evalprogplan.2018.04.014 [doi]
PST - ppublish
SO  - Eval Program Plann. 2018 Oct;70:25-34. doi: 10.1016/j.evalprogplan.2018.04.014. Epub 
      2018 Apr 30.

PMID- 31236575
OWN - NLM
STAT- MEDLINE
DCOM- 20210412
LR  - 20210412
IS  - 1460-2245 (Electronic)
IS  - 0957-4824 (Linking)
VI  - 35
IP  - 4
DP  - 2020 Aug 1
TI  - Towards health equity and social justice: an applied framework of decolonization in 
      health promotion.
PG  - 831-840
LID - 10.1093/heapro/daz053 [doi]
AB  - The pursuit of health equity and social justice lie at the heart of 
      community-empowered health promotion practice. However, there is a need to address 
      the colonial legacy and its contributions to health inequities. The process of 
      decolonization is essential to eliminating the mechanisms that contributed to such 
      inequities. To this end, we propose an Applied Decolonial Framework for Health 
      Promotion that integrates decolonial processes into health promotion practice. We 
      present characteristics of the framework, its values for health promotion 
      transformations and considerations for using the framework in health promotion 
      practice. The framework will help health promotion stakeholders attend to colonizing 
      structures within the field and engage with communities to achieve social justice 
      and health equity.
CI  - © The Author(s) 2019. Published by Oxford University Press. All rights reserved. For 
      permissions, please email: journals.permissions@oup.com.
FAU - Chandanabhumma, P Paul
AU  - Chandanabhumma PP
AD  - Department of Family Medicine, University of Michigan, Ann Arbor, MI 48104, USA.
FAU - Narasimhan, Subasri
AU  - Narasimhan S
AD  - Department of Behavioral Sciences and Health Education, Rollins School of Public 
      Health, Emory University, Atlanta, GA 30322, USA.
LA  - eng
PT  - Journal Article
PT  - Systematic Review
PL  - England
TA  - Health Promot Int
JT  - Health promotion international
JID - 9008939
SB  - IM
MH  - Colonialism
MH  - *Health Equity
MH  - Health Promotion/*methods
MH  - Humans
MH  - Indigenous Peoples
MH  - *Social Justice
OTO - NOTNLM
OT  - decolonization
OT  - framework
OT  - health promotion
OT  - social action
EDAT- 2019/06/27 06:00
MHDA- 2021/04/13 06:00
CRDT- 2019/06/26 06:00
PHST- 2019/06/27 06:00 [pubmed]
PHST- 2021/04/13 06:00 [medline]
PHST- 2019/06/26 06:00 [entrez]
AID - 5522500 [pii]
AID - 10.1093/heapro/daz053 [doi]
PST - ppublish
SO  - Health Promot Int. 2020 Aug 1;35(4):831-840. doi: 10.1093/heapro/daz053.

PMID- 31298124
OWN - NLM
STAT- MEDLINE
DCOM- 20201210
LR  - 20201214
IS  - 1748-720X (Electronic)
IS  - 1073-1105 (Linking)
VI  - 47
IP  - 2_suppl
DP  - 2019 Jun
TI  - Health Equity, School Discipline Reform, and Restorative Justice.
PG  - 47-50
LID - 10.1177/1073110519857316 [doi]
AB  - Every day, students from marginalized communities disproportionately face adversity 
      and trauma. It is well documented that exposure to adverse childhood experiences 
      (ACEs) can impact children's ability to focus, learn, and even regulate their 
      emotions. Many schools, rather than providing multi-tiered systems of support to 
      address the root causes of behavior, place these students at greater risk of 
      experiencing health disparities through the use of exclusionary school discipline 
      (ESD) practices. ESDs not only deny students important educational opportunities, 
      but also can compound existing social, economic, and health inequities. Thus, ESD 
      practices must be understood as more than simply impacting what happens in the 
      classroom. Instead, they should be conceptualized as public health policies with 
      far-reaching impacts on a child's lifelong health and well-being. Even though school 
      discipline has largely been overlooked by the public health community, current 
      reform efforts are one aspect of a holistic health justice framework. This article 
      seeks to begin to bridge current gaps in the literature and public discourse by 
      identifying key linkages between ESD practices and health. It then presents 
      evidence-based design principles to ensure education policy is aligned with a health 
      justice framework. And finally, it explores a specific school-based intervention, 
      restorative justice.
FAU - González, Thalia
AU  - González T
AD  - Thalia González, J.D., is a senior scholar at Georgetown University Law Center in 
      Washington, D.C., where she leads the Center on Poverty and Inequality's national 
      research on restorative justice. Thalia's work centers on issues at the intersection 
      of restorative approaches, public systems, and reducing inequity in youth outcomes. 
      Thalia earned her B.A. from Arizona State University in Tempe, AZ, and received her 
      J.D. from Northwestern University Pritzker School of Law in Chicago, IL. Alexis 
      Etow, J.D., is a senior attorney at ChangeLab Solutions, a national public health 
      nonprofit organization based out of Oakland, CA. At ChangeLab, Alexis focuses on d 
      eveloping legal and policy strategies that address issues related to the 
      intersection of education and health. Alexis earned her B.A. from Princeton 
      University in Princeton, New Jersey, and received her J.D. from Washington College 
      of Law at American University in Washington, D.C. Cesar De La Vega, J.D., is a 
      policy analyst at ChangeLab Solutions, a national public health nonprofit 
      organization based out of Oakland, CA. At ChangeLab, Cesar focuses on schools and 
      child health, violence prevention, healthy housing, and shaping the built 
      environment to promote health equity. Cesar earned his B.A. from the University of 
      California, Los Angeles in Los Angeles, CA, and received his J.D. from Stanford Law 
      School in Stanford, CA.
FAU - Etow, Alexis
AU  - Etow A
AD  - Thalia González, J.D., is a senior scholar at Georgetown University Law Center in 
      Washington, D.C., where she leads the Center on Poverty and Inequality's national 
      research on restorative justice. Thalia's work centers on issues at the intersection 
      of restorative approaches, public systems, and reducing inequity in youth outcomes. 
      Thalia earned her B.A. from Arizona State University in Tempe, AZ, and received her 
      J.D. from Northwestern University Pritzker School of Law in Chicago, IL. Alexis 
      Etow, J.D., is a senior attorney at ChangeLab Solutions, a national public health 
      nonprofit organization based out of Oakland, CA. At ChangeLab, Alexis focuses on d 
      eveloping legal and policy strategies that address issues related to the 
      intersection of education and health. Alexis earned her B.A. from Princeton 
      University in Princeton, New Jersey, and received her J.D. from Washington College 
      of Law at American University in Washington, D.C. Cesar De La Vega, J.D., is a 
      policy analyst at ChangeLab Solutions, a national public health nonprofit 
      organization based out of Oakland, CA. At ChangeLab, Cesar focuses on schools and 
      child health, violence prevention, healthy housing, and shaping the built 
      environment to promote health equity. Cesar earned his B.A. from the University of 
      California, Los Angeles in Los Angeles, CA, and received his J.D. from Stanford Law 
      School in Stanford, CA.
FAU - De La Vega, Cesar
AU  - De La Vega C
AD  - Thalia González, J.D., is a senior scholar at Georgetown University Law Center in 
      Washington, D.C., where she leads the Center on Poverty and Inequality's national 
      research on restorative justice. Thalia's work centers on issues at the intersection 
      of restorative approaches, public systems, and reducing inequity in youth outcomes. 
      Thalia earned her B.A. from Arizona State University in Tempe, AZ, and received her 
      J.D. from Northwestern University Pritzker School of Law in Chicago, IL. Alexis 
      Etow, J.D., is a senior attorney at ChangeLab Solutions, a national public health 
      nonprofit organization based out of Oakland, CA. At ChangeLab, Alexis focuses on d 
      eveloping legal and policy strategies that address issues related to the 
      intersection of education and health. Alexis earned her B.A. from Princeton 
      University in Princeton, New Jersey, and received her J.D. from Washington College 
      of Law at American University in Washington, D.C. Cesar De La Vega, J.D., is a 
      policy analyst at ChangeLab Solutions, a national public health nonprofit 
      organization based out of Oakland, CA. At ChangeLab, Cesar focuses on schools and 
      child health, violence prevention, healthy housing, and shaping the built 
      environment to promote health equity. Cesar earned his B.A. from the University of 
      California, Los Angeles in Los Angeles, CA, and received his J.D. from Stanford Law 
      School in Stanford, CA.
LA  - eng
PT  - Journal Article
PL  - England
TA  - J Law Med Ethics
JT  - The Journal of law, medicine & ethics : a journal of the American Society of Law, 
      Medicine & Ethics
JID - 9315583
SB  - T
MH  - Child
MH  - *Health Equity
MH  - Humans
MH  - Public Health
MH  - Public Policy
MH  - Punishment/*psychology
MH  - *Schools
MH  - Students/*psychology
MH  - United States
EDAT- 2019/07/13 06:00
MHDA- 2020/12/15 06:00
CRDT- 2019/07/13 06:00
PHST- 2019/07/13 06:00 [entrez]
PHST- 2019/07/13 06:00 [pubmed]
PHST- 2020/12/15 06:00 [medline]
AID - 10.1177/1073110519857316 [doi]
PST - ppublish
SO  - J Law Med Ethics. 2019 Jun;47(2_suppl):47-50. doi: 10.1177/1073110519857316.

PMID- 32408770
OWN - NLM
STAT- MEDLINE
DCOM- 20200728
LR  - 20201218
IS  - 1552-6127 (Electronic)
IS  - 1090-1981 (Linking)
VI  - 47
IP  - 4
DP  - 2020 Aug
TI  - Moving Health Education and Behavior Upstream: Lessons From COVID-19 for Addressing 
      Structural Drivers of Health Inequities.
PG  - 519-524
LID - 10.1177/1090198120929985 [doi]
AB  - In this Perspective, we build on social justice and emancipatory traditions within 
      the field of health education, and the field's long-standing commitment to building 
      knowledge and shared power to promote health equity, to examine lessons and 
      opportunities for health education emerging from the COVID-19 pandemic. Examining 
      patterns that emerged as the pandemic unfolded in Metropolitan Detroit, with 
      disproportionate impacts on African American and low-income communities, we consider 
      conditions that contributed to excess exposure, mortality, and reduced access to 
      critical health protective resources. Using a life course framework, we consider 
      enduring impacts of the pandemic for health equity. Finally, we suggest several 
      strategic actions in three focal areas-environment, occupation, and housing-that can 
      be taken by health educators working in partnership with community members, 
      researchers, and decision makers, using, for example, a community-based 
      participatory research approach, to reduce adverse impacts of COVID-19 and promote 
      long-term equity in health.
FAU - Schulz, Amy J
AU  - Schulz AJ
AUID- ORCID: 0000-0003-3580-3906
AD  - University of Michigan, Ann Arbor, MI, USA.
FAU - Mehdipanah, Roshanak
AU  - Mehdipanah R
AD  - University of Michigan, Ann Arbor, MI, USA.
FAU - Chatters, Linda M
AU  - Chatters LM
AD  - University of Michigan, Ann Arbor, MI, USA.
FAU - Reyes, Angela G
AU  - Reyes AG
AD  - Detroit Hispanic Development Corporation, Detroit, MI, USA.
FAU - Neblett, Enrique W Jr
AU  - Neblett EW Jr
AD  - University of Michigan, Ann Arbor, MI, USA.
FAU - Israel, Barbara A
AU  - Israel BA
AD  - University of Michigan, Ann Arbor, MI, USA.
LA  - eng
PT  - Journal Article
DEP - 20200514
PL  - United States
TA  - Health Educ Behav
JT  - Health education & behavior : the official publication of the Society for Public 
      Health Education
JID - 9704962
SB  - IM
MH  - Betacoronavirus
MH  - COVID-19
MH  - Coronavirus Infections/*ethnology
MH  - Environment
MH  - Health Education/*organization & administration
MH  - Health Equity/*organization & administration
MH  - Housing/organization & administration
MH  - Humans
MH  - Michigan/epidemiology
MH  - Pandemics
MH  - Pneumonia, Viral/*ethnology
MH  - SARS-CoV-2
MH  - Social Determinants of Health/*ethnology
MH  - Socioeconomic Factors
OTO - NOTNLM
OT  - community-based participatory research
OT  - environmental health
OT  - ethnicity
OT  - health behavior
OT  - race
OT  - social determinants of health
EDAT- 2020/05/16 06:00
MHDA- 2020/07/29 06:00
CRDT- 2020/05/16 06:00
PHST- 2020/05/16 06:00 [pubmed]
PHST- 2020/07/29 06:00 [medline]
PHST- 2020/05/16 06:00 [entrez]
AID - 10.1177/1090198120929985 [doi]
PST - ppublish
SO  - Health Educ Behav. 2020 Aug;47(4):519-524. doi: 10.1177/1090198120929985. Epub 2020 
      May 14.

PMID- 32742144
OWN - NLM
STAT- MEDLINE
DCOM- 20200813
LR  - 20210111
IS  - 1945-0826 (Electronic)
IS  - 1049-510X (Print)
IS  - 1049-510X (Linking)
VI  - 30
IP  - 3
DP  - 2020 Summer
TI  - Incorporating Health Equity and Community Perspectives During COVID-19: 
      Commonalities with Cardiovascular Health Equity Research.
PG  - 421-424
LID - 10.18865/ed.30.3.421 [doi]
AB  - The COVID-19 pandemic is revealing the deeply entrenched structural inequities in 
      health that exist in the United States. We draw parallels between the COVID-19 
      pandemic and our cardiovascular health equity research focused on physical activity 
      and diabetes to highlight three common needs: 1) access to timely and disaggregated 
      data; 2) how to integrate community-engaged approaches in telehealth; and 3) policy 
      initiatives that explicitly integrate health equity and social justice principles 
      and action. We suggest that a similar sense of urgency regarding COVID-19 should be 
      applied to slow the burgeoning costs and suffering associated with cardiovascular 
      disease overall and in marginalized communities specifically. We remain hopeful that 
      the current crisis can serve as a guide for aligning our principles as a just and 
      democratic society with a health agenda that explicitly recognizes that social 
      inequities in health for some impacts all members of society.
CI  - Copyright © 2020, Ethnicity & Disease, Inc.
FAU - Payton Foh, Erica
AU  - Payton Foh E
AD  - Department of Public Health Education, University of North Carolina at Greensboro, 
      NC.
FAU - Echeverria, Sandra E
AU  - Echeverria SE
AD  - Department of Public Health Education, University of North Carolina at Greensboro, 
      NC.
LA  - eng
PT  - Editorial
DEP - 20200709
TA  - Ethn Dis
JT  - Ethnicity & disease
JID - 9109034
SB  - IM
MH  - Betacoronavirus
MH  - COVID-19
MH  - *Cardiovascular Diseases/epidemiology/prevention & control
MH  - *Coronavirus Infections/epidemiology/prevention & control
MH  - Health Equity/*organization & administration
MH  - Humans
MH  - Needs Assessment
MH  - *Pandemics/prevention & control
MH  - *Pneumonia, Viral/epidemiology/prevention & control
MH  - SARS-CoV-2
MH  - Social Justice
MH  - Social Marginalization
MH  - United States
PMC - PMC7360187
OTO - NOTNLM
OT  - *COVID-19
OT  - *Cardiovascular Disease
OT  - *Diabetes
OT  - *Health Equity
OT  - *Physical Activity
COIS- Competing Interests: None declared.
EDAT- 2020/08/04 06:00
MHDA- 2020/08/14 06:00
CRDT- 2020/08/04 06:00
PHST- 2020/08/04 06:00 [entrez]
PHST- 2020/08/04 06:00 [pubmed]
PHST- 2020/08/14 06:00 [medline]
AID - ed.30.3.421 [pii]
AID - 10.18865/ed.30.3.421 [doi]
PST - epublish
SO  - Ethn Dis. 2020 Jul 9;30(3):421-424. doi: 10.18865/ed.30.3.421. eCollection 2020 
      Summer.

PMID- 26599022
OWN - NLM
STAT- MEDLINE
DCOM- 20170206
LR  - 20171116
IS  - 1550-5022 (Electronic)
IS  - 1078-4659 (Linking)
VI  - 22 Suppl 1
DP  - 2016 Jan-Feb
TI  - Promoting Health and Behavioral Health Equity in California.
PG  - S100-6
LID - 10.1097/PHH.0000000000000309 [doi]
AB  - Behavioral health disparities are not usually considered part of the same system of 
      health disparities. However, the California Department of Public Health focused its 
      health equity strategies on reducing behavioral health disparities through its 
      California Statewide Plan to Promote Health and Mental Health Equity. This statewide 
      plan was developed through a community-wide stakeholder engagement and outreach 
      process. In addition, the California Reducing Disparities Project is a prevention 
      and early intervention effort to reduce mental health disparities in underserved 
      populations. This strategic plan represents the voice of several racial/ethnic 
      communities, such as African American, Asian and Pacific Islander, Latino, Native 
      American, as well as lesbian, gay, bisexual, transgender, and queer and questioning 
      communities in California, through 5 strategic planning workgroups. The workgroups 
      were composed of a broad range of stakeholders, including community leaders, mental 
      health care providers, consumer and family members, individuals with lived 
      experience, and academia. This case example highlights the various efforts of 
      California's Office of Health Equity in eliminating behavioral health disparities 
      and promoting mental health equity, as well as discusses the unique statutory and 
      regulatory role of the Office of Health Equity's deputy director.
FAU - Mishra, Meenoo
AU  - Mishra M
AD  - Mishra Consulting, Alexandria, Virginia (Ms Mishra); Association of State and 
      Territorial Health Officials, Arlington, Virginia (Ms Valdes Lupi); and Office of 
      Health Equity, California Department of Public Health, Sacramento (Mr Miller and Dr 
      Nolfo).
FAU - Lupi, Monica Valdes
AU  - Lupi MV
FAU - Miller, Wm Jahmal
AU  - Miller WJ
FAU - Nolfo, Tamu
AU  - Nolfo T
LA  - eng
PT  - Journal Article
PL  - United States
TA  - J Public Health Manag Pract
JT  - Journal of public health management and practice : JPHMP
JID - 9505213
SB  - T
MH  - African Americans/statistics & numerical data
MH  - California
MH  - Health Equity/*standards
MH  - Health Promotion/standards
MH  - Health Services Accessibility/standards/statistics & numerical data
MH  - Hispanic Americans/statistics & numerical data
MH  - Humans
MH  - Mental Health Services/*standards/supply & distribution
MH  - Minority Groups/statistics & numerical data
MH  - Sexual and Gender Minorities/statistics & numerical data
EDAT- 2015/11/26 06:00
MHDA- 2017/02/07 06:00
CRDT- 2015/11/25 06:00
PHST- 2015/11/25 06:00 [entrez]
PHST- 2015/11/26 06:00 [pubmed]
PHST- 2017/02/07 06:00 [medline]
AID - 00124784-201601001-00015 [pii]
AID - 10.1097/PHH.0000000000000309 [doi]
PST - ppublish
SO  - J Public Health Manag Pract. 2016 Jan-Feb;22 Suppl 1:S100-6. doi: 
      10.1097/PHH.0000000000000309.

PMID- 33092206
OWN - NLM
STAT- MEDLINE
DCOM- 20210112
LR  - 20210112
IS  - 1660-4601 (Electronic)
IS  - 1661-7827 (Print)
IS  - 1660-4601 (Linking)
VI  - 17
IP  - 20
DP  - 2020 Oct 20
TI  - Moving Health Literacy Research and Practice towards a Vision of Equity, Precision 
      and Transparency.
LID - 10.3390/ijerph17207650 [doi]
LID - 7650
AB  - Over the past two decades, health literacy research has gained increasing attention 
      in global health initiatives to reduce health disparities. While it is 
      well-documented that health literacy is associated with health outcomes, most 
      findings are generated from cross-sectional data. Along with the increasing 
      importance of health literacy in policy, there is a lack of specificity and 
      transparency about how to improve health literacy in practice. In this study, we are 
      calling for a shift of current research paradigms from judging health literacy 
      levels towards observing how health literacy skills are developed over the life 
      course and practised in the real world. This includes using a life-course approach, 
      integrating the rationale of precision public health, applying open science 
      practice, and promoting actionable knowledge translation strategies. We show how a 
      greater appreciation for these paradigms promises to advance health literacy 
      research and practice towards an equitable, precise, transparent, and actionable 
      vision.
FAU - Guo, Shuaijun
AU  - Guo S
AUID- ORCID: 0000-0001-5737-4765
AD  - Centre for Community Child Health, Murdoch Children's Research Institute, Royal 
      Children's Hospital, Melbourne, VIC 3052, Australia.
AD  - Department of Pediatrics, University of Melbourne, Melbourne, VIC 3010, Australia.
FAU - Yu, Xiaoming
AU  - Yu X
AD  - Institute of Child and Adolescent Health, School of Public Health, Peking 
      University, Beijing 100191, China.
FAU - Okan, Orkan
AU  - Okan O
AUID- ORCID: 0000-0003-1714-4783
AD  - Centre for Prevention and Intervention in Childhood and Adolescence (CPI), Faculty 
      of Educational Science, Bielefeld University, 33615 Bielefeld, Germany.
LA  - eng
PT  - Journal Article
PT  - Research Support, Non-U.S. Gov't
DEP - 20201020
TA  - Int J Environ Res Public Health
JT  - International journal of environmental research and public health
JID - 101238455
SB  - IM
MH  - Cross-Sectional Studies
MH  - Disclosure
MH  - *Health Equity
MH  - *Health Literacy
MH  - Humans
MH  - Public Health
PMC - PMC7589069
OTO - NOTNLM
OT  - *health literacy
OT  - *knowledge translation
OT  - *life course
OT  - *open science
OT  - *precision public health
COIS- The authors declare no conflict of interest.
EDAT- 2020/10/24 06:00
MHDA- 2021/01/13 06:00
CRDT- 2020/10/23 01:01
PHST- 2020/09/24 00:00 [received]
PHST- 2020/10/15 00:00 [revised]
PHST- 2020/10/16 00:00 [accepted]
PHST- 2020/10/23 01:01 [entrez]
PHST- 2020/10/24 06:00 [pubmed]
PHST- 2021/01/13 06:00 [medline]
AID - ijerph17207650 [pii]
AID - ijerph-17-07650 [pii]
AID - 10.3390/ijerph17207650 [doi]
PST - epublish
SO  - Int J Environ Res Public Health. 2020 Oct 20;17(20):7650. doi: 
      10.3390/ijerph17207650.

PMID- 26395657
OWN - NLM
STAT- MEDLINE
DCOM- 20160408
LR  - 20181202
IS  - 1744-5086 (Electronic)
IS  - 0928-6586 (Linking)
VI  - 22
IP  - 5
DP  - 2015
TI  - Equity and Blindness: Closing Evidence Gaps to Support Universal Eye Health.
PG  - 297-307
LID - 10.3109/09286586.2015.1077977 [doi]
AB  - PURPOSE: The World Health Organization Program for the Prevention of Blindness 
      adopted the principles of universal health coverage (UHC) in its latest plan, 
      Universal Eye Health: A Global Action Plan, 2014-2019. This plan builds on the 
      achievements of Vision 2020, which aimed to reduce the global prevalence of 
      avoidable blindness, and its unequal distribution, by the year 2020. METHODS: We 
      reviewed the literature on health equity and the generation and use of evidence to 
      promote equity, particularly in eye health. We describe the nature and extent of the 
      equity-focused evidence to support and inform eye health programs on the path to 
      universal eye health, and propose ways to improve the collection and reporting of 
      this evidence. RESULTS: Blindness prevalence decreased in all regions of the world 
      between 1990 and 2010, albeit not at the same rate or to the same extent. In 2010, 
      the prevalence of blindness in West Africa (6.0%) remained 15 times higher than in 
      high-income regions (0.4%); within all regions, women had a higher prevalence of 
      blindness than men. Beyond inter-regional and sex differences, there is little 
      comparable data on the distribution of blindness across social groups within regions 
      and countries, or on whether this distribution has changed over time. Similarly, 
      interventions known to address inequity in blindness are few, and equity-relevant 
      goals, targets and indicators for eye health programs are scarce. CONCLUSION: Equity 
      aims of eye health programs can benefit from the global momentum towards achieving 
      UHC, and the progress being made on collecting, communicating and using 
      equity-focused evidence.
FAU - Ramke, Jacqueline
AU  - Ramke J
AD  - a University of New South Wales, School of Social Sciences, Faculty of Arts and 
      Social Sciences , Sydney , New South Wales , Australia .
FAU - Zwi, Anthony B
AU  - Zwi AB
AD  - a University of New South Wales, School of Social Sciences, Faculty of Arts and 
      Social Sciences , Sydney , New South Wales , Australia .
FAU - Palagyi, Anna
AU  - Palagyi A
AD  - b The George Institute for Global Health, Sydney Medical School, University of 
      Sydney , Sydney , New South Wales , Australia .
FAU - Blignault, Ilse
AU  - Blignault I
AD  - c University of New South Wales, School of Public Health and Community Medicine , 
      Sydney , New South Wales , Australia , and.
FAU - Gilbert, Clare E
AU  - Gilbert CE
AD  - d London School of Hygiene & Tropical Medicine, Clinical Research Unit, Department 
      of Infectious and Tropical Diseases , London , UK.
LA  - eng
PT  - Journal Article
PT  - Review
PL  - England
TA  - Ophthalmic Epidemiol
JT  - Ophthalmic epidemiology
JID - 9435674
SB  - IM
CIN - Ophthalmic Epidemiol. 2015;22(5):293-4. PMID: 26395655
MH  - Blindness/*prevention & control
MH  - Delivery of Health Care/*organization & administration
MH  - Global Health
MH  - Health Equity/*organization & administration
MH  - *Health Promotion
MH  - Humans
MH  - Universal Health Insurance/*organization & administration
MH  - World Health Organization
OTO - NOTNLM
OT  - Blindness
OT  - Vision 2020
OT  - evidence
OT  - health equity
OT  - low and middle income countries
OT  - universal eye health
EDAT- 2015/09/24 06:00
MHDA- 2016/04/09 06:00
CRDT- 2015/09/24 06:00
PHST- 2015/09/24 06:00 [entrez]
PHST- 2015/09/24 06:00 [pubmed]
PHST- 2016/04/09 06:00 [medline]
AID - 10.3109/09286586.2015.1077977 [doi]
PST - ppublish
SO  - Ophthalmic Epidemiol. 2015;22(5):297-307. doi: 10.3109/09286586.2015.1077977.

PMID- 32213891
OWN - NLM
STAT- MEDLINE
DCOM- 20201030
LR  - 20201030
IS  - 1660-4601 (Electronic)
IS  - 1661-7827 (Print)
IS  - 1660-4601 (Linking)
VI  - 17
IP  - 6
DP  - 2020 Mar 24
TI  - International Perspective on Health Literacy and Health Equity: Factors That 
      Influence the Former Soviet Union Immigrants.
LID - 10.3390/ijerph17062155 [doi]
LID - 2155
AB  - Among the world's 272 million international migrants, more than 25 million are from 
      the former Soviet Union (FSU), yet there is a paucity of literature available about 
      FSU immigrants' health literacy. Besides linguistic and cultural differences, FSU 
      immigrants often come from a distinct healthcare system affecting their ability to 
      find, evaluate, process, and use health information in the host countries. In this 
      scoping review and commentary, we describe the health literacy issues of FSU 
      immigrants and provide an overview of FSU immigrants' health literacy based on the 
      integrated health literacy model. We purposefully consider the three most common 
      locations where FSU immigrants have settled: the USA, Germany, and Israel. For 
      context, we describe the healthcare systems of the three host countries and the two 
      post-Soviet countries to illustrate the contribution of system-level factors on FSU 
      immigrants' health literacy. We identify research gaps and set a future research 
      agenda to help understand FSU immigrants' health literacy across countries. Amidst 
      the ongoing global population changes related to international migration, this 
      article contributes to a broad-scope understanding of health literacy among FSU 
      immigrants related to the system-level factors that may also apply to other 
      immigrants, migrants, and refugees.
FAU - Kostareva, Uliana
AU  - Kostareva U
AUID- ORCID: 0000-0002-0032-6815
AD  - School of Nursing and Dental Hygiene, University of Hawai'i at Mānoa, Honolulu, HI 
      96822, USA.
FAU - Albright, Cheryl L
AU  - Albright CL
AD  - School of Nursing and Dental Hygiene, University of Hawai'i at Mānoa, Honolulu, HI 
      96822, USA.
FAU - Berens, Eva-Maria
AU  - Berens EM
AD  - Interdisciplinary Center for Health Literacy Research, Bielefeld University, 33699 
      Bielefeld, Germany.
FAU - Levin-Zamir, Diane
AU  - Levin-Zamir D
AD  - Department of Health Education and Promotion, Clalit Health Services, School of 
      Public Health, University of Haifa, Haifa 31000, Israel.
FAU - Aringazina, Altyn
AU  - Aringazina A
AD  - Kazakhstan School of Public Health, Medical University, Almaty 050000, Kazakhstan.
FAU - Lopatina, Maria
AU  - Lopatina M
AD  - National Medical Research Center for Therapy and Preventive Medicine of the Ministry 
      of Health of the Russian Federation, 101000 Moscow, Russia.
FAU - Ivanov, Luba L
AU  - Ivanov LL
AD  - Chamberlain College of Nursing, Chamberlain University, Downers Grove, 60515 IL, 
      USA.
FAU - Sentell, Tetine L
AU  - Sentell TL
AD  - Office of Public Health Studies, University of Hawai'i at Mānoa, Honolulu, HI 96822, 
      USA.
LA  - eng
PT  - Journal Article
PT  - Research Support, Non-U.S. Gov't
PT  - Review
DEP - 20200324
TA  - Int J Environ Res Public Health
JT  - International journal of environmental research and public health
JID - 101238455
SB  - IM
MH  - Delivery of Health Care
MH  - *Emigrants and Immigrants
MH  - Germany
MH  - *Health Equity
MH  - *Health Literacy
MH  - Humans
MH  - *Internationality
MH  - Israel
MH  - USSR
MH  - United States
PMC - PMC7142703
OTO - NOTNLM
OT  - *Russian-speaking
OT  - *Soviet
OT  - *access to care
OT  - *healthcare system
OT  - *immigrant
OT  - *migrant
OT  - *refugee
COIS- The authors declare no conflict of interest.
EDAT- 2020/03/28 06:00
MHDA- 2020/10/31 06:00
CRDT- 2020/03/28 06:00
PHST- 2020/01/29 00:00 [received]
PHST- 2020/03/07 00:00 [revised]
PHST- 2020/03/16 00:00 [accepted]
PHST- 2020/03/28 06:00 [entrez]
PHST- 2020/03/28 06:00 [pubmed]
PHST- 2020/10/31 06:00 [medline]
AID - ijerph17062155 [pii]
AID - ijerph-17-02155 [pii]
AID - 10.3390/ijerph17062155 [doi]
PST - epublish
SO  - Int J Environ Res Public Health. 2020 Mar 24;17(6):2155. doi: 
      10.3390/ijerph17062155.

PMID- 27834237
OWN - NLM
STAT- MEDLINE
DCOM- 20180312
LR  - 20180405
IS  - 1544-5208 (Electronic)
IS  - 0278-2715 (Linking)
VI  - 35
IP  - 11
DP  - 2016 Nov 1
TI  - Promoting Health Equity And Population Health: How Americans' Views Differ.
PG  - 1982-1990
AB  - To increase understanding of what Americans think about personal and public health, 
      a national survey of US adults was conducted in 2015-16 to develop a typology of 
      values and beliefs. The survey was commissioned by the Robert Wood Johnson 
      Foundation for its Culture of Health initiative. Six specific population groupings, 
      or segments, were identified. Three segments included people who supported an active 
      government role in health, two segments were characterized by people who were 
      skeptical toward government, and one segment was characterized by people with 
      conflicted attitudes toward government in health. One of the segments, labeled 
      "supportive," included people who had broad concerns about equity and social 
      solidarity and believed in health disparities and the importance of the social 
      determinants of health. People in two of the other segments that supported an active 
      government role in health shared some of these concerns. There is clearly the 
      potential to mobilize all three of these segments in efforts to improve population 
      health and health equity in the United States. For people whose beliefs put them in 
      the more skeptical segments, a focus on building healthier communities at the local 
      level may garner significant support as long as there is private-sector leadership 
      for the effort.
CI  - Project HOPE—The People-to-People Health Foundation, Inc.
FAU - Bye, Larry
AU  - Bye L
AD  - Larry Bye (bye-larry@norc.org) is a senior fellow at NORC at the University of 
      Chicago in San Francisco, California.
FAU - Ghirardelli, Alyssa
AU  - Ghirardelli A
AD  - Alyssa Ghirardelli is a research scientist at NORC at the University of Chicago in 
      San Francisco.
FAU - Fontes, Angela
AU  - Fontes A
AD  - Angela Fontes is a survey methodologist at NORC at the University of Chicago in 
      Chicago, Illinois.
LA  - eng
PT  - Journal Article
PT  - Research Support, Non-U.S. Gov't
PL  - United States
TA  - Health Aff (Millwood)
JT  - Health affairs (Project Hope)
JID - 8303128
SB  - IM
MH  - Culture
MH  - Health Equity/*trends
MH  - *Health Promotion
MH  - Health Status Disparities
MH  - Humans
MH  - Local Government
MH  - *Population Health
MH  - Public Health
MH  - *Public Opinion
MH  - Surveys and Questionnaires
MH  - United States
OTO - NOTNLM
OT  - *Health Communication
OT  - *Segmentation
OT  - *Typology
EDAT- 2016/11/12 06:00
MHDA- 2018/03/13 06:00
CRDT- 2016/11/12 06:00
PHST- 2016/11/12 06:00 [entrez]
PHST- 2016/11/12 06:00 [pubmed]
PHST- 2018/03/13 06:00 [medline]
AID - 35/11/1982 [pii]
AID - 10.1377/hlthaff.2016.0730 [doi]
PST - ppublish
SO  - Health Aff (Millwood). 2016 Nov 1;35(11):1982-1990. doi: 10.1377/hlthaff.2016.0730.

PMID- 32896177
OWN - NLM
STAT- MEDLINE
DCOM- 20200930
LR  - 20201218
IS  - 1552-6127 (Electronic)
IS  - 1090-1981 (Linking)
VI  - 47
IP  - 5
DP  - 2020 Oct
TI  - Continuing the Journey Toward Health Equity: Becoming Antiracist in Health Promotion 
      Research and Practice.
PG  - 665-670
LID - 10.1177/1090198120954393 [doi]
AB  - Health education and promotion researchers and practitioners are committed to 
      eliminating health disparities, and the Society for Public Health Education (SOPHE) 
      has continuously supported this effort through its journals, professional 
      development, annual conferences, and advocacy. The COVID-19 pandemic elucidated 
      inequities directly caused by racism and other social determinants of health. In 
      order to achieve health equity, we need to become antiracist in our research, 
      practice, and advocacy work by standing united against racist policies and 
      practices. I invite us all to heed the call to action on these five points: place 
      racism on the agenda, practice cultural humility, claim your privilege and eliminate 
      microaggressions, utilize strategies that promote inclusion and equity, and embrace 
      your inner leader and activist. Just as SOPHE as an organization pivoted its annual 
      conference from on ground to virtual in March 2020, so can we be innovative and 
      brave as professionals to face the hard work and dedication needed to become 
      antiracist.
FAU - Breny, Jean M
AU  - Breny JM
AUID- ORCID: 0000-0002-3988-8583
AD  - Southern Connecticut State University, New Haven, CT, USA.
LA  - eng
PT  - Journal Article
DEP - 20200908
PL  - United States
TA  - Health Educ Behav
JT  - Health education & behavior : the official publication of the Society for Public 
      Health Education
JID - 9704962
SB  - IM
MH  - Betacoronavirus
MH  - COVID-19
MH  - Coronavirus Infections/*epidemiology
MH  - Health Equity/*organization & administration/standards
MH  - Health Promotion/*organization & administration/standards
MH  - Humans
MH  - Pandemics
MH  - Pneumonia, Viral/*epidemiology
MH  - Racism
MH  - SARS-CoV-2
MH  - Social Determinants of Health/*ethnology
OTO - NOTNLM
OT  - *antiracism
OT  - *health education
OT  - *health equity
OT  - *health promotion
EDAT- 2020/09/09 06:00
MHDA- 2020/10/02 06:00
CRDT- 2020/09/08 08:44
PHST- 2020/09/09 06:00 [pubmed]
PHST- 2020/10/02 06:00 [medline]
PHST- 2020/09/08 08:44 [entrez]
AID - 10.1177/1090198120954393 [doi]
PST - ppublish
SO  - Health Educ Behav. 2020 Oct;47(5):665-670. doi: 10.1177/1090198120954393. Epub 2020 
      Sep 8.

PMID- 26599029
OWN - NLM
STAT- MEDLINE
DCOM- 20170206
LR  - 20170206
IS  - 1550-5022 (Electronic)
IS  - 1078-4659 (Linking)
VI  - 22 Suppl 1
DP  - 2016 Jan-Feb
TI  - Promoting Health Equity and Optimal Health for All.
PG  - S5-7
LID - 10.1097/PHH.0000000000000377 [doi]
FAU - Jarris, Paul
AU  - Jarris P
AD  - Association of State and Territorial Health Officials, Arlington, Virginia.
FAU - Savage-Narva, Yolanda
AU  - Savage-Narva Y
FAU - Lupi, Monica Valdes
AU  - Lupi MV
LA  - eng
PT  - Editorial
PL  - United States
TA  - J Public Health Manag Pract
JT  - Journal of public health management and practice : JPHMP
JID - 9505213
SB  - T
MH  - Health Equity/*standards
MH  - Health Promotion/*methods/*standards
MH  - Humans
EDAT- 2015/11/26 06:00
MHDA- 2017/02/07 06:00
CRDT- 2015/11/25 06:00
PHST- 2015/11/25 06:00 [entrez]
PHST- 2015/11/26 06:00 [pubmed]
PHST- 2017/02/07 06:00 [medline]
AID - 00124784-201601001-00002 [pii]
AID - 10.1097/PHH.0000000000000377 [doi]
PST - ppublish
SO  - J Public Health Manag Pract. 2016 Jan-Feb;22 Suppl 1:S5-7. doi: 
      10.1097/PHH.0000000000000377.

PMID- 32357457
OWN - NLM
STAT- MEDLINE
DCOM- 20200508
LR  - 20201218
IS  - 1660-4601 (Electronic)
IS  - 1661-7827 (Print)
IS  - 1660-4601 (Linking)
VI  - 17
IP  - 9
DP  - 2020 Apr 26
TI  - Interdisciplinary Perspectives on Health Literacy Research Around the World: More 
      Important Than Ever in a Time of COVID-19.
LID - 10.3390/ijerph17093010 [doi]
LID - 3010
AB  - As we write our editorial for a health literacy special issue in the midst of the 
      international COVID-19 crisis, we take this opportunity to highlight the importance 
      of individual, community, and population health literacy. We are not only in a 
      "pandemic" but also an "infodemic". Health literacy is more important than ever in 
      the face of these global health threats, which have impacted outcomes across the 
      levels of the socio-ecological model (SEM), including individual health behaviors, 
      family relationships, organizational behavior, state policy-making, national 
      mortality statistics, and the international economy in the span of weeks. Our 
      special issue sought to pull together interdisciplinary threads guided by two 
      principles. The first was defining health literacy as essential skills and 
      situational resources needed for people to find, understand, evaluate, communicate, 
      and use information and services in a variety of forms across various settings 
      throughout their life course to promote health and wellbeing. The second was the 
      idea that enhancing health literacy in populations and systems is critical to 
      achieving health equity. In this time of public health need across traditional 
      borders, the inter-sectoral and international perspectives of special issue articles 
      are more urgent than ever. A greater understanding, appreciation, and application of 
      health literacy can support policy action on multiple levels to address major public 
      health challenges. Health literacy should be built deliberately as a 
      population-level resource and community asset. We have summarized the set of 
      articles in this special issue across the levels of the SEM, hoping their thoughtful 
      considerations and interesting findings will help to support global health and 
      wellness and inspire future research, policy, and practice in this global public 
      health emergency and beyond.
FAU - Sentell, Tetine
AU  - Sentell T
AD  - Office of Public Health Studies, University of Hawai'i at Mānoa, Honolulu, HI 96822, 
      USA.
FAU - Vamos, Sandra
AU  - Vamos S
AUID- ORCID: 0000-0003-3049-506X
AD  - School of Interdisciplinary Health Programs, Western Michigan University, Kalamazoo, 
      MI 49008, USA.
FAU - Okan, Orkan
AU  - Okan O
AUID- ORCID: 0000-0003-1714-4783
AD  - Interdisciplinary Center for Health Literacy Research, Bielefeld University, 33615 
      Bielefeld, Germany.
LA  - eng
GR  - 01EL1824A/Federal Ministry of Education and Research: Health Literacy in Childhood 
      and Adolescence/International
PT  - Editorial
DEP - 20200426
TA  - Int J Environ Res Public Health
JT  - International journal of environmental research and public health
JID - 101238455
SB  - IM
MH  - Betacoronavirus
MH  - COVID-19
MH  - *Coronavirus Infections
MH  - Health Equity
MH  - *Health Knowledge, Attitudes, Practice
MH  - *Health Literacy
MH  - *Health Promotion
MH  - Humans
MH  - *Pandemics
MH  - *Pneumonia, Viral
MH  - Policy Making
MH  - Public Health
MH  - SARS-CoV-2
PMC - PMC7246523
OTO - NOTNLM
OT  - *COVID-19
OT  - *education
OT  - *equity
OT  - *global
OT  - *health education
OT  - *health literacy
OT  - *infodemic
OT  - *interdisciplinary
OT  - *perspectives
OT  - *public health
OT  - *trend
COIS- The authors declare no conflict of interest.
EDAT- 2020/05/03 06:00
MHDA- 2020/05/10 06:00
CRDT- 2020/05/03 06:00
PHST- 2020/04/01 00:00 [received]
PHST- 2020/04/22 00:00 [revised]
PHST- 2020/04/22 00:00 [accepted]
PHST- 2020/05/03 06:00 [entrez]
PHST- 2020/05/03 06:00 [pubmed]
PHST- 2020/05/10 06:00 [medline]
AID - ijerph17093010 [pii]
AID - ijerph-17-03010 [pii]
AID - 10.3390/ijerph17093010 [doi]
PST - epublish
SO  - Int J Environ Res Public Health. 2020 Apr 26;17(9):3010. doi: 
      10.3390/ijerph17093010.

PMID- 32959216
OWN - NLM
STAT- MEDLINE
DCOM- 20201223
LR  - 20210110
IS  - 1468-2869 (Electronic)
IS  - 1099-3460 (Print)
IS  - 1099-3460 (Linking)
VI  - 97
IP  - 6
DP  - 2020 Dec
TI  - Addressing Food Insecurity through a Health Equity Lens: a Case Study of Large Urban 
      School Districts during the COVID-19 Pandemic.
PG  - 759-775
LID - 10.1007/s11524-020-00476-0 [doi]
AB  - Reduced access to school meals during public health emergencies can accelerate food 
      insecurity and nutritional status, particularly for low-income children in urban 
      areas. To prevent the exacerbation of health disparities, there is a need to 
      understand the implementation of meal distribution among large urban school 
      districts during emergencies and to what degree these strategies provide equitable 
      meal access. Our case study of four large urban school districts during the COVID-19 
      pandemic aims to address these knowledge gaps. Guided by the Getting to Equity (GTE) 
      framework, we conducted a mixed-methods study evaluating emergency meal distribution 
      and strategy implementation in four large urban school districts (Chicago Public 
      Schools, Houston Independent School District, Los Angeles Unified School District, 
      and New York City Department of Education). We gathered data from school district 
      websites on (1) meal service and delivery sites and (2) district documents, 
      policies, communication, and resources. Using qualitative coding approaches, we 
      identified unique and shared district strategies to address meal distribution and 
      communications during the pandemic according to the four components of the GTE 
      framework: increase healthy options, reduce deterrents, build on community capacity, 
      and increase social and economic resources. We matched district census tract 
      boundaries to demographic data from the 2018 American Community Survey and United 
      States Department of Agriculture food desert data, and used geographic information 
      systems (GIS) software to identify meal site locations relative to student 
      population, areas of high poverty and high minority populations, and food deserts. 
      We found that all districts developed strategies to optimize meal provision, which 
      varied across case site. Strategies to increase healthy options included serving 
      adults and other members of the general public, providing timely information on meal 
      site locations, and promoting consumption of a balanced diet. The quantity and 
      frequency of meals served varied, and the degree to which districts promoted 
      high-quality nutrition was limited. Reducing deterrents related to using inclusive 
      language and images and providing safety information on social distancing practices 
      in multiple languages. Districts built community capacity through partnering with 
      first responder, relief, and other community organizations. Increased social and 
      economic resources were illustrated by providing technology assistance to families, 
      childcare referrals for essential workers, and other wellness resources. Geospatial 
      analysis suggests that service locations across cities varied to some degree by 
      demographics and food environment, with potential gaps in reach. This study 
      identifies strategies that have the potential to increase equitable access to 
      nutrition assistance programs. Our findings can support (1) ongoing efforts to 
      address child food insecurity during the pandemic and (2) future meal provision 
      through programs like the Summer Food Service Program and Seamless Summer Option. 
      Future research should further examine the rationale behind meal site placement and 
      how site availability changed over time.
FAU - McLoughlin, Gabriella M
AU  - McLoughlin GM
AUID- ORCID: 0000-0002-7731-2382
AD  - Implementation Science Center for Cancer Control and Prevention Research Center, 
      Brown School, Washington University in St. Louis, One Brookings Drive, St. Louis, 
      MO, 63130, USA. gmcloughlin@wustl.edu.
AD  - Department of Surgery (Division of Public Health Sciences), Washington University 
      School of Medicine, Washington University in St. Louis, St. Louis, MO, 63110, USA. 
      gmcloughlin@wustl.edu.
FAU - McCarthy, Julia A
AU  - McCarthy JA
AD  - Laurie M. Tisch Center for Food, Education & Policy, Teachers College, Columbia 
      University, 525 West 120th Street, Box 137, New York, NY, 10027, USA.
FAU - McGuirt, Jared T
AU  - McGuirt JT
AD  - Department of Nutrition, University of North Carolina Greensboro, 319 College 
      Avenue, 318 Stone Building, Greensboro, NC, 27412, USA.
FAU - Singleton, Chelsea R
AU  - Singleton CR
AD  - Department of Kinesiology and Community Health, University of Illinois at 
      Urbana-Champaign, 1206 Fourth Street, Champaign, IL, 61820, USA.
FAU - Dunn, Caroline G
AU  - Dunn CG
AD  - Department of Health Policy and Management, Harvard T.H. Chan School of Public 
      Health, 677 Huntington Avenue, Boston, MA, 02115, USA.
FAU - Gadhoke, Preety
AU  - Gadhoke P
AD  - Department of Pharmacy Administration & Public Health, College of Pharmacy & Health 
      Sciences, St. John's University, 175-05 Horace Harding Expressway Room 214, Queens, 
      NY, 11365, USA.
LA  - eng
PT  - Journal Article
PT  - Research Support, Non-U.S. Gov't
PT  - Research Support, U.S. Gov't, P.H.S.
TA  - J Urban Health
JT  - Journal of urban health : bulletin of the New York Academy of Medicine
JID - 9809909
SB  - IM
MH  - COVID-19/*epidemiology
MH  - Child
MH  - Female
MH  - Food Assistance/*organization & administration/statistics & numerical data
MH  - *Food Insecurity
MH  - Food Services/*organization & administration/statistics & numerical data
MH  - Health Equity/*statistics & numerical data
MH  - Humans
MH  - Male
MH  - Meals
MH  - Pandemics
MH  - Poverty
MH  - SARS-CoV-2
MH  - Schools/*organization & administration/statistics & numerical data
MH  - Socioeconomic Factors
MH  - United States
MH  - United States Department of Agriculture
MH  - Urban Population
PMC - PMC7505491
OTO - NOTNLM
OT  - *COVID-19
OT  - *Food insecurity
OT  - *Urban schools
EDAT- 2020/09/23 06:00
MHDA- 2020/12/29 06:00
CRDT- 2020/09/22 05:44
PHST- 2020/09/23 06:00 [pubmed]
PHST- 2020/12/29 06:00 [medline]
PHST- 2020/09/22 05:44 [entrez]
AID - 10.1007/s11524-020-00476-0 [pii]
AID - 476 [pii]
AID - 10.1007/s11524-020-00476-0 [doi]
PST - ppublish
SO  - J Urban Health. 2020 Dec;97(6):759-775. doi: 10.1007/s11524-020-00476-0.

PMID- 26703647
OWN - NLM
STAT- MEDLINE
DCOM- 20160804
LR  - 20191127
IS  - 1660-4601 (Electronic)
IS  - 1661-7827 (Print)
IS  - 1660-4601 (Linking)
VI  - 13
IP  - 1
DP  - 2015 Dec 22
TI  - Reducing Health Disparities and Improving Health Equity in Saint Lucia.
PG  - ijerph13010037
LID - 10.3390/ijerph13010037 [doi]
LID - 37
AB  - St. Lucia is an island nation in the Eastern Caribbean, with a population of 179,000 
      people, where chronic health conditions, such as hypertension and diabetes, are 
      significant. The purpose of this pilot study is to create a model for community 
      health education, tracking, and monitoring of these health conditions, research 
      training, and policy interventions in St. Lucia, which may apply to other Caribbean 
      populations, including those in the U.S. This paper reports on phase one of the 
      study, which utilized a mixed method analytic approach. Adult clients at risk for, 
      or diagnosed with, diabetes (n = 157), and health care providers/clinic 
      administrators (n = 42), were recruited from five healthcare facilities in St. Lucia 
      to assess their views on health status, health services, and improving health 
      equity. Preliminary content analyses indicated that patients and providers 
      acknowledge the relatively high prevalence of diabetes and other chronic illnesses, 
      recognize the impact that socioeconomic status has on health outcomes, and desire 
      improved access to healthcare and improvements to healthcare infrastructures. These 
      findings could inform strategies, such as community education and workforce 
      development, which may help improve health outcomes among St. Lucians with chronic 
      health conditions, and inform similar efforts among other selected populations.
FAU - Holden, Kisha
AU  - Holden K
AD  - Satcher Health Leadership Institute, Morehouse School of Medicine, 720 Westview 
      Drive SW, Atlanta, GA 30310, USA. kholden@msm.edu.
FAU - Charles, Lisa
AU  - Charles L
AD  - Victoria Hospital, Hospital Road, Castries P.O. Box 1750, St. Lucia. 
      lisa_charles@hotmail.com.
FAU - King, Stephen
AU  - King S
AD  - Tapion Hospital, Tapion Road, Castries P.O. Box 1780, St. Lucia. kings@candw.lc.
FAU - McGregor, Brian
AU  - McGregor B
AD  - Satcher Health Leadership Institute, Morehouse School of Medicine, 720 Westview 
      Drive SW, Atlanta, GA 30310, USA. bmcgregor@msm.edu.
FAU - Satcher, David
AU  - Satcher D
AD  - Satcher Health Leadership Institute, Morehouse School of Medicine, 720 Westview 
      Drive SW, Atlanta, GA 30310, USA. dsatcher@msm.edu.
FAU - Belton, Allyson
AU  - Belton A
AD  - Satcher Health Leadership Institute, Morehouse School of Medicine, 720 Westview 
      Drive SW, Atlanta, GA 30310, USA. abelton@msm.edu.
LA  - eng
GR  - P20 MD006881/MD/NIMHD NIH HHS/United States
GR  - U54 CA118638/CA/NCI NIH HHS/United States
GR  - U54 MD008173/MD/NIMHD NIH HHS/United States
GR  - P20MD006881/MD/NIMHD NIH HHS/United States
PT  - Journal Article
PT  - Research Support, N.I.H., Extramural
DEP - 20151222
TA  - Int J Environ Res Public Health
JT  - International journal of environmental research and public health
JID - 101238455
SB  - IM
MH  - Adult
MH  - Chronic Disease
MH  - Diabetes Mellitus/diagnosis/epidemiology/*therapy
MH  - Female
MH  - Health Education/*methods
MH  - *Health Equity
MH  - *Health Policy
MH  - *Health Status Disparities
MH  - Humans
MH  - Hypertension/diagnosis/epidemiology/*therapy
MH  - Male
MH  - Pilot Projects
MH  - Prevalence
MH  - *Public Health Surveillance
MH  - Qualitative Research
MH  - Saint Lucia/epidemiology
MH  - United States
PMC - PMC4730428
OTO - NOTNLM
OT  - St. Lucia
OT  - diabetes
OT  - health equity
OT  - hypertension
EDAT- 2015/12/26 06:00
MHDA- 2016/08/05 06:00
CRDT- 2015/12/26 06:00
PHST- 2015/08/15 00:00 [received]
PHST- 2015/11/04 00:00 [revised]
PHST- 2015/11/09 00:00 [accepted]
PHST- 2015/12/26 06:00 [entrez]
PHST- 2015/12/26 06:00 [pubmed]
PHST- 2016/08/05 06:00 [medline]
AID - ijerph13010037 [pii]
AID - ijerph-13-00037 [pii]
AID - 10.3390/ijerph13010037 [doi]
PST - epublish
SO  - Int J Environ Res Public Health. 2015 Dec 22;13(1):ijerph13010037. doi: 
      10.3390/ijerph13010037.

PMID- 26672406
OWN - NLM
STAT- MEDLINE
DCOM- 20180226
LR  - 20191008
IS  - 1550-5022 (Electronic)
IS  - 1078-4659 (Print)
IS  - 1078-4659 (Linking)
VI  - 22
IP  - 5
DP  - 2016 Sep-Oct
TI  - Early Childhood Education to Promote Health Equity: A Community Guide Systematic 
      Review.
PG  - E1-8
LID - 10.1097/PHH.0000000000000378 [doi]
AB  - CONTEXT: Children in low-income and racial and ethnic minority families often 
      experience delays in development by 3 years of age and may benefit from center-based 
      early childhood education. DESIGN: A meta-analysis on the effects of early childhood 
      education by Kay and Pennucci best met Community Guide criteria and forms the basis 
      of this review. RESULTS: There were increases in intervention compared with control 
      children in standardized test scores (median = 0.29 SD) and high school graduation 
      (median = 0.20 SD) and decreases in grade retention (median = 0.23 SD) and special 
      education assignment (median = 0.28 SD). There were decreases in crime (median = 
      0.23 SD) and teen births (median = 0.46 SD) and increases in emotional 
      self-regulation (median = 0.21 SD) and emotional development (median = 0.04 SD). All 
      effects were favorable, but not all were statistically significant. Effects were 
      also long-lasting. CONCLUSIONS: Because many programs are designed to increase 
      enrollment for high-risk students and communities, they are likely to advance health 
      equity.
FAU - Hahn, Robert A
AU  - Hahn RA
AD  - Community Guide Branch, Division of Public Health Information Dissemination, Center 
      for Surveillance, Epidemiology, and Laboratory Services (Drs Hahn and Knopf), 
      Centers for Disease Control and Prevention (CDC), Atlanta, Georgia; National 
      Institute for Early Education Research, Rutgers University, New Brunswick, New 
      Jersey (Dr Barnett); Office of the Associate Director for Science (Dr Truman) and 
      Division of Adolescent & School Health (Dr Hunt), National Center for HIV/AIDS, 
      Viral Hepatitis, STD & TB Prevention, CDC, Atlanta, Georgia; UMDNJ-New Jersey 
      Medical School, Newark (Dr Johnson); UCLA Fielding School of Public Health, Los 
      Angeles, California (Dr Fielding); University of Toronto, Toronto, Ontario, Canada 
      (Dr Muntaner); Morehouse School of Medicine, Atlanta, Georgia (Dr Jones); and 
      Departments of Public Health and Psychiatry, Columbia University, New York (Dr 
      Fullilove).
FAU - Barnett, W Steven
AU  - Barnett WS
FAU - Knopf, John A
AU  - Knopf JA
FAU - Truman, Benedict I
AU  - Truman BI
FAU - Johnson, Robert L
AU  - Johnson RL
FAU - Fielding, Jonathan E
AU  - Fielding JE
FAU - Muntaner, Carles
AU  - Muntaner C
FAU - Jones, Camara Phyllis
AU  - Jones CP
FAU - Fullilove, Mindy T
AU  - Fullilove MT
FAU - Hunt, Pete C
AU  - Hunt PC
CN  - Community Preventive Services Task Force
LA  - eng
GR  - CC999999/Intramural CDC HHS/United States
PT  - Journal Article
PT  - Meta-Analysis
PT  - Review
PT  - Systematic Review
TA  - J Public Health Manag Pract
JT  - Journal of public health management and practice : JPHMP
JID - 9505213
SB  - T
MH  - Child, Preschool
MH  - Continental Population Groups/statistics & numerical data
MH  - Female
MH  - Health Education/*methods/standards
MH  - Health Equity/*standards
MH  - Health Promotion/*methods
MH  - Humans
MH  - Income/statistics & numerical data
MH  - Male
MH  - Minority Groups/psychology
MH  - Risk Factors
MH  - Students/*psychology
MH  - United States
PMC - PMC4969181
MID - NIHMS745955
OID - NLM: HHSPA745955 [Available on 09/01/17]
EDAT- 2015/12/18 06:00
MHDA- 2018/02/27 06:00
CRDT- 2015/12/18 06:00
PHST- 2015/12/18 06:00 [entrez]
PHST- 2015/12/18 06:00 [pubmed]
PHST- 2018/02/27 06:00 [medline]
AID - 10.1097/PHH.0000000000000378 [doi]
PST - ppublish
SO  - J Public Health Manag Pract. 2016 Sep-Oct;22(5):E1-8. doi: 
      10.1097/PHH.0000000000000378.

PMID- 32590465
OWN - NLM
STAT- MEDLINE
DCOM- 20201230
LR  - 20210920
IS  - 1938-808X (Electronic)
IS  - 1040-2446 (Print)
IS  - 1040-2446 (Linking)
VI  - 95
IP  - 12
DP  - 2020 Dec
TI  - Reconsidering Systems-Based Practice: Advancing Structural Competency, Health 
      Equity, and Social Responsibility in Graduate Medical Education.
PG  - 1817-1822
LID - 10.1097/ACM.0000000000003559 [doi]
AB  - Health inequities stem from systematic, pervasive social and structural forces. 
      These forces marginalize populations and create the circumstances that disadvantage 
      these groups, as reflected in differences in outcomes like life expectancy and 
      infant mortality and in inequitable access to and delivery of health care resources. 
      To help eradicate these inequities, physicians must understand racism, sexism, 
      oppression, historical marginalization, power, privilege, and other sociopolitical 
      and economic forces that sustain and create inequities. A new educational paradigm 
      emphasizing the knowledge, skills, and attitudes to achieve health equity is 
      needed.Systems-based practice is the graduate medical education core competency that 
      focuses on complex systems and physicians' roles within them; it includes topics 
      like multidisciplinary team-based care, patient safety, cost containment, 
      end-of-life goals, and quality improvement. This competency, however, is largely 
      health care centric and does not train physicians to engage with the complexities of 
      the social and structural determinants of health or to partner with systems and 
      communities that are outside health care.The authors propose a new core competency 
      centered on health equity, social responsibility, and structural competency to 
      address this gap in graduate medical education. For the development of this new 
      competency, the authors draw on existing, innovative undergraduate and graduate 
      medical pedagogy and public health, health services research, and social medicine 
      frameworks. They describe how this new competency would inform graduate medical 
      education and clinical care and encourage future physicians to engage in the work of 
      health equity.
FAU - Castillo, Enrico G
AU  - Castillo EG
AD  - E.G. Castillo is a psychiatrist, Los Angeles County Department of Mental Health, and 
      assistant professor, Jane and Terry Semel Institute for Neuroscience and Human 
      Behavior at UCLA, Center for Social Medicine and Humanities, Department of 
      Psychiatry and Biobehavioral Sciences, David Geffen School of Medicine, University 
      of California, Los Angeles, Los Angeles, California; ORCID: 
      https://orcid.org/0000-0002-3807-1125.
FAU - Isom, Jessica
AU  - Isom J
AD  - J. Isom is a community psychiatrist, Codman Square Health Center, Dorchester, 
      Massachusetts.
FAU - DeBonis, Katrina L
AU  - DeBonis KL
AD  - K.L. DeBonis is assistant professor, Jane and Terry Semel Institute for Neuroscience 
      and Human Behavior at UCLA, Department of Psychiatry and Biobehavioral Sciences, 
      David Geffen School of Medicine, University of California, Los Angeles, Los Angeles, 
      California.
FAU - Jordan, Ayana
AU  - Jordan A
AD  - A. Jordan is assistant professor, Department of Psychiatry, Yale School of Medicine, 
      New Haven, Connecticut, and addiction psychiatrist, Community Mental Health Center, 
      New Haven, Connecticut; ORCID: https://orcid.org/0000-0002-7850-8096.
FAU - Braslow, Joel T
AU  - Braslow JT
AD  - J.T. Braslow is professor, Jane and Terry Semel Institute for Neuroscience and Human 
      Behavior at UCLA, Center for Social Medicine and Humanities, Department of 
      Psychiatry and Biobehavioral Sciences, David Geffen School of Medicine, University 
      of California, Los Angeles, Los Angeles, California.
FAU - Rohrbaugh, Robert
AU  - Rohrbaugh R
AD  - R. Rohrbaugh is professor, Department of Psychiatry, Yale School of Medicine, New 
      Haven, Connecticut; ORCID: https://orcid.org/0000-0002-4969-4352.
LA  - eng
GR  - UL1 TR000124/TR/NCATS NIH HHS/United States
GR  - UL1 TR001863/TR/NCATS NIH HHS/United States
GR  - UL1 TR001881/TR/NCATS NIH HHS/United States
PT  - Journal Article
PT  - Research Support, N.I.H., Extramural
TA  - Acad Med
JT  - Academic medicine : journal of the Association of American Medical Colleges
JID - 8904605
SB  - AIM
SB  - IM
MH  - *Accreditation
MH  - *Clinical Competence
MH  - *Education, Medical, Graduate
MH  - *Health Equity
MH  - Humans
MH  - *Social Responsibility
MH  - United States
PMC - PMC8279228
MID - NIHMS1718595
EDAT- 2020/06/27 06:00
MHDA- 2020/12/31 06:00
CRDT- 2020/06/27 06:00
PHST- 2020/06/27 06:00 [pubmed]
PHST- 2020/12/31 06:00 [medline]
PHST- 2020/06/27 06:00 [entrez]
AID - 00001888-202012000-00020 [pii]
AID - 10.1097/ACM.0000000000003559 [doi]
PST - ppublish
SO  - Acad Med. 2020 Dec;95(12):1817-1822. doi: 10.1097/ACM.0000000000003559.

PMID- 32235594
OWN - NLM
STAT- MEDLINE
DCOM- 20201029
LR  - 20201029
IS  - 1660-4601 (Electronic)
IS  - 1661-7827 (Print)
IS  - 1660-4601 (Linking)
VI  - 17
IP  - 7
DP  - 2020 Mar 30
TI  - Smart City and High-Tech Urban Interventions Targeting Human Health: An 
      Equity-Focused Systematic Review.
LID - 10.3390/ijerph17072325 [doi]
LID - 2325
AB  - Urban infrastructure systems responsible for the provision of energy, 
      transportation, shelter, and communication to populations are important determinants 
      of health and health equity. The term "smart city" has been used synonymously with 
      other terms, such as "digital city", "sustainable city", and "information city", 
      even though definitional distinctions exist between terms. In this review, we use 
      "smart cities" as a catch-all term to refer to an emerging concept in urban 
      governance practice and scholarship that has been increasingly applied to achieve 
      public health aims. The objective of this systematic review was to document and 
      analyze the inclusion of equity considerations and dimensions (i.e., a measurement, 
      analytical, or dialectical focus on systematic disparities in health between groups) 
      in smart city interventions aimed to improve human health and well-being. Systematic 
      searches were carried out in the Cumulative Index to Nursing and Allied Health 
      Literature (CINAHL), Psychological Information Database (PsycINFO), the PubMed 
      database from the National Center for Biotechnology Information, Elsevier's database 
      Scopus, and Web of Science, returning 3219 titles. Ultimately, 28 articles were 
      retained, assessed, and coded for their inclusion of equity characteristics using 
      the Cochrane PROGRESS-Plus tool (referring to (P) place of residence, (R) race, (O) 
      occupation, (G) gender, (R) religion, (E) education, (S) socio-economic status 
      (SES), and (S) social capital). The most frequently included equity considerations 
      in smart city health interventions were place of residence, SES, social capital, and 
      personal characteristics; conversely, occupation, gender or sex, religion, race, 
      ethnicity, culture, language, and education characteristics were comparatively less 
      featured in such interventions. Overall, it appears that most of intervention 
      evaluations assessed in this review are still in the early testing phases, and thus 
      did not include or feature robust evaluative designs or commercially available 
      technologies.
FAU - Buttazzoni, Adrian
AU  - Buttazzoni A
AUID- ORCID: 0000-0002-1508-5946
AD  - School of Planning, Faculty of Environment, University of Waterloo, Waterloo, ON N2L 
      3G1, Canada.
AD  - Geographies of Health in Place, Planning, and Public Health Lab, Faculty of 
      Environment, University of Waterloo, Waterloo, ON N2L 3G1, Canada.
FAU - Veenhof, Marta
AU  - Veenhof M
AD  - School of Planning, Faculty of Environment, University of Waterloo, Waterloo, ON N2L 
      3G1, Canada.
AD  - Geographies of Health in Place, Planning, and Public Health Lab, Faculty of 
      Environment, University of Waterloo, Waterloo, ON N2L 3G1, Canada.
FAU - Minaker, Leia
AU  - Minaker L
AD  - School of Planning, Faculty of Environment, University of Waterloo, Waterloo, ON N2L 
      3G1, Canada.
AD  - Geographies of Health in Place, Planning, and Public Health Lab, Faculty of 
      Environment, University of Waterloo, Waterloo, ON N2L 3G1, Canada.
AD  - School of Public Health and Health Systems, Faculty of Applied Health Sciences, 
      University of Waterloo, Waterloo, ON N2L 3G1, Canada.
AD  - University Avenue West, Environment Building 3, Waterloo, ON N2L 3G1, Canada.
LA  - eng
PT  - Journal Article
PT  - Systematic Review
DEP - 20200330
TA  - Int J Environ Res Public Health
JT  - International journal of environmental research and public health
JID - 101238455
SB  - IM
MH  - Cities
MH  - Ethnic Groups
MH  - *Health Equity
MH  - *Health Promotion
MH  - Humans
MH  - Social Class
MH  - Technology
MH  - *Urban Health
PMC - PMC7177215
OTO - NOTNLM
OT  - *built environment
OT  - *equity
OT  - *interventions
OT  - *review
OT  - *smart cities
OT  - *urban health
COIS- The authors declare no conflict of interest.
EDAT- 2020/04/03 06:00
MHDA- 2020/10/30 06:00
CRDT- 2020/04/03 06:00
PHST- 2020/01/31 00:00 [received]
PHST- 2020/03/25 00:00 [revised]
PHST- 2020/03/26 00:00 [accepted]
PHST- 2020/04/03 06:00 [entrez]
PHST- 2020/04/03 06:00 [pubmed]
PHST- 2020/10/30 06:00 [medline]
AID - ijerph17072325 [pii]
AID - ijerph-17-02325 [pii]
AID - 10.3390/ijerph17072325 [doi]
PST - epublish
SO  - Int J Environ Res Public Health. 2020 Mar 30;17(7):2325. doi: 
      10.3390/ijerph17072325.

PMID- 26699339
OWN - NLM
STAT- MEDLINE
DCOM- 20180405
LR  - 20181202
IS  - 2213-0772 (Electronic)
IS  - 2213-0764 (Linking)
VI  - 3
IP  - 4
DP  - 2015 Dec
TI  - Global health: Leveraging delivery science to improve health and achieve health 
      equity.
PG  - 179
LID - S2213-0764(15)00100-1 [pii]
LID - 10.1016/j.hjdsi.2015.11.001 [doi]
FAU - Hudspeth, James
AU  - Hudspeth J
AD  - Boston Medical Center, Boston, MA, USA. Electronic address: 
      jameschudspeth@gmail.com.
FAU - Parr, Jonathan B
AU  - Parr JB
AD  - University of North Carolina, Chapel Hill, NC, USA.
LA  - eng
PT  - Editorial
PT  - Introductory Journal Article
PL  - Netherlands
TA  - Healthc (Amst)
JT  - Healthcare (Amsterdam, Netherlands)
JID - 101622189
SB  - IM
MH  - Delivery of Health Care
MH  - *Global Health
MH  - *Health Equity
MH  - Health Promotion
MH  - Health Services Accessibility
MH  - Humans
MH  - Socioeconomic Factors
EDAT- 2015/12/25 06:00
MHDA- 2018/04/06 06:00
CRDT- 2015/12/25 06:00
PHST- 2015/12/25 06:00 [entrez]
PHST- 2015/12/25 06:00 [pubmed]
PHST- 2018/04/06 06:00 [medline]
AID - S2213-0764(15)00100-1 [pii]
AID - 10.1016/j.hjdsi.2015.11.001 [doi]
PST - ppublish
SO  - Healthc (Amst). 2015 Dec;3(4):179. doi: 10.1016/j.hjdsi.2015.11.001.

PMID- 31066654
OWN - NLM
STAT- MEDLINE
DCOM- 20200128
LR  - 20200909
IS  - 2242-3982 (Electronic)
IS  - 1239-9736 (Print)
IS  - 1239-9736 (Linking)
VI  - 78
IP  - 2
DP  - 2019 Jan-Dec
TI  - Collaborative approaches to wellness and health equity in the Circumpolar North: 
      Introduction to the Special Issue.
PG  - 1608084
LID - 10.1080/22423982.2019.1608084 [doi]
LID - 1608084
AB  - This special issue brings together a series of papers that were presented at the 
      Northern, Rural, and Remote Health Conference in Labrador, Canada. In this 
      collection, scholars and community leaders use local examples to explore some of the 
      most pressing issues in Circumpolar health: Indigenous self-determination in health 
      care and health research; access to traditional medicines; language and identity; 
      youth engagement; mental health; climate change; and health technology. Recognizing 
      the dynamic ways that these topics were raised at the conference, we've included a 
      diverse slate of papers: from commentary essays and case studies, to primary 
      research and evidence synthesis. The goal of this special issue is to bridge local 
      insights, innovations, and varied forms of evidence from the Circumpolar North, with 
      global conversations about health equity, health system transformation, and the 
      rights of Indigenous peoples. This editorial provides an overview of the conference 
      and an introduction to the scholarship that emerged from it.
FAU - Pollock, Nathaniel
AU  - Pollock N
AD  - a Labrador Institute , Memorial University , Happy Valley-Goose Bay , NL , Canada.
AD  - b Division of Community Health and Humanities, Faculty of Medicine , Memorial 
      University , St. John's , NL , Canada.
FAU - Cunsolo, Ashlee
AU  - Cunsolo A
AD  - a Labrador Institute , Memorial University , Happy Valley-Goose Bay , NL , Canada.
AD  - b Division of Community Health and Humanities, Faculty of Medicine , Memorial 
      University , St. John's , NL , Canada.
LA  - eng
PT  - Editorial
PT  - Research Support, Non-U.S. Gov't
TA  - Int J Circumpolar Health
JT  - International journal of circumpolar health
JID - 9713056
SB  - IM
MH  - Canada
MH  - Health Equity/*standards
MH  - Health Promotion/*organization & administration
MH  - Health Services, Indigenous/*standards
MH  - Healthcare Disparities/statistics & numerical data
MH  - Humans
MH  - *Indians, North American
MH  - Newfoundland and Labrador
MH  - Primary Health Care/*standards
PMC - PMC6508046
OTO - NOTNLM
OT  - *Indigenous health
OT  - *Labrador
OT  - *Self-determination
OT  - *health sovereignty
OT  - *health systems
EDAT- 2019/05/09 06:00
MHDA- 2020/01/29 06:00
CRDT- 2019/05/09 06:00
PHST- 2019/05/09 06:00 [entrez]
PHST- 2019/05/09 06:00 [pubmed]
PHST- 2020/01/29 06:00 [medline]
AID - 1608084 [pii]
AID - 10.1080/22423982.2019.1608084 [doi]
PST - ppublish
SO  - Int J Circumpolar Health. 2019 Jan-Dec;78(2):1608084. doi: 
      10.1080/22423982.2019.1608084.

PMID- 32463421
OWN - NLM
STAT- MEDLINE
DCOM- 20201022
LR  - 20201218
IS  - 1538-3598 (Electronic)
IS  - 0098-7484 (Linking)
VI  - 323
IP  - 23
DP  - 2020 Jun 16
TI  - Digital Health Equity as a Necessity in the 21st Century Cures Act Era.
PG  - 2381-2382
LID - 10.1001/jama.2020.7858 [doi]
FAU - Rodriguez, Jorge A
AU  - Rodriguez JA
AD  - Division of General Internal Medicine, Brigham and Women's Hospital, Harvard Medical 
      School, Boston, Massachusetts.
FAU - Clark, Cheryl R
AU  - Clark CR
AD  - Division of General Internal Medicine, Brigham and Women's Hospital, Harvard Medical 
      School, Boston, Massachusetts.
FAU - Bates, David W
AU  - Bates DW
AD  - Division of General Internal Medicine, Brigham and Women's Hospital, Harvard Medical 
      School, Boston, Massachusetts.
LA  - eng
PT  - Journal Article
PL  - United States
TA  - JAMA
JT  - JAMA
JID - 7501160
SB  - AIM
SB  - IM
MH  - Betacoronavirus
MH  - COVID-19
MH  - Computer Literacy
MH  - Coronavirus Infections/epidemiology
MH  - *Health Equity
MH  - Health Literacy
MH  - Humans
MH  - Internet
MH  - Internet Access/statistics & numerical data
MH  - Medical Informatics/*legislation & jurisprudence
MH  - *Needs Assessment
MH  - Pandemics
MH  - Patient Access to Records/legislation & jurisprudence
MH  - Patient Portals/legislation & jurisprudence
MH  - Pneumonia, Viral/epidemiology
MH  - SARS-CoV-2
MH  - Socioeconomic Factors
MH  - Telemedicine/*standards
EDAT- 2020/05/29 06:00
MHDA- 2020/10/23 06:00
CRDT- 2020/05/29 06:00
PHST- 2020/05/29 06:00 [pubmed]
PHST- 2020/10/23 06:00 [medline]
PHST- 2020/05/29 06:00 [entrez]
AID - 2766776 [pii]
AID - 10.1001/jama.2020.7858 [doi]
PST - ppublish
SO  - JAMA. 2020 Jun 16;323(23):2381-2382. doi: 10.1001/jama.2020.7858.

PMID- 32917207
OWN - NLM
STAT- MEDLINE
DCOM- 20210122
LR  - 20210122
IS  - 1475-9276 (Electronic)
IS  - 1475-9276 (Linking)
VI  - 19
IP  - 1
DP  - 2020 Sep 11
TI  - Intersectional equity in health care: assessing complex inequities in primary and 
      secondary care utilization by gender and education in northern Sweden.
PG  - 159
LID - 10.1186/s12939-020-01272-7 [doi]
LID - 159
AB  - BACKGROUND: Knowledge remains scarce about inequities in health care utilization 
      between groups defined, not only by single, but by multiple and intersecting social 
      categories. This study aims to estimate intersectional horizontal inequities in 
      health care utilization by gender and educational level in Northern Sweden, applying 
      a novel methodological approach. METHODS: Data on participants (N = 22,997) aged 
      16-84 years from Northern Sweden came from the 2014 Health on Equal Terms cross 
      sectional survey. Primary (general practitioner) and secondary (specialist doctor) 
      health care utilization and health care needs indicators were self-reported, and 
      sociodemographic information came from registers. Four intersectional categories 
      representing high and low educated men, and high and low educated women, were 
      created, to estimate intersectional (joint, referent, and excess) inequalities, and 
      needs-adjusted horizontal inequities in utilization. RESULTS: Joint inequalities in 
      primary care were large; 8.20 percentage points difference (95%CI: 6.40-9.99) higher 
      utilization among low-educated women than high-educated men. Only the gender 
      referent inequity remained after needs adjustment, with high- (but not low-) 
      educated women utilizing care more frequently than high-educated men (3.66 
      percentage points difference (95%CI: 2.67-5.25)). In contrast, inequalities in 
      specialist visits were dominated by referent educational inequalities, (5.69 
      percentage points difference (95%CI: 2.56-6.19), but with no significant horizontal 
      inequity - by gender, education, or their combination - remaining after needs 
      adjustment. CONCLUSION: This study suggests a complex interaction of gender and 
      educational inequities in access to care in Northern Sweden, with horizontal equity 
      observable for secondary but not primary care. The study thereby illustrates the 
      unique knowledge gained from an intersectional perspective to equity in health care.
FAU - Nyamande, Fortune N
AU  - Nyamande FN
AD  - Department of Epidemiology and Global Health, Umeå University, 901 87, Umeå, Sweden.
FAU - Mosquera, Paola A
AU  - Mosquera PA
AD  - Department of Epidemiology and Global Health, Umeå University, 901 87, Umeå, Sweden.
FAU - San Sebastián, Miguel
AU  - San Sebastián M
AD  - Department of Epidemiology and Global Health, Umeå University, 901 87, Umeå, Sweden.
FAU - Gustafsson, Per E
AU  - Gustafsson PE
AUID- ORCID: 0000-0002-3972-5362
AD  - Department of Epidemiology and Global Health, Umeå University, 901 87, Umeå, Sweden. 
      per.e.gustafsson@umu.se.
LA  - eng
PT  - Journal Article
PT  - Research Support, Non-U.S. Gov't
DEP - 20200911
TA  - Int J Equity Health
JT  - International journal for equity in health
JID - 101147692
SB  - IM
MH  - Adolescent
MH  - Adult
MH  - Aged
MH  - Aged, 80 and over
MH  - Cross-Sectional Studies
MH  - Delivery of Health Care/statistics & numerical data
MH  - Educational Status
MH  - Female
MH  - *Gender Identity
MH  - *Health Equity
MH  - Humans
MH  - Male
MH  - Middle Aged
MH  - *Patient Acceptance of Health Care/statistics & numerical data
MH  - *Primary Health Care
MH  - *Secondary Care
MH  - Self Report
MH  - Socioeconomic Factors
MH  - Sweden
MH  - Young Adult
PMC - PMC7488463
OTO - NOTNLM
OT  - *Excess intersectional disparity
OT  - *Inequality
OT  - *Inequity
OT  - *Intersectionality
OT  - *Joint disparity
OT  - *Referent disparity
COIS- The authors declare that they have no competing interests.
EDAT- 2020/09/13 06:00
MHDA- 2021/01/23 06:00
CRDT- 2020/09/12 05:23
PHST- 2020/02/13 00:00 [received]
PHST- 2020/09/01 00:00 [accepted]
PHST- 2020/09/12 05:23 [entrez]
PHST- 2020/09/13 06:00 [pubmed]
PHST- 2021/01/23 06:00 [medline]
AID - 10.1186/s12939-020-01272-7 [pii]
AID - 1272 [pii]
AID - 10.1186/s12939-020-01272-7 [doi]
PST - epublish
SO  - Int J Equity Health. 2020 Sep 11;19(1):159. doi: 10.1186/s12939-020-01272-7.

PMID- 31610713
OWN - NLM
STAT- MEDLINE
DCOM- 20200706
LR  - 20210428
IS  - 1941-7705 (Electronic)
IS  - 1941-7713 (Print)
IS  - 1941-7713 (Linking)
VI  - 12
IP  - 10
DP  - 2019 Oct
TI  - Health Equity and Implementation Science in Heart, Lung, Blood, and Sleep-Related 
      Research: Emerging Themes From the 2018 Saunders-Watkins Leadership Workshop.
PG  - e005586
LID - 10.1161/CIRCOUTCOMES.119.005586 [doi]
AB  - Disparities in health outcomes for heart, lung, blood, and sleep-related health 
      conditions are pervasive in the United States, with an unequal burden experienced 
      among structurally disadvantaged populations. One reason for this disparity is that 
      despite the existence of effective interventions that promote health equity, few 
      have been translated and implemented consistently in the healthcare system. To 
      achieve health equity, there is a dire need to implement and disseminate effective 
      evidence-based interventions that account for the complex and multilayered social 
      determinants of health among marginalized groups across healthcare settings. To that 
      end, the National Heart, Lung, and Blood Institute's Center for Translation Research 
      and Implementation Science invited early stage investigators to participate in the 
      inaugural Saunders-Watkins Leadership Workshop in May of 2018 at the National 
      Institutes of Health. The goals of the workshop were to: (1) present an overview of 
      health equity research, including areas which require ongoing investigation; (2) 
      review how the fields of health equity and implementation science are related; (3) 
      demonstrate how implementation science could be utilized to advance health equity; 
      and (4) foster early stage investigator career success in heart, lung, blood, and 
      sleep-related research. Herein, we highlight key themes from the 2-day workshop and 
      offer recommendations for the future direction of health equity and implementation 
      science research in the context of heart, lung, blood, and sleep-related health 
      conditions.
FAU - Sterling, Madeline R
AU  - Sterling MR
AD  - Division of General Internal Medicine, Department of Medicine, Weill Cornell 
      Medicine, New York; Cornell Center for Health Equity, Ithaca, NY and New York, NY 
      (M.R.S.).
FAU - Echeverría, Sandra E
AU  - Echeverría SE
AD  - Department of Public Health Education, The University of North Carolina at 
      Greensboro (S.E.E.).
FAU - Commodore-Mensah, Yvonne
AU  - Commodore-Mensah Y
AD  - Johns Hopkins School of Nursing, Johns Hopkins Bloomberg School of Public Health, 
      Department of Epidemiology, Baltimore, MD (Y.C.-M.).
FAU - Breland, Jessica Y
AU  - Breland JY
AD  - Center for Innovation to Implementation, Veterans Affairs, Palo Alto Health Care 
      System, Menlo Park, CA (J.Y.B.).
FAU - Nunez-Smith, Marcella
AU  - Nunez-Smith M
AD  - EquityResearch and Innovation Center, Division of General Internal Medicine, Yale 
      University School of Medicine, New Haven, CT (M.N.S.).
LA  - eng
GR  - IK2 HX002125/HX/HSRD VA/United States
GR  - U54 MD010711/MD/NIMHD NIH HHS/United States
GR  - R21 CA134980/CA/NCI NIH HHS/United States
GR  - T32 HS000066/HS/AHRQ HHS/United States
GR  - CDA 15-257/VA/VA/United States
GR  - R01 CA169103/CA/NCI NIH HHS/United States
GR  - 5R25MH08091607/MH/NIMH NIH HHS/United States
GR  - UL1 TR001863/TR/NCATS NIH HHS/United States
GR  - U24 MD006938/MD/NIMHD NIH HHS/United States
GR  - KL2 TR001077/TR/NCATS NIH HHS/United States
GR  - R01 HL143785/HL/NHLBI NIH HHS/United States
PT  - Congress
PT  - Research Support, N.I.H., Extramural
PT  - Research Support, Non-U.S. Gov't
PT  - Research Support, U.S. Gov't, P.H.S.
DEP - 20191015
TA  - Circ Cardiovasc Qual Outcomes
JT  - Circulation. Cardiovascular quality and outcomes
JID - 101489148
SB  - IM
MH  - *Cardiovascular Diseases/diagnosis/epidemiology/therapy
MH  - *Health Equity
MH  - Health Services Needs and Demand/trends
MH  - Health Status Disparities
MH  - Healthcare Disparities
MH  - *Hematologic Diseases/diagnosis/epidemiology/therapy
MH  - Humans
MH  - Leadership
MH  - *Lung Diseases/diagnosis/epidemiology/therapy
MH  - Mentors
MH  - Needs Assessment/trends
MH  - Outcome Assessment, Health Care/*trends
MH  - Risk Assessment
MH  - Risk Factors
MH  - *Sleep Wake Disorders/diagnosis/epidemiology/therapy
MH  - Social Determinants of Health
MH  - Translational Medical Research/*trends
PMC - PMC6812546
MID - NIHMS1539832
OTO - NOTNLM
OT  - *United states
OT  - *health equity
OT  - *knowledge
OT  - *leadership
OT  - *research
COIS- Disclosures: None of the authors have any conflicts to report.
EDAT- 2019/10/16 06:00
MHDA- 2020/07/07 06:00
CRDT- 2019/10/16 06:00
PHST- 2019/10/16 06:00 [entrez]
PHST- 2019/10/16 06:00 [pubmed]
PHST- 2020/07/07 06:00 [medline]
AID - 10.1161/CIRCOUTCOMES.119.005586 [doi]
PST - ppublish
SO  - Circ Cardiovasc Qual Outcomes. 2019 Oct;12(10):e005586. doi: 
      10.1161/CIRCOUTCOMES.119.005586. Epub 2019 Oct 15.

PMID- 27871276
OWN - NLM
STAT- MEDLINE
DCOM- 20170301
LR  - 20181113
IS  - 1472-6920 (Electronic)
IS  - 1472-6920 (Linking)
VI  - 16
IP  - 1
DP  - 2016 Nov 21
TI  - The future of global health education: training for equity in global health.
PG  - 296
LID - 296
AB  - BACKGROUND: Among academic institutions in the United States, interest in global 
      health has grown substantially: by the number of students seeking global health 
      opportunities at all stages of training, and by the increase in institutional 
      partnerships and newly established centers, institutes, and initiatives to house 
      global health programs at undergraduate, public health and medical schools. 
      Witnessing this remarkable growth should compel health educators to question whether 
      the training and guidance that we provide to students today is appropriate, and 
      whether it will be applicable in the next decade and beyond. Given that "global 
      health" did not exist as an academic discipline in the United States 20 years ago, 
      what can we expect it will look like 20 years from now and how can we prepare for 
      that future? DISCUSSION: Most clinicians and trainees today recognize the importance 
      of true partnership and capacity building in both directions for successful 
      international collaborations. The challenge is in the execution of these practices. 
      There are projects around the world where this is occurring and equitable 
      partnerships have been established. Based on our experience and observations of the 
      current landscape of academic global health, we share a perspective on principles of 
      engagement, highlighting instances where partnerships have thrived, and examples of 
      where we, as a global community, have fallen short. CONCLUSIONS: As the world moves 
      beyond the charity model of global health (and its colonial roots), it is evident 
      that the issue underlying ethical global health practice is partnership and the 
      pursuit of health equity. Thus, achieving equity in global health education and 
      practice ought to be central to our mission as educators and advisors when preparing 
      trainees for careers in this field. Seeking to eliminate health inequities wherever 
      they are ingrained will reveal the injustices around the globe and in our own cities 
      and towns.
FAU - Adams, Lisa V
AU  - Adams LV
AD  - Center for Health Equity, Dartmouth's Geisel School of Medicine, 1 Rope Ferry Road, 
      Room 219, Hanover, NH 03755, USA. Lisa.V.Adams@Dartmouth.edu.
FAU - Wagner, Claire M
AU  - Wagner CM
AD  - Union for International Cancer Control, 62 Route de Frontenex, 1207, Geneva, 
      Switzerland.
FAU - Nutt, Cameron T
AU  - Nutt CT
AD  - Department of Global Health and Social Medicine, Harvard Medical School, 641 
      Huntington Ave, Boston, MA, 02115, USA.
FAU - Binagwaho, Agnes
AU  - Binagwaho A
AD  - University of Global Health Equity, Kigali, Rwanda.
LA  - eng
PT  - Editorial
DEP - 20161121
TA  - BMC Med Educ
JT  - BMC medical education
JID - 101088679
SB  - IM
MH  - Academic Medical Centers/organization & administration/trends
MH  - Cooperative Behavior
MH  - Education, Medical/organization & administration/*trends
MH  - Global Health/*education
MH  - *Health Equity/trends
MH  - Humans
MH  - International Cooperation
MH  - Leadership
MH  - Public Health/education
MH  - United States
PMC - PMC5117699
OTO - NOTNLM
OT  - *Education
OT  - *Global health
OT  - *International
EDAT- 2016/11/23 06:00
MHDA- 2017/03/03 06:00
CRDT- 2016/11/23 06:00
PHST- 2016/04/11 00:00 [received]
PHST- 2016/11/09 00:00 [accepted]
PHST- 2016/11/23 06:00 [entrez]
PHST- 2016/11/23 06:00 [pubmed]
PHST- 2017/03/03 06:00 [medline]
AID - 10.1186/s12909-016-0820-0 [pii]
AID - 820 [pii]
AID - 10.1186/s12909-016-0820-0 [doi]
PST - epublish
SO  - BMC Med Educ. 2016 Nov 21;16(1):296. doi: 10.1186/s12909-016-0820-0.

PMID- 32989364
OWN - NLM
STAT- MEDLINE
DCOM- 20210421
LR  - 20210421
IS  - 1945-0826 (Electronic)
IS  - 1049-510X (Print)
IS  - 1049-510X (Linking)
VI  - 30
IP  - 4
DP  - 2020 Fall
TI  - Sociodemographic Determinants of Life's Simple 7: Implications for Achieving 
      Cardiovascular Health and Health Equity Goals.
PG  - 637-650
LID - 10.18865/ed.30.4.637 [doi]
AB  - BACKGROUND: Life's Simple 7 (LS7; nutrition, physical activity, cigarette use, body 
      mass index, blood pressure, cholesterol, glucose) predicts cardiovascular health. 
      The principal objective of our study was to define demographic and socioeconomic 
      factors associated with LS7 to better inform programs addressing cardiovascular 
      health and health equity. METHODS: National Health and Nutrition Examination Surveys 
      1999-2016 data were analyzed on non-Hispanic White [NHW], NH Black [NHB], and 
      Hispanic adults aged ≥20 years without cardiovascular disease. Each LS7 variable was 
      assigned 0, 1, or 2 points for poor, intermediate, and ideal levels, respectively. 
      Composite LS7 scores were grouped as poor (0-4 points), intermediate (5-9), and 
      ideal (10-14). RESULTS: 32,803 adults were included. Mean composite LS7 scores were 
      below ideal across race/ethnicity groups. After adjusting for confounders, NHBs were 
      less likely to have optimal LS7 scores than NHW (multivariable odds ratios (OR .44; 
      95% CI .37-.53), whereas Hispanics tended to have better scores (1.18; .96-1.44). 
      Hispanics had more ideal LS7 scores than NHBs, although Hispanics had lower incomes 
      and less education, which were independently associated with fewer ideal LS7 scores. 
      Adults aged ≥45 years were less likely to have ideal LS7 scores (.11; .09-.12) than 
      adults aged <45 years. CONCLUSIONS: NHBs were the least likely to have optimal 
      scores, despite higher incomes and more education than Hispanics, consistent with 
      structural racism and Hispanic paradox. Programs to optimize lifestyle should begin 
      in childhood to mitigate precipitous age-related declines in LS7 scores, especially 
      in at-risk groups. Promoting higher education and reducing poverty are also 
      important.
CI  - Copyright © 2020, Ethnicity & Disease, Inc.
FAU - Egan, Brent M
AU  - Egan BM
AD  - American Medical Association, Improving Health Outcomes, Greenville, SC.
AD  - University of South Carolina School of Medicine-Greenville, SC.
FAU - Li, Jiexiang
AU  - Li J
AD  - College of Charleston, Department of Mathematics, Charleston, SC.
FAU - Sutherland, Susan E
AU  - Sutherland SE
AD  - American Medical Association, Improving Health Outcomes, Greenville, SC.
AD  - University of South Carolina School of Medicine-Greenville, SC.
FAU - Jones, Daniel W
AU  - Jones DW
AD  - University of Mississippi Medical Center, Center for Obesity Research, Jackson, MS.
FAU - Ferdinand, Keith C
AU  - Ferdinand KC
AD  - Tulane University School of Medicine, Tulane Heart and Vascular Institute, New 
      Orleans, LA.
FAU - Hong, Yuling
AU  - Hong Y
AD  - Centers for Disease Control, Division of Heart Disease and Stroke Prevention, 
      Atlanta, GA.
FAU - Sanchez, Eduardo
AU  - Sanchez E
AD  - American Heart Association, Center for Health Metrics and Evaluation, Dallas, TX.
LA  - eng
PT  - Journal Article
DEP - 20200924
TA  - Ethn Dis
JT  - Ethnicity & disease
JID - 9109034
RN  - 0 (Blood Glucose)
RN  - 97C5T2UQ7J (Cholesterol)
SB  - IM
MH  - Adult
MH  - *African Americans
MH  - Age Factors
MH  - Blood Glucose/metabolism
MH  - Blood Pressure
MH  - Body Mass Index
MH  - Cardiovascular Diseases/ethnology/*prevention & control
MH  - Cholesterol/blood
MH  - Cigarette Smoking/ethnology
MH  - Diet, Healthy/ethnology
MH  - Educational Status
MH  - *European Continental Ancestry Group
MH  - Exercise
MH  - Female
MH  - Goals
MH  - Health Equity
MH  - *Hispanic Americans
MH  - Humans
MH  - Income
MH  - Life Style/*ethnology
MH  - Male
MH  - Middle Aged
MH  - Nutrition Surveys
MH  - Risk Factors
MH  - United States
MH  - Young Adult
PMC - PMC7518524
OTO - NOTNLM
OT  - *Blood Pressure
OT  - *Body Mass Index
OT  - *Cardiovascular Risk
OT  - *Cholesterol
OT  - *Glucose
OT  - *Health Equity
OT  - *Lifestyle
OT  - *Life’s Simple 7
COIS- Competing Interests: None declared.
EDAT- 2020/09/30 06:00
MHDA- 2021/04/22 06:00
CRDT- 2020/09/29 05:36
PHST- 2020/09/29 05:36 [entrez]
PHST- 2020/09/30 06:00 [pubmed]
PHST- 2021/04/22 06:00 [medline]
AID - ed.30.4.637 [pii]
AID - 10.18865/ed.30.4.637 [doi]
PST - epublish
SO  - Ethn Dis. 2020 Sep 24;30(4):637-650. doi: 10.18865/ed.30.4.637. eCollection 2020 
      Fall.

PMID- 31596699
OWN - NLM
STAT- MEDLINE
DCOM- 20200925
LR  - 20200925
IS  - 1929-6339 (Electronic)
IS  - 1488-917X (Linking)
VI  - 18
IP  - 2
DP  - 2019 Sep
TI  - Promising Practices in Equity and Mental Health: The Immigrant and Refugee Mental 
      Health Project.
PG  - 24-29
LID - hcpap.2019.25924 [pii]
LID - 10.12927/hcpap.2019.25924 [doi]
AB  - This commentary explores the Immigrant and Refugee Mental Health Project at the 
      Centre for Addiction and Mental Health as a promising practice in equity in mental 
      health. The Immigrant and Refugee Mental Health Project is a nationally funded 
      project providing free, accredited, evidence-based online training, tools and 
      resources. It is designed to enhance settlement, social and health sector 
      professionals' knowledge, skills and networks for working with immigrants and 
      refugees. The barriers to services, the social determinants of health and the 
      healthy immigrant effect are referenced as key factors addressed by the project. The 
      commentary discusses key components of the course, such as accessibility, capacity 
      and content. It further discusses some of the innovation and evaluation that are 
      planned as we move forward and explore expansions to the project.
CI  - Copyright © 2019 Longwoods Publishing.
FAU - Ashraf, Aamna
AU  - Ashraf A
AD  - Manager Health Equity, Office of Health Equity, Centre for Addiction and Mental 
      Health, Toronto, ON.
LA  - eng
PT  - Journal Article
PL  - Canada
TA  - Healthc Pap
JT  - HealthcarePapers
JID - 100961305
SB  - IM
MH  - Canada
MH  - Continental Population Groups
MH  - Education, Medical, Continuing
MH  - *Emigrants and Immigrants
MH  - *Health Equity
MH  - Health Knowledge, Attitudes, Practice
MH  - *Health Personnel/education/standards
MH  - Humans
MH  - *Mental Health Services
MH  - *Refugees
MH  - Social Determinants of Health
EDAT- 2019/10/10 06:00
MHDA- 2020/09/26 06:00
CRDT- 2019/10/10 06:00
PHST- 2019/10/10 06:00 [entrez]
PHST- 2019/10/10 06:00 [pubmed]
PHST- 2020/09/26 06:00 [medline]
AID - hcpap.2019.25924 [pii]
AID - 10.12927/hcpap.2019.25924 [doi]
PST - ppublish
SO  - Healthc Pap. 2019 Sep;18(2):24-29. doi: 10.12927/hcpap.2019.25924.

PMID- 26077410
OWN - NLM
STAT- MEDLINE
DCOM- 20160914
LR  - 20181113
IS  - 0315-162X (Print)
IS  - 0315-162X (Linking)
VI  - 42
IP  - 12
DP  - 2015 Dec
TI  - Toward Ensuring Health Equity: Readability and Cultural Equivalence of OMERACT 
      Patient-reported Outcome Measures.
PG  - 2448-59
LID - 10.3899/jrheum.141168 [doi]
AB  - OBJECTIVE: The goal of the Outcome Measures in Rheumatology (OMERACT) 12 (2014) 
      equity working group was to determine whether and how comprehensibility of 
      patient-reported outcome measures (PROM) should be assessed, to ensure suitability 
      for people with low literacy and differing cultures. METHODS: The English, Dutch, 
      French, and Turkish Health Assessment Questionnaires and English and French 
      Osteoarthritis Knee and Hip Quality of Life questionnaires were evaluated by 
      applying 3 readability formulas: Flesch Reading Ease, Flesch-Kincaid grade level, 
      and Simple Measure of Gobbledygook; and a new tool, the Evaluative Linguistic 
      Framework for Questionnaires, developed to assess text quality of questionnaires. We 
      also considered a study assessing cross-cultural adaptation with/without 
      back-translation and/or expert committee. The results of this preconference work 
      were presented to the equity working group participants to gain their perspectives 
      on the importance of comprehensibility and cross-cultural adaptation for PROM. 
      RESULTS: Thirty-one OMERACT delegates attended the equity session. Twenty-six 
      participants agreed that PROM should be assessed for comprehensibility and for use 
      of suitable methods (4 abstained, 1 no). Twenty-two participants agreed that 
      cultural equivalency of PROM should be assessed and suitable methods used (7 
      abstained, 2 no). Special interest group participants identified challenges with 
      cross-cultural adaptation including resources required, and suggested patient 
      involvement for improving translation and adaptation. CONCLUSION: Future work will 
      include consensus exercises on what methods are required to ensure PROM are 
      appropriate for people with low literacy and different cultures.
FAU - Petkovic, Jennifer
AU  - Petkovic J
AD  - From the Centre for Global Health, University of Ottawa, Ottawa, Ontario, Canada; 
      University of Lorraine, EA 4360 Apemac, Nancy, France; Cabrini Institute and Monash 
      University, Melbourne, Australia; Bruyère Research Institute, and the Institute of 
      Population Health, University of Ottawa, Ottawa, Ontario, Canada; Faculty of 
      Medicine, Nursing and Health Sciences, Monash University, Australia; Musculoskeletal 
      Statistics Unit, The Parker Institute, Department of Rheumatology, Copenhagen 
      University Hospitals, Bispebjerg and Frederiksberg, Denmark; Department of Internal 
      Medicine, Division of Rheumatology, Maastricht University Medical Center and Caphri 
      Research Institute, Maastricht University, Maastricht, The Netherlands; Quintiles 
      Inc.; Division of Rheumatology, Department of Medicine, Duke University School of 
      Medicine, Durham, North Carolina, USA; Children's Hospital of Eastern Ontario 
      Research Institute, Department of Pediatrics, University of Ottawa, Ottawa, Ontario, 
      Canada; VU Medical Centre, Amsterdam, The Netherlands; University of California at 
      San Francisco, San Francisco, California, USA; Faculty of Health and Applied 
      Sciences, University of the West of England, Bristol, UK; Departments of Medicine 
      and Community Health Sciences, Cumming School of Medicine, University of Calgary, 
      Calgary, Alberta, Canada; Department of Internal Medicine II Rheumatology, Clinical 
      Immunology, Osteology, Physical Therapy and Sports Medicine, Schlosspark-Klinik, 
      Teaching Hospital of the Charité, University Medicine Berlin, Berlin, Germany; 
      University of Marmara, Faculty of Medicine, Department of Physical and 
      Rehabilitation Medicine, Rheumatology Clinics, Istanbul, Turkey; Birmingham Veterans 
      Affairs Medical Center and University of Alabama at Birmingham, Birmingham, Alabama; 
      Division of Rheumatology, University of Pennsylvania, Philadelphia, Pennsylvania, 
      USA; Ottawa Hospital Research Institute, Ottawa; University Health Network 
      (UHN)-Toronto Western Hospital, Toronto, Ontario
FAU - Epstein, Jonathan
AU  - Epstein J
AD  - From the Centre for Global Health, University of Ottawa, Ottawa, Ontario, Canada; 
      University of Lorraine, EA 4360 Apemac, Nancy, France; Cabrini Institute and Monash 
      University, Melbourne, Australia; Bruyère Research Institute, and the Institute of 
      Population Health, University of Ottawa, Ottawa, Ontario, Canada; Faculty of 
      Medicine, Nursing and Health Sciences, Monash University, Australia; Musculoskeletal 
      Statistics Unit, The Parker Institute, Department of Rheumatology, Copenhagen 
      University Hospitals, Bispebjerg and Frederiksberg, Denmark; Department of Internal 
      Medicine, Division of Rheumatology, Maastricht University Medical Center and Caphri 
      Research Institute, Maastricht University, Maastricht, The Netherlands; Quintiles 
      Inc.; Division of Rheumatology, Department of Medicine, Duke University School of 
      Medicine, Durham, North Carolina, USA; Children's Hospital of Eastern Ontario 
      Research Institute, Department of Pediatrics, University of Ottawa, Ottawa, Ontario, 
      Canada; VU Medical Centre, Amsterdam, The Netherlands; University of California at 
      San Francisco, San Francisco, California, USA; Faculty of Health and Applied 
      Sciences, University of the West of England, Bristol, UK; Departments of Medicine 
      and Community Health Sciences, Cumming School of Medicine, University of Calgary, 
      Calgary, Alberta, Canada; Department of Internal Medicine II Rheumatology, Clinical 
      Immunology, Osteology, Physical Therapy and Sports Medicine, Schlosspark-Klinik, 
      Teaching Hospital of the Charité, University Medicine Berlin, Berlin, Germany; 
      University of Marmara, Faculty of Medicine, Department of Physical and 
      Rehabilitation Medicine, Rheumatology Clinics, Istanbul, Turkey; Birmingham Veterans 
      Affairs Medical Center and University of Alabama at Birmingham, Birmingham, Alabama; 
      Division of Rheumatology, University of Pennsylvania, Philadelphia, Pennsylvania, 
      USA; Ottawa Hospital Research Institute, Ottawa; University Health Network 
      (UHN)-Toronto Western Hospital, Toronto, Ontario
FAU - Buchbinder, Rachelle
AU  - Buchbinder R
AD  - From the Centre for Global Health, University of Ottawa, Ottawa, Ontario, Canada; 
      University of Lorraine, EA 4360 Apemac, Nancy, France; Cabrini Institute and Monash 
      University, Melbourne, Australia; Bruyère Research Institute, and the Institute of 
      Population Health, University of Ottawa, Ottawa, Ontario, Canada; Faculty of 
      Medicine, Nursing and Health Sciences, Monash University, Australia; Musculoskeletal 
      Statistics Unit, The Parker Institute, Department of Rheumatology, Copenhagen 
      University Hospitals, Bispebjerg and Frederiksberg, Denmark; Department of Internal 
      Medicine, Division of Rheumatology, Maastricht University Medical Center and Caphri 
      Research Institute, Maastricht University, Maastricht, The Netherlands; Quintiles 
      Inc.; Division of Rheumatology, Department of Medicine, Duke University School of 
      Medicine, Durham, North Carolina, USA; Children's Hospital of Eastern Ontario 
      Research Institute, Department of Pediatrics, University of Ottawa, Ottawa, Ontario, 
      Canada; VU Medical Centre, Amsterdam, The Netherlands; University of California at 
      San Francisco, San Francisco, California, USA; Faculty of Health and Applied 
      Sciences, University of the West of England, Bristol, UK; Departments of Medicine 
      and Community Health Sciences, Cumming School of Medicine, University of Calgary, 
      Calgary, Alberta, Canada; Department of Internal Medicine II Rheumatology, Clinical 
      Immunology, Osteology, Physical Therapy and Sports Medicine, Schlosspark-Klinik, 
      Teaching Hospital of the Charité, University Medicine Berlin, Berlin, Germany; 
      University of Marmara, Faculty of Medicine, Department of Physical and 
      Rehabilitation Medicine, Rheumatology Clinics, Istanbul, Turkey; Birmingham Veterans 
      Affairs Medical Center and University of Alabama at Birmingham, Birmingham, Alabama; 
      Division of Rheumatology, University of Pennsylvania, Philadelphia, Pennsylvania, 
      USA; Ottawa Hospital Research Institute, Ottawa; University Health Network 
      (UHN)-Toronto Western Hospital, Toronto, Ontario
FAU - Welch, Vivian
AU  - Welch V
AD  - From the Centre for Global Health, University of Ottawa, Ottawa, Ontario, Canada; 
      University of Lorraine, EA 4360 Apemac, Nancy, France; Cabrini Institute and Monash 
      University, Melbourne, Australia; Bruyère Research Institute, and the Institute of 
      Population Health, University of Ottawa, Ottawa, Ontario, Canada; Faculty of 
      Medicine, Nursing and Health Sciences, Monash University, Australia; Musculoskeletal 
      Statistics Unit, The Parker Institute, Department of Rheumatology, Copenhagen 
      University Hospitals, Bispebjerg and Frederiksberg, Denmark; Department of Internal 
      Medicine, Division of Rheumatology, Maastricht University Medical Center and Caphri 
      Research Institute, Maastricht University, Maastricht, The Netherlands; Quintiles 
      Inc.; Division of Rheumatology, Department of Medicine, Duke University School of 
      Medicine, Durham, North Carolina, USA; Children's Hospital of Eastern Ontario 
      Research Institute, Department of Pediatrics, University of Ottawa, Ottawa, Ontario, 
      Canada; VU Medical Centre, Amsterdam, The Netherlands; University of California at 
      San Francisco, San Francisco, California, USA; Faculty of Health and Applied 
      Sciences, University of the West of England, Bristol, UK; Departments of Medicine 
      and Community Health Sciences, Cumming School of Medicine, University of Calgary, 
      Calgary, Alberta, Canada; Department of Internal Medicine II Rheumatology, Clinical 
      Immunology, Osteology, Physical Therapy and Sports Medicine, Schlosspark-Klinik, 
      Teaching Hospital of the Charité, University Medicine Berlin, Berlin, Germany; 
      University of Marmara, Faculty of Medicine, Department of Physical and 
      Rehabilitation Medicine, Rheumatology Clinics, Istanbul, Turkey; Birmingham Veterans 
      Affairs Medical Center and University of Alabama at Birmingham, Birmingham, Alabama; 
      Division of Rheumatology, University of Pennsylvania, Philadelphia, Pennsylvania, 
      USA; Ottawa Hospital Research Institute, Ottawa; University Health Network 
      (UHN)-Toronto Western Hospital, Toronto, Ontario
FAU - Rader, Tamara
AU  - Rader T
AD  - From the Centre for Global Health, University of Ottawa, Ottawa, Ontario, Canada; 
      University of Lorraine, EA 4360 Apemac, Nancy, France; Cabrini Institute and Monash 
      University, Melbourne, Australia; Bruyère Research Institute, and the Institute of 
      Population Health, University of Ottawa, Ottawa, Ontario, Canada; Faculty of 
      Medicine, Nursing and Health Sciences, Monash University, Australia; Musculoskeletal 
      Statistics Unit, The Parker Institute, Department of Rheumatology, Copenhagen 
      University Hospitals, Bispebjerg and Frederiksberg, Denmark; Department of Internal 
      Medicine, Division of Rheumatology, Maastricht University Medical Center and Caphri 
      Research Institute, Maastricht University, Maastricht, The Netherlands; Quintiles 
      Inc.; Division of Rheumatology, Department of Medicine, Duke University School of 
      Medicine, Durham, North Carolina, USA; Children's Hospital of Eastern Ontario 
      Research Institute, Department of Pediatrics, University of Ottawa, Ottawa, Ontario, 
      Canada; VU Medical Centre, Amsterdam, The Netherlands; University of California at 
      San Francisco, San Francisco, California, USA; Faculty of Health and Applied 
      Sciences, University of the West of England, Bristol, UK; Departments of Medicine 
      and Community Health Sciences, Cumming School of Medicine, University of Calgary, 
      Calgary, Alberta, Canada; Department of Internal Medicine II Rheumatology, Clinical 
      Immunology, Osteology, Physical Therapy and Sports Medicine, Schlosspark-Klinik, 
      Teaching Hospital of the Charité, University Medicine Berlin, Berlin, Germany; 
      University of Marmara, Faculty of Medicine, Department of Physical and 
      Rehabilitation Medicine, Rheumatology Clinics, Istanbul, Turkey; Birmingham Veterans 
      Affairs Medical Center and University of Alabama at Birmingham, Birmingham, Alabama; 
      Division of Rheumatology, University of Pennsylvania, Philadelphia, Pennsylvania, 
      USA; Ottawa Hospital Research Institute, Ottawa; University Health Network 
      (UHN)-Toronto Western Hospital, Toronto, Ontario
FAU - Lyddiatt, Anne
AU  - Lyddiatt A
AD  - From the Centre for Global Health, University of Ottawa, Ottawa, Ontario, Canada; 
      University of Lorraine, EA 4360 Apemac, Nancy, France; Cabrini Institute and Monash 
      University, Melbourne, Australia; Bruyère Research Institute, and the Institute of 
      Population Health, University of Ottawa, Ottawa, Ontario, Canada; Faculty of 
      Medicine, Nursing and Health Sciences, Monash University, Australia; Musculoskeletal 
      Statistics Unit, The Parker Institute, Department of Rheumatology, Copenhagen 
      University Hospitals, Bispebjerg and Frederiksberg, Denmark; Department of Internal 
      Medicine, Division of Rheumatology, Maastricht University Medical Center and Caphri 
      Research Institute, Maastricht University, Maastricht, The Netherlands; Quintiles 
      Inc.; Division of Rheumatology, Department of Medicine, Duke University School of 
      Medicine, Durham, North Carolina, USA; Children's Hospital of Eastern Ontario 
      Research Institute, Department of Pediatrics, University of Ottawa, Ottawa, Ontario, 
      Canada; VU Medical Centre, Amsterdam, The Netherlands; University of California at 
      San Francisco, San Francisco, California, USA; Faculty of Health and Applied 
      Sciences, University of the West of England, Bristol, UK; Departments of Medicine 
      and Community Health Sciences, Cumming School of Medicine, University of Calgary, 
      Calgary, Alberta, Canada; Department of Internal Medicine II Rheumatology, Clinical 
      Immunology, Osteology, Physical Therapy and Sports Medicine, Schlosspark-Klinik, 
      Teaching Hospital of the Charité, University Medicine Berlin, Berlin, Germany; 
      University of Marmara, Faculty of Medicine, Department of Physical and 
      Rehabilitation Medicine, Rheumatology Clinics, Istanbul, Turkey; Birmingham Veterans 
      Affairs Medical Center and University of Alabama at Birmingham, Birmingham, Alabama; 
      Division of Rheumatology, University of Pennsylvania, Philadelphia, Pennsylvania, 
      USA; Ottawa Hospital Research Institute, Ottawa; University Health Network 
      (UHN)-Toronto Western Hospital, Toronto, Ontario
FAU - Clerehan, Rosemary
AU  - Clerehan R
AD  - From the Centre for Global Health, University of Ottawa, Ottawa, Ontario, Canada; 
      University of Lorraine, EA 4360 Apemac, Nancy, France; Cabrini Institute and Monash 
      University, Melbourne, Australia; Bruyère Research Institute, and the Institute of 
      Population Health, University of Ottawa, Ottawa, Ontario, Canada; Faculty of 
      Medicine, Nursing and Health Sciences, Monash University, Australia; Musculoskeletal 
      Statistics Unit, The Parker Institute, Department of Rheumatology, Copenhagen 
      University Hospitals, Bispebjerg and Frederiksberg, Denmark; Department of Internal 
      Medicine, Division of Rheumatology, Maastricht University Medical Center and Caphri 
      Research Institute, Maastricht University, Maastricht, The Netherlands; Quintiles 
      Inc.; Division of Rheumatology, Department of Medicine, Duke University School of 
      Medicine, Durham, North Carolina, USA; Children's Hospital of Eastern Ontario 
      Research Institute, Department of Pediatrics, University of Ottawa, Ottawa, Ontario, 
      Canada; VU Medical Centre, Amsterdam, The Netherlands; University of California at 
      San Francisco, San Francisco, California, USA; Faculty of Health and Applied 
      Sciences, University of the West of England, Bristol, UK; Departments of Medicine 
      and Community Health Sciences, Cumming School of Medicine, University of Calgary, 
      Calgary, Alberta, Canada; Department of Internal Medicine II Rheumatology, Clinical 
      Immunology, Osteology, Physical Therapy and Sports Medicine, Schlosspark-Klinik, 
      Teaching Hospital of the Charité, University Medicine Berlin, Berlin, Germany; 
      University of Marmara, Faculty of Medicine, Department of Physical and 
      Rehabilitation Medicine, Rheumatology Clinics, Istanbul, Turkey; Birmingham Veterans 
      Affairs Medical Center and University of Alabama at Birmingham, Birmingham, Alabama; 
      Division of Rheumatology, University of Pennsylvania, Philadelphia, Pennsylvania, 
      USA; Ottawa Hospital Research Institute, Ottawa; University Health Network 
      (UHN)-Toronto Western Hospital, Toronto, Ontario
FAU - Christensen, Robin
AU  - Christensen R
AD  - From the Centre for Global Health, University of Ottawa, Ottawa, Ontario, Canada; 
      University of Lorraine, EA 4360 Apemac, Nancy, France; Cabrini Institute and Monash 
      University, Melbourne, Australia; Bruyère Research Institute, and the Institute of 
      Population Health, University of Ottawa, Ottawa, Ontario, Canada; Faculty of 
      Medicine, Nursing and Health Sciences, Monash University, Australia; Musculoskeletal 
      Statistics Unit, The Parker Institute, Department of Rheumatology, Copenhagen 
      University Hospitals, Bispebjerg and Frederiksberg, Denmark; Department of Internal 
      Medicine, Division of Rheumatology, Maastricht University Medical Center and Caphri 
      Research Institute, Maastricht University, Maastricht, The Netherlands; Quintiles 
      Inc.; Division of Rheumatology, Department of Medicine, Duke University School of 
      Medicine, Durham, North Carolina, USA; Children's Hospital of Eastern Ontario 
      Research Institute, Department of Pediatrics, University of Ottawa, Ottawa, Ontario, 
      Canada; VU Medical Centre, Amsterdam, The Netherlands; University of California at 
      San Francisco, San Francisco, California, USA; Faculty of Health and Applied 
      Sciences, University of the West of England, Bristol, UK; Departments of Medicine 
      and Community Health Sciences, Cumming School of Medicine, University of Calgary, 
      Calgary, Alberta, Canada; Department of Internal Medicine II Rheumatology, Clinical 
      Immunology, Osteology, Physical Therapy and Sports Medicine, Schlosspark-Klinik, 
      Teaching Hospital of the Charité, University Medicine Berlin, Berlin, Germany; 
      University of Marmara, Faculty of Medicine, Department of Physical and 
      Rehabilitation Medicine, Rheumatology Clinics, Istanbul, Turkey; Birmingham Veterans 
      Affairs Medical Center and University of Alabama at Birmingham, Birmingham, Alabama; 
      Division of Rheumatology, University of Pennsylvania, Philadelphia, Pennsylvania, 
      USA; Ottawa Hospital Research Institute, Ottawa; University Health Network 
      (UHN)-Toronto Western Hospital, Toronto, Ontario
FAU - Boonen, Annelies
AU  - Boonen A
AD  - From the Centre for Global Health, University of Ottawa, Ottawa, Ontario, Canada; 
      University of Lorraine, EA 4360 Apemac, Nancy, France; Cabrini Institute and Monash 
      University, Melbourne, Australia; Bruyère Research Institute, and the Institute of 
      Population Health, University of Ottawa, Ottawa, Ontario, Canada; Faculty of 
      Medicine, Nursing and Health Sciences, Monash University, Australia; Musculoskeletal 
      Statistics Unit, The Parker Institute, Department of Rheumatology, Copenhagen 
      University Hospitals, Bispebjerg and Frederiksberg, Denmark; Department of Internal 
      Medicine, Division of Rheumatology, Maastricht University Medical Center and Caphri 
      Research Institute, Maastricht University, Maastricht, The Netherlands; Quintiles 
      Inc.; Division of Rheumatology, Department of Medicine, Duke University School of 
      Medicine, Durham, North Carolina, USA; Children's Hospital of Eastern Ontario 
      Research Institute, Department of Pediatrics, University of Ottawa, Ottawa, Ontario, 
      Canada; VU Medical Centre, Amsterdam, The Netherlands; University of California at 
      San Francisco, San Francisco, California, USA; Faculty of Health and Applied 
      Sciences, University of the West of England, Bristol, UK; Departments of Medicine 
      and Community Health Sciences, Cumming School of Medicine, University of Calgary, 
      Calgary, Alberta, Canada; Department of Internal Medicine II Rheumatology, Clinical 
      Immunology, Osteology, Physical Therapy and Sports Medicine, Schlosspark-Klinik, 
      Teaching Hospital of the Charité, University Medicine Berlin, Berlin, Germany; 
      University of Marmara, Faculty of Medicine, Department of Physical and 
      Rehabilitation Medicine, Rheumatology Clinics, Istanbul, Turkey; Birmingham Veterans 
      Affairs Medical Center and University of Alabama at Birmingham, Birmingham, Alabama; 
      Division of Rheumatology, University of Pennsylvania, Philadelphia, Pennsylvania, 
      USA; Ottawa Hospital Research Institute, Ottawa; University Health Network 
      (UHN)-Toronto Western Hospital, Toronto, Ontario
FAU - Goel, Niti
AU  - Goel N
AD  - From the Centre for Global Health, University of Ottawa, Ottawa, Ontario, Canada; 
      University of Lorraine, EA 4360 Apemac, Nancy, France; Cabrini Institute and Monash 
      University, Melbourne, Australia; Bruyère Research Institute, and the Institute of 
      Population Health, University of Ottawa, Ottawa, Ontario, Canada; Faculty of 
      Medicine, Nursing and Health Sciences, Monash University, Australia; Musculoskeletal 
      Statistics Unit, The Parker Institute, Department of Rheumatology, Copenhagen 
      University Hospitals, Bispebjerg and Frederiksberg, Denmark; Department of Internal 
      Medicine, Division of Rheumatology, Maastricht University Medical Center and Caphri 
      Research Institute, Maastricht University, Maastricht, The Netherlands; Quintiles 
      Inc.; Division of Rheumatology, Department of Medicine, Duke University School of 
      Medicine, Durham, North Carolina, USA; Children's Hospital of Eastern Ontario 
      Research Institute, Department of Pediatrics, University of Ottawa, Ottawa, Ontario, 
      Canada; VU Medical Centre, Amsterdam, The Netherlands; University of California at 
      San Francisco, San Francisco, California, USA; Faculty of Health and Applied 
      Sciences, University of the West of England, Bristol, UK; Departments of Medicine 
      and Community Health Sciences, Cumming School of Medicine, University of Calgary, 
      Calgary, Alberta, Canada; Department of Internal Medicine II Rheumatology, Clinical 
      Immunology, Osteology, Physical Therapy and Sports Medicine, Schlosspark-Klinik, 
      Teaching Hospital of the Charité, University Medicine Berlin, Berlin, Germany; 
      University of Marmara, Faculty of Medicine, Department of Physical and 
      Rehabilitation Medicine, Rheumatology Clinics, Istanbul, Turkey; Birmingham Veterans 
      Affairs Medical Center and University of Alabama at Birmingham, Birmingham, Alabama; 
      Division of Rheumatology, University of Pennsylvania, Philadelphia, Pennsylvania, 
      USA; Ottawa Hospital Research Institute, Ottawa; University Health Network 
      (UHN)-Toronto Western Hospital, Toronto, Ontario
FAU - Maxwell, Lara J
AU  - Maxwell LJ
AD  - From the Centre for Global Health, University of Ottawa, Ottawa, Ontario, Canada; 
      University of Lorraine, EA 4360 Apemac, Nancy, France; Cabrini Institute and Monash 
      University, Melbourne, Australia; Bruyère Research Institute, and the Institute of 
      Population Health, University of Ottawa, Ottawa, Ontario, Canada; Faculty of 
      Medicine, Nursing and Health Sciences, Monash University, Australia; Musculoskeletal 
      Statistics Unit, The Parker Institute, Department of Rheumatology, Copenhagen 
      University Hospitals, Bispebjerg and Frederiksberg, Denmark; Department of Internal 
      Medicine, Division of Rheumatology, Maastricht University Medical Center and Caphri 
      Research Institute, Maastricht University, Maastricht, The Netherlands; Quintiles 
      Inc.; Division of Rheumatology, Department of Medicine, Duke University School of 
      Medicine, Durham, North Carolina, USA; Children's Hospital of Eastern Ontario 
      Research Institute, Department of Pediatrics, University of Ottawa, Ottawa, Ontario, 
      Canada; VU Medical Centre, Amsterdam, The Netherlands; University of California at 
      San Francisco, San Francisco, California, USA; Faculty of Health and Applied 
      Sciences, University of the West of England, Bristol, UK; Departments of Medicine 
      and Community Health Sciences, Cumming School of Medicine, University of Calgary, 
      Calgary, Alberta, Canada; Department of Internal Medicine II Rheumatology, Clinical 
      Immunology, Osteology, Physical Therapy and Sports Medicine, Schlosspark-Klinik, 
      Teaching Hospital of the Charité, University Medicine Berlin, Berlin, Germany; 
      University of Marmara, Faculty of Medicine, Department of Physical and 
      Rehabilitation Medicine, Rheumatology Clinics, Istanbul, Turkey; Birmingham Veterans 
      Affairs Medical Center and University of Alabama at Birmingham, Birmingham, Alabama; 
      Division of Rheumatology, University of Pennsylvania, Philadelphia, Pennsylvania, 
      USA; Ottawa Hospital Research Institute, Ottawa; University Health Network 
      (UHN)-Toronto Western Hospital, Toronto, Ontario
FAU - Toupin-April, Karine
AU  - Toupin-April K
AD  - From the Centre for Global Health, University of Ottawa, Ottawa, Ontario, Canada; 
      University of Lorraine, EA 4360 Apemac, Nancy, France; Cabrini Institute and Monash 
      University, Melbourne, Australia; Bruyère Research Institute, and the Institute of 
      Population Health, University of Ottawa, Ottawa, Ontario, Canada; Faculty of 
      Medicine, Nursing and Health Sciences, Monash University, Australia; Musculoskeletal 
      Statistics Unit, The Parker Institute, Department of Rheumatology, Copenhagen 
      University Hospitals, Bispebjerg and Frederiksberg, Denmark; Department of Internal 
      Medicine, Division of Rheumatology, Maastricht University Medical Center and Caphri 
      Research Institute, Maastricht University, Maastricht, The Netherlands; Quintiles 
      Inc.; Division of Rheumatology, Department of Medicine, Duke University School of 
      Medicine, Durham, North Carolina, USA; Children's Hospital of Eastern Ontario 
      Research Institute, Department of Pediatrics, University of Ottawa, Ottawa, Ontario, 
      Canada; VU Medical Centre, Amsterdam, The Netherlands; University of California at 
      San Francisco, San Francisco, California, USA; Faculty of Health and Applied 
      Sciences, University of the West of England, Bristol, UK; Departments of Medicine 
      and Community Health Sciences, Cumming School of Medicine, University of Calgary, 
      Calgary, Alberta, Canada; Department of Internal Medicine II Rheumatology, Clinical 
      Immunology, Osteology, Physical Therapy and Sports Medicine, Schlosspark-Klinik, 
      Teaching Hospital of the Charité, University Medicine Berlin, Berlin, Germany; 
      University of Marmara, Faculty of Medicine, Department of Physical and 
      Rehabilitation Medicine, Rheumatology Clinics, Istanbul, Turkey; Birmingham Veterans 
      Affairs Medical Center and University of Alabama at Birmingham, Birmingham, Alabama; 
      Division of Rheumatology, University of Pennsylvania, Philadelphia, Pennsylvania, 
      USA; Ottawa Hospital Research Institute, Ottawa; University Health Network 
      (UHN)-Toronto Western Hospital, Toronto, Ontario
FAU - De Wit, Maarten
AU  - De Wit M
AD  - From the Centre for Global Health, University of Ottawa, Ottawa, Ontario, Canada; 
      University of Lorraine, EA 4360 Apemac, Nancy, France; Cabrini Institute and Monash 
      University, Melbourne, Australia; Bruyère Research Institute, and the Institute of 
      Population Health, University of Ottawa, Ottawa, Ontario, Canada; Faculty of 
      Medicine, Nursing and Health Sciences, Monash University, Australia; Musculoskeletal 
      Statistics Unit, The Parker Institute, Department of Rheumatology, Copenhagen 
      University Hospitals, Bispebjerg and Frederiksberg, Denmark; Department of Internal 
      Medicine, Division of Rheumatology, Maastricht University Medical Center and Caphri 
      Research Institute, Maastricht University, Maastricht, The Netherlands; Quintiles 
      Inc.; Division of Rheumatology, Department of Medicine, Duke University School of 
      Medicine, Durham, North Carolina, USA; Children's Hospital of Eastern Ontario 
      Research Institute, Department of Pediatrics, University of Ottawa, Ottawa, Ontario, 
      Canada; VU Medical Centre, Amsterdam, The Netherlands; University of California at 
      San Francisco, San Francisco, California, USA; Faculty of Health and Applied 
      Sciences, University of the West of England, Bristol, UK; Departments of Medicine 
      and Community Health Sciences, Cumming School of Medicine, University of Calgary, 
      Calgary, Alberta, Canada; Department of Internal Medicine II Rheumatology, Clinical 
      Immunology, Osteology, Physical Therapy and Sports Medicine, Schlosspark-Klinik, 
      Teaching Hospital of the Charité, University Medicine Berlin, Berlin, Germany; 
      University of Marmara, Faculty of Medicine, Department of Physical and 
      Rehabilitation Medicine, Rheumatology Clinics, Istanbul, Turkey; Birmingham Veterans 
      Affairs Medical Center and University of Alabama at Birmingham, Birmingham, Alabama; 
      Division of Rheumatology, University of Pennsylvania, Philadelphia, Pennsylvania, 
      USA; Ottawa Hospital Research Institute, Ottawa; University Health Network 
      (UHN)-Toronto Western Hospital, Toronto, Ontario
FAU - Barton, Jennifer
AU  - Barton J
AD  - From the Centre for Global Health, University of Ottawa, Ottawa, Ontario, Canada; 
      University of Lorraine, EA 4360 Apemac, Nancy, France; Cabrini Institute and Monash 
      University, Melbourne, Australia; Bruyère Research Institute, and the Institute of 
      Population Health, University of Ottawa, Ottawa, Ontario, Canada; Faculty of 
      Medicine, Nursing and Health Sciences, Monash University, Australia; Musculoskeletal 
      Statistics Unit, The Parker Institute, Department of Rheumatology, Copenhagen 
      University Hospitals, Bispebjerg and Frederiksberg, Denmark; Department of Internal 
      Medicine, Division of Rheumatology, Maastricht University Medical Center and Caphri 
      Research Institute, Maastricht University, Maastricht, The Netherlands; Quintiles 
      Inc.; Division of Rheumatology, Department of Medicine, Duke University School of 
      Medicine, Durham, North Carolina, USA; Children's Hospital of Eastern Ontario 
      Research Institute, Department of Pediatrics, University of Ottawa, Ottawa, Ontario, 
      Canada; VU Medical Centre, Amsterdam, The Netherlands; University of California at 
      San Francisco, San Francisco, California, USA; Faculty of Health and Applied 
      Sciences, University of the West of England, Bristol, UK; Departments of Medicine 
      and Community Health Sciences, Cumming School of Medicine, University of Calgary, 
      Calgary, Alberta, Canada; Department of Internal Medicine II Rheumatology, Clinical 
      Immunology, Osteology, Physical Therapy and Sports Medicine, Schlosspark-Klinik, 
      Teaching Hospital of the Charité, University Medicine Berlin, Berlin, Germany; 
      University of Marmara, Faculty of Medicine, Department of Physical and 
      Rehabilitation Medicine, Rheumatology Clinics, Istanbul, Turkey; Birmingham Veterans 
      Affairs Medical Center and University of Alabama at Birmingham, Birmingham, Alabama; 
      Division of Rheumatology, University of Pennsylvania, Philadelphia, Pennsylvania, 
      USA; Ottawa Hospital Research Institute, Ottawa; University Health Network 
      (UHN)-Toronto Western Hospital, Toronto, Ontario
FAU - Flurey, Caroline
AU  - Flurey C
AD  - From the Centre for Global Health, University of Ottawa, Ottawa, Ontario, Canada; 
      University of Lorraine, EA 4360 Apemac, Nancy, France; Cabrini Institute and Monash 
      University, Melbourne, Australia; Bruyère Research Institute, and the Institute of 
      Population Health, University of Ottawa, Ottawa, Ontario, Canada; Faculty of 
      Medicine, Nursing and Health Sciences, Monash University, Australia; Musculoskeletal 
      Statistics Unit, The Parker Institute, Department of Rheumatology, Copenhagen 
      University Hospitals, Bispebjerg and Frederiksberg, Denmark; Department of Internal 
      Medicine, Division of Rheumatology, Maastricht University Medical Center and Caphri 
      Research Institute, Maastricht University, Maastricht, The Netherlands; Quintiles 
      Inc.; Division of Rheumatology, Department of Medicine, Duke University School of 
      Medicine, Durham, North Carolina, USA; Children's Hospital of Eastern Ontario 
      Research Institute, Department of Pediatrics, University of Ottawa, Ottawa, Ontario, 
      Canada; VU Medical Centre, Amsterdam, The Netherlands; University of California at 
      San Francisco, San Francisco, California, USA; Faculty of Health and Applied 
      Sciences, University of the West of England, Bristol, UK; Departments of Medicine 
      and Community Health Sciences, Cumming School of Medicine, University of Calgary, 
      Calgary, Alberta, Canada; Department of Internal Medicine II Rheumatology, Clinical 
      Immunology, Osteology, Physical Therapy and Sports Medicine, Schlosspark-Klinik, 
      Teaching Hospital of the Charité, University Medicine Berlin, Berlin, Germany; 
      University of Marmara, Faculty of Medicine, Department of Physical and 
      Rehabilitation Medicine, Rheumatology Clinics, Istanbul, Turkey; Birmingham Veterans 
      Affairs Medical Center and University of Alabama at Birmingham, Birmingham, Alabama; 
      Division of Rheumatology, University of Pennsylvania, Philadelphia, Pennsylvania, 
      USA; Ottawa Hospital Research Institute, Ottawa; University Health Network 
      (UHN)-Toronto Western Hospital, Toronto, Ontario
FAU - Jull, Janet
AU  - Jull J
AD  - From the Centre for Global Health, University of Ottawa, Ottawa, Ontario, Canada; 
      University of Lorraine, EA 4360 Apemac, Nancy, France; Cabrini Institute and Monash 
      University, Melbourne, Australia; Bruyère Research Institute, and the Institute of 
      Population Health, University of Ottawa, Ottawa, Ontario, Canada; Faculty of 
      Medicine, Nursing and Health Sciences, Monash University, Australia; Musculoskeletal 
      Statistics Unit, The Parker Institute, Department of Rheumatology, Copenhagen 
      University Hospitals, Bispebjerg and Frederiksberg, Denmark; Department of Internal 
      Medicine, Division of Rheumatology, Maastricht University Medical Center and Caphri 
      Research Institute, Maastricht University, Maastricht, The Netherlands; Quintiles 
      Inc.; Division of Rheumatology, Department of Medicine, Duke University School of 
      Medicine, Durham, North Carolina, USA; Children's Hospital of Eastern Ontario 
      Research Institute, Department of Pediatrics, University of Ottawa, Ottawa, Ontario, 
      Canada; VU Medical Centre, Amsterdam, The Netherlands; University of California at 
      San Francisco, San Francisco, California, USA; Faculty of Health and Applied 
      Sciences, University of the West of England, Bristol, UK; Departments of Medicine 
      and Community Health Sciences, Cumming School of Medicine, University of Calgary, 
      Calgary, Alberta, Canada; Department of Internal Medicine II Rheumatology, Clinical 
      Immunology, Osteology, Physical Therapy and Sports Medicine, Schlosspark-Klinik, 
      Teaching Hospital of the Charité, University Medicine Berlin, Berlin, Germany; 
      University of Marmara, Faculty of Medicine, Department of Physical and 
      Rehabilitation Medicine, Rheumatology Clinics, Istanbul, Turkey; Birmingham Veterans 
      Affairs Medical Center and University of Alabama at Birmingham, Birmingham, Alabama; 
      Division of Rheumatology, University of Pennsylvania, Philadelphia, Pennsylvania, 
      USA; Ottawa Hospital Research Institute, Ottawa; University Health Network 
      (UHN)-Toronto Western Hospital, Toronto, Ontario
FAU - Barnabe, Cheryl
AU  - Barnabe C
AD  - From the Centre for Global Health, University of Ottawa, Ottawa, Ontario, Canada; 
      University of Lorraine, EA 4360 Apemac, Nancy, France; Cabrini Institute and Monash 
      University, Melbourne, Australia; Bruyère Research Institute, and the Institute of 
      Population Health, University of Ottawa, Ottawa, Ontario, Canada; Faculty of 
      Medicine, Nursing and Health Sciences, Monash University, Australia; Musculoskeletal 
      Statistics Unit, The Parker Institute, Department of Rheumatology, Copenhagen 
      University Hospitals, Bispebjerg and Frederiksberg, Denmark; Department of Internal 
      Medicine, Division of Rheumatology, Maastricht University Medical Center and Caphri 
      Research Institute, Maastricht University, Maastricht, The Netherlands; Quintiles 
      Inc.; Division of Rheumatology, Department of Medicine, Duke University School of 
      Medicine, Durham, North Carolina, USA; Children's Hospital of Eastern Ontario 
      Research Institute, Department of Pediatrics, University of Ottawa, Ottawa, Ontario, 
      Canada; VU Medical Centre, Amsterdam, The Netherlands; University of California at 
      San Francisco, San Francisco, California, USA; Faculty of Health and Applied 
      Sciences, University of the West of England, Bristol, UK; Departments of Medicine 
      and Community Health Sciences, Cumming School of Medicine, University of Calgary, 
      Calgary, Alberta, Canada; Department of Internal Medicine II Rheumatology, Clinical 
      Immunology, Osteology, Physical Therapy and Sports Medicine, Schlosspark-Klinik, 
      Teaching Hospital of the Charité, University Medicine Berlin, Berlin, Germany; 
      University of Marmara, Faculty of Medicine, Department of Physical and 
      Rehabilitation Medicine, Rheumatology Clinics, Istanbul, Turkey; Birmingham Veterans 
      Affairs Medical Center and University of Alabama at Birmingham, Birmingham, Alabama; 
      Division of Rheumatology, University of Pennsylvania, Philadelphia, Pennsylvania, 
      USA; Ottawa Hospital Research Institute, Ottawa; University Health Network 
      (UHN)-Toronto Western Hospital, Toronto, Ontario
FAU - Sreih, Antoine G
AU  - Sreih AG
AD  - From the Centre for Global Health, University of Ottawa, Ottawa, Ontario, Canada; 
      University of Lorraine, EA 4360 Apemac, Nancy, France; Cabrini Institute and Monash 
      University, Melbourne, Australia; Bruyère Research Institute, and the Institute of 
      Population Health, University of Ottawa, Ottawa, Ontario, Canada; Faculty of 
      Medicine, Nursing and Health Sciences, Monash University, Australia; Musculoskeletal 
      Statistics Unit, The Parker Institute, Department of Rheumatology, Copenhagen 
      University Hospitals, Bispebjerg and Frederiksberg, Denmark; Department of Internal 
      Medicine, Division of Rheumatology, Maastricht University Medical Center and Caphri 
      Research Institute, Maastricht University, Maastricht, The Netherlands; Quintiles 
      Inc.; Division of Rheumatology, Department of Medicine, Duke University School of 
      Medicine, Durham, North Carolina, USA; Children's Hospital of Eastern Ontario 
      Research Institute, Department of Pediatrics, University of Ottawa, Ottawa, Ontario, 
      Canada; VU Medical Centre, Amsterdam, The Netherlands; University of California at 
      San Francisco, San Francisco, California, USA; Faculty of Health and Applied 
      Sciences, University of the West of England, Bristol, UK; Departments of Medicine 
      and Community Health Sciences, Cumming School of Medicine, University of Calgary, 
      Calgary, Alberta, Canada; Department of Internal Medicine II Rheumatology, Clinical 
      Immunology, Osteology, Physical Therapy and Sports Medicine, Schlosspark-Klinik, 
      Teaching Hospital of the Charité, University Medicine Berlin, Berlin, Germany; 
      University of Marmara, Faculty of Medicine, Department of Physical and 
      Rehabilitation Medicine, Rheumatology Clinics, Istanbul, Turkey; Birmingham Veterans 
      Affairs Medical Center and University of Alabama at Birmingham, Birmingham, Alabama; 
      Division of Rheumatology, University of Pennsylvania, Philadelphia, Pennsylvania, 
      USA; Ottawa Hospital Research Institute, Ottawa; University Health Network 
      (UHN)-Toronto Western Hospital, Toronto, Ontario
FAU - Campbell, Willemina
AU  - Campbell W
AD  - From the Centre for Global Health, University of Ottawa, Ottawa, Ontario, Canada; 
      University of Lorraine, EA 4360 Apemac, Nancy, France; Cabrini Institute and Monash 
      University, Melbourne, Australia; Bruyère Research Institute, and the Institute of 
      Population Health, University of Ottawa, Ottawa, Ontario, Canada; Faculty of 
      Medicine, Nursing and Health Sciences, Monash University, Australia; Musculoskeletal 
      Statistics Unit, The Parker Institute, Department of Rheumatology, Copenhagen 
      University Hospitals, Bispebjerg and Frederiksberg, Denmark; Department of Internal 
      Medicine, Division of Rheumatology, Maastricht University Medical Center and Caphri 
      Research Institute, Maastricht University, Maastricht, The Netherlands; Quintiles 
      Inc.; Division of Rheumatology, Department of Medicine, Duke University School of 
      Medicine, Durham, North Carolina, USA; Children's Hospital of Eastern Ontario 
      Research Institute, Department of Pediatrics, University of Ottawa, Ottawa, Ontario, 
      Canada; VU Medical Centre, Amsterdam, The Netherlands; University of California at 
      San Francisco, San Francisco, California, USA; Faculty of Health and Applied 
      Sciences, University of the West of England, Bristol, UK; Departments of Medicine 
      and Community Health Sciences, Cumming School of Medicine, University of Calgary, 
      Calgary, Alberta, Canada; Department of Internal Medicine II Rheumatology, Clinical 
      Immunology, Osteology, Physical Therapy and Sports Medicine, Schlosspark-Klinik, 
      Teaching Hospital of the Charité, University Medicine Berlin, Berlin, Germany; 
      University of Marmara, Faculty of Medicine, Department of Physical and 
      Rehabilitation Medicine, Rheumatology Clinics, Istanbul, Turkey; Birmingham Veterans 
      Affairs Medical Center and University of Alabama at Birmingham, Birmingham, Alabama; 
      Division of Rheumatology, University of Pennsylvania, Philadelphia, Pennsylvania, 
      USA; Ottawa Hospital Research Institute, Ottawa; University Health Network 
      (UHN)-Toronto Western Hospital, Toronto, Ontario
FAU - Pohl, Christoph
AU  - Pohl C
AD  - From the Centre for Global Health, University of Ottawa, Ottawa, Ontario, Canada; 
      University of Lorraine, EA 4360 Apemac, Nancy, France; Cabrini Institute and Monash 
      University, Melbourne, Australia; Bruyère Research Institute, and the Institute of 
      Population Health, University of Ottawa, Ottawa, Ontario, Canada; Faculty of 
      Medicine, Nursing and Health Sciences, Monash University, Australia; Musculoskeletal 
      Statistics Unit, The Parker Institute, Department of Rheumatology, Copenhagen 
      University Hospitals, Bispebjerg and Frederiksberg, Denmark; Department of Internal 
      Medicine, Division of Rheumatology, Maastricht University Medical Center and Caphri 
      Research Institute, Maastricht University, Maastricht, The Netherlands; Quintiles 
      Inc.; Division of Rheumatology, Department of Medicine, Duke University School of 
      Medicine, Durham, North Carolina, USA; Children's Hospital of Eastern Ontario 
      Research Institute, Department of Pediatrics, University of Ottawa, Ottawa, Ontario, 
      Canada; VU Medical Centre, Amsterdam, The Netherlands; University of California at 
      San Francisco, San Francisco, California, USA; Faculty of Health and Applied 
      Sciences, University of the West of England, Bristol, UK; Departments of Medicine 
      and Community Health Sciences, Cumming School of Medicine, University of Calgary, 
      Calgary, Alberta, Canada; Department of Internal Medicine II Rheumatology, Clinical 
      Immunology, Osteology, Physical Therapy and Sports Medicine, Schlosspark-Klinik, 
      Teaching Hospital of the Charité, University Medicine Berlin, Berlin, Germany; 
      University of Marmara, Faculty of Medicine, Department of Physical and 
      Rehabilitation Medicine, Rheumatology Clinics, Istanbul, Turkey; Birmingham Veterans 
      Affairs Medical Center and University of Alabama at Birmingham, Birmingham, Alabama; 
      Division of Rheumatology, University of Pennsylvania, Philadelphia, Pennsylvania, 
      USA; Ottawa Hospital Research Institute, Ottawa; University Health Network 
      (UHN)-Toronto Western Hospital, Toronto, Ontario
FAU - Duruöz, Mehmet Tuncay
AU  - Duruöz MT
AD  - From the Centre for Global Health, University of Ottawa, Ottawa, Ontario, Canada; 
      University of Lorraine, EA 4360 Apemac, Nancy, France; Cabrini Institute and Monash 
      University, Melbourne, Australia; Bruyère Research Institute, and the Institute of 
      Population Health, University of Ottawa, Ottawa, Ontario, Canada; Faculty of 
      Medicine, Nursing and Health Sciences, Monash University, Australia; Musculoskeletal 
      Statistics Unit, The Parker Institute, Department of Rheumatology, Copenhagen 
      University Hospitals, Bispebjerg and Frederiksberg, Denmark; Department of Internal 
      Medicine, Division of Rheumatology, Maastricht University Medical Center and Caphri 
      Research Institute, Maastricht University, Maastricht, The Netherlands; Quintiles 
      Inc.; Division of Rheumatology, Department of Medicine, Duke University School of 
      Medicine, Durham, North Carolina, USA; Children's Hospital of Eastern Ontario 
      Research Institute, Department of Pediatrics, University of Ottawa, Ottawa, Ontario, 
      Canada; VU Medical Centre, Amsterdam, The Netherlands; University of California at 
      San Francisco, San Francisco, California, USA; Faculty of Health and Applied 
      Sciences, University of the West of England, Bristol, UK; Departments of Medicine 
      and Community Health Sciences, Cumming School of Medicine, University of Calgary, 
      Calgary, Alberta, Canada; Department of Internal Medicine II Rheumatology, Clinical 
      Immunology, Osteology, Physical Therapy and Sports Medicine, Schlosspark-Klinik, 
      Teaching Hospital of the Charité, University Medicine Berlin, Berlin, Germany; 
      University of Marmara, Faculty of Medicine, Department of Physical and 
      Rehabilitation Medicine, Rheumatology Clinics, Istanbul, Turkey; Birmingham Veterans 
      Affairs Medical Center and University of Alabama at Birmingham, Birmingham, Alabama; 
      Division of Rheumatology, University of Pennsylvania, Philadelphia, Pennsylvania, 
      USA; Ottawa Hospital Research Institute, Ottawa; University Health Network 
      (UHN)-Toronto Western Hospital, Toronto, Ontario
FAU - Singh, Jasvinder A
AU  - Singh JA
AD  - From the Centre for Global Health, University of Ottawa, Ottawa, Ontario, Canada; 
      University of Lorraine, EA 4360 Apemac, Nancy, France; Cabrini Institute and Monash 
      University, Melbourne, Australia; Bruyère Research Institute, and the Institute of 
      Population Health, University of Ottawa, Ottawa, Ontario, Canada; Faculty of 
      Medicine, Nursing and Health Sciences, Monash University, Australia; Musculoskeletal 
      Statistics Unit, The Parker Institute, Department of Rheumatology, Copenhagen 
      University Hospitals, Bispebjerg and Frederiksberg, Denmark; Department of Internal 
      Medicine, Division of Rheumatology, Maastricht University Medical Center and Caphri 
      Research Institute, Maastricht University, Maastricht, The Netherlands; Quintiles 
      Inc.; Division of Rheumatology, Department of Medicine, Duke University School of 
      Medicine, Durham, North Carolina, USA; Children's Hospital of Eastern Ontario 
      Research Institute, Department of Pediatrics, University of Ottawa, Ottawa, Ontario, 
      Canada; VU Medical Centre, Amsterdam, The Netherlands; University of California at 
      San Francisco, San Francisco, California, USA; Faculty of Health and Applied 
      Sciences, University of the West of England, Bristol, UK; Departments of Medicine 
      and Community Health Sciences, Cumming School of Medicine, University of Calgary, 
      Calgary, Alberta, Canada; Department of Internal Medicine II Rheumatology, Clinical 
      Immunology, Osteology, Physical Therapy and Sports Medicine, Schlosspark-Klinik, 
      Teaching Hospital of the Charité, University Medicine Berlin, Berlin, Germany; 
      University of Marmara, Faculty of Medicine, Department of Physical and 
      Rehabilitation Medicine, Rheumatology Clinics, Istanbul, Turkey; Birmingham Veterans 
      Affairs Medical Center and University of Alabama at Birmingham, Birmingham, Alabama; 
      Division of Rheumatology, University of Pennsylvania, Philadelphia, Pennsylvania, 
      USA; Ottawa Hospital Research Institute, Ottawa; University Health Network 
      (UHN)-Toronto Western Hospital, Toronto, Ontario
FAU - Tugwell, Peter S
AU  - Tugwell PS
AD  - From the Centre for Global Health, University of Ottawa, Ottawa, Ontario, Canada; 
      University of Lorraine, EA 4360 Apemac, Nancy, France; Cabrini Institute and Monash 
      University, Melbourne, Australia; Bruyère Research Institute, and the Institute of 
      Population Health, University of Ottawa, Ottawa, Ontario, Canada; Faculty of 
      Medicine, Nursing and Health Sciences, Monash University, Australia; Musculoskeletal 
      Statistics Unit, The Parker Institute, Department of Rheumatology, Copenhagen 
      University Hospitals, Bispebjerg and Frederiksberg, Denmark; Department of Internal 
      Medicine, Division of Rheumatology, Maastricht University Medical Center and Caphri 
      Research Institute, Maastricht University, Maastricht, The Netherlands; Quintiles 
      Inc.; Division of Rheumatology, Department of Medicine, Duke University School of 
      Medicine, Durham, North Carolina, USA; Children's Hospital of Eastern Ontario 
      Research Institute, Department of Pediatrics, University of Ottawa, Ottawa, Ontario, 
      Canada; VU Medical Centre, Amsterdam, The Netherlands; University of California at 
      San Francisco, San Francisco, California, USA; Faculty of Health and Applied 
      Sciences, University of the West of England, Bristol, UK; Departments of Medicine 
      and Community Health Sciences, Cumming School of Medicine, University of Calgary, 
      Calgary, Alberta, Canada; Department of Internal Medicine II Rheumatology, Clinical 
      Immunology, Osteology, Physical Therapy and Sports Medicine, Schlosspark-Klinik, 
      Teaching Hospital of the Charité, University Medicine Berlin, Berlin, Germany; 
      University of Marmara, Faculty of Medicine, Department of Physical and 
      Rehabilitation Medicine, Rheumatology Clinics, Istanbul, Turkey; Birmingham Veterans 
      Affairs Medical Center and University of Alabama at Birmingham, Birmingham, Alabama; 
      Division of Rheumatology, University of Pennsylvania, Philadelphia, Pennsylvania, 
      USA; Ottawa Hospital Research Institute, Ottawa; University Health Network 
      (UHN)-Toronto Western Hospital, Toronto, Ontario
FAU - Guillemin, Francis
AU  - Guillemin F
AD  - From the Centre for Global Health, University of Ottawa, Ottawa, Ontario, Canada; 
      University of Lorraine, EA 4360 Apemac, Nancy, France; Cabrini Institute and Monash 
      University, Melbourne, Australia; Bruyère Research Institute, and the Institute of 
      Population Health, University of Ottawa, Ottawa, Ontario, Canada; Faculty of 
      Medicine, Nursing and Health Sciences, Monash University, Australia; Musculoskeletal 
      Statistics Unit, The Parker Institute, Department of Rheumatology, Copenhagen 
      University Hospitals, Bispebjerg and Frederiksberg, Denmark; Department of Internal 
      Medicine, Division of Rheumatology, Maastricht University Medical Center and Caphri 
      Research Institute, Maastricht University, Maastricht, The Netherlands; Quintiles 
      Inc.; Division of Rheumatology, Department of Medicine, Duke University School of 
      Medicine, Durham, North Carolina, USA; Children's Hospital of Eastern Ontario 
      Research Institute, Department of Pediatrics, University of Ottawa, Ottawa, Ontario, 
      Canada; VU Medical Centre, Amsterdam, The Netherlands; University of California at 
      San Francisco, San Francisco, California, USA; Faculty of Health and Applied 
      Sciences, University of the West of England, Bristol, UK; Departments of Medicine 
      and Community Health Sciences, Cumming School of Medicine, University of Calgary, 
      Calgary, Alberta, Canada; Department of Internal Medicine II Rheumatology, Clinical 
      Immunology, Osteology, Physical Therapy and Sports Medicine, Schlosspark-Klinik, 
      Teaching Hospital of the Charité, University Medicine Berlin, Berlin, Germany; 
      University of Marmara, Faculty of Medicine, Department of Physical and 
      Rehabilitation Medicine, Rheumatology Clinics, Istanbul, Turkey; Birmingham Veterans 
      Affairs Medical Center and University of Alabama at Birmingham, Birmingham, Alabama; 
      Division of Rheumatology, University of Pennsylvania, Philadelphia, Pennsylvania, 
      USA; Ottawa Hospital Research Institute, Ottawa; University Health Network 
      (UHN)-Toronto Western Hospital, Toronto, Ontario
LA  - eng
GR  - U19 HS021110/HS/AHRQ HHS/United States
GR  - U01 AG018947/AG/NIA NIH HHS/United States
GR  - U34 AR062891/AR/NIAMS NIH HHS/United States
GR  - U10 CA149950/CA/NCI NIH HHS/United States
GR  - K23 AR064372/AR/NIAMS NIH HHS/United States
GR  - P50 AR060772/AR/NIAMS NIH HHS/United States
PT  - Journal Article
PT  - Research Support, N.I.H., Extramural
PT  - Research Support, Non-U.S. Gov't
PT  - Research Support, U.S. Gov't, P.H.S.
PT  - Review
DEP - 20150615
TA  - J Rheumatol
JT  - The Journal of rheumatology
JID - 7501984
SB  - IM
MH  - *Acculturation
MH  - Adult
MH  - Consensus Development Conferences as Topic
MH  - Female
MH  - *Health Equity
MH  - Health Literacy
MH  - Humans
MH  - Male
MH  - Middle Aged
MH  - *Patient Outcome Assessment
MH  - Practice Guidelines as Topic
MH  - Rheumatic Diseases/diagnosis/*therapy
MH  - Self Report
PMC - PMC4765994
MID - NIHMS760057
OTO - NOTNLM
OT  - CULTURAL ADAPTATION
OT  - HEALTH EQUITY
OT  - LITERACY
OT  - MUSCULOSKELETAL CONDITIONS
OT  - RHEUMATOLOGY
EDAT- 2015/06/17 06:00
MHDA- 2016/09/15 06:00
CRDT- 2015/06/17 06:00
PHST- 2015/06/17 06:00 [entrez]
PHST- 2015/06/17 06:00 [pubmed]
PHST- 2016/09/15 06:00 [medline]
AID - jrheum.141168 [pii]
AID - 10.3899/jrheum.141168 [doi]
PST - ppublish
SO  - J Rheumatol. 2015 Dec;42(12):2448-59. doi: 10.3899/jrheum.141168. Epub 2015 Jun 15.

PMID- 32335682
OWN - NLM
STAT- MEDLINE
DCOM- 20210215
LR  - 20210426
IS  - 1469-994X (Electronic)
IS  - 1462-2203 (Print)
IS  - 1462-2203 (Linking)
VI  - 22
IP  - 12
DP  - 2020 Dec 12
TI  - We are in This Together: Promoting Health Equity, Diversity, and Inclusion in 
      Tobacco Research for Sexual and Gender Minority Populations.
PG  - 2276-2279
LID - 10.1093/ntr/ntaa070 [doi]
AB  - INTRODUCTION: Sexual and gender minority (SGM) individuals have higher tobacco use 
      prevalence and consequently higher burden of tobacco-caused diseases, including 
      cancer and cardiovascular disease compared with their heterosexual or cisgender 
      counterparts. Yet, there is a critical gap in research focused on measuring SGM 
      tobacco-related health disparities and addressing unmet needs of SGM individuals in 
      the context of nicotine and tobacco research. AIMS AND METHODS: In this commentary, 
      we summarize recommendations discussed during a pre-conference workshop focused on 
      challenges and opportunities in conducting SGM tobacco control research at the 2019 
      Society for Research on Nicotine and Tobacco Annual Meeting. RESULTS: Specifically, 
      we recommend defining and measuring SGM identity in all nicotine and tobacco 
      research routinely, using novel methods to engage a demographically diverse sample 
      of the SGM population, and eliciting SGM community voices in tobacco control 
      research. CONCLUSIONS: Addressing these critical research gaps will enable the 
      scientific community to generate the data to fully understand and support SGM 
      individuals in tobacco use prevention and cessation. IMPLICATIONS: Tobacco use and 
      its consequences have become increasingly concentrated in disadvantaged groups, 
      including sexual and gender minority (SGM) populations. Through concrete 
      recommendations in this commentary, we aimed to promote health equity, diversity, 
      and inclusion in tobacco research for SGM populations by urging the scientific 
      community to consider expanding efforts to monitor and address tobacco-related 
      health disparities of SGM populations within their respective research programs.
CI  - © The Author(s) 2020. Published by Oxford University Press on behalf of the Society 
      for Research on Nicotine and Tobacco. All rights reserved.For permissions, please 
      e-mail: journals.permissions@oup.com.
FAU - Dermody, Sarah S
AU  - Dermody SS
AD  - School of Psychological Science, Oregon State University, Corvallis, OR.
FAU - Heffner, Jaimee L
AU  - Heffner JL
AD  - Public Health Sciences Division, Fred Hutchinson Cancer Research Center, Seattle, 
      WA.
FAU - Hinds, Josephine T
AU  - Hinds JT
AD  - Department of Kinesiology and Health Education, University of Texas at Austin, 
      Austin, TX.
FAU - McQuoid, Julia
AU  - McQuoid J
AD  - Center for Tobacco Control Research and Education, University of California, San 
      Francisco, San Francisco, CA.
FAU - Quisenberry, Amanda J
AU  - Quisenberry AJ
AD  - Department of Health Behavior, Division of Cancer Prevention and Control, Roswell 
      Park Comprehensive Cancer Center, Buffalo, NY.
FAU - Tan, Andy S L
AU  - Tan ASL
AD  - Division of Population Sciences, Center for Community-Based Research, Dana-Farber 
      Cancer Institute, Boston, MA.
AD  - Department of Social and Behavioral Sciences, Harvard TH Chan School of Public 
      Health, Boston, MA.
FAU - Vogel, Erin A
AU  - Vogel EA
AD  - Stanford Prevention Research Center, Department of Medicine, Stanford University, 
      Stanford, CA.
LA  - eng
GR  - U54 CA156732/CA/NCI NIH HHS/United States
GR  - R03 CA212544/CA/NCI NIH HHS/United States
GR  - R01 CA224545/CA/NCI NIH HHS/United States
GR  - R01 DA048529/DA/NIDA NIH HHS/United States
GR  - R01 CA237670/CA/NCI NIH HHS/United States
GR  - P30 CA015704/CA/NCI NIH HHS/United States
GR  - P30 CA016056/CA/NCI NIH HHS/United States
GR  - P50 CA180906/CA/NCI NIH HHS/United States
PT  - Journal Article
PT  - Research Support, N.I.H., Extramural
PT  - Research Support, U.S. Gov't, P.H.S.
TA  - Nicotine Tob Res
JT  - Nicotine & tobacco research : official journal of the Society for Research on 
      Nicotine and Tobacco
JID - 9815751
SB  - IM
MH  - Biomedical Research/*standards
MH  - Female
MH  - Health Behavior
MH  - *Health Equity
MH  - Health Promotion/*methods
MH  - *Health Status Disparities
MH  - Humans
MH  - Male
MH  - *Research Design
MH  - Sexual and Gender Minorities/*statistics & numerical data
MH  - Tobacco Use/epidemiology/*prevention & control/psychology
PMC - PMC7733064
EDAT- 2020/04/27 06:00
MHDA- 2021/02/16 06:00
CRDT- 2020/04/27 06:00
PHST- 2019/12/06 00:00 [received]
PHST- 2020/04/20 00:00 [accepted]
PHST- 2020/04/27 06:00 [pubmed]
PHST- 2021/02/16 06:00 [medline]
PHST- 2020/04/27 06:00 [entrez]
AID - 5824816 [pii]
AID - ntaa070 [pii]
AID - 10.1093/ntr/ntaa070 [doi]
PST - ppublish
SO  - Nicotine Tob Res. 2020 Dec 12;22(12):2276-2279. doi: 10.1093/ntr/ntaa070.

PMID- 33040375
OWN - NLM
STAT- MEDLINE
DCOM- 20211025
LR  - 20211025
IS  - 1573-2770 (Electronic)
IS  - 0091-0562 (Linking)
VI  - 67
IP  - 1-2
DP  - 2021 Mar
TI  - Building Leadership, Capacity, and Power to Advance Health Equity and Justice 
      through Community-Engaged Research in the Midwest.
PG  - 195-204
LID - 10.1002/ajcp.12462 [doi]
AB  - The Health Equity Advancement Lab (HEAL) at the University of Iowa College of Public 
      Health began in 2012 to support students, researchers, and community members 
      interested in tackling persistent health inequities through a community-based 
      participatory research (CBPR) approach. Using concepts from critical consciousness 
      theory, we developed an approach to building students', faculty members', and 
      community partners' capacity to engage in CBPR to promote health equity that 
      involved immersion in developing CBPR projects. Our paper describes the evolution of 
      HEAL as a facilitating structure that provides a support network and engages diverse 
      stakeholders in critical reflection as they participate in research to advance 
      health equity, and resulting political efficacy and social action. We describe one 
      HEAL-affiliated research project that employs a CBPR approach and has a strong focus 
      on providing transformative learning experiences for students, faculty, and 
      community members. We highlight challenges, successes, and lessons learned in the 
      application of critical consciousness as a framework that engages diverse academic 
      and community partners seeking to promote health equity. We argue that critical 
      consciousness is a relevant theoretical framework to promote transformative learning 
      among students, faculty, and community partners to promote health equity research in 
      diverse communities.
CI  - © 2020 Society for Community Research and Action.
FAU - Woods-Jaeger, Briana
AU  - Woods-Jaeger B
AD  - Department of Behavioral, Social, and Health Education Sciences, Rollins School of 
      Public Health, Emory University, Atlanta, GA, USA.
AD  - Department of Developmental and Behavioral Health, Children's Mercy Hospital, Kansas 
      City, MO, USA.
FAU - Daniel-Ulloa, Jason
AU  - Daniel-Ulloa J
AD  - Department of Community and Behavioral Health, University of Iowa College of Public 
      Health, Iowa City, IA, USA.
AD  - School of Nursing and Health Studies, University of Washington, Bothell, Bothell, 
      WA, USA.
FAU - Kleven, Lauren
AU  - Kleven L
AD  - Department of Developmental and Behavioral Health, Children's Mercy Hospital, Kansas 
      City, MO, USA.
AD  - Department of Community and Behavioral Health, University of Iowa College of Public 
      Health, Iowa City, IA, USA.
FAU - Bucklin, Rebecca
AU  - Bucklin R
AD  - Department of Community and Behavioral Health, University of Iowa College of Public 
      Health, Iowa City, IA, USA.
FAU - Maldonado, Adriana
AU  - Maldonado A
AD  - Department of Community and Behavioral Health, University of Iowa College of Public 
      Health, Iowa City, IA, USA.
FAU - Gilbert, Paul A
AU  - Gilbert PA
AD  - Department of Community and Behavioral Health, University of Iowa College of Public 
      Health, Iowa City, IA, USA.
FAU - Parker, Edith A
AU  - Parker EA
AD  - Department of Community and Behavioral Health, University of Iowa College of Public 
      Health, Iowa City, IA, USA.
FAU - Baquero, Barbara
AU  - Baquero B
AD  - Department of Community and Behavioral Health, University of Iowa College of Public 
      Health, Iowa City, IA, USA.
AD  - Department of Health Services, School of Public Health, University of Washington, 
      Seattle, WA, USA.
LA  - eng
GR  - P30 ES005605/ES/NIEHS NIH HHS/United States
PT  - Journal Article
DEP - 20201011
PL  - England
TA  - Am J Community Psychol
JT  - American journal of community psychology
JID - 0364535
SB  - IM
MH  - Capacity Building
MH  - Community-Based Participatory Research
MH  - *Health Equity
MH  - Health Promotion
MH  - Humans
MH  - Leadership
MH  - Social Justice
OTO - NOTNLM
OT  - *Capacity building
OT  - *Community-engaged research
OT  - *Critical consciousness
OT  - *Health equity
OT  - *Social justice
EDAT- 2020/10/12 06:00
MHDA- 2021/10/26 06:00
CRDT- 2020/10/11 20:37
PHST- 2020/10/12 06:00 [pubmed]
PHST- 2021/10/26 06:00 [medline]
PHST- 2020/10/11 20:37 [entrez]
AID - 10.1002/ajcp.12462 [doi]
PST - ppublish
SO  - Am J Community Psychol. 2021 Mar;67(1-2):195-204. doi: 10.1002/ajcp.12462. Epub 2020 
      Oct 11.

PMID- 33305684
OWN - NLM
STAT- MEDLINE
DCOM- 20211015
LR  - 20211015
IS  - 1557-9891 (Electronic)
IS  - 1557-9883 (Print)
IS  - 1557-9883 (Linking)
VI  - 14
IP  - 6
DP  - 2020 Nov-Dec
TI  - Promoting Men's Health Equity.
PG  - 1557988320980184
LID - 10.1177/1557988320980184 [doi]
LID - 1557988320980184
AB  - Men's health equity is an area of men's health research and practice that combines 
      the literature on men's health with that of health equity. More research is needed 
      that describes how to intervene to promote men's health equity. This introduction to 
      the American Journal of Men's Health special collection on promoting men's health 
      equity was created to feature research that describes aspects of promising 
      interventions that (a) are population-specific approaches that consider the unique 
      biopsychosocial factors that affect the health of socially defined populations of 
      men; or (b) use a comparative approach to close or eliminate gaps between socially 
      defined groups of men and women and among socially meaningful groups of men that are 
      unnecessary, avoidable, considered unfair and unjust, and yet are modifiable. The 
      dozen papers from across the globe included in the special collection are grouped in 
      three areas: conceptual approaches and reviews; formative research; and evaluation 
      findings. The papers represent a diverse array of populations under the umbrella of 
      men's health and a range of strategies to improve men's health from tobacco 
      cessation to microfinance. The collection features a range of alternative 
      masculinities that emerge from original research by the contributors that are used 
      in novel ways in the interventions. This editorial argues that more qualitative 
      research is needed to evaluate the intended and unintended findings from 
      interventions. This editorial also highlights the benefits that men's health equity 
      can gain from embracing dissemination and implementation science as a tool to 
      systematically design, implement, refine, and sustain interventions.
FAU - Griffith, Derek M
AU  - Griffith DM
AUID- ORCID: 0000-0003-0018-9176
AD  - Center for Research on Men's Health, Vanderbilt University, Nashville, TN, USA.
AD  - Department of Medicine, Health and Society, Vanderbilt University, Nashville, TN, 
      USA.
LA  - eng
GR  - U54 MD010722/MD/NIMHD NIH HHS/United States
PT  - Editorial
PT  - Research Support, N.I.H., Extramural
PT  - Research Support, Non-U.S. Gov't
TA  - Am J Mens Health
JT  - American journal of men's health
JID - 101287723
SB  - IM
MH  - Female
MH  - *Health Equity
MH  - Health Promotion
MH  - Humans
MH  - Male
MH  - Masculinity
MH  - Men
MH  - Men's Health
PMC - PMC7734518
OTO - NOTNLM
OT  - *gender issues and sexual orientation
OT  - *health promotion and disease prevention
OT  - *health-care issues
OT  - *marginalization
OT  - *men’s health interventions
OT  - *men’s health programs
OT  - *psychosocial and cultural issues
OT  - *social determinants of health
COIS- Declaration of Conflicting Interests: The author(s) declared no potential conflicts 
      of interest with respect to the research, authorship, and/or publication of this 
      article.
EDAT- 2020/12/12 06:00
MHDA- 2021/10/16 06:00
CRDT- 2020/12/11 08:38
PHST- 2020/12/11 08:38 [entrez]
PHST- 2020/12/12 06:00 [pubmed]
PHST- 2021/10/16 06:00 [medline]
AID - 10.1177_1557988320980184 [pii]
AID - 10.1177/1557988320980184 [doi]
PST - ppublish
SO  - Am J Mens Health. 2020 Nov-Dec;14(6):1557988320980184. doi: 
      10.1177/1557988320980184.

PMID- 33394665
OWN - NLM
STAT- MEDLINE
DCOM- 20210603
LR  - 20210721
IS  - 1938-808X (Electronic)
IS  - 1040-2446 (Print)
IS  - 1040-2446 (Linking)
VI  - 96
IP  - 6
DP  - 2021 Jun 1
TI  - Global Health Education in the Time of COVID-19: An Opportunity to Restructure 
      Relationships and Address Supremacy.
PG  - 795-797
LID - 10.1097/ACM.0000000000003911 [doi]
AB  - Global health and its predecessors, tropical medicine and international health, have 
      historically been driven by the agendas of institutions in high-income countries 
      (HICs), with power dynamics that have disadvantaged partner institutions in low- and 
      middle-income countries (LMICs). Since the 2000s, however, the academic global 
      health community has been moving toward a focus on health equity and reexamining the 
      dynamics of global health education (GHE) partnerships. Whereas GHE partnerships 
      have largely focused on providing opportunities for learners from HIC institutions, 
      LMIC institutions are now seeking more equitable experiences for their trainees. 
      Additionally, lessons from the COVID-19 pandemic underscore already important 
      lessons about the value of bidirectional educational exchange, as regions gain new 
      insights from one another regarding strategies to impact health outcomes. 
      Interruptions in experiential GHE programs due to COVID-19-related travel 
      restrictions provide an opportunity to reflect on existing GHE systems, to consider 
      the opportunities and dynamics of these partnerships, and to redesign these systems 
      for the equitable benefit of the various partners. In this commentary, the authors 
      offer recommendations for beginning this process of change, with an emphasis on 
      restructuring GHE relationships and addressing supremacist attitudes at both the 
      systemic and individual levels.
CI  - Copyright © 2020 by the Association of American Medical Colleges.
FAU - Rabin, Tracy L
AU  - Rabin TL
AD  - T.L. Rabin is associate professor of medicine and director, Office of Global Health, 
      Department of Internal Medicine, Yale School of Medicine, Yale University, New 
      Haven, Connecticut; ORCID: https://orcid.org/0000-0002-4829-9051.
FAU - Mayanja-Kizza, Harriet
AU  - Mayanja-Kizza H
AD  - H. Mayanja-Kizza is professor of medicine, Department of Internal Medicine, Makerere 
      School of Medicine, Makerere University College of Health Sciences, Kampala, Uganda; 
      ORCID: https://orcid.org/0000-0002-9297-6208.
FAU - Barry, Michele
AU  - Barry M
AD  - M. Barry is Shenson professor of medicine, Department of Medicine, Stanford 
      University School of Medicine, and director, Center for Innovation in Global Health, 
      Stanford University, Stanford, California; ORCID: 
      https://orcid.org/0000-0002-1539-8109.
LA  - eng
PT  - Editorial
TA  - Acad Med
JT  - Academic medicine : journal of the Association of American Medical Colleges
JID - 8904605
SB  - AIM
SB  - IM
MH  - COVID-19/diagnosis/epidemiology/virology
MH  - Developing Countries/*economics/statistics & numerical data
MH  - Global Health/*education
MH  - Health Education/statistics & numerical data
MH  - Health Equity/*statistics & numerical data/trends
MH  - Humans
MH  - Interdisciplinary Communication
MH  - International Cooperation
MH  - Leadership
MH  - SARS-CoV-2/isolation & purification
MH  - Training Support/*methods
PMC - PMC8140628
EDAT- 2021/01/05 06:00
MHDA- 2021/06/04 06:00
CRDT- 2021/01/04 16:08
PHST- 2021/01/05 06:00 [pubmed]
PHST- 2021/06/04 06:00 [medline]
PHST- 2021/01/04 16:08 [entrez]
AID - 00001888-202106000-00027 [pii]
AID - 10.1097/ACM.0000000000003911 [doi]
PST - ppublish
SO  - Acad Med. 2021 Jun 1;96(6):795-797. doi: 10.1097/ACM.0000000000003911.

PMID- 32354233
OWN - NLM
STAT- MEDLINE
DCOM- 20211028
LR  - 20211028
IS  - 1532-7027 (Electronic)
IS  - 1041-0236 (Linking)
VI  - 36
IP  - 10
DP  - 2021 Sep
TI  - Re-Prioritizing Digital Health and Health Literacy in Healthy People 2030 to Affect 
      Health Equity.
PG  - 1155-1162
LID - 10.1080/10410236.2020.1748828 [doi]
AB  - The U.S. Healthy People 2030 health objective-setting process has taken place in an 
      inequitable social structure with significant implications for health literacy, 
      health equity, and population health. The draft 2030 objectives have greatly reduced 
      the number of digital health and health literacy objectives, meaning our national 
      agenda is poised to capture only a fraction of what will evolve in digital and 
      health literacy between 2020 and 2030. This paper synthesizes two decades of Healthy 
      People data on health literacy and digital health objectives, highlights the digital 
      health and health literacy trends and disparities that persist and proposes remedies 
      to ensure that health literacy and digital health issues receive the attention they 
      deserve in the next decade. These remedies can inform policies, research, and 
      interventions that touch health communication and digital health issues.
FAU - Jackson, Devlon N
AU  - Jackson DN
AD  - Center for Health Literacy, School of Public Health, University of Maryland.
AD  - Maryland Center for Health Equity, School of Public Health, University of Maryland.
AD  - Department of Behavioral and Community Health, School of Public Health, University 
      of Maryland.
FAU - Trivedi, Neha
AU  - Trivedi N
AD  - Department of Behavioral and Community Health, School of Public Health, University 
      of Maryland.
FAU - Baur, Cynthia
AU  - Baur C
AD  - Center for Health Literacy, School of Public Health, University of Maryland.
AD  - Department of Behavioral and Community Health, School of Public Health, University 
      of Maryland.
LA  - eng
PT  - Journal Article
DEP - 20200430
PL  - England
TA  - Health Commun
JT  - Health communication
JID - 8908762
SB  - IM
MH  - *Health Equity
MH  - *Health Literacy
MH  - Health Status
MH  - Humans
MH  - Policy
MH  - *Population Health
EDAT- 2020/05/02 06:00
MHDA- 2021/10/29 06:00
CRDT- 2020/05/02 06:00
PHST- 2020/05/02 06:00 [pubmed]
PHST- 2021/10/29 06:00 [medline]
PHST- 2020/05/02 06:00 [entrez]
AID - 10.1080/10410236.2020.1748828 [doi]
PST - ppublish
SO  - Health Commun. 2021 Sep;36(10):1155-1162. doi: 10.1080/10410236.2020.1748828. Epub 
      2020 Apr 30.

PMID- 30405304
OWN - NLM
STAT- MEDLINE
DCOM- 20191011
LR  - 20191011
IS  - 1049-510X (Print)
IS  - 1945-0826 (Electronic)
IS  - 1049-510X (Linking)
VI  - 28
IP  - 4
DP  - 2018 Fall
TI  - Commentary: Training and Mentoring the Next Generation of Health Equity Researchers: 
      Insights from the Field.
PG  - 579-585
LID - 10.18865/ed.28.4.579 [doi]
AB  - During August 30-31, 2017, the National Heart, Lung, and Blood Institute's Center 
      for Translation Research and Implementation Science (CTRIS) hosted a two-day 
      workshop with thought leaders and experts in the fields of implementation science, 
      prevention science, health inequities research, and training and research workforce 
      development. The workshop addressed critical challenges and compelling questions 
      from the NHLBI Strategic Vision, as well as the Department of Health and Human 
      Services' Action Plan to Reduce Racial and Ethnic Health Disparities. Participants 
      discussed: best practices for designing and executing implementation research 
      training programs; approaches to increase participation in implementation research 
      to address health inequities; innovative training methods and models, including team 
      science approaches; and best practices for developing and sustaining a cadre of 
      mentors for individuals who conduct implementation research. As part of this 
      workshop, the Saunders-Watkins Memorial Lecture, named posthumously for Dr. Elijah 
      Saunders, a Baltimore cardiologist, and Dr. Levi Watkins, a Baltimore cardiothoracic 
      surgeon, was established. Both men dedicated their lives to patient care, teaching, 
      research, and community service. The lecture honors them for their pioneering 
      efforts to advance health equity for medically underserved communities in the United 
      States and around the globe, at a time when it was neither popular nor safe to do 
      so. The lecture is also designed to stimulate a future generation of researchers 
      committed to advancing health equity research and the elimination of health 
      iniquities. The inaugural lecture was delivered by Lisa A. Cooper, MD, MPH, 
      Bloomberg Distinguished Professor and James F. Fries Professor of Medicine at Johns 
      Hopkins University, and inaugural recipient of the American Heart Association's 
      Watkins-Saunders Award, which recognizes excellence in clinical, medical, and 
      community work focused on diminishing health care disparities in Maryland. This 
      article captures the essence of that lecture.
FAU - Cooper, Lisa A
AU  - Cooper LA
AD  - Department of Medicine, Johns Hopkins University School of Medicine, Baltimore, 
      Maryland.
AD  - Department of Health, Behavior, and Society, Johns Hopkins Bloomberg School of 
      Public Health, Baltimore, Maryland.
AD  - Johns Hopkins School of Nursing, Baltimore, Maryland.
AD  - Johns Hopkins Center for Health Equity, Baltimore, Maryland.
LA  - eng
PT  - Editorial
PT  - Research Support, Non-U.S. Gov't
DEP - 20181018
TA  - Ethn Dis
JT  - Ethnicity & disease
JID - 9109034
SB  - IM
MH  - Congresses as Topic
MH  - Ethnic Groups
MH  - *Health Equity/organization & administration/trends
MH  - *Healthcare Disparities/ethnology/organization & administration
MH  - Humans
MH  - Mentoring/trends
MH  - National Heart, Lung, and Blood Institute (U.S.)
MH  - Quality Improvement/organization & administration
MH  - *Research Personnel/education/standards/trends
MH  - United States
PMC - PMC6200308
OTO - NOTNLM
OT  - *Community-Based Participatory Research
OT  - *Education
OT  - *Health Care Disparities
OT  - *Health Status Disparities
OT  - *Mentoring
OT  - *Translational Medical Research
COIS- Competing Interests: None declared.
EDAT- 2018/11/09 06:00
MHDA- 2019/10/12 06:00
CRDT- 2018/11/09 06:00
PHST- 2018/11/09 06:00 [entrez]
PHST- 2018/11/09 06:00 [pubmed]
PHST- 2019/10/12 06:00 [medline]
AID - ed.28.4.579 [pii]
AID - 10.18865/ed.28.4.579 [doi]
PST - epublish
SO  - Ethn Dis. 2018 Oct 18;28(4):579-585. doi: 10.18865/ed.28.4.579. eCollection 2018 
      Fall.

PMID- 28812841
OWN - NLM
STAT- MEDLINE
DCOM- 20180509
LR  - 20200306
IS  - 2322-5939 (Electronic)
IS  - 2322-5939 (Linking)
VI  - 6
IP  - 8
DP  - 2017 Aug 1
TI  - University of Global Health Equity's Contribution to the Reduction of Education and 
      Health Services Rationing.
PG  - 427-429
LID - 10.15171/ijhpm.2017.56 [doi]
AB  - The inadequate supply of health workers and demand-side barriers due to clinical 
      practice that heeds too little attention to cultural context are serious obstacles 
      to achieving universal health coverage and the fulfillment of the human rights to 
      health, especially for the poor and vulnerable living in remote rural areas. A 
      number of strategies have been deployed to increase both the supply of healthcare 
      workers and the demand for healthcare services. However, more can be done to improve 
      service delivery as well as mitigate the geographic inequalities that exist in this 
      field. To contribute to overcoming these barriers and increasing access to health 
      services, especially for the most vulnerable, Partners In Health (PIH), a US 
      non-governmental organization specializing in equitable health service delivery, has 
      created the University of Global Health Equity (UGHE) in a remote rural district of 
      Rwanda. The act of building this university in such a rural setting signals a 
      commitment to create opportunities where there have traditionally been few. 
      Furthermore, through its state-of-the-art educational approach in a rural setting 
      and its focus on cultural competency, UGHE is contributing to progress in the quest 
      for equitable access to quality health services.
CI  - © 2017 The Author(s); Published by Kerman University of Medical Sciences. This is an 
      open-access article distributed under the terms of the Creative Commons Attribution 
      License (http://creativecommons.org/licenses/by/4.0), which permits unrestricted 
      use, distribution, and reproduction in any medium, provided the original work is 
      properly cited.
FAU - Binagwaho, Agnes
AU  - Binagwaho A
AD  - Harvard Medical School, Boston, MA, USA.
AD  - Geisel School of Medicine, Dartmouth University, Hanover, NH, USA.
AD  - University of Global Health Equity, Kigali, Rwanda.
LA  - eng
PT  - Editorial
DEP - 20170801
TA  - Int J Health Policy Manag
JT  - International journal of health policy and management
JID - 101619905
SB  - H
SB  - IM
MH  - Cultural Competency
MH  - Global Health
MH  - *Health Equity
MH  - Health Occupations/*education
MH  - Humans
MH  - *International Cooperation
MH  - Organizations
MH  - Poverty
MH  - *Rural Health Services
MH  - *Rural Population
MH  - Rwanda
MH  - United States
MH  - *Universities
MH  - Workforce
PMC - PMC5553210
OTO - NOTNLM
OT  - *Demand-Side
OT  - *Equity
OT  - *Health Education
OT  - *Health Services
OT  - *Human Right to Health
OT  - *Rural-poor
OT  - *Supply-Side
OT  - *Universal Health Coverage
EDAT- 2017/08/16 06:00
MHDA- 2018/05/10 06:00
CRDT- 2017/08/17 06:00
PHST- 2017/04/04 00:00 [received]
PHST- 2017/05/06 00:00 [accepted]
PHST- 2017/08/17 06:00 [entrez]
PHST- 2017/08/16 06:00 [pubmed]
PHST- 2018/05/10 06:00 [medline]
AID - 10.15171/ijhpm.2017.56 [doi]
PST - epublish
SO  - Int J Health Policy Manag. 2017 Aug 1;6(8):427-429. doi: 10.15171/ijhpm.2017.56.

PMID- 31479352
OWN - NLM
STAT- MEDLINE
DCOM- 20201005
LR  - 20201005
IS  - 1544-5208 (Electronic)
IS  - 0278-2715 (Linking)
VI  - 38
IP  - 9
DP  - 2019 Sep
TI  - Transforming City Streets To Promote Physical Activity And Health Equity.
PG  - 1475-1483
LID - 10.1377/hlthaff.2019.00454 [doi]
AB  - Most US cities lack built environments that support physical activity, which is a 
      key determinant of health. Making permanent changes to the physical environment to 
      promote physical activity is not always feasible. Play Streets is a place-based 
      intervention that is typically organized by local governments or community 
      organizations and involves temporarily closing streets to create safe places and 
      free opportunities for physical activity. In this descriptive study we examined 162 
      of Chicago's PlayStreets, held in the summer of 2018, to assess the volume and type 
      of physical activity among youth participants and the variety of services provided 
      to residents. We analyzed implementation data and forms completed after PlayStreets, 
      and we conducted systematic observations at a purposeful sample of PlayStreets. We 
      found that PlayStreets provides opportunities for youth physical activity in areas 
      where opportunities do not otherwise always exist. PlayStreets also provides an 
      avenue for residents to access community resources. This research on Chicago's 
      experience with PlayStreets showed how one city is temporarily turning streets into 
      places for youth physical activity to advance health equity. Local policies that 
      facilitate temporarily closing streets and that provide resources to support 
      opportunities for physical activity and access to community resources can advance 
      health equity in cities nationwide.
FAU - Pollack Porter, Keshia M
AU  - Pollack Porter KM
AD  - Keshia M. Pollack Porter ( kpollac1@jhu.edu ) is a professor in the Department of 
      Health Policy and Management, Johns Hopkins Bloomberg School of Public Health, in 
      Baltimore, Maryland.
FAU - Prochnow, Tyler
AU  - Prochnow T
AD  - Tyler Prochnow is a doctoral student and research assistant in the Department of 
      Health, Human Performance, and Recreation, Baylor University, in Waco, Texas.
FAU - Mahoney, Patricia
AU  - Mahoney P
AD  - Patricia Mahoney is a research data analyst in the Department of Health Policy and 
      Management, Johns Hopkins Bloomberg School of Public Health.
FAU - Delgado, Haley
AU  - Delgado H
AD  - Haley Delgado is a graduate student and a research assistant in the Department of 
      Public Health, Baylor University.
FAU - Bridges Hamilton, Christina N
AU  - Bridges Hamilton CN
AD  - Christina N. Bridges Hamilton is a doctoral candidate and a teaching and research 
      assistant in the Department of Health, Human Performance, and Recreation, Baylor 
      University.
FAU - Wilkins, Emily
AU  - Wilkins E
AD  - Emily Wilkins is a graduate student and a research assistant in the Department of 
      Public Health, Baylor University.
FAU - Umstattd Meyer, M Renée
AU  - Umstattd Meyer MR
AD  - M. Renée Umstattd Meyer is an associate professor in the Department of Public 
      Health, Baylor University.
LA  - eng
PT  - Journal Article
PT  - Research Support, N.I.H., Extramural
PT  - Research Support, U.S. Gov't, P.H.S.
PL  - United States
TA  - Health Aff (Millwood)
JT  - Health affairs (Project Hope)
JID - 8303128
SB  - IM
MH  - Adolescent
MH  - Adult
MH  - Behavior Observation Techniques
MH  - Chicago
MH  - Child
MH  - *Environment Design
MH  - *Exercise
MH  - Female
MH  - Focus Groups
MH  - *Health Equity
MH  - *Health Promotion
MH  - Humans
MH  - Interviews as Topic
MH  - Male
MH  - Qualitative Research
MH  - Surveys and Questionnaires
MH  - *Urban Population
MH  - Young Adult
OTO - NOTNLM
OT  - *active play
OT  - *built environment
OT  - *community
OT  - *streets
EDAT- 2019/09/04 06:00
MHDA- 2020/10/06 06:00
CRDT- 2019/09/04 06:00
PHST- 2019/09/04 06:00 [entrez]
PHST- 2019/09/04 06:00 [pubmed]
PHST- 2020/10/06 06:00 [medline]
AID - 10.1377/hlthaff.2019.00454 [doi]
PST - ppublish
SO  - Health Aff (Millwood). 2019 Sep;38(9):1475-1483. doi: 10.1377/hlthaff.2019.00454.

PMID- 28575271
OWN - NLM
STAT- MEDLINE
DCOM- 20190409
LR  - 20190409
IS  - 1758-535X (Electronic)
IS  - 1079-5006 (Linking)
VI  - 72
IP  - suppl_1
DP  - 2017 Jul 1
TI  - Advancing Community and Health Equity: Health and Wellbeing of U.S. Chinese 
      Populations.
PG  - S1-S4
LID - 10.1093/gerona/glx049 [doi]
FAU - Dong, XinQi
AU  - Dong X
AD  - Chinese Health, Aging, and Policy Program, Rush Institute for Healthy Aging, Rush 
      University Medical Center, Chicago, Illinois.
LA  - eng
PT  - Journal Article
PT  - Review
PL  - United States
TA  - J Gerontol A Biol Sci Med Sci
JT  - The journals of gerontology. Series A, Biological sciences and medical sciences
JID - 9502837
SB  - AIM
SB  - IM
MH  - Aged
MH  - Aged, 80 and over
MH  - Asian Americans/statistics & numerical data
MH  - Community Health Services/*organization & administration
MH  - Female
MH  - Health Equity/*standards/trends
MH  - *Health Policy
MH  - Health Promotion/*organization & administration
MH  - Health Services for the Aged/organization & administration
MH  - Health Status
MH  - Humans
MH  - Male
MH  - Public Health
MH  - *Quality of Life
MH  - Risk Assessment
MH  - Socioeconomic Factors
MH  - United States
EDAT- 2017/06/03 06:00
MHDA- 2019/04/10 06:00
CRDT- 2017/06/03 06:00
PHST- 2017/06/03 06:00 [entrez]
PHST- 2017/06/03 06:00 [pubmed]
PHST- 2019/04/10 06:00 [medline]
AID - 3859681 [pii]
AID - 10.1093/gerona/glx049 [doi]
PST - ppublish
SO  - J Gerontol A Biol Sci Med Sci. 2017 Jul 1;72(suppl_1):S1-S4. doi: 
      10.1093/gerona/glx049.

PMID- 32004221
OWN - NLM
STAT- MEDLINE
DCOM- 20210426
LR  - 20210426
IS  - 1550-5022 (Electronic)
IS  - 1078-4659 (Linking)
VI  - 26 Suppl 2, Advancing Legal Epidemiology
DP  - 2020 Mar/Apr
TI  - Advancing Diabetes-Related Equity Through Diabetes Self-Management Education and 
      Training: Existing Coverage Requirements and Considerations for Increased 
      Participation.
PG  - S37-S44
LID - 10.1097/PHH.0000000000001109 [doi]
AB  - America is in the grips of a diabetes epidemic. Underserved communities 
      disproportionately bear the burden of diabetes and associated harms. Diabetes 
      self-management education and training (DSME/T) may help address the epidemic. By 
      empowering patients to manage their diabetes, DSME/T improves health outcomes and 
      reduces medical expenditures. However, participation in DSME/T remains low. 
      Insurance coverage offers 1 approach for increasing participation in DSME/T. The 
      impact of DSME/T insurance coverage on advancing diabetes-related health equity 
      depends on which types of insurers must cover DSME/T and the characteristics of such 
      coverage. We conducted a legal survey of DSME/T coverage requirements for private 
      insurers, Medicaid programs, and Medicare, finding that substantial differences 
      exist. Although 43 states require that private insurers cover DSME/T, only 30 states 
      require such coverage for most or all Medicaid beneficiaries. Public health 
      professionals and decision makers may find this analysis helpful in understanding 
      and evaluating patterns and gaps in DSME/T coverage.
FAU - Carr, Derek
AU  - Carr D
AD  - ChangeLab Solutions, Oakland, California (Mr Carr, and Mss Kappagoda and Croom); 
      Division of Diabetes Translation, National Center for Chronic Disease Prevention and 
      Health Promotion, Centers for Disease Control and Prevention, Atlanta, Georgia (Dr 
      Boseman); and Policy Surveillance Program, Center for Public Health Law Research, 
      Temple University Beasley School of Law, Philadelphia, Pennsylvania (Ms Cloud).
FAU - Kappagoda, Manel
AU  - Kappagoda M
FAU - Boseman, Letia
AU  - Boseman L
FAU - Cloud, Lindsay K
AU  - Cloud LK
FAU - Croom, Brittany
AU  - Croom B
LA  - eng
PT  - Journal Article
PT  - Research Support, U.S. Gov't, P.H.S.
PL  - United States
TA  - J Public Health Manag Pract
JT  - Journal of public health management and practice : JPHMP
JID - 9505213
SB  - T
MH  - Diabetes Mellitus/psychology/*therapy
MH  - Health Care Costs
MH  - Health Equity/*standards
MH  - Humans
MH  - Insurance Coverage/legislation & jurisprudence/trends
MH  - Patient Education as Topic/*methods/standards/trends
MH  - Self-Management/education/methods/*psychology
MH  - United States
EDAT- 2020/02/01 06:00
MHDA- 2021/04/27 06:00
CRDT- 2020/02/01 06:00
PHST- 2020/02/01 06:00 [entrez]
PHST- 2020/02/01 06:00 [pubmed]
PHST- 2021/04/27 06:00 [medline]
AID - 00124784-202003001-00006 [pii]
AID - 10.1097/PHH.0000000000001109 [doi]
PST - ppublish
SO  - J Public Health Manag Pract. 2020 Mar/Apr;26 Suppl 2, Advancing Legal 
      Epidemiology:S37-S44. doi: 10.1097/PHH.0000000000001109.

PMID- 32955119
OWN - NLM
STAT- MEDLINE
DCOM- 20210909
LR  - 20210909
IS  - 1573-2770 (Electronic)
IS  - 0091-0562 (Linking)
VI  - 66
IP  - 3-4
DP  - 2020 Dec
TI  - Understanding the Role of Mental Health Clubhouses in Promoting Wellness and Health 
      Equity Using Pilinahā-An Indigenous Framework for Health.
PG  - 290-301
LID - 10.1002/ajcp.12457 [doi]
AB  - Individuals with severe mental illness need to be engaged in defining their own 
      vision of wellness to promote equity and reduce disparities. This photovoice study 
      helps define what wellness is and how it is achieved in mental health Clubhouses in 
      Hawai'i. Results from a photovoice study with 43 members and staff were analyzed 
      using Pilinahā, a Native Hawaiian framework for health. Pilinahā envisions health 
      through connection to place, community, past and future, and one's better self. 
      Within Clubhouses, connection to place included connection to 'āina (land) and the 
      access to a safe space. Connection to community occurred through reciprocal social 
      support, which developed kuleana (responsibility), and a sense of 'ohana (family) 
      for many members who were previously isolated. Connection to one's better 
      self-involved positive identity change, development of hope, and pursuing 
      opportunities within and outside the Clubhouse. Connection to past and future was 
      described through individual narratives, remembering members who had died, and 
      connection to cultural traditions. Overall, wellness was conceptualized as the 
      ability to work toward dreams, engage in cultural practice, and feel accepted, 
      respected, and valued-to be treated with aloha. Findings provide a culturally 
      responsive perspective on wellness and illustrate the value of Clubhouses as a space 
      for mental health recovery and transformative change.
CI  - © 2020 Society for Community Research and Action.
FAU - Agner, Joy
AU  - Agner J
AUID- ORCID: 0000-0002-5331-6215
AD  - Department of Psychology, University of Hawai'i at Mānoa, Honolulu, HI, USA.
FAU - Barile, John P
AU  - Barile JP
AUID- ORCID: 0000-0003-4098-0640
AD  - Department of Psychology, University of Hawai'i at Mānoa, Honolulu, HI, USA.
FAU - Botero, Adriana
AU  - Botero A
AD  - Department of Psychology, Chaminade University, Honolulu, HI, USA.
FAU - Cha, Tiffany
AU  - Cha T
AD  - Department of Psychology, University of Hawai'i at Mānoa, Honolulu, HI, USA.
FAU - Herrera, Nikolas
AU  - Herrera N
AD  - Seattle Clubhouse, HERO House NW, Seattle, WA, USA.
FAU - Kakau, Tyra M
AU  - Kakau TM
AD  - Department of Psychology, University of Hawai'i at Mānoa, Honolulu, HI, USA.
FAU - Nakamura, Lisa
AU  - Nakamura L
AD  - Department of Psychology, University of Hawai'i at Mānoa, Honolulu, HI, USA.
FAU - Inada, Megan
AU  - Inada M
AD  - Kōkua Kalihi Valley, Honolulu, HI, USA.
CN  - Hawaii Clubhouse Coalition
LA  - eng
PT  - Journal Article
DEP - 20200921
PL  - England
TA  - Am J Community Psychol
JT  - American journal of community psychology
JID - 0364535
SB  - IM
MH  - Adult
MH  - Female
MH  - Hawaii
MH  - *Health Equity
MH  - Health Promotion/*methods
MH  - *Health Services, Indigenous
MH  - Humans
MH  - Male
MH  - Mental Disorders/*therapy
MH  - Mental Health
MH  - Middle Aged
MH  - Photography
MH  - Social Support
OTO - NOTNLM
OT  - *Clubhouses
OT  - *Community-based participatory research
OT  - *Health disparities
OT  - *Health equity
OT  - *Mental illness
OT  - *Photovoice
EDAT- 2020/09/22 06:00
MHDA- 2021/09/10 06:00
CRDT- 2020/09/21 08:42
PHST- 2020/09/22 06:00 [pubmed]
PHST- 2021/09/10 06:00 [medline]
PHST- 2020/09/21 08:42 [entrez]
AID - 10.1002/ajcp.12457 [doi]
PST - ppublish
SO  - Am J Community Psychol. 2020 Dec;66(3-4):290-301. doi: 10.1002/ajcp.12457. Epub 2020 
      Sep 21.

PMID- 31935164
OWN - NLM
STAT- MEDLINE
DCOM- 20200828
LR  - 20210428
IS  - 1654-9880 (Electronic)
IS  - 1654-9716 (Print)
IS  - 1654-9880 (Linking)
VI  - 13
IP  - 1
DP  - 2020
TI  - Promoting equity in maternal, newborn and child health - how does gender factor in? 
      Perceptions of public servants in the Ethiopian health sector.
PG  - 1704530
LID - 10.1080/16549716.2019.1704530 [doi]
LID - 1704530
AB  - Background: Advancing gender equality and health equity are concurrent priorities of 
      the Ethiopian health sector. While gender is regarded as an important determinant of 
      health, there is a paucity of literature that considers the interface between how 
      these two priorities are pursued.Objective: This article explores how government 
      stakeholders understand gender issues (gender barriers and roles) in the promotion 
      of maternal, newborn and child health equity in Ethiopia.Methods: Adopting an 
      exploratory qualitative case study design, we conducted semi-structured interviews 
      with 17 purposively-selected stakeholders working in leadership positions with the 
      Federal Ministry of Health and Federal Ministry of Women and Children Affairs as 
      part of a larger study regarding the promotion of health equity in maternal, newborn 
      and child health. A post hoc content and thematic sub-analysis was done to explore 
      how participants raised gender issues in conversations about health equity.Results: 
      Efforts to address gender inequalities were synonymous with the promotion of a 
      women's health agenda, which was largely oriented towards promoting health service 
      use. Men were predominant decision makers with regards to women's health and health 
      care seeking in both public and private spheres. Participants reported persisting 
      gender-related barriers to health stemming from traditional gender roles, and noted 
      the increased inclusion of women in the health workforce since the introduction of 
      the Health Extension Program.Conclusions: The framing of gender as a women's health 
      issue, advanced through patriarchal structures, does little to elevate the status of 
      women, or promote power differentials that contribute to health inequity. 
      Encouraging leadership roles for women as health decision makers and redressing 
      certain gender-based norms, attitudes, practices and discrimination are possible 
      ways forward in re-orienting gender equality efforts to align with the promotion of 
      health equity.
FAU - Bergen, Nicole
AU  - Bergen N
AUID- ORCID: 0000-0002-8161-2599
AD  - Faculty of Health Sciences, University of Ottawa, Ottawa, Canada.
FAU - Zhu, Grace
AU  - Zhu G
AD  - Faculty of Medicine, University of Ottawa, Ottawa, Canada.
FAU - Yedenekal, Shifera Asfaw
AU  - Yedenekal SA
AUID- ORCID: 0000-0003-0435-8205
AD  - Department of Health, Behavior & Society, Institute of Health, Jimma University, 
      Jimma, Ethiopia.
FAU - Mamo, Abebe
AU  - Mamo A
AD  - Department of Health, Behavior & Society, Institute of Health, Jimma University, 
      Jimma, Ethiopia.
FAU - Abebe Gebretsadik, Lakew
AU  - Abebe Gebretsadik L
AD  - Department of Health, Behavior & Society, Institute of Health, Jimma University, 
      Jimma, Ethiopia.
FAU - Morankar, Sudhakar
AU  - Morankar S
AUID- ORCID: 0000-0002-1895-5812
AD  - Department of Health, Behavior & Society, Institute of Health, Jimma University, 
      Jimma, Ethiopia.
FAU - Labonté, Ronald
AU  - Labonté R
AUID- ORCID: 0000-0002-0615-740X
AD  - School of Epidemiology and Public Health, Faculty of Medicine, University of Ottawa, 
      Ottawa, Canada.
LA  - eng
GR  - CIHR/Canada
PT  - Journal Article
PT  - Research Support, Non-U.S. Gov't
TA  - Glob Health Action
JT  - Global health action
JID - 101496665
SB  - IM
MH  - Adult
MH  - Child
MH  - Child Health/*standards
MH  - Ethiopia
MH  - Family Characteristics
MH  - Female
MH  - *Gender Identity
MH  - Health Equity/*organization & administration/standards
MH  - Health Promotion
MH  - Humans
MH  - Infant, Newborn
MH  - Leadership
MH  - Maternal Health/*standards
MH  - Patient Acceptance of Health Care
MH  - Qualitative Research
MH  - Sex Factors
MH  - *Women's Health
PMC - PMC7006674
OTO - NOTNLM
OT  - *Determinant of health
OT  - *Gender and Health Inequality
OT  - *gender barriers
OT  - *gender equality
OT  - *gender roles
OT  - *health equity
OT  - *safe motherhood
OT  - *sub-Saharan Africa
COIS- No potential conflict of interest was reported by the authors.
EDAT- 2020/01/15 06:00
MHDA- 2020/08/29 06:00
CRDT- 2020/01/15 06:00
PHST- 2020/01/15 06:00 [entrez]
PHST- 2020/01/15 06:00 [pubmed]
PHST- 2020/08/29 06:00 [medline]
AID - 1704530 [pii]
AID - 10.1080/16549716.2019.1704530 [doi]
PST - ppublish
SO  - Glob Health Action. 2020;13(1):1704530. doi: 10.1080/16549716.2019.1704530.

PMID- 28257407
OWN - NLM
STAT- MEDLINE
DCOM- 20180910
LR  - 20191008
IS  - 1550-5022 (Electronic)
IS  - 1078-4659 (Print)
IS  - 1078-4659 (Linking)
VI  - 24
IP  - 1
DP  - 2018 Jan/Feb
TI  - Early Childhood Education to Promote Health Equity: A Community Guide Economic 
      Review.
PG  - e8-e15
LID - 10.1097/PHH.0000000000000557 [doi]
AB  - CONTEXT: A recent Community Guide systematic review found that early childhood 
      education (ECE) programs improve educational, social, and health-related outcomes 
      and advance health equity because many are designed to increase enrollment for 
      high-risk children. This follow-up economic review examines how the economic 
      benefits of center-based ECE programs compare with their costs. EVIDENCE 
      ACQUISITION: Kay and Pennucci from the Washington State Institute for Public Policy, 
      whose meta-analysis formed the basis of the Community Guide effectiveness review, 
      conducted a benefit-cost analysis of ECE programs for low-income children in 
      Washington State. We performed an electronic database search using both 
      effectiveness and economic key words to identify additional cost-benefit studies 
      published through May 2015. Kay and Pennucci also provided us with national-level 
      benefit-cost estimates for state and district and federal Head Start programs. 
      EVIDENCE SYNTHESIS: The median benefit-to-cost ratio from 11 estimates of earnings 
      gains, the major benefit driver for 3 types of ECE programs (ie, state and district, 
      federal Head Start, and model programs), was 3.39:1 (interquartile interval [IQI] = 
      2.48-4.39). The overall median benefit-to-cost ratio from 7 estimates of total 
      benefits, based on all benefit components including earnings gains, was 4.19:1 (IQI 
      = 2.62-8.60), indicating that for every dollar invested in the program, there was a 
      return of $4.19 in total benefits. CONCLUSIONS: ECE programs promote both equity and 
      economic efficiency. Evidence indicates there is positive social return on 
      investment in ECE irrespective of the type of ECE program. The adoption of a 
      societal perspective is crucial to understand all costs and benefits of ECE programs 
      regardless of who pays for the costs or receives the benefits.
FAU - Ramon, Ismaila
AU  - Ramon I
AD  - Community Guide Branch, Division of Public Health Information Dissemination, Center 
      for Surveillance, Epidemiology and Laboratory Services, Office of Public Health 
      Scientific Services, Centers for Disease Control and Prevention, Atlanta, Georgia 
      (Drs Ramon, Chattopadhyay, and Hahn); and National Institute for Early Education 
      Research, Rutgers University, New Brunswick, New Jersey (Dr Barnett). The names and 
      affiliations of the Task Force members are listed at 
      www.thecommunityguide.org/about/task-force-members.html.
FAU - Chattopadhyay, Sajal K
AU  - Chattopadhyay SK
FAU - Barnett, W Steven
AU  - Barnett WS
FAU - Hahn, Robert A
AU  - Hahn RA
CN  - Community Preventive Services Task Force
LA  - eng
GR  - CC999999/Intramural CDC HHS/United States
PT  - Journal Article
PT  - Research Support, Non-U.S. Gov't
PT  - Research Support, U.S. Gov't, P.H.S.
TA  - J Public Health Manag Pract
JT  - Journal of public health management and practice : JPHMP
JID - 9505213
SB  - T
MH  - *Curriculum
MH  - Economics
MH  - Education/*methods
MH  - Health Equity/standards/*trends
MH  - Humans
MH  - *School Teachers
MH  - Washington
PMC - PMC6172656
MID - NIHMS989627
COIS- No author has any conflict of interest or financial disclosure.
EDAT- 2017/03/04 06:00
MHDA- 2018/09/11 06:00
CRDT- 2017/03/04 06:00
PHST- 2017/03/04 06:00 [pubmed]
PHST- 2018/09/11 06:00 [medline]
PHST- 2017/03/04 06:00 [entrez]
AID - 10.1097/PHH.0000000000000557 [doi]
PST - ppublish
SO  - J Public Health Manag Pract. 2018 Jan/Feb;24(1):e8-e15. doi: 
      10.1097/PHH.0000000000000557.

PMID- 31923881
OWN - NLM
STAT- MEDLINE
DCOM- 20200623
LR  - 20200623
IS  - 1476-5616 (Electronic)
IS  - 0033-3506 (Linking)
VI  - 180
DP  - 2020 Mar
TI  - Socioeconomic inequalities and the equity impact of population-level interventions 
      for adolescent health: an overview of systematic reviews.
PG  - 154-162
LID - S0033-3506(19)30365-8 [pii]
LID - 10.1016/j.puhe.2019.11.008 [doi]
AB  - OBJECTIVES: Despite robust evidence on health inequalities in adulthood, less 
      attention has been paid to inequalities in adolescence. The aim of this overview was 
      to examine systematic review (SR) evidence on the equity impact of population-level 
      interventions intended to improve health, happiness and wellbeing for adolescents. 
      STUDY DESIGN: An overview (review of systematic reviews). METHODS: Eleven electronic 
      databases were systematically searched to identify SRs of population-level 
      interventions for adolescent health. A secondary data analysis of socioeconomic 
      inequality was conducted to identify whether SRs reported on primary studies in 
      terms of disadvantage, by measures of socioeconomic status (SES) and by differential 
      effects. RESULTS: 35,310 review titles were screened; 566 full texts were retrieved 
      and 140 SRs met the predefined selection criteria. Differential intervention effects 
      were considered in 42/140 (30%) SRs, 18/140 (13%) reported primary studies using an 
      SES measure and 16/140 (11%) explicitly reported differential effects. 15/140 SRs 
      (11%) explicitly focused on socioeconomic inequalities; of these 4/15 reported 
      differential intervention effects in more detail, 7/15 concluded there was 
      insufficient primary evidence to identify the impact of interventions on 
      socioeconomic inequalities and 4/15 planned to examine differential effects by SES, 
      but this was not reported further. CONCLUSIONS: Our overview identifies that there 
      is limited SR evidence on the equity impact of population-level interventions for 
      adolescent health. Strengthening the evidence on whether interventions narrow or 
      widen inequalities for adolescents must be a priority for public health research.
CI  - Copyright © 2019 The Royal Society for Public Health. Published by Elsevier Ltd. All 
      rights reserved.
FAU - Macintyre, A K
AU  - Macintyre AK
AD  - Centre for Health Policy, University of Strathclyde, Lord Hope Building, 141 St. 
      James Road, Glasgow, G4 0LT, UK. Electronic address: anna.macintyre@strath.ac.uk.
FAU - Torrens, C
AU  - Torrens C
AD  - Nursing, Midwifery and Allied Health Professions Research Unit, Glasgow Caledonian 
      University, 70 Cowcaddens Road, Glasgow, G4 0BA, UK.
FAU - Campbell, P
AU  - Campbell P
AD  - Nursing, Midwifery and Allied Health Professions Research Unit, Glasgow Caledonian 
      University, 70 Cowcaddens Road, Glasgow, G4 0BA, UK.
FAU - Maxwell, M
AU  - Maxwell M
AD  - Nursing, Midwifery and Allied Health Professions Research Unit, University of 
      Stirling, Unit 13 Scion House, University of Stirling Innovation Park, Stirling, FK9 
      4NF, UK.
FAU - Pollock, A
AU  - Pollock A
AD  - Nursing, Midwifery and Allied Health Professions Research Unit, Glasgow Caledonian 
      University, 70 Cowcaddens Road, Glasgow, G4 0BA, UK.
FAU - Biggs, H
AU  - Biggs H
AD  - Mental Health Foundation, Merchants House, 30 George Square, Glasgow, G2 1EG, UK.
FAU - Woodhouse, A
AU  - Woodhouse A
AD  - Children in Scotland, Level 1, Rosebery House, 9 Haymarket Terrace, Edinburgh, EH12 
      5EZ, UK.
FAU - Williams, J M
AU  - Williams JM
AD  - University of Edinburgh, Room 2.4, Doorway 6, Medical Quad, Teviot Place, Edinburgh, 
      EH8 9AG, UK.
FAU - McLean, J
AU  - McLean J
AD  - Mental Health Foundation, Merchants House, 30 George Square, Glasgow, G2 1EG, UK.
LA  - eng
PT  - Journal Article
PT  - Review
DEP - 20200107
PL  - Netherlands
TA  - Public Health
JT  - Public health
JID - 0376507
SB  - IM
MH  - Adolescent
MH  - *Adolescent Health
MH  - *Health Equity
MH  - *Health Promotion
MH  - Health Status Disparities
MH  - Humans
MH  - Program Evaluation
MH  - Socioeconomic Factors
MH  - Systematic Reviews as Topic
OTO - NOTNLM
OT  - Adolescents
OT  - Health equity
OT  - Health inequalities
OT  - Overview
OT  - Young people
EDAT- 2020/01/11 06:00
MHDA- 2020/06/24 06:00
CRDT- 2020/01/11 06:00
PHST- 2019/04/10 00:00 [received]
PHST- 2019/10/29 00:00 [revised]
PHST- 2019/11/12 00:00 [accepted]
PHST- 2020/01/11 06:00 [pubmed]
PHST- 2020/06/24 06:00 [medline]
PHST- 2020/01/11 06:00 [entrez]
AID - S0033-3506(19)30365-8 [pii]
AID - 10.1016/j.puhe.2019.11.008 [doi]
PST - ppublish
SO  - Public Health. 2020 Mar;180:154-162. doi: 10.1016/j.puhe.2019.11.008. Epub 2020 Jan 
      7.

PMID- 30971254
OWN - NLM
STAT- MEDLINE
DCOM- 20190724
LR  - 20200309
IS  - 1475-9276 (Electronic)
IS  - 1475-9276 (Linking)
VI  - 18
IP  - 1
DP  - 2019 Apr 11
TI  - Exploring the equity impact of a maternal and newborn health intervention: a 
      qualitative study of participatory women's groups in rural South Asia and Africa.
PG  - 55
LID - 10.1186/s12939-019-0957-7 [doi]
LID - 55
AB  - BACKGROUND: A consensus is developing on interventions to improve newborn survival, 
      but little is known about how to reduce socioeconomic inequalities in newborn 
      mortality in low- and middle-income countries. Participatory learning and action 
      (PLA) through women's groups can improve newborn survival and home care practices 
      equitably across socioeconomic strata, as shown in cluster randomised controlled 
      trials. We conducted a qualitative study to understand the mechanisms that led to 
      the equitable impact of the PLA approach across socioeconomic strata in four trial 
      sites in India, Nepal, Bangladesh, and Malawi. METHODS: We conducted 42 focus group 
      discussions (FGDs) with women who had attended groups and women who had not 
      attended, in poor and better-off communities. We also interviewed six better-off 
      women and nine poor women who had delivered babies during the trials and had 
      demonstrated recommended behaviours. We conducted 12 key informant interviews and 
      five FGDs with women's group facilitators and fieldworkers. RESULTS: Women's groups 
      addressed a knowledge deficit in poor and better-off women. Women were engaged 
      through visual learning and participatory tools, and learned from the facilitator 
      and each other. Facilitators enabled inclusion of all socioeconomic strata, ensuring 
      that strategies were low-cost and that discussions and advice were relevant. Groups 
      provided a social support network that addressed some financial barriers to care and 
      gave women the confidence to promote behaviour change. Information was disseminated 
      through home visits and other strategies. The social process of learning and action, 
      which led to increased knowledge, confidence to act, and acceptability of 
      recommended practices, was key to ensuring behaviour change across social strata. 
      These equitable effects were enabled by the accessibility, relevance, and engaging 
      format of the intervention. CONCLUSIONS: Participatory learning and action led to 
      increased knowledge, confidence to act, and acceptability of recommended practices. 
      The equitable behavioural effects were facilitated by the accessibility, relevance, 
      and engaging format of the intervention across socioeconomic groups, and by 
      reaching-out to parts of the population usually not accessed. A PLA approach 
      improved health behaviours across socioeconomic strata in rural communities, around 
      issues for which there was a knowledge deficit and where simple changes could be 
      made at home.
FAU - Morrison, Joanna
AU  - Morrison J
AUID- ORCID: 0000-0002-9241-8863
AD  - Institute for Global Health, University College London, 30 Guilford Street, London, 
      WC1N 1EH, UK. Joanna.morrison@ucl.ac.uk.
FAU - Osrin, David
AU  - Osrin D
AD  - Institute for Global Health, University College London, 30 Guilford Street, London, 
      WC1N 1EH, UK.
FAU - Alcock, Glyn
AU  - Alcock G
AD  - Institute for Global Health, University College London, 30 Guilford Street, London, 
      WC1N 1EH, UK.
FAU - Azad, Kishwar
AU  - Azad K
AD  - BADAS, Room No-390, BIRDEM Building 122,Kazi Nazrul Islam Avenue,Shahbagh, Dhaka, 
      1000, Bangladesh.
FAU - Bamjan, Jyoti
AU  - Bamjan J
AD  - MIRA, PO Box 921, Thapathali, Kathmandu, Nepal.
FAU - Budhathoki, Bharat
AU  - Budhathoki B
AD  - MIRA, PO Box 921, Thapathali, Kathmandu, Nepal.
FAU - Kuddus, Abdul
AU  - Kuddus A
AD  - BADAS, Room No-390, BIRDEM Building 122,Kazi Nazrul Islam Avenue,Shahbagh, Dhaka, 
      1000, Bangladesh.
FAU - Mala, Mahfuza Akter
AU  - Mala MA
AD  - ActionAid Bangladesh, R#136, H#08, Gulshan 1, Dhaka, 1212, Bangladesh.
FAU - Manandhar, Dharma
AU  - Manandhar D
AD  - MIRA, PO Box 921, Thapathali, Kathmandu, Nepal.
FAU - Nkhata, Albert
AU  - Nkhata A
AD  - MaiMwana Project, Box 2, Mchinji, Malawi.
FAU - Pathak, Shrijana
AU  - Pathak S
AD  - MIRA, PO Box 921, Thapathali, Kathmandu, Nepal.
FAU - Phiri, Tambosi
AU  - Phiri T
AD  - MaiMwana Project, Box 2, Mchinji, Malawi.
FAU - Rath, Shibanand
AU  - Rath S
AD  - , Jharkhand, India.
FAU - Tripathy, Prasanta
AU  - Tripathy P
AD  - , Jharkhand, India.
FAU - Costello, Anthony
AU  - Costello A
AD  - Institute for Global Health, University College London, 30 Guilford Street, London, 
      WC1N 1EH, UK.
FAU - Houweling, Tanja A J
AU  - Houweling TAJ
AD  - , Rotterdam, Netherlands.
LA  - eng
GR  - 085417MA/Z/08/Z/Wellcome Trust/United Kingdom
PT  - Evaluation Study
PT  - Journal Article
PT  - Research Support, Non-U.S. Gov't
DEP - 20190411
TA  - Int J Equity Health
JT  - International journal for equity in health
JID - 101147692
MH  - Africa
MH  - Asia
MH  - Female
MH  - Focus Groups
MH  - *Health Equity
MH  - Health Impact Assessment
MH  - *Health Promotion
MH  - Humans
MH  - Infant Health/*statistics & numerical data
MH  - Infant, Newborn
MH  - Maternal Health/*statistics & numerical data
MH  - Pregnancy
MH  - Qualitative Research
MH  - Rural Population/*statistics & numerical data
MH  - Socioeconomic Factors
PMC - PMC6458781
OTO - NOTNLM
OT  - *Behavior change
OT  - *Community mobilization
OT  - *Community participation
OT  - *Health inequalities
OT  - *Maternal and child health
OT  - *Qualitative research
OT  - *Socio-economic
COIS- ETHICS APPROVAL AND CONSENT TO PARTICIPATE: Ethical approval for the study was 
      obtained from the UCL Research Ethics committee (project ID 3229/001) and local 
      research ethics committees. Verbal informed consent to participate in the research 
      was obtained from all participants. CONSENT FOR PUBLICATION: Not applicable. 
      COMPETING INTERESTS: The authors declare that they have no competing interests. 
      PUBLISHER’S NOTE: Springer Nature remains neutral with regard to jurisdictional 
      claims in published maps and institutional affiliations.
EDAT- 2019/04/12 06:00
MHDA- 2019/07/25 06:00
CRDT- 2019/04/12 06:00
PHST- 2018/11/12 00:00 [received]
PHST- 2019/04/02 00:00 [accepted]
PHST- 2019/04/12 06:00 [entrez]
PHST- 2019/04/12 06:00 [pubmed]
PHST- 2019/07/25 06:00 [medline]
AID - 10.1186/s12939-019-0957-7 [pii]
AID - 957 [pii]
AID - 10.1186/s12939-019-0957-7 [doi]
PST - epublish
SO  - Int J Equity Health. 2019 Apr 11;18(1):55. doi: 10.1186/s12939-019-0957-7.

PMID- 32607728
OWN - NLM
STAT- MEDLINE
DCOM- 20210818
LR  - 20210818
IS  - 1179-1896 (Electronic)
IS  - 1175-5652 (Print)
IS  - 1175-5652 (Linking)
VI  - 18
IP  - 5
DP  - 2020 Oct
TI  - Implementing Lifestyle Change Interventions to Prevent Type 2 Diabetes in US 
      Medicaid Programs: Cost Effectiveness, and Cost, Health, and Health Equity Impact.
PG  - 713-726
LID - 10.1007/s40258-020-00565-w [doi]
AB  - BACKGROUND: Lifestyle change interventions (LCI) for prevention of type 2 diabetes 
      are covered by Medicare, but rarely by US Medicaid programs that constitute the 
      largest public payer system in the USA. We estimate the long-term health and 
      economic implications of implementing LCIs in state Medicaid programs. METHODS: We 
      compared LCIs modeled after the intervention of the Diabetes Prevention Program 
      versus routine care advice using a decision analytic simulation model and best 
      available data from representative surveys, cohort studies, Medicaid claims data, 
      and the published literature. Target population were non-disability-based adult 
      Medicaid beneficiaries aged 19-64 years at high risk for type 2 diabetes (BMI 
      ≥25 kg/m(2) and HbA1c ≥ 5.7% or fasting plasma glucose ≥ 110 mg/dl) from eight study 
      states (Alabama, California, Connecticut, Florida, Iowa, Illinois, New York, 
      Oklahoma) that represent around 50% of the US Medicaid population. Incremental 
      cost-effectiveness ratios (ICERs) measured in cost per quality-adjusted life years 
      (QALYs) gained, and population cost and health impact were modeled from a healthcare 
      system perspective and a narrow Medicaid perspective. RESULTS: In the eight selected 
      study states, 1.9 million or 18% of non-disability-based adult Medicaid 
      beneficiaries would belong to the eligible high-risk target population - 66% of them 
      Hispanics or non-Hispanic black. In the base-case analysis, the aggregated 5- and 
      10-year ICERs are US$226 k/QALY and US$34 k/QALY; over 25 years, the intervention 
      dominates routine care. The 5-, 10-, and 25-year probabilities that the ICERs are 
      below US$50 k (US$100 k)/QALY are 6% (15%), 59% (82%) and 96% (100%). From a 
      healthcare system perspective, initial program investments of US$800 per person 
      would be offset after 13 years and translate to US$548 of savings after 25 years. 
      With a 20% LCI uptake in eligible beneficiaries, this would translate to upfront 
      costs of US$300 million, prevent 260 thousand years of diabetes and save US$205 
      million over a 25-year time horizon. Cost savings from a narrow Medicaid perspective 
      would be much smaller. Minorities and low-income groups would over-proportionally 
      benefit from LCIs in Medicaid, but the impact on population health and health equity 
      would be marginal. CONCLUSIONS: In the long-term, investments in LCIs for Medicaid 
      beneficiaries are likely to improve health and to decrease healthcare expenditures. 
      However, population health and health equity impact would be low and healthcare 
      expenditure savings from a narrow Medicaid perspective would be much smaller than 
      from a healthcare system perspective.
FAU - Laxy, Michael
AU  - Laxy M
AD  - Institute of Health Economics and Health Care Management, Helmholtz Zentrum München, 
      Munich, Germany. michael.laxy@helmholtz-muenchen.de.
AD  - Division of Diabetes Translation, Centers for Disease Control and Prevention, 
      Atlanta, GA, USA. michael.laxy@helmholtz-muenchen.de.
AD  - Rollins School of Public Health, Global Diabetes Research Center, Emory University, 
      Atlanta, GA, USA. michael.laxy@helmholtz-muenchen.de.
AD  - German Center of Diabetes Research (DZD), Munich, Germany. 
      michael.laxy@helmholtz-muenchen.de.
FAU - Zhang, Ping
AU  - Zhang P
AD  - Division of Diabetes Translation, Centers for Disease Control and Prevention, 
      Atlanta, GA, USA.
FAU - Ng, Boon Peng
AU  - Ng BP
AD  - College of Nursing and Disability, Aging and Technology Cluster, University of 
      Central Florida, Orlando, FL, USA.
FAU - Shao, Hui
AU  - Shao H
AD  - Division of Diabetes Translation, Centers for Disease Control and Prevention, 
      Atlanta, GA, USA.
AD  - Department of Pharmaceutical Outcomes and Policy, College of Pharmacy, University of 
      Florida, Gainesville, FL, USA.
FAU - Ali, Mohammed K
AU  - Ali MK
AD  - Division of Diabetes Translation, Centers for Disease Control and Prevention, 
      Atlanta, GA, USA.
AD  - Rollins School of Public Health, Global Diabetes Research Center, Emory University, 
      Atlanta, GA, USA.
FAU - Albright, Ann
AU  - Albright A
AD  - Division of Diabetes Translation, Centers for Disease Control and Prevention, 
      Atlanta, GA, USA.
FAU - Gregg, Edward W
AU  - Gregg EW
AD  - Faculty of Medicine, Imperial College London, London, UK.
LA  - eng
PT  - Journal Article
TA  - Appl Health Econ Health Policy
JT  - Applied health economics and health policy
JID - 101150314
SB  - IM
MH  - Adult
MH  - Connecticut
MH  - Cost-Benefit Analysis/statistics & numerical data
MH  - Diabetes Mellitus, Type 2/*prevention & control
MH  - Female
MH  - *Health Equity
MH  - Health Promotion
MH  - Humans
MH  - *Life Style
MH  - Male
MH  - *Medicaid
MH  - Middle Aged
MH  - United States
MH  - Young Adult
PMC - PMC7518987
COIS- The authors declare that no competing interests exist.
EDAT- 2020/07/02 06:00
MHDA- 2021/08/19 06:00
CRDT- 2020/07/02 06:00
PHST- 2020/07/02 06:00 [pubmed]
PHST- 2021/08/19 06:00 [medline]
PHST- 2020/07/02 06:00 [entrez]
AID - 10.1007/s40258-020-00565-w [pii]
AID - 565 [pii]
AID - 10.1007/s40258-020-00565-w [doi]
PST - ppublish
SO  - Appl Health Econ Health Policy. 2020 Oct;18(5):713-726. doi: 
      10.1007/s40258-020-00565-w.

PMID- 30947900
OWN - NLM
STAT- MEDLINE
DCOM- 20191212
LR  - 20191217
IS  - 1558-349X (Electronic)
IS  - 1546-1440 (Linking)
VI  - 16
IP  - 4 Pt B
DP  - 2019 Apr
TI  - Radiology Support, Communication, and Alignment Network and Its Role to Promote 
      Health Equity in the Delivery of Radiology Care.
PG  - 638-643
LID - S1546-1440(19)30011-0 [pii]
LID - 10.1016/j.jacr.2018.12.044 [doi]
AB  - Racial, ethnic, and socioeconomic disparities in radiological care have been well 
      documented in both the emergency and outpatient setting. Health IT has the potential 
      to facilitate equitable care across diverse populations. Ordering the appropriate 
      study is the first step in the greater mission of improving access and equity for 
      everyone. Radiology Support, Communication, and Alignment Network (R-SCAN) is an 
      informatics-based solution using clinical decision support (CDS) to promote health 
      equity through optimization in appropriate imaging utilization. R-SCAN and CDS may 
      help combat the potential implicit bias of clinicians by providing evidence-based 
      imaging guidelines at the point of care and ensure that patients will receive 
      equitable and appropriate imaging regardless of ethnic and socioeconomic background. 
      By fostering multidisciplinary collaboration between radiologists and referring 
      clinicians, R-SCAN initiatives across the nation have demonstrated successful 
      reductions in inappropriate imaging utilization, particularly in regions with 
      vulnerable populations.
CI  - Copyright © 2019 American College of Radiology. Published by Elsevier Inc. All 
      rights reserved.
FAU - Wang, Kevin Yuqi
AU  - Wang KY
AD  - Department of Radiology, Baylor College of Medicine, Houston, Texas.
FAU - Malayil Lincoln, Christie M
AU  - Malayil Lincoln CM
AD  - Department of Radiology, Baylor College of Medicine, Houston, Texas.
FAU - Chen, Melissa M
AU  - Chen MM
AD  - Department of Radiology, Division of Diagnostic Imaging, The University of Texas MD 
      Anderson Cancer Center, Houston, Texas. Electronic address: mchen9@mdanderson.org.
LA  - eng
PT  - Journal Article
PT  - Review
PL  - United States
TA  - J Am Coll Radiol
JT  - Journal of the American College of Radiology : JACR
JID - 101190326
SB  - IM
MH  - Communication
MH  - Female
MH  - *Health Equity
MH  - Health Promotion
MH  - Healthcare Disparities/*economics
MH  - Humans
MH  - Male
MH  - Outcome Assessment, Health Care
MH  - *Physician's Role
MH  - Radiology/*organization & administration
MH  - *Social Networking
MH  - United States
MH  - Vulnerable Populations
OTO - NOTNLM
OT  - Clinical decision support
OT  - health disparity
OT  - health equity
OT  - value-based care
EDAT- 2019/04/06 06:00
MHDA- 2019/12/18 06:00
CRDT- 2019/04/06 06:00
PHST- 2018/12/20 00:00 [received]
PHST- 2018/12/22 00:00 [accepted]
PHST- 2019/04/06 06:00 [entrez]
PHST- 2019/04/06 06:00 [pubmed]
PHST- 2019/12/18 06:00 [medline]
AID - S1546-1440(19)30011-0 [pii]
AID - 10.1016/j.jacr.2018.12.044 [doi]
PST - ppublish
SO  - J Am Coll Radiol. 2019 Apr;16(4 Pt B):638-643. doi: 10.1016/j.jacr.2018.12.044.

PMID- 26022369
OWN - NLM
STAT- MEDLINE
DCOM- 20160208
LR  - 20181113
IS  - 1475-9276 (Electronic)
IS  - 1475-9276 (Linking)
VI  - 14
DP  - 2015 May 29
TI  - Critical examination of knowledge to action models and implications for promoting 
      health equity.
PG  - 49
LID - 10.1186/s12939-015-0178-7 [doi]
LID - 49
AB  - INTRODUCTION: Knowledge and effective interventions exist to address many current 
      global health inequities. However, there is limited awareness, uptake, and use of 
      knowledge to inform action to improve the health of disadvantaged populations. The 
      gap between knowledge and action to improve health equity is of concern to health 
      researchers and practitioners. This study identifies and critically examines the 
      usefulness of existing knowledge to action models or frameworks for promoting health 
      equity. METHODS: We conducted a scoping review of existing literature to identify 
      knowledge to action (KTA) models or frameworks and critiqued the models using a 
      health equity support rubric. RESULTS: We identified forty-eight knowledge to action 
      models or frameworks. Six models scored between eight and ten of a maximum 12 points 
      on the health equity support rubric. These high scoring models or frameworks all 
      mentioned equity-related concepts. Attention to multisectoral approaches was the 
      factor most often lacking in the low scoring models. The concepts of knowledge 
      brokering, integrative processes, such as those in some indigenous health research, 
      and Ecohealth applied to KTA all emerged as promising areas. CONCLUSIONS: Existing 
      knowledge to action models or frameworks can help guide knowledge translation to 
      support action on the social determinants of health and health equity. There is a 
      need to further test existing models or frameworks. This process should be informed 
      by participatory and integrative research. There is room to develop more robust 
      equity supporting models.
FAU - Davison, Colleen M
AU  - Davison CM
AD  - Department Public Health Sciences, Queen's University, 63 Fifth Field Company Lane, 
      Kingston, ON, K7L 3N6, Canada. davisonc@queensu.ca.
FAU - Ndumbe-Eyoh, Sume
AU  - Ndumbe-Eyoh S
AD  - National Collaborating Centre for Determinants of Health, St Francis Xavier 
      University, P.O. Box 5000, Antigonish, NS, B2G 2WG, Canada. seyoh@stfx.ca.
FAU - Clement, Connie
AU  - Clement C
AD  - National Collaborating Centre for Determinants of Health, St Francis Xavier 
      University, P.O. Box 5000, Antigonish, NS, B2G 2WG, Canada. cclement@stfx.ca.
LA  - eng
PT  - Journal Article
PT  - Review
DEP - 20150529
TA  - Int J Equity Health
JT  - International journal for equity in health
JID - 101147692
SB  - IM
MH  - *Health Equity
MH  - *Health Promotion
MH  - Health Status Disparities
MH  - Humans
MH  - *Models, Theoretical
MH  - *Translational Medical Research
PMC - PMC4460698
EDAT- 2015/05/30 06:00
MHDA- 2016/02/09 06:00
CRDT- 2015/05/30 06:00
PHST- 2014/09/26 00:00 [received]
PHST- 2015/05/22 00:00 [accepted]
PHST- 2015/05/30 06:00 [entrez]
PHST- 2015/05/30 06:00 [pubmed]
PHST- 2016/02/09 06:00 [medline]
AID - 10.1186/s12939-015-0178-7 [pii]
AID - 178 [pii]
AID - 10.1186/s12939-015-0178-7 [doi]
PST - epublish
SO  - Int J Equity Health. 2015 May 29;14:49. doi: 10.1186/s12939-015-0178-7.

PMID- 26990669
OWN - NLM
STAT- MEDLINE
DCOM- 20171130
LR  - 20181202
IS  - 1471-8847 (Electronic)
IS  - 1471-8731 (Linking)
VI  - 16
IP  - 3
DP  - 2016 Dec
TI  - Health Systems Research Consortia and the Promotion of Health Equity in Low and 
      Middle-Income Countries.
PG  - 148-157
LID - 10.1111/dewb.12116 [doi]
AB  - Health systems research is widely identified as an indispensable means to achieve 
      the goal of health equity between and within countries. Numerous health systems 
      research consortia comprised of institutions from high-income countries and low and 
      middle-income countries (LMICs) are currently undertaking programs of research in 
      LMICs. These partnerships differ from collaborations that carry out single projects 
      in the multiplicity of their goals, scope of their activities, and nature of their 
      management. Recent conceptual work has explored what features might be necessary for 
      health systems research consortia and their research programs to promote health 
      equity. Identified features include selecting research priorities that focus on 
      improving access to high-quality health services and/or financial protection for 
      disadvantaged populations in LMICs and conducting research capacity strengthening 
      that promotes the independent conduct of health systems research in LMICs. Yet, 
      there has been no attempt to investigate whether existing consortia have such 
      characteristics. This paper describes the results of a survey undertaken with health 
      systems research consortia leaders worldwide to assess how consistent current 
      practice is with the proposed ethical guidance. The findings suggest that consortia 
      may be fairly well organised to promote health equity, but have scope for 
      improvement, particularly in terms of achieving inclusive priority-setting.
CI  - © 2016 John Wiley & Sons Ltd.
FAU - Pratt, Bridget
AU  - Pratt B
FAU - Allen, Katharine A
AU  - Allen KA
FAU - Hyder, Adnan A
AU  - Hyder AA
LA  - eng
PT  - Journal Article
DEP - 20160316
PL  - England
TA  - Dev World Bioeth
JT  - Developing world bioethics
JID - 101120122
SB  - E
SB  - IM
MH  - Biomedical Research/*ethics
MH  - *Developing Countries
MH  - Health Equity/*ethics
MH  - Health Promotion
MH  - Health Services Research/*ethics
MH  - Humans
MH  - Income
MH  - Poverty
MH  - Vulnerable Populations
OTO - NOTNLM
OT  - *Research ethics
OT  - *global justice
OT  - *health equity
OT  - *health systems research
OT  - *low and middle-income countries
OT  - *research consortia
EDAT- 2016/03/19 06:00
MHDA- 2017/12/01 06:00
CRDT- 2016/03/19 06:00
PHST- 2015/09/07 00:00 [received]
PHST- 2016/02/09 00:00 [revised]
PHST- 2016/02/10 00:00 [accepted]
PHST- 2016/03/19 06:00 [pubmed]
PHST- 2017/12/01 06:00 [medline]
PHST- 2016/03/19 06:00 [entrez]
AID - 10.1111/dewb.12116 [doi]
PST - ppublish
SO  - Dev World Bioeth. 2016 Dec;16(3):148-157. doi: 10.1111/dewb.12116. Epub 2016 Mar 16.

PMID- 32594004
OWN - NLM
STAT- MEDLINE
DCOM- 20200828
LR  - 20200828
IS  - 1879-8365 (Electronic)
IS  - 0926-9630 (Linking)
VI  - 269
DP  - 2020 Jun 25
TI  - Health Literacy Initiatives and Lessons Learned within Public Health Agencies.
PG  - 294-302
LID - 10.3233/SHTI200044 [doi]
AB  - Located in the northeastern part of the United States, New York State is extremely 
      diverse - from the perspectives of culture, history, language, geography, economy, 
      to name a few. Spreading across approximately 55,000 miles and taking into 
      consideration the diversity of health needs across the state, the New York State 
      Department of Health (NYS DOH) is dedicated to improving the health of all New 
      Yorkers. This is evident in a Prevention Agenda which is New York State's health 
      improvement plan, the blueprint for state and local actions to improve the health 
      and well-being of all New Yorkers, and to promote health equity in all populations 
      who experience disparities [1]. In addition, strategies for successful partnerships 
      include long standing relationships with local health departments, community health 
      centers, hospital systems, community-based organizations, individuals and groups who 
      rely on the State Department of Health for quality services to achieve health equity 
      and eliminate health disparities. This report provides an overview of previous, 
      current, and forthcoming health literacy activities spearheaded by the New York 
      State Department of Health Office of Minority Health and Health Disparities 
      Prevention that support the importance of effective communication and health 
      literacy across the Department.
FAU - Alvarado-Little, Wilma
AU  - Alvarado-Little W
AD  - New York State Department of Health, U.S.A.
LA  - eng
PT  - Journal Article
PL  - Netherlands
TA  - Stud Health Technol Inform
JT  - Studies in health technology and informatics
JID - 9214582
SB  - T
MH  - Health Equity
MH  - *Health Literacy
MH  - Humans
MH  - New York
MH  - Public Health
MH  - State Health Plans
MH  - United States
OTO - NOTNLM
OT  - Health literacy
OT  - disparities
OT  - equity
OT  - initiatives
OT  - performance measures
OT  - strategic planning
EDAT- 2020/07/01 06:00
MHDA- 2020/08/29 06:00
CRDT- 2020/06/29 06:00
PHST- 2020/06/29 06:00 [entrez]
PHST- 2020/07/01 06:00 [pubmed]
PHST- 2020/08/29 06:00 [medline]
AID - SHTI200044 [pii]
AID - 10.3233/SHTI200044 [doi]
PST - ppublish
SO  - Stud Health Technol Inform. 2020 Jun 25;269:294-302. doi: 10.3233/SHTI200044.

PMID- 33201774
OWN - NLM
STAT- MEDLINE
DCOM- 20210917
LR  - 20210917
IS  - 1541-3519 (Electronic)
IS  - 0272-684X (Linking)
VI  - 42
IP  - 1
DP  - 2021 Oct
TI  - Health Literacy in Korean Adults and Korean American Immigrants: Implications for 
      Achieving Health Equity.
PG  - 29-36
LID - 10.1177/0272684X20973511 [doi]
AB  - Health literacy is necessary to understand health information and make appropriate 
      decisions regarding one's health. This study aims to investigate (1) the health 
      literacy level of Korean citizens and Korean American (KA) immigrants in the United 
      States and (2) factors that influence health literacy across three age groups. A 
      quota sampling method was used to collect cross-sectional survey data from 404 
      Korean participants and 404 KA immigrants. Andersen's behavioral model was used as 
      the theoretical framework for this study. Overall, Korean participants had a higher 
      mean score on health literacy than did the KA immigrants. Only one of predisposing 
      and enabling factors were significant variables influencing health literacy in KA 
      immigrants, while several predisposing, enabling and need factors were significantly 
      associated with health literacy in Korean adults. Our findings indicate that both 
      countries need to have a community-based health literacy educational program that is 
      tailored to each age group.
FAU - Chung, Soondool
AU  - Chung S
AD  - Department of Social Welfare, Graduate School of Social Welfare, Ewha Womans 
      University, Seoul, Korea.
FAU - Lee, Hee Yun
AU  - Lee HY
AUID- ORCID: 0000-0003-3499-6304
AD  - School of Social Work, University of Alabama, Tuscaloosa, United States.
FAU - Lee, Miwoo
AU  - Lee M
AD  - Department of Social Welfare, Graduate School of Social Welfare, Ewha Womans 
      University, Seoul, Korea.
FAU - Chung, Semi
AU  - Chung S
AD  - Department of Social Welfare, Graduate School of Social Welfare, Ewha Womans 
      University, Seoul, Korea.
LA  - eng
PT  - Journal Article
DEP - 20201117
PL  - United States
TA  - Int Q Community Health Educ
JT  - International quarterly of community health education
JID - 8010942
SB  - IM
MH  - Adult
MH  - Asian Americans
MH  - Cross-Sectional Studies
MH  - *Emigrants and Immigrants
MH  - *Health Equity
MH  - *Health Literacy
MH  - Humans
MH  - Republic of Korea
MH  - United States
OTO - NOTNLM
OT  - Korean adults
OT  - health accessibility
OT  - health disparity
OT  - health literacy
OT  - immigrants
EDAT- 2020/11/18 06:00
MHDA- 2021/09/18 06:00
CRDT- 2020/11/17 17:11
PHST- 2020/11/18 06:00 [pubmed]
PHST- 2021/09/18 06:00 [medline]
PHST- 2020/11/17 17:11 [entrez]
AID - 10.1177/0272684X20973511 [doi]
PST - ppublish
SO  - Int Q Community Health Educ. 2021 Oct;42(1):29-36. doi: 10.1177/0272684X20973511. 
      Epub 2020 Nov 17.

PMID- 30442016
OWN - NLM
STAT- MEDLINE
DCOM- 20200417
LR  - 20200417
IS  - 1524-8399 (Print)
IS  - 1524-8399 (Linking)
VI  - 20
IP  - 1
DP  - 2019 Jan
TI  - Mobilizing the Next Generation of Health Advocates: Building Our Collective Capacity 
      to Advocate for Health Education and Health Equity Through SOPHE Advocacy Summits.
PG  - 12-14
LID - 10.1177/1524839918812430 [doi]
AB  - In this Career Development commentary, the author highlights the benefits of 
      attending the Society for Public Health Education Advocacy Summit in Washington, 
      D.C. Advocacy is an increasingly necessary skill that allows health educators to 
      advance both the field of public health and their own career development as 
      professionals. Students and practitioners from diverse health education settings get 
      to connect with other professionals, attend skill-building workshops, and increase 
      their ability to influence health policy. From a career development perspective, the 
      Summit provides opportunities to develop professional networks, gain experience and 
      continuing education in several areas of responsibility for health education 
      specialists, and share lessons learned with colleagues in health education and 
      public health.
FAU - Thomas, Evelyn
AU  - Thomas E
AD  - 1 National Quality Forum, Washington, DC, USA.
LA  - eng
PT  - Journal Article
DEP - 20181115
PL  - United States
TA  - Health Promot Pract
JT  - Health promotion practice
JID - 100890609
SB  - IM
MH  - Education, Continuing
MH  - Health Education/*organization & administration
MH  - Health Educators/*education
MH  - *Health Equity
MH  - Health Policy
MH  - Humans
MH  - Public Health/education
MH  - Students
MH  - Washington
OTO - NOTNLM
OT  - *advocacy
OT  - *career development
OT  - *health promotion
OT  - *professional preparation
EDAT- 2018/11/18 06:00
MHDA- 2020/04/18 06:00
CRDT- 2018/11/17 06:00
PHST- 2018/11/18 06:00 [pubmed]
PHST- 2020/04/18 06:00 [medline]
PHST- 2018/11/17 06:00 [entrez]
AID - 10.1177/1524839918812430 [doi]
PST - ppublish
SO  - Health Promot Pract. 2019 Jan;20(1):12-14. doi: 10.1177/1524839918812430. Epub 2018 
      Nov 15.

PMID- 27224459
OWN - NLM
STAT- MEDLINE
DCOM- 20170724
LR  - 20191210
IS  - 1938-2421 (Electronic)
IS  - 0148-4834 (Linking)
VI  - 55
IP  - 6
DP  - 2016 Jun 1
TI  - Advancing Health Equity Through Student Empowerment and Professional Success: A 
      Statewide Approach.
PG  - 316-22
LID - 10.3928/01484834-20160516-03 [doi]
AB  - BACKGROUND: A lack of diversity in the nursing workforce nationally has been 
      identified by Oregon state leaders as a factor contributing to health inequity. 
      METHOD: The goal of Advancing Health Equity Through Student Empowerment and 
      Professional Success (HealthE STEPS) is to graduate nursing students from 
      disadvantaged backgrounds to improve health equity within their communities. A 
      comprehensive plan of evidence-based strategies was developed based on social 
      determinants of health and addresses academic socialization, learning support, 
      financial resources, networking, curriculum development, and campus culture. 
      RESULTS: Ninety undergraduate nursing students participated in the program during a 
      2-year period. Retention of participants was 97% with graduation rates of 94%. 
      First-time licensure pass rates were 82% and 96% of participating graduates employed 
      in a medically underserved community. CONCLUSION: This comprehensive innovative 
      program of evidence-based strategies addresses health equity by developing a diverse 
      nursing workforce to practice in medically underserved communities. [J Nurs Educ. 
      2016;55(6):316-322.].
CI  - Copyright 2016, SLACK Incorporated.
FAU - Noone, Joanne
AU  - Noone J
FAU - Wros, Peggy
AU  - Wros P
FAU - Cortez, David
AU  - Cortez D
FAU - Najjar, Rana
AU  - Najjar R
FAU - Magdaleno, Leela
AU  - Magdaleno L
LA  - eng
PT  - Journal Article
PL  - United States
TA  - J Nurs Educ
JT  - The Journal of nursing education
JID - 7705432
SB  - IM
SB  - N
MH  - *Cultural Diversity
MH  - *Culturally Competent Care
MH  - Curriculum
MH  - Education, Nursing, Baccalaureate/*trends
MH  - Educational Measurement
MH  - Evidence-Based Nursing
MH  - Female
MH  - *Health Equity
MH  - Humans
MH  - Licensure, Nursing
MH  - Male
MH  - *Nurse's Role
MH  - Oregon
MH  - Organizational Culture
MH  - Organizational Innovation
MH  - *Power, Psychological
MH  - Program Evaluation
MH  - Social Determinants of Health
MH  - Social Support
MH  - *Students, Nursing
EDAT- 2016/05/26 06:00
MHDA- 2017/07/25 06:00
CRDT- 2016/05/26 06:00
PHST- 2015/12/04 00:00 [received]
PHST- 2016/03/23 00:00 [accepted]
PHST- 2016/05/26 06:00 [entrez]
PHST- 2016/05/26 06:00 [pubmed]
PHST- 2017/07/25 06:00 [medline]
AID - 10.3928/01484834-20160516-03 [doi]
PST - ppublish
SO  - J Nurs Educ. 2016 Jun 1;55(6):316-22. doi: 10.3928/01484834-20160516-03.

PMID- 29103388
OWN - NLM
STAT- MEDLINE
DCOM- 20190916
LR  - 20190916
IS  - 1469-7599 (Electronic)
IS  - 0021-9320 (Linking)
VI  - 50
IP  - 6
DP  - 2018 Nov
TI  - WOMEN'S EDUCATION AND UTILIZATION OF MATERNAL HEALTH SERVICES IN AFRICA: A 
      MULTI-COUNTRY AND SOCIOECONOMIC STATUS ANALYSIS.
PG  - 725-748
LID - 10.1017/S0021932017000505 [doi]
AB  - There is an abundant literature on the relationship between women's education and 
      maternal and child outcomes, including antenatal and postnatal care, onset of 
      antenatal care and skilled birth attendance. However, few studies have adopted the 
      'equity' lens, despite increasing evidence that inequities between rich and poor are 
      increasing although maternal and child mortality is declining. This study examined 
      the differential effects of women's education within different socioeconomic strata 
      in Africa. The most recent Demographic and Health Surveys (DHS) conducted in the 
      Democratic Republic of the Congo, Egypt, Ghana, Nigeria and Zimbabwe were used. In 
      each country, the original sample was stratified into three socioeconomic groups: 
      poor, middle and rich. For each maternal health service utilization variable, the 
      gross and net effects of women's education, controlling for age, parity, religion, 
      marital status, health insurance, access to health facilities, partner's education 
      and current place of residence, were estimated using logistic regression, taking 
      into account the complex sampling design of the DHS. The findings revealed 
      country-specific variations in maternal health service utilization, and for most 
      indicators there was a clear gradient among socioeconomic strata: women living in 
      better-off households exhibited greater access to, and utilization of, maternal 
      health services. Multivariate analyses revealed that women's education had a 
      positive association with type of antenatal care provider, timing and frequency of 
      antenatal care visits, place of delivery and presence of a skilled birth attendant 
      at delivery. Many other factors were found to be significantly associated with 
      maternal health service utilization. For instance, parity had a negative and 
      significant association with timing of first antenatal care visit. Likewise, 
      partner's education was positively and statistically associated with timing of first 
      antenatal care visit. It is argued that an over-generalization of the association 
      between women's education and maternal health service utilization can be misleading. 
      Efforts to improve maternal health service utilization in Africa must adopt an 
      'equity' approach, taking into account the specific needs of sub-populations.
FAU - Tsala Dimbuene, Zacharie
AU  - Tsala Dimbuene Z
AD  - *Department of Population Sciences and Development, Faculty of Economics and 
      Management,University of Kinshasa,Democratic Republic of the Congo.
FAU - Amo-Adjei, Joshua
AU  - Amo-Adjei J
AD  - *Department of Population Sciences and Development, Faculty of Economics and 
      Management,University of Kinshasa,Democratic Republic of the Congo.
FAU - Amugsi, Dickson
AU  - Amugsi D
AD  - *Department of Population Sciences and Development, Faculty of Economics and 
      Management,University of Kinshasa,Democratic Republic of the Congo.
FAU - Mumah, Joyce
AU  - Mumah J
AD  - *Department of Population Sciences and Development, Faculty of Economics and 
      Management,University of Kinshasa,Democratic Republic of the Congo.
FAU - Izugbara, Chimaraoke O
AU  - Izugbara CO
AD  - *Department of Population Sciences and Development, Faculty of Economics and 
      Management,University of Kinshasa,Democratic Republic of the Congo.
FAU - Beguy, Donatien
AU  - Beguy D
AD  - *Department of Population Sciences and Development, Faculty of Economics and 
      Management,University of Kinshasa,Democratic Republic of the Congo.
LA  - eng
PT  - Comparative Study
PT  - Journal Article
PT  - Research Support, Non-U.S. Gov't
DEP - 20171106
PL  - England
TA  - J Biosoc Sci
JT  - Journal of biosocial science
JID - 0177346
SB  - IM
MH  - Adolescent
MH  - Adult
MH  - Africa South of the Sahara
MH  - *Cross-Cultural Comparison
MH  - *Developing Countries
MH  - *Educational Status
MH  - Female
MH  - Health Equity
MH  - Health Services Accessibility/statistics & numerical data
MH  - Health Services Needs and Demand/statistics & numerical data
MH  - Humans
MH  - Maternal Health Services/*statistics & numerical data
MH  - Middle Aged
MH  - Pregnancy
MH  - Pregnancy Outcome
MH  - *Social Class
MH  - Spouses/education
MH  - *Utilization Review
MH  - Women/*education
MH  - Young Adult
EDAT- 2017/11/07 06:00
MHDA- 2019/09/17 06:00
CRDT- 2017/11/07 06:00
PHST- 2017/11/07 06:00 [pubmed]
PHST- 2019/09/17 06:00 [medline]
PHST- 2017/11/07 06:00 [entrez]
AID - S0021932017000505 [pii]
AID - 10.1017/S0021932017000505 [doi]
PST - ppublish
SO  - J Biosoc Sci. 2018 Nov;50(6):725-748. doi: 10.1017/S0021932017000505. Epub 2017 Nov 
      6.

PMID- 29595574
OWN - NLM
STAT- MEDLINE
DCOM- 20200413
LR  - 20200413
IS  - 1550-5022 (Electronic)
IS  - 1078-4659 (Linking)
VI  - 25
IP  - 1
DP  - 2019 Jan/Feb
TI  - Federal Weatherization and Health Education Team up: Process Evaluation of a New 
      Strategy to Improve Health Equity for People With Asthma and Chronic Obstructive 
      Pulmonary Disease.
PG  - E21-E24
LID - 10.1097/PHH.0000000000000786 [doi]
AB  - Unhealthy housing is a major cause of respiratory health inequity. In-home health 
      education improves health equity for low-income and minority populations with asthma 
      and chronic obstructive pulmonary disease. Yet, outcomes of educational 
      interventions are limited by poor housing conditions. Federal weatherization 
      programs represent a promising source of funding for home repairs. Innovative 
      legislation in Washington State integrates the 2 interventions as "Weatherization 
      Plus Health," offering environmental health education in partnership with the 
      Weatherization Assistance Program for low-income families with respiratory disease. 
      This practice brief describes process evaluation results of a Weatherization Plus 
      Health program in Pierce County, Washington. Evaluation data were gathered via 
      interviews with service providers and ethnographic observation. Workers report that 
      the combined intervention expanded their understanding of their practice, skills, 
      and feelings of efficacy in meeting client needs. Integrating federally funded home 
      weatherization with health education shows promise for building public health system 
      capacity and increasing health equity.
FAU - De Souza, Rachael
AU  - De Souza R
AD  - Nursing and Healthcare Leadership, University of Washington Tacoma, Tacoma, 
      Washington (Dr Evans-Agnew); and Health and Community Studies, Woodring College of 
      Education, Western Washington University, Bellingham, Washington (Dr Espina). Ms De 
      Souza works as a medical-surgical nurse.
FAU - Evans-Agnew, Robin
AU  - Evans-Agnew R
FAU - Espina, Christine
AU  - Espina C
LA  - eng
PT  - Journal Article
PL  - United States
TA  - J Public Health Manag Pract
JT  - Journal of public health management and practice : JPHMP
JID - 9505213
SB  - T
MH  - Asthma/*therapy
MH  - Cold Temperature/adverse effects
MH  - Government Programs/methods/standards/trends
MH  - Health Education/methods/*standards/trends
MH  - Health Equity/*trends
MH  - Housing/standards/trends
MH  - Humans
MH  - Program Evaluation/methods
MH  - Pulmonary Disease, Chronic Obstructive/*therapy
MH  - Washington
EDAT- 2018/03/30 06:00
MHDA- 2020/04/14 06:00
CRDT- 2018/03/30 06:00
PHST- 2018/03/30 06:00 [pubmed]
PHST- 2020/04/14 06:00 [medline]
PHST- 2018/03/30 06:00 [entrez]
AID - 10.1097/PHH.0000000000000786 [doi]
PST - ppublish
SO  - J Public Health Manag Pract. 2019 Jan/Feb;25(1):E21-E24. doi: 
      10.1097/PHH.0000000000000786.

PMID- 31723959
OWN - NLM
STAT- MEDLINE
DCOM- 20200427
LR  - 20200427
IS  - 1460-2237 (Electronic)
IS  - 0268-1080 (Linking)
VI  - 34
IP  - Supplement_2
DP  - 2019 Nov 1
TI  - Advancing a Culture of Health: improving health, well-being and equity.
PG  - ii4-ii5
LID - 10.1093/heapol/czz114 [doi]
FAU - Gandhi, Priya
AU  - Gandhi P
AD  - Research-Evaluation-Learning, Robert Wood Johnson Foundation, 50 College Road East, 
      Princeton, NJ, USA.
LA  - eng
PT  - Journal Article
PL  - England
TA  - Health Policy Plan
JT  - Health policy and planning
JID - 8610614
SB  - H
MH  - *Health Equity
MH  - Health Policy
MH  - *Health Promotion
MH  - Hospital Administration
MH  - *Intersectoral Collaboration
EDAT- 2019/11/15 06:00
MHDA- 2020/04/28 06:00
CRDT- 2019/11/15 06:00
PHST- 2019/09/05 00:00 [accepted]
PHST- 2019/11/15 06:00 [entrez]
PHST- 2019/11/15 06:00 [pubmed]
PHST- 2020/04/28 06:00 [medline]
AID - 5625040 [pii]
AID - 10.1093/heapol/czz114 [doi]
PST - ppublish
SO  - Health Policy Plan. 2019 Nov 1;34(Supplement_2):ii4-ii5. doi: 10.1093/heapol/czz114.

PMID- 31160212
OWN - NLM
STAT- MEDLINE
DCOM- 20201015
LR  - 20201015
IS  - 1878-7452 (Electronic)
IS  - 1878-7452 (Linking)
VI  - 76
IP  - 6
DP  - 2019 Nov-Dec
TI  - Promoting Health Equity Through Purposeful Design and Professionalization of 
      Resident Global Health Electives in Obstetrics and Gynecology.
PG  - 1594-1604
LID - S1931-7204(19)30169-2 [pii]
LID - 10.1016/j.jsurg.2019.05.019 [doi]
AB  - OBJECTIVE: To design an Obstetrics and Gynecology (OBGYN) residency elective in 
      global health that meets ACGME standards and simultaneously promotes health equity. 
      DESIGN: A 4-week elective was established for US residents in a high-volume African 
      district hospital that served as a site for OBGYN rotations for the national 
      internship training program. Clear clinical, operative, and teaching requirements 
      were delineated for US OBGYN residents. Resident formal didactic outputs were 
      incorporated into the intern OBGYN curriculum. The program was evaluated through 
      assessment of resident experience and contribution to local training, as well as 
      assessment of intern competency in OBGYN. SETTING: Scottish Livingstone Hospital, a 
      public district hospital in Molepolole, Botswana. PARTICIPANTS: Second- to 
      fourth-year OBGYN residents from US training programs, working with Batswana medical 
      interns under on-site faculty supervision. RESULTS: From May 2016 to June 2018, 18 
      residents from 9 US OBGYN residency programs participated in the elective. Under 
      supervision, US residents performed 116 major and 77 minor gynecologic surgeries, 
      and teach-assisted Batswana interns and medical officers in 76 cesarean deliveries. 
      Residents led or contributed significantly to 25 didactic education sessions as part 
      of the formal intern OBGYN curriculum. During this period, 24 Batswana interns 
      rotated through the hospital's department of OBGYN, and all 24 trainees met required 
      OBGYN competencies prior to completing their internship. CONCLUSIONS: Matching US 
      resident demand for global health experiences to equitable global health programming 
      while maintaining ACGME training guidelines poses a challenge to OBGYN residency 
      training programs. This elective provides a model OBGYN global health elective that 
      addresses host-identified needs, broadens residents' skills, and meets standards for 
      postgraduate OBGYN training. Purposeful global health electives for US residents 
      embedded in longitudinal programs provide an opportunity for residents to contribute 
      to broader global health efforts that promote health equity.
CI  - Copyright © 2019 Association of Program Directors in Surgery. Published by Elsevier 
      Inc. All rights reserved.
FAU - Luckett, Rebecca
AU  - Luckett R
AD  - Botswana Harvard AIDS Initiative Partnership, Gaborone, Botswana; Scottish 
      Livingstone Hospital, Molepolole, Botswana; Department of Obstetrics and Gynecology, 
      Beth Israel Deaconess Medical Center, Boston, Massachusetts; Department of 
      Obstetrics and Gynaecology, University of Botswana, Gaborone, Botswana. Electronic 
      address: rluckett@bidmc.harvard.edu.
FAU - Barak, Tomer
AU  - Barak T
AD  - Botswana Harvard AIDS Initiative Partnership, Gaborone, Botswana; Scottish 
      Livingstone Hospital, Molepolole, Botswana; Department of Obstetrics and 
      Gynaecology, University of Botswana, Gaborone, Botswana; Department of Internal 
      Medicine, Beth Israel Deaconess Medical Center, Boston, Massachusetts.
FAU - Anderson, Saviour
AU  - Anderson S
AD  - Scottish Livingstone Hospital, Molepolole, Botswana.
FAU - Kalenga, Kitenge
AU  - Kalenga K
AD  - Scottish Livingstone Hospital, Molepolole, Botswana.
FAU - Johnson, Katherine
AU  - Johnson K
AD  - Department of Obstetrics and Gynecology, Beth Israel Deaconess Medical Center, 
      Boston, Massachusetts.
FAU - Molina, Rose L
AU  - Molina RL
AD  - Department of Obstetrics and Gynecology, Beth Israel Deaconess Medical Center, 
      Boston, Massachusetts.
FAU - Clune, Ed
AU  - Clune E
AD  - Department of Anesthesia and Critical Care, Beth Israel Deaconess Medical Center, 
      Boston, Massachusetts.
FAU - Mmalane, Mompati
AU  - Mmalane M
AD  - Botswana Harvard AIDS Initiative Partnership, Gaborone, Botswana.
FAU - Makhema, Joe
AU  - Makhema J
AD  - Botswana Harvard AIDS Initiative Partnership, Gaborone, Botswana.
FAU - Ricciotti, Hope A
AU  - Ricciotti HA
AD  - Department of Obstetrics and Gynecology, Beth Israel Deaconess Medical Center, 
      Boston, Massachusetts.
FAU - Scott, Jen
AU  - Scott J
AD  - Department of Obstetrics and Gynecology, Beth Israel Deaconess Medical Center, 
      Boston, Massachusetts.
LA  - eng
PT  - Journal Article
DEP - 20190531
PL  - United States
TA  - J Surg Educ
JT  - Journal of surgical education
JID - 101303204
SB  - IM
MH  - Botswana
MH  - *Curriculum
MH  - Global Health
MH  - Gynecology/*education
MH  - *Health Equity
MH  - International Cooperation
MH  - Internship and Residency/*organization & administration
MH  - Obstetrics/*education
MH  - United States
OTO - NOTNLM
OT  - Obstetrics and Gynecology
OT  - Practice-Based Learning and Improvement
OT  - Systems-Based Practice
OT  - global health electives
OT  - health equity
OT  - residency training
EDAT- 2019/06/05 06:00
MHDA- 2020/10/21 06:00
CRDT- 2019/06/05 06:00
PHST- 2019/03/01 00:00 [received]
PHST- 2019/05/16 00:00 [revised]
PHST- 2019/05/22 00:00 [accepted]
PHST- 2019/06/05 06:00 [pubmed]
PHST- 2020/10/21 06:00 [medline]
PHST- 2019/06/05 06:00 [entrez]
AID - S1931-7204(19)30169-2 [pii]
AID - 10.1016/j.jsurg.2019.05.019 [doi]
PST - ppublish
SO  - J Surg Educ. 2019 Nov-Dec;76(6):1594-1604. doi: 10.1016/j.jsurg.2019.05.019. Epub 
      2019 May 31.

PMID- 32015053
OWN - NLM
STAT- MEDLINE
DCOM- 20200224
LR  - 20200911
IS  - 1756-1833 (Electronic)
IS  - 0959-8138 (Print)
IS  - 0959-8138 (Linking)
VI  - 368
DP  - 2020 Feb 3
TI  - Equity of resource flows for reproductive, maternal, newborn, and child health: are 
      those most in need being left behind?
PG  - m305
LID - 10.1136/bmj.m305 [doi]
LID - m305
AB  - Although equity has improved in recent years, donors and country governments still 
      need to improve the amount and targeting of funding for reproductive, maternal, and 
      child health, say Melisa Martinez-Alvarez and colleagues
FAU - Martinez-Alvarez, Melisa
AU  - Martinez-Alvarez M
AD  - MRC Unit in The Gambia at the London School of Hygiene and Tropical Medicine, 
      TheGambia mamartinez@mrc.gm.
AD  - Department of Global Health and Development, London School of Hygiene and Tropical 
      Medicine, London UK.
FAU - Federspiel, Frederik
AU  - Federspiel F
AD  - Department of Global Health and Development, London School of Hygiene and Tropical 
      Medicine, London UK.
FAU - Singh, Neha S
AU  - Singh NS
AD  - Department of Global Health and Development, London School of Hygiene and Tropical 
      Medicine, London UK.
FAU - Schäferhoff, Marco
AU  - Schäferhoff M
AD  - Open Consultants, Berlin, Germany.
FAU - Lewis Sabin, Miriam
AU  - Lewis Sabin M
AD  - Partnership for Maternal Newborn and Child Health, Geneva, Switzerland.
FAU - Onoka, Chima
AU  - Onoka C
AD  - Department of Community Medicine, College of Medicine, University of Nigeria, Enugu, 
      Nigeria.
FAU - Mounier-Jack, Sandra
AU  - Mounier-Jack S
AD  - Department of Global Health and Development, London School of Hygiene and Tropical 
      Medicine, London UK.
FAU - Borghi, Josephine
AU  - Borghi J
AD  - Department of Global Health and Development, London School of Hygiene and Tropical 
      Medicine, London UK.
FAU - Pitt, Catherine
AU  - Pitt C
AD  - Department of Global Health and Development, London School of Hygiene and Tropical 
      Medicine, London UK.
LA  - eng
PT  - Journal Article
DEP - 20200203
TA  - BMJ
JT  - BMJ (Clinical research ed.)
JID - 8900488
SB  - AIM
SB  - IM
MH  - Child Health
MH  - Delivery of Health Care/economics/*organization & administration
MH  - Developing Countries/*statistics & numerical data
MH  - Financing, Government
MH  - Financing, Personal
MH  - *Health Equity
MH  - Humans
MH  - Infant Health
MH  - Infant, Newborn
MH  - Maternal Health
MH  - Needs Assessment
MH  - *Reproductive Health Services/economics/organization & administration
PMC - PMC7461904
COIS- Competing interests: We have read and understood BMJ policy on declaration of 
      interests and have no conflicts of interest to declare. This work is funded by the 
      Partnership for Maternal, Newborn and Child Health, which provided the funds through 
      the US Fund for Unicef to the Countdown 2030. MMA, CP, MS, and MJL were directly 
      paid from this grant. FF is a PhD student supported by an Economic and Social 
      Research Council industrial challenges studentship.
EDAT- 2020/02/06 06:00
MHDA- 2020/02/25 06:00
CRDT- 2020/02/05 06:00
PHST- 2020/02/05 06:00 [entrez]
PHST- 2020/02/06 06:00 [pubmed]
PHST- 2020/02/25 06:00 [medline]
AID - marm053357 [pii]
AID - 10.1136/bmj.m305 [doi]
PST - epublish
SO  - BMJ. 2020 Feb 3;368:m305. doi: 10.1136/bmj.m305.

PMID- 33072687
OWN - NLM
STAT- MEDLINE
DCOM- 20210514
LR  - 20210514
IS  - 2296-2565 (Print)
IS  - 2296-2565 (Electronic)
IS  - 2296-2565 (Linking)
VI  - 8
DP  - 2020
TI  - Families as a Cornerstone in 21st Century Public Health: Recommendations for 
      Research, Education, Policy, and Practice.
PG  - 503
LID - 10.3389/fpubh.2020.00503 [doi]
LID - 503
AB  - Families are vastly overlooked in US initiatives to promote population health and 
      health equity despite being the most proximal context for health across the life 
      course. We urge the public health sector to take the lead in recognizing families as 
      essential for promoting 21st century population health. We highlight ways families 
      influence health by providing context, care, continuity, and connections. The dual 
      private and public aspect of families has contributed to how they have been 
      overlooked in the public health sector. We provide recommendations for better 
      integrating families into population health initiatives through national health 
      goals, research, education, policy, and practice.
CI  - Copyright © 2020 Weiss-Laxer, Crandall, Hughes and Riley.
FAU - Weiss-Laxer, Nomi S
AU  - Weiss-Laxer NS
AD  - Department of Family Medicine, Primary Care Research Institute, University at 
      Buffalo, The State University of New York, Buffalo, NY, United States.
FAU - Crandall, AliceAnn
AU  - Crandall A
AD  - Department of Public Health, Brigham Young University, Provo, UT, United States.
FAU - Hughes, Mary Elizabeth
AU  - Hughes ME
AD  - Department of Population Family and Reproductive Health, Johns Hopkins Bloomberg 
      School of Public Health, Baltimore, MD, United States.
FAU - Riley, Anne W
AU  - Riley AW
AD  - Department of Population Family and Reproductive Health, Johns Hopkins Bloomberg 
      School of Public Health, Baltimore, MD, United States.
LA  - eng
PT  - Journal Article
PT  - Research Support, Non-U.S. Gov't
PT  - Research Support, U.S. Gov't, P.H.S.
DEP - 20200918
TA  - Front Public Health
JT  - Frontiers in public health
JID - 101616579
MH  - Educational Status
MH  - *Health Equity
MH  - Health Policy
MH  - Humans
MH  - *Public Health
MH  - Public Sector
PMC - PMC7530559
OTO - NOTNLM
OT  - *families in public health
OT  - *family health
OT  - *family policy
OT  - *family science
OT  - *family-focused
EDAT- 2020/10/20 06:00
MHDA- 2020/10/20 06:01
CRDT- 2020/10/19 05:58
PHST- 2020/06/10 00:00 [received]
PHST- 2020/08/06 00:00 [accepted]
PHST- 2020/10/19 05:58 [entrez]
PHST- 2020/10/20 06:00 [pubmed]
PHST- 2020/10/20 06:01 [medline]
AID - 10.3389/fpubh.2020.00503 [doi]
PST - epublish
SO  - Front Public Health. 2020 Sep 18;8:503. doi: 10.3389/fpubh.2020.00503. eCollection 
      2020.

PMID- 31764523
OWN - NLM
STAT- MEDLINE
DCOM- 20191230
LR  - 20200108
IS  - 1939-3938 (Electronic)
IS  - 1556-3693 (Linking)
VI  - 15
IP  - 4
DP  - 2019 Oct/Dec
TI  - Advancing Health Equity and Social Justice in Forensic Nursing Research, Education, 
      Practice, and Policy: Introducing Structural Violence and Trauma- and 
      Violence-Informed Care.
PG  - 199-205
LID - 10.1097/JFN.0000000000000264 [doi]
AB  - Initial conceptualizations of violence and trauma in forensic nursing have remained 
      relatively narrowly defined since the specialty's inception. The advent of 
      trauma-informed care has been important but has limitations that obfuscate social 
      and structural determinants of health, equity, and social justice. As forensic 
      nursing practice becomes more complex, narrow definitions of violence and trauma 
      limit the effectiveness of trauma-informed care in its current incarnation. In 
      keeping with the nursing model of holistic care, we need ways to teach, practice, 
      and conduct research that can accommodate these increasing levels of complexity, 
      including expanding our conceptualizations of violence and trauma to advance health 
      equity and social justice. The objective of this article is to introduce the 
      concepts of structural violence and trauma- and violence-informed care as 
      equity-oriented critical paradigms to embrace the increasing complexity and health 
      inequities facing forensic nursing practice.
FAU - Befus, Deanna R
AU  - Befus DR
AD  - Author Affiliations: Arthur Labatt Family School of Nursing, Western University.
FAU - Kumodzi, Trina
AU  - Kumodzi T
AD  - School of Nursing, University of Virginia.
FAU - Schminkey, Donna
AU  - Schminkey D
AD  - College of Health and Behavioral Studies, James Madison University.
FAU - St Ivany, Amanda
AU  - St Ivany A
AD  - Geisel School of Medicine at Dartmouth.
LA  - eng
PT  - Journal Article
PL  - United States
TA  - J Forensic Nurs
JT  - Journal of forensic nursing
JID - 101234500
SB  - IM
SB  - N
MH  - Crime Victims
MH  - Curriculum
MH  - Education, Nursing
MH  - *Forensic Nursing
MH  - *Health Equity
MH  - Health Policy
MH  - Health Status Disparities
MH  - Humans
MH  - Nursing Research
MH  - Psychological Trauma/*nursing
MH  - *Social Justice
EDAT- 2019/11/26 06:00
MHDA- 2019/12/31 06:00
CRDT- 2019/11/26 06:00
PHST- 2019/11/26 06:00 [entrez]
PHST- 2019/11/26 06:00 [pubmed]
PHST- 2019/12/31 06:00 [medline]
AID - 01263942-201912000-00004 [pii]
AID - 10.1097/JFN.0000000000000264 [doi]
PST - ppublish
SO  - J Forensic Nurs. 2019 Oct/Dec;15(4):199-205. doi: 10.1097/JFN.0000000000000264.

PMID- 31583904
OWN - NLM
STAT- MEDLINE
DCOM- 20210422
LR  - 20210422
IS  - 1524-8399 (Print)
IS  - 1524-8399 (Linking)
VI  - 21
IP  - 4
DP  - 2020 Jul
TI  - Connecting Public Health Students to Rural and Underserved Areas: Promoting Health 
      Equity Through Field Placement Experiences.
PG  - 535-543
LID - 10.1177/1524839919879924 [doi]
AB  - There is an increasing demand for public health workers due to the unmet needs of 
      the poor and underserved populations. However, through field placement experiences, 
      students can actively engage in their own learning while also addressing critical 
      needs of rural and medically underserved populations. In this mixed-methods 
      evaluation, we explored experiences of emerging public health practitioners who 
      participated in the Region IV Public Health Training Center's Pathways to Practice 
      Scholars program between 2014 and 2018. Based on student confidence level ratings 
      and descriptions of field placement experiences, scholars participated in meaningful 
      and enriching field placement experiences in rural areas or on behalf of medically 
      underserved populations. Across all eight Council on Linkages Core Competency 
      Domains, students recorded increased pre- to post-confidence scores, and for many, 
      the field placement experience appeared to affirm their interest in addressing the 
      needs of these communities in the future.
FAU - Fifolt, Matthew
AU  - Fifolt M
AUID- ORCID: 0000-0003-4720-7124
AD  - University of Alabama at Birmingham, Birmingham, AL, USA.
FAU - McCormick, Lisa C
AU  - McCormick LC
AD  - University of Alabama at Birmingham, Birmingham, AL, USA.
FAU - Carvalho, Michelle
AU  - Carvalho M
AD  - Emory University, Atlanta, GA, USA.
FAU - Lloyd, Laura
AU  - Lloyd L
AD  - Emory University, Atlanta, GA, USA.
FAU - Alperin, Melissa
AU  - Alperin M
AD  - Emory University, Atlanta, GA, USA.
LA  - eng
PT  - Journal Article
DEP - 20191004
PL  - United States
TA  - Health Promot Pract
JT  - Health promotion practice
JID - 100890609
SB  - IM
MH  - *Health Equity
MH  - Humans
MH  - *Inservice Training
MH  - *Medically Underserved Area
MH  - *Rural Health Services
MH  - Rural Population
MH  - *Students, Public Health
OTO - NOTNLM
OT  - *access to health care
OT  - *health promotion
OT  - *rural health
OT  - *workforce development
EDAT- 2019/10/05 06:00
MHDA- 2021/04/23 06:00
CRDT- 2019/10/05 06:00
PHST- 2019/10/05 06:00 [pubmed]
PHST- 2021/04/23 06:00 [medline]
PHST- 2019/10/05 06:00 [entrez]
AID - 10.1177/1524839919879924 [doi]
PST - ppublish
SO  - Health Promot Pract. 2020 Jul;21(4):535-543. doi: 10.1177/1524839919879924. Epub 
      2019 Oct 4.

PMID- 31488080
OWN - NLM
STAT- MEDLINE
DCOM- 20200221
LR  - 20200225
IS  - 1471-2393 (Electronic)
IS  - 1471-2393 (Linking)
VI  - 19
IP  - 1
DP  - 2019 Sep 5
TI  - Utilisation, equity and determinants of full antenatal care in India: analysis from 
      the National Family Health Survey 4.
PG  - 327
LID - 10.1186/s12884-019-2473-6 [doi]
LID - 327
AB  - OBJECTIVES: We examined the utilisation, equity and determinants of full antenatal 
      care (ANC), defined as 4 or more antenatal visits, at least one tetanus toxoid (TT) 
      injection and consumption of iron folic acid (IFA) for a minimum of 100 days, in 
      India. METHODS: We analysed a sample of 190,898 women from India's National Family 
      Health Survey 4. Concentration curves and concentration index were used to assess 
      equity in full ANC utilisation. Multivariable logistic regression model was used to 
      examine the factors associated with full ANC utilisation. RESULTS: In India, 21% of 
      pregnant women utilised full ANC, ranging from 2.3-65.9% across states. Overall, 
      51.6% had 4 or more ANC visits, 30.8% consumed IFA for atleast 100 days, and 91.1% 
      had one or more doses of tetanus toxoid. Full ANC utilisation was inequitable across 
      place of residence, caste and maternal education. Registration of pregnancy, 
      utilisation of government's Integrated Child Development Services (ICDS) and health 
      insurance coverage were associated with higher odds of full ANC utilisation. Lower 
      maternal education, lower wealth quintile(s), lack of father's participation during 
      antenatal visits, higher birth order, teenage and unintended pregnancy were 
      associated with lower odds of full ANC utilisation. CONCLUSIONS: Full ANC 
      utilisation in India was inadequate and inequitable. Although half of the women did 
      not receive the minimum recommended ANC visits, the utilisation of TT immunisation 
      was almost universal. The positive association of full ANC with ICDS utilisation and 
      child's father involvement may be leveraged for increasing the uptake of full ANC. 
      Strategies to address the socio-demographic factors associated with low and 
      inequitable utilisation of full ANC are imperative for strengthening India's 
      maternal health program.
FAU - Kumar, Gunjan
AU  - Kumar G
AD  - Knowledge Integration and Translational Platform (KnIT) at the Centre for Health 
      Research and Development, Society for Applied Studies, 45, Kalu Sarai, New Delhi, 
      110016, India.
FAU - Choudhary, Tarun Shankar
AU  - Choudhary TS
AD  - Knowledge Integration and Translational Platform (KnIT) at the Centre for Health 
      Research and Development, Society for Applied Studies, 45, Kalu Sarai, New Delhi, 
      110016, India.
FAU - Srivastava, Akanksha
AU  - Srivastava A
AD  - Knowledge Integration and Translational Platform (KnIT) at the Centre for Health 
      Research and Development, Society for Applied Studies, 45, Kalu Sarai, New Delhi, 
      110016, India.
FAU - Upadhyay, Ravi Prakash
AU  - Upadhyay RP
AD  - Knowledge Integration and Translational Platform (KnIT) at the Centre for Health 
      Research and Development, Society for Applied Studies, 45, Kalu Sarai, New Delhi, 
      110016, India.
FAU - Taneja, Sunita
AU  - Taneja S
AD  - Knowledge Integration and Translational Platform (KnIT) at the Centre for Health 
      Research and Development, Society for Applied Studies, 45, Kalu Sarai, New Delhi, 
      110016, India.
FAU - Bahl, Rajiv
AU  - Bahl R
AD  - Department of Maternal, New-born, Child and Adolescent Health, World Health 
      Organisation, Geneva, Switzerland.
FAU - Martines, Jose
AU  - Martines J
AD  - Centre for Intervention Science in Maternal and Child Health, Centre for 
      International Health, University of Bergen, Bergen, Norway.
FAU - Bhan, Maharaj Kishan
AU  - Bhan MK
AD  - Indian Institute of Technology, New Delhi, India.
AD  - Knowledge Integration and Translational Platform (KnIT), Biotechnology Industry 
      Research Assistance Council (BIRAC), New Delhi, India.
FAU - Bhandari, Nita
AU  - Bhandari N
AD  - Knowledge Integration and Translational Platform (KnIT) at the Centre for Health 
      Research and Development, Society for Applied Studies, 45, Kalu Sarai, New Delhi, 
      110016, India.
FAU - Mazumder, Sarmila
AU  - Mazumder S
AUID- ORCID: 0000-0003-4200-6112
AD  - Knowledge Integration and Translational Platform (KnIT) at the Centre for Health 
      Research and Development, Society for Applied Studies, 45, Kalu Sarai, New Delhi, 
      110016, India. sarmila.mazumder@sas.org.in.
LA  - eng
GR  - 001/World Health Organization/International
PT  - Journal Article
DEP - 20190905
TA  - BMC Pregnancy Childbirth
JT  - BMC pregnancy and childbirth
JID - 100967799
SB  - IM
MH  - Adolescent
MH  - Adult
MH  - *Family Health
MH  - Female
MH  - *Health Equity/organization & administration/statistics & numerical data
MH  - Health Surveys
MH  - Humans
MH  - India/epidemiology
MH  - Insurance, Health/statistics & numerical data
MH  - Needs Assessment
MH  - *Patient Acceptance of Health Care/ethnology/statistics & numerical data
MH  - Pregnancy
MH  - Pregnancy in Adolescence/statistics & numerical data
MH  - *Pregnant Women/education/ethnology
MH  - *Prenatal Care/methods/standards/statistics & numerical data
MH  - Quality Improvement
MH  - Socioeconomic Factors
PMC - PMC6727513
OTO - NOTNLM
OT  - Antenatal care
OT  - India
OT  - NFHS-4
COIS- The authors declare that they have no competing interests.
EDAT- 2019/09/07 06:00
MHDA- 2020/02/23 06:00
CRDT- 2019/09/07 06:00
PHST- 2019/06/13 00:00 [received]
PHST- 2019/08/23 00:00 [accepted]
PHST- 2019/09/07 06:00 [entrez]
PHST- 2019/09/07 06:00 [pubmed]
PHST- 2020/02/23 06:00 [medline]
AID - 10.1186/s12884-019-2473-6 [pii]
AID - 2473 [pii]
AID - 10.1186/s12884-019-2473-6 [doi]
PST - epublish
SO  - BMC Pregnancy Childbirth. 2019 Sep 5;19(1):327. doi: 10.1186/s12884-019-2473-6.

PMID- 31900098
OWN - NLM
STAT- MEDLINE
DCOM- 20210421
LR  - 20210421
IS  - 1545-2093 (Electronic)
IS  - 0163-7525 (Print)
IS  - 0163-7525 (Linking)
VI  - 41
DP  - 2020 Apr 2
TI  - Sleep Health: An Opportunity for Public Health to Address Health Equity.
PG  - 81-99
LID - 10.1146/annurev-publhealth-040119-094412 [doi]
AB  - The concept of sleep health provides a positive holistic framing of multiple sleep 
      characteristics, including sleep duration, continuity, timing, alertness, and 
      satisfaction. Sleep health promotion is an underrecognized public health opportunity 
      with implications for a wide range of critical health outcomes, including 
      cardiovascular disease, obesity, mental health, and neurodegenerative disease. Using 
      a socioecological framework, we describe interacting domains of individual, social, 
      and contextual influences on sleep health. To the extent that these determinants of 
      sleep health are modifiable, sleep and public health researchers may benefit from 
      taking a multilevel approach for addressing disparities in sleep health. For 
      example, in addition to providing individual-level sleep behavioral recommendations, 
      health promotion interventions need to occur at multiple contextual levels (e.g., 
      family, schools, workplaces, media, and policy). Because sleep health, a key 
      indicator of overall health, is unevenly distributed across the population, we 
      consider improving sleep health a necessary step toward achieving health equity.
FAU - Hale, Lauren
AU  - Hale L
AD  - Program in Public Health; and Department of Family, Population, and Preventive 
      Medicine; Renaissance School of Medicine, Stony Brook University, Stony Brook, New 
      York 11794-8338, USA; email: Lauren.Hale@stonybrook.edu.
FAU - Troxel, Wendy
AU  - Troxel W
AD  - Division of Behavior and Policy Sciences, RAND Corporation, Pittsburgh, Pennsylvania 
      15213, USA; email: wtroxel@rand.org.
FAU - Buysse, Daniel J
AU  - Buysse DJ
AD  - Department of Psychiatry, School of Medicine, University of Pittsburgh, Pittsburgh, 
      Pennsylvania 15213, USA; email: buyssedj@upmc.edu.
LA  - eng
GR  - R01 AG047139/AG/NIA NIH HHS/United States
GR  - R01 HD073352/HD/NICHD NIH HHS/United States
GR  - R01 HL122460/HL/NHLBI NIH HHS/United States
GR  - UH3 HL125103/HL/NHLBI NIH HHS/United States
PT  - Journal Article
PT  - Research Support, N.I.H., Extramural
DEP - 20200103
TA  - Annu Rev Public Health
JT  - Annual review of public health
JID - 8006431
SB  - IM
MH  - Health Equity/*organization & administration
MH  - Health Promotion/standards
MH  - Health Status Disparities
MH  - Humans
MH  - *Public Health
MH  - Sleep/*physiology
MH  - Social Determinants of Health
PMC - PMC7944938
MID - NIHMS1675493
OTO - NOTNLM
OT  - *health disparities
OT  - *health equity
OT  - *public health
OT  - *sleep
OT  - *sleep health
EDAT- 2020/01/05 06:00
MHDA- 2021/04/22 06:00
CRDT- 2020/01/05 06:00
PHST- 2020/01/05 06:00 [pubmed]
PHST- 2021/04/22 06:00 [medline]
PHST- 2020/01/05 06:00 [entrez]
AID - 10.1146/annurev-publhealth-040119-094412 [doi]
PST - ppublish
SO  - Annu Rev Public Health. 2020 Apr 2;41:81-99. doi: 
      10.1146/annurev-publhealth-040119-094412. Epub 2020 Jan 3.

PMID- 31911097
OWN - NLM
STAT- MEDLINE
DCOM- 20201023
LR  - 20201023
IS  - 1751-486X (Electronic)
IS  - 1751-4851 (Linking)
VI  - 24
IP  - 1
DP  - 2020 Feb
TI  - Moving Toward Health Equity by Addressing Social Determinants of Health.
PG  - 36-44
LID - S1751-4851(19)30228-4 [pii]
LID - 10.1016/j.nwh.2019.11.003 [doi]
AB  - Social determinants of health-the conditions in which people are born, grow, work, 
      live, and age that affect health and quality of life-are strongly associated with 
      disparities in health status and life expectancy. Nurses require a comprehensive 
      understanding of social determinants and their associations with health outcomes to 
      provide patient-centered care. Nurses can be leaders and change agents in advancing 
      health equity by screening for social determinants that affect women and by engaging 
      in cross-sector collaboration to build partnerships outside the health care system 
      to address complex social needs. Nurses can also use their experience and knowledge 
      to advocate for system-level change, which is required to address the upstream 
      factors influencing the health of women.
CI  - Copyright © 2020. Published by Elsevier Inc.
FAU - Lathrop, Breanna
AU  - Lathrop B
LA  - eng
PT  - Journal Article
DEP - 20200105
PL  - United States
TA  - Nurs Womens Health
JT  - Nursing for women's health
JID - 101304602
SB  - N
MH  - Health Equity/*standards/trends
MH  - Health Promotion/trends
MH  - Humans
MH  - Safety-net Providers
MH  - Social Determinants of Health/classification/*standards
OTO - NOTNLM
OT  - health disparities
OT  - health equity
OT  - life expectancy
OT  - quality of life
OT  - social determinants of health
OT  - socioeconomic status
EDAT- 2020/01/09 06:00
MHDA- 2020/10/24 06:00
CRDT- 2020/01/09 06:00
PHST- 2019/06/28 00:00 [received]
PHST- 2019/09/02 00:00 [revised]
PHST- 2019/11/01 00:00 [accepted]
PHST- 2020/01/09 06:00 [pubmed]
PHST- 2020/10/24 06:00 [medline]
PHST- 2020/01/09 06:00 [entrez]
AID - S1751-4851(19)30228-4 [pii]
AID - 10.1016/j.nwh.2019.11.003 [doi]
PST - ppublish
SO  - Nurs Womens Health. 2020 Feb;24(1):36-44. doi: 10.1016/j.nwh.2019.11.003. Epub 2020 
      Jan 5.

PMID- 28005546
OWN - NLM
STAT- MEDLINE
DCOM- 20170719
LR  - 20190922
IS  - 2322-5939 (Electronic)
IS  - 2322-5939 (Linking)
VI  - 5
IP  - 12
DP  - 2016 Dec 1
TI  - Health Promotion in an Age of Normative Equity and Rampant Inequality.
PG  - 675-682
LID - 10.15171/ijhpm.2016.95 [doi]
AB  - The world was different when the Ottawa Charter for Health Promotion was released 30 
      years ago. Concerns over the environment and what we now call the 'social 
      determinants of health' were prominent in 1986. But the acceleration of ecological 
      crises and economic inequalities since then, in a more complex and multi-polar 
      world, pose dramatically new challenges for those committed to the original vision 
      of the Charter. Can the 2015 Sustainable Development Goals (SDGs), agreed to by all 
      the world's governments, offer a new advocacy and programmatic platform for a 
      renewal of health promotion's founding ethos? Critiqued from both the right and the 
      left for, respectively, their aspirational idealism and lack of political analysis, 
      the SDGs are an imperfect but still compelling normative statement of how much of 
      the world thinks the world should look like. Many of the goals and targets provide 
      signals for what we need to achieve, even if there remains a critical lacuna in 
      articulating how this is to be done. The fundamental flaw in the SDGs is the 
      implicit assumption that the same economic system, and its still-present neoliberal 
      governing rules, that have created or accelerated our present era of rampaging 
      inequality and environmental peril can somehow be harnessed to engineer the reverse. 
      This flaw is not irrevocable, however, if health promoters - practitioners, 
      researchers, advocates - focus their efforts on a few key SDGs that, with some 
      additional critique, form a basic blueprint for a system of national and global 
      regulation of capitalism (or even its transformation) that is desperately needed for 
      social and ecological survival into the 22nd century. Whether or not these efforts 
      succeed is a future unknown; but that the efforts are made is a present urgency.
CI  - © 2016 The Author(s); Published by Kerman University of Medical Sciences. This is an 
      open-access article distributed under the terms of the Creative Commons Attribution 
      License (http://creativecommons.org/licenses/by/4.0), which permits unrestricted 
      use, distribution, and reproduction in any medium, provided the original work is 
      properly cited.
FAU - Labonté, Ronald
AU  - Labonté R
AD  - Canada Research Chair, Globalization and Health Equity, Faculty of Medicine, School 
      of Epidemiology, Public Health and Preventive Medicine, University of Ottawa, 
      Ottawa, ON, Canada.
LA  - eng
PT  - Editorial
DEP - 20161201
TA  - Int J Health Policy Manag
JT  - International journal of health policy and management
JID - 101619905
SB  - H
SB  - IM
CIN - Int J Health Policy Manag. 2016 Dec 24;6(8):481-486. PMID: 28812849
MH  - Canada
MH  - *Capitalism
MH  - Conservation of Natural Resources
MH  - *Global Health
MH  - Goals
MH  - *Health Equity
MH  - *Health Policy
MH  - *Health Promotion
MH  - Health Services Needs and Demand
MH  - Humans
MH  - Politics
MH  - Public Health
MH  - Social Control, Formal
MH  - *Social Norms
MH  - *Social Values
MH  - Socioeconomic Factors
PMC - PMC5144873
OTO - NOTNLM
OT  - *Climate Change
OT  - *Health Promotion
OT  - *Inequalities
OT  - *Neoliberalism
OT  - *Sustainable Development Goals (SDGs)
EDAT- 2016/12/23 06:00
MHDA- 2017/07/20 06:00
CRDT- 2016/12/23 06:00
PHST- 2016/07/01 00:00 [received]
PHST- 2016/07/16 00:00 [accepted]
PHST- 2016/12/23 06:00 [entrez]
PHST- 2016/12/23 06:00 [pubmed]
PHST- 2017/07/20 06:00 [medline]
AID - 10.15171/ijhpm.2016.95 [doi]
PST - epublish
SO  - Int J Health Policy Manag. 2016 Dec 1;5(12):675-682. doi: 10.15171/ijhpm.2016.95.

PMID- 29023244
OWN - NLM
STAT- MEDLINE
DCOM- 20190307
LR  - 20190307
IS  - 1938-808X (Electronic)
IS  - 1040-2446 (Linking)
VI  - 93
IP  - 1
DP  - 2018 Jan
TI  - Integrating Training in Quality Improvement and Health Equity in Graduate Medical 
      Education: Two Curricula for the Price of One.
PG  - 31-34
LID - 10.1097/ACM.0000000000002021 [doi]
AB  - A recent call to address health care disparities has come from the Accreditation 
      Council for Graduate Medical Education's (ACGME's) Clinical Learning Environment 
      Review (CLER) program. The CLER program aspires that faculty and residents will 
      identify the disparities among the patient populations they serve and engage in 
      quality improvement (QI) activities designed to address them. In this Perspective, 
      the authors provide a framework for integrating QI and health equity principles in 
      graduate medical education to meet these ACGME expectations. The authors illustrate 
      their four-step framework by describing a faculty development workshop that provides 
      strategies and tools for embedding equity into existing QI educational efforts and 
      using QI methods to address equity challenges. Using examples, the authors outline 
      how medical educators can begin to integrate QI and equity initiatives to address 
      health care disparities and involve their residents/fellows in the process. In 
      addition, the authors emphasize the importance of applying an equity lens to QI 
      interventions and of recognizing that QI initiatives will have different impacts on 
      outcomes depending on the patient population. The authors conclude by discussing the 
      need for institutional leadership to build capacity and training to improve data 
      collection and reporting of quality metrics by demographic variables; provide 
      resources to disseminate lessons learned; support faculty development to teach and 
      mentor trainees through equity-related QI work; and prioritize time in the 
      curriculum for learners to participate in equity improvement activities.
FAU - Aysola, Jaya
AU  - Aysola J
AD  - J. Aysola is assistant professor of medicine and pediatrics, Division of General 
      Internal Medicine, Department of Medicine, associate designated institutional 
      official for health equity and inclusion, Graduate Medical Education, and assistant 
      dean of graduate medical education and research director, Office of Inclusion and 
      Diversity, Perelman School of Medicine, University of Pennsylvania, Philadelphia, 
      Pennsylvania. The author is also affiliated faculty and senior fellow, Center for 
      Health Incentives and Behavioral Economics (CHIBE) and Leonard Davis Institute of 
      Health Economics, University of Pennsylvania, Philadelphia, Pennsylvania. J.S. Myers 
      is professor of clinical medicine, Division of General Internal Medicine, director 
      of quality and safety education, Department of Medicine, and director, Center for 
      Healthcare Improvement and Patient Safety, Perelman School of Medicine, University 
      of Pennsylvania, Philadelphia, Pennsylvania.
FAU - Myers, Jennifer S
AU  - Myers JS
LA  - eng
PT  - Journal Article
PL  - United States
TA  - Acad Med
JT  - Academic medicine : journal of the Association of American Medical Colleges
JID - 8904605
SB  - AIM
SB  - IM
MH  - *Curriculum
MH  - *Education, Medical, Graduate
MH  - *Health Equity
MH  - *Healthcare Disparities
MH  - Humans
MH  - *Quality Improvement
EDAT- 2017/10/13 06:00
MHDA- 2019/03/08 06:00
CRDT- 2017/10/13 06:00
PHST- 2017/10/13 06:00 [pubmed]
PHST- 2019/03/08 06:00 [medline]
PHST- 2017/10/13 06:00 [entrez]
AID - 10.1097/ACM.0000000000002021 [doi]
PST - ppublish
SO  - Acad Med. 2018 Jan;93(1):31-34. doi: 10.1097/ACM.0000000000002021.

PMID- 32180494
OWN - NLM
STAT- MEDLINE
DCOM- 20210623
LR  - 20210623
IS  - 1466-187X (Electronic)
IS  - 0142-159X (Linking)
VI  - 42
IP  - 7
DP  - 2020 Jul
TI  - Empowering future physicians to advocate for health equity: A blueprint for a 
      longitudinal thread in undergraduate medical education.
PG  - 806-812
LID - 10.1080/0142159X.2020.1737322 [doi]
AB  - In light of a growing body of evidence demonstrating pervasive health disparities, 
      medical schools are increasingly incorporating educational programs on social 
      medicine in undergraduate and graduate medical curricula. In 2015, we significantly 
      restructured the cultural competency instruction for medical students at our 
      institution, focusing on achieving greater health equity through caring for 
      vulnerable populations and acknowledging and addressing bias and stereotyping. In 
      order to facilitate educational sustainability while students were immersed in 
      clinical care, a key element of our approach included extending teaching into the 
      clerkship year. The resulting longitudinal thread, Health Equity and Social Justice, 
      empowers future physicians with the knowledge and skills to work towards greater 
      health equity. This article discusses the lessons learned in the implementation of 
      this novel educational program. Our approach can serve as a model for other 
      institutions considering similar instructional reform.
FAU - DallaPiazza, Michelle
AU  - DallaPiazza M
AUID- ORCID: 0000-0003-3262-2368
AD  - Department of Medicine, Division of Infectious Diseases, Rutgers New Jersey Medical 
      School, Newark, NJ, USA.
FAU - Ayyala, Manasa S
AU  - Ayyala MS
AD  - Department of Medicine, Division of General Internal Medicine, Rutgers New Jersey 
      Medical School, Newark, NJ, USA.
FAU - Soto-Greene, Maria L
AU  - Soto-Greene ML
AD  - Department of Medicine, Rutgers New Jersey Medical School, Newark, NJ, USA.
LA  - eng
PT  - Journal Article
DEP - 20200317
PL  - England
TA  - Med Teach
JT  - Medical teacher
JID - 7909593
SB  - IM
CIN - Med Teach. 2021 Jan;43(1):116. PMID: 32603627
CIN - Med Teach. 2021 Jan;43(1):118. PMID: 32644900
MH  - Curriculum
MH  - *Education, Medical, Undergraduate
MH  - *Health Equity
MH  - Humans
MH  - Physicians/*psychology
MH  - *Power, Psychological
OTO - NOTNLM
OT  - *Health equity
OT  - *bias
OT  - *cultural competency
OT  - *microaggressions
OT  - *social justice
EDAT- 2020/03/18 06:00
MHDA- 2021/06/24 06:00
CRDT- 2020/03/18 06:00
PHST- 2020/03/18 06:00 [pubmed]
PHST- 2021/06/24 06:00 [medline]
PHST- 2020/03/18 06:00 [entrez]
AID - 10.1080/0142159X.2020.1737322 [doi]
PST - ppublish
SO  - Med Teach. 2020 Jul;42(7):806-812. doi: 10.1080/0142159X.2020.1737322. Epub 2020 Mar 
      17.

PMID- 32198903
OWN - NLM
STAT- MEDLINE
DCOM- 20201211
LR  - 20201214
IS  - 1573-3599 (Electronic)
IS  - 1059-7700 (Linking)
VI  - 29
IP  - 2
DP  - 2020 Apr
TI  - Education on cancer risk assessment and genetic counseling to address cancer health 
      disparities among racial/ethnic groups and rural populations: Implementing 
      culturally tailored outreach through community health educators.
PG  - 243-246
LID - 10.1002/jgc4.1272 [doi]
AB  - While significant progress is being made in cancer prevention and treatment, 
      opportunity exists to make a difference for populations bearing an uneven burden of 
      the disease. Research indicates that increased inherited risk and more-aggressive 
      forms of cancer among underserved racial/ethnic (R/E) groups (e.g., African 
      American/Black, American Indian/Alaska Native, Asian, Hispanic/Latino, and Native 
      Hawaiian/Other Pacific Islander) and rural populations may explain the cancer 
      incidence and mortality disparities these populations experience. These racial and 
      ethnic (R/E) categories reflect the standard naming convention for the 
      classification of federal data on race and ethnicity. One method by which progress 
      can be made for these underserved populations is to expand knowledge of, access to, 
      and uptake of two existing and impactful preventive oncology tools-cancer screening 
      and genetic counseling and risk assessment (GCRA). Individuals from these 
      populations who have cancer may benefit by learning about treatment options, risk 
      projections for secondary cancers, and clinical trial participation. Effecting 
      change in community beliefs and behaviors regarding these preventive tools and 
      yielding the aforementioned benefits will see greater success if shepherded by 
      individuals accepted and trusted in the respective communities. This was the charge 
      taken on and embraced by Community Health Educators in the National Cancer Institute 
      (NCI) Center to Reduce Cancer Health Disparities' (CRCHD) National Outreach Network 
      (NON) and U54 Comprehensive Partnerships to Advance Cancer Health Equity (CPACHE) 
      programs. The NCI CRCHD integrated into the work of these CHEs an emphasis on cancer 
      genetic education. As part of their undertaking, NON and CPACHE CHEs detail 
      education and outreach strategies that may be helpful to increase GCRA awareness and 
      uptake in R/E groups and rural populations and, in turn, bring positive change for 
      those with or at risk for heritable cancers.
CI  - © 2020 National Society of Genetic Counselors. This article has been contributed to 
      by US Government employees and their work is in the public domain in the USA.
FAU - San Miguel-Majors, Sandra L
AU  - San Miguel-Majors SL
AD  - Center to Reduce Cancer Health Disparities, NIH, National Cancer Institute, 
      Rockville, MD, USA.
FAU - Whitaker, Damiya E
AU  - Whitaker DE
AD  - Center to Reduce Cancer Health Disparities, NIH, National Cancer Institute, 
      Rockville, MD, USA.
FAU - Davis, Brian C
AU  - Davis BC
AUID- ORCID: 0000-0001-9574-726X
AD  - Center to Reduce Cancer Health Disparities, NIH, National Cancer Institute, 
      Rockville, MD, USA.
FAU - Bailey, LeeAnn O
AU  - Bailey LO
AD  - Center to Reduce Cancer Health Disparities, NIH, National Cancer Institute, 
      Rockville, MD, USA.
FAU - Springfield, Sanya A
AU  - Springfield SA
AD  - Center to Reduce Cancer Health Disparities, NIH, National Cancer Institute, 
      Rockville, MD, USA.
LA  - eng
PT  - Journal Article
DEP - 20200321
PL  - United States
TA  - J Genet Couns
JT  - Journal of genetic counseling
JID - 9206865
SB  - IM
MH  - African Americans
MH  - Community Health Services/*organization & administration
MH  - Early Detection of Cancer
MH  - *Ethnic Groups
MH  - Female
MH  - *Genetic Counseling
MH  - Health Education/*organization & administration
MH  - Health Equity
MH  - Health Services Accessibility
MH  - Hispanic Americans
MH  - Humans
MH  - Neoplasms/*genetics
MH  - Public Health
MH  - *Risk Assessment
MH  - *Rural Population
OTO - NOTNLM
OT  - *cancer health disparities
OT  - *community health educators
OT  - *disparities
OT  - *genetic counseling and risk assessment
OT  - *racial/ethnic groups
OT  - *rural populations
EDAT- 2020/03/22 06:00
MHDA- 2020/12/15 06:00
CRDT- 2020/03/22 06:00
PHST- 2020/02/13 00:00 [received]
PHST- 2020/02/25 00:00 [revised]
PHST- 2020/02/26 00:00 [accepted]
PHST- 2020/03/22 06:00 [pubmed]
PHST- 2020/12/15 06:00 [medline]
PHST- 2020/03/22 06:00 [entrez]
AID - 10.1002/jgc4.1272 [doi]
PST - ppublish
SO  - J Genet Couns. 2020 Apr;29(2):243-246. doi: 10.1002/jgc4.1272. Epub 2020 Mar 21.

PMID- 31760809
OWN - NLM
STAT- MEDLINE
DCOM- 20210422
LR  - 20210422
IS  - 1524-8399 (Print)
IS  - 1552-6372 (Electronic)
IS  - 1524-8399 (Linking)
VI  - 21
IP  - 4
DP  - 2020 Jul
TI  - The Empower Action Model: A Framework for Preventing Adverse Childhood Experiences 
      by Promoting Health, Equity, and Well-Being Across the Life Span.
PG  - 525-534
LID - 10.1177/1524839919889355 [doi]
AB  - The empower action model addresses childhood adversity as a root cause of disease by 
      building resilience across multiple levels of influence to promote health, equity, 
      and well-being. The model builds on the current evidence around adverse childhood 
      experiences and merges important frameworks within key areas of public health-the 
      socio-ecological model, protective factors, race equity and inclusion, and the life 
      course perspective. The socio-ecological model is used as the foundation for this 
      model to highlight the multilevel approach needed for improvement in public health. 
      Five key principles that build on the protective factors literature are developed to 
      be applied at each of the levels of the socio-ecological model: understanding, 
      support, inclusion, connection, and growth. These principles are developed with 
      actions that can be implemented across the life span. Finally, actions suggested 
      with each principle are grounded in the tenets of race equity and inclusion, framing 
      all actionable steps with an equity lens. This article discusses the process by 
      which the model was developed and provides steps for states and communities to 
      implement this tool. It also introduces efforts in a state to use this model within 
      county coalitions through an innovative use of federal and foundation funding.
FAU - Srivastav, Aditi
AU  - Srivastav A
AUID- ORCID: 0000-0002-0816-8612
AD  - Children's Trust of South Carolina, Columbia, SC, USA.
AD  - University of South Carolina, Columbia, SC, USA.
FAU - Strompolis, Melissa
AU  - Strompolis M
AD  - Children's Trust of South Carolina, Columbia, SC, USA.
FAU - Moseley, Amy
AU  - Moseley A
AD  - Children's Trust of South Carolina, Columbia, SC, USA.
FAU - Daniels, Kelsay
AU  - Daniels K
AD  - Children's Trust of South Carolina, Columbia, SC, USA.
AD  - University of South Carolina, Columbia, SC, USA.
LA  - eng
PT  - Journal Article
DEP - 20191124
TA  - Health Promot Pract
JT  - Health promotion practice
JID - 100890609
SB  - IM
MH  - Adverse Childhood Experiences/*prevention & control
MH  - Child
MH  - *Health Equity
MH  - Health Promotion/*methods
MH  - Humans
MH  - Public Health
PMC - PMC7298349
OTO - NOTNLM
OT  - *behavior change theory
OT  - *child/adolescent health
OT  - *community organization
OT  - *environmental and systems change
OT  - *health disparities
OT  - *health promotion
OT  - *partnerships/coalitions
OT  - *social determinants of health
OT  - *strategic planning
OT  - *theory
EDAT- 2019/11/26 06:00
MHDA- 2021/04/23 06:00
CRDT- 2019/11/26 06:00
PHST- 2019/11/26 06:00 [pubmed]
PHST- 2021/04/23 06:00 [medline]
PHST- 2019/11/26 06:00 [entrez]
AID - 10.1177_1524839919889355 [pii]
AID - 10.1177/1524839919889355 [doi]
PST - ppublish
SO  - Health Promot Pract. 2020 Jul;21(4):525-534. doi: 10.1177/1524839919889355. Epub 
      2019 Nov 24.

PMID- 29697521
OWN - NLM
STAT- MEDLINE
DCOM- 20180606
LR  - 20180606
IS  - 1939-3938 (Electronic)
IS  - 1556-3693 (Linking)
VI  - 14
IP  - 2
DP  - 2018 Apr/Jun
TI  - An Integrative Review of Nurse-Authored Research to Improve Health Equity and Human 
      Rights for Criminal-Justice-Involved People.
PG  - 53-60
LID - 10.1097/JFN.0000000000000193 [doi]
AB  - BACKGROUND: An estimated 10 million people are incarcerated internationally, 
      including 2.1 million people in the United States. Criminal justice involvement is a 
      social determinant of individual and family health disparities. Health care in 
      correctional and forensic psychiatric facilities is nurse driven. The unique 
      contributions of nurse authors to the research literature on health equity and 
      humane conditions for this population have not been aggregated, nor have the nursing 
      research gaps in this area been systematically identified. This article determines 
      the volume and country location of nurse-authored research in this area and analyzes 
      the research by population (prisons, jails, community supervision, forensic 
      psychiatry), clinical foci, and research methods. METHODS: We conducted an 
      integrative review of research literature published in English between 1990 and 
      2017. RESULTS: Our search revealed 283 data-based articles written by 349 nurse 
      authors, representing Asia, Australia, Europe, and North and South Americas. Most 
      research occurred in prisons (53.3%) and focused on mental health/substance use 
      (32.5%), infectious disease (21.6%), or correctional health services (15.6%). Almost 
      one third of articles across clinical foci sampled nurses, not patients. 
      IMPLICATIONS: Although there is clearly a cadre of nurse researchers working in this 
      area, it remains a relatively small group focused most closely on mental health, 
      infectious disease, and the correctional nursing experience. Gaps and opportunities 
      for important nursing contributions remain, especially in reproductive health, 
      meeting the needs of community-supervised people, and explicitly connecting this 
      work with its human rights implications.
FAU - Goshin, Lorie S
AU  - Goshin LS
FAU - Colbert, Alison M
AU  - Colbert AM
AD  - School of Nursing, Duquesne University.
FAU - Carey, John F
AU  - Carey JF
AD  - Hunter Health Professions Library, Hunter College, City University of New York.
LA  - eng
PT  - Journal Article
PT  - Review
PL  - United States
TA  - J Forensic Nurs
JT  - Journal of forensic nursing
JID - 101234500
SB  - IM
SB  - N
MH  - *Authorship
MH  - *Bibliometrics
MH  - Communicable Diseases/epidemiology
MH  - Health Equity
MH  - Health Services Needs and Demand
MH  - Health Status Disparities
MH  - Human Rights
MH  - Humans
MH  - Mental Health Services
MH  - Needs Assessment
MH  - Nursing Research/*statistics & numerical data
MH  - Periodicals as Topic/statistics & numerical data
MH  - *Prisoners
EDAT- 2018/04/27 06:00
MHDA- 2018/06/07 06:00
CRDT- 2018/04/27 06:00
PHST- 2018/04/27 06:00 [pubmed]
PHST- 2018/06/07 06:00 [medline]
PHST- 2018/04/27 06:00 [entrez]
AID - 10.1097/JFN.0000000000000193 [doi]
PST - ppublish
SO  - J Forensic Nurs. 2018 Apr/Jun;14(2):53-60. doi: 10.1097/JFN.0000000000000193.

PMID- 33158937
OWN - NLM
STAT- MEDLINE
DCOM- 20211103
LR  - 20211103
IS  - 1469-0756 (Electronic)
IS  - 0032-5473 (Linking)
VI  - 97
IP  - 1146
DP  - 2021 Apr
TI  - Skills-based education in medical school: a step towards health equity & social 
      justice.
PG  - 205-206
LID - 10.1136/postgradmedj-2020-139238 [doi]
FAU - Yu, Zizi
AU  - Yu Z
AUID- ORCID: 0000-0001-8566-0777
AD  - Harvard Medical School, Boston, Massachusetts, USA zizi_yu@hms.harvard.edu.
FAU - Chen, Steven T
AU  - Chen ST
AD  - Department of Dermatology, Massachusetts General Hospital, Boston, Massachusetts, 
      USA.
FAU - LaChance, Avery H
AU  - LaChance AH
AD  - Department of Dermatology, Brigham and Women's Hospital, Boston, Massachusetts, USA.
LA  - eng
PT  - Editorial
DEP - 20201106
PL  - England
TA  - Postgrad Med J
JT  - Postgraduate medical journal
JID - 0234135
SB  - IM
MH  - Communication
MH  - *Competency-Based Education
MH  - Curriculum
MH  - *Education, Medical, Undergraduate
MH  - *Health Equity
MH  - Humans
MH  - Leadership
MH  - *Social Justice
MH  - United States
OTO - NOTNLM
OT  - Health services administration & management
OT  - health policy
OT  - medical education & training
OT  - social medicine
COIS- Competing interests: None declared.
EDAT- 2020/11/08 06:00
MHDA- 2021/11/04 06:00
CRDT- 2020/11/07 05:28
PHST- 2020/10/16 00:00 [received]
PHST- 2020/10/20 00:00 [accepted]
PHST- 2020/11/08 06:00 [pubmed]
PHST- 2021/11/04 06:00 [medline]
PHST- 2020/11/07 05:28 [entrez]
AID - postgradmedj-2020-139238 [pii]
AID - 10.1136/postgradmedj-2020-139238 [doi]
PST - ppublish
SO  - Postgrad Med J. 2021 Apr;97(1146):205-206. doi: 10.1136/postgradmedj-2020-139238. 
      Epub 2020 Nov 6.

PMID- 32116152
OWN - NLM
STAT- MEDLINE
DCOM- 20210802
LR  - 20210802
IS  - 1087-0415 (Electronic)
IS  - 1081-0730 (Linking)
VI  - 25
IP  - 3
DP  - 2020 Mar 3
TI  - Promoting Transformative Community Change for Equitable Health: Peer Education and 
      Intervention for Pre-Exposure HIV Prophylaxis.
PG  - 191-203
LID - 10.1080/10810730.2020.1730526 [doi]
AB  - Many new HIV infections occur through individuals who are unaware of their HIV 
      status. HIV disparities are more prevalent among underserved populations, and the 
      number of new cases in the U.S. is highest in the Southern region. Using the Social 
      Network Intervention, 63 undergraduate students delivered a face-to-face, 
      communication-centered, peer education to 333 peers in the underserved communities; 
      of those, 220 verified cases were analyzed. A baseline assessment was followed by 
      the intervention and the second assessment, with the third assessment 2 weeks later. 
      Assessments measured intervention impacts on health information sharing, knowledge 
      about HIV/AIDS, and the dimensions of vested interest theory. The peer education was 
      effective in making changes in participants' vestedness, knowledge regarding 
      HIV/AIDS, and trust and expectation toward informational sources. Communication and 
      tailored messages through established relationship channels were proven crucial for 
      promoting positive behaviors about HIV sexual health, with strong evidence of change 
      in stigma and the culture of silence.
FAU - Terui, Sachiko
AU  - Terui S
AUID- ORCID: 0000-0002-4092-7594
AD  - University of Memphis, Memphis, Tennessee, USA.
FAU - Huang, Jiangang
AU  - Huang J
AD  - Department of Marketing, University of Mississippi, Mississippi, USA.
FAU - Goldsmith, Joy V
AU  - Goldsmith JV
AD  - University of Memphis, Memphis, Tennessee, USA.
FAU - Blackard, Donna
AU  - Blackard D
AD  - Caremore Health, Memphis, Tennessee, USA.
FAU - Yang, Yiyi
AU  - Yang Y
AD  - University of North Carolina at Wilmington, Wilmington, North Carolina, USA.
FAU - Miller, Claude
AU  - Miller C
AD  - Department of Communication, University of Oklahoma, Norman, Oklahoma, USA.
LA  - eng
PT  - Journal Article
PT  - Research Support, Non-U.S. Gov't
DEP - 20200302
PL  - United States
TA  - J Health Commun
JT  - Journal of health communication
JID - 9604100
SB  - T
MH  - Adolescent
MH  - Adult
MH  - Female
MH  - HIV Infections/*prevention & control
MH  - *Health Education
MH  - *Health Equity
MH  - Health Knowledge, Attitudes, Practice
MH  - Humans
MH  - Information Seeking Behavior
MH  - Male
MH  - Middle Aged
MH  - *Peer Group
MH  - *Pre-Exposure Prophylaxis
MH  - *Social Networking
MH  - United States
MH  - Young Adult
EDAT- 2020/03/03 06:00
MHDA- 2021/08/03 06:00
CRDT- 2020/03/03 06:00
PHST- 2020/03/03 06:00 [pubmed]
PHST- 2021/08/03 06:00 [medline]
PHST- 2020/03/03 06:00 [entrez]
AID - 10.1080/10810730.2020.1730526 [doi]
PST - ppublish
SO  - J Health Commun. 2020 Mar 3;25(3):191-203. doi: 10.1080/10810730.2020.1730526. Epub 
      2020 Mar 2.

PMID- 26672408
OWN - NLM
STAT- MEDLINE
DCOM- 20180226
LR  - 20180315
IS  - 1550-5022 (Electronic)
IS  - 1078-4659 (Linking)
VI  - 22
IP  - 5
DP  - 2016 Sep-Oct
TI  - Recommendation for Center-Based Early Childhood Education to Promote Health Equity.
PG  - E9-E10
LID - 10.1097/PHH.0000000000000354 [doi]
AB  - The Community Preventive Services Task Force recommends early childhood education 
      programs based on strong evidence of effectiveness in improving educational outcomes 
      associated with long-term health and sufficient evidence of effectiveness in 
      improving social- and health-related outcomes. When provided to low-income or racial 
      and ethnic minority communities, early childhood education programs are likely to 
      reduce educational achievement gaps, improve the health of low-income student 
      populations, and promote health equity.
CN  - Community Preventive Services Task Force
LA  - eng
PT  - Journal Article
PL  - United States
TA  - J Public Health Manag Pract
JT  - Journal of public health management and practice : JPHMP
JID - 9505213
SB  - T
MH  - Child, Preschool
MH  - Education/*standards
MH  - Educational Status
MH  - Health Equity/*standards
MH  - Health Promotion/*methods
MH  - Humans
MH  - Minority Groups/statistics & numerical data
MH  - Poverty/statistics & numerical data
MH  - Socioeconomic Factors
MH  - Students/*psychology
EDAT- 2015/12/18 06:00
MHDA- 2018/02/27 06:00
CRDT- 2015/12/18 06:00
PHST- 2015/12/18 06:00 [entrez]
PHST- 2015/12/18 06:00 [pubmed]
PHST- 2018/02/27 06:00 [medline]
AID - 10.1097/PHH.0000000000000354 [doi]
PST - ppublish
SO  - J Public Health Manag Pract. 2016 Sep-Oct;22(5):E9-E10. doi: 
      10.1097/PHH.0000000000000354.

PMID- 30443847
OWN - NLM
STAT- MEDLINE
DCOM- 20210209
LR  - 20211008
IS  - 1573-6695 (Electronic)
IS  - 1389-4986 (Print)
IS  - 1389-4986 (Linking)
VI  - 21
IP  - Suppl 1
DP  - 2020 Jan
TI  - Promising Practices for Promoting Health Equity Through Rigorous Intervention 
      Science with Indigenous Communities.
PG  - 5-12
LID - 10.1007/s11121-018-0954-x [doi]
AB  - Research in indigenous communities is at the forefront of innovation currently 
      influencing several new perspectives in engaged intervention science. This is 
      innovation born of necessity, involving efforts to create health equity complicated 
      by a history of distrust of research. Immense diversity across indigenous cultures, 
      accompanied by variation in associated explanatory models, health beliefs, and 
      health behaviors, along with divergent structural inequities add further complexity 
      to this challenge. The aim of this Supplemental Issue on Promoting Health Equity 
      through Rigorous, Culturally Informed Intervention Science: Innovations with 
      Indigenous Populations in the United States is to highlight the promising new 
      approaches and perspectives implemented by a group of engaged researchers and their 
      community partners, as they seek to move intervention research forward within 
      indigenous communities. Case studies presented are from projects led by members of 
      the National Institutes of Health Intervention Research to Improve Native American 
      Health (IRINAH) consortioum, investigators who conduct health promotion and disease 
      prevention research among American Indians, Alaska Natives, and Native Hawaiians. 
      The promising practices profiled include new strategies in (a) community 
      partnerships, engagement, and capacity building; (b) integration of indigenous and 
      academic perspectives; (c) alignment of interventions with indigenous cultural 
      values and practices; and (d) implementation and evaluation of multilevel 
      interventions responsive to complex cultural contexts. The IRINAH projects 
      illustrate the evolution of an intervention science responsive to the needs, 
      realities, and promise of indigenous communities, with application to health 
      research among other culturally distinct health inequity groups.
FAU - Whitesell, Nancy Rumbaugh
AU  - Whitesell NR
AUID- ORCID: 0000-0002-3383-3194
AD  - Centers for American Indian and Alaska Native Health, Colorado School of Public 
      Health, University of Colorado Anschutz Medical Campus, MS F800, 13055 E. 17th 
      Avenue, Room 333, Aurora, CO, 80045, USA. nancy.whitesell@ucdenver.edu.
FAU - Mousseau, Alicia
AU  - Mousseau A
AD  - National Native Children's Trauma Center, University of Montana, 32 Campus Drive, 
      Missoula, MT, 59812, USA.
FAU - Parker, Myra
AU  - Parker M
AD  - Center for the Study of Health and Risk Behaviors, Department of Psychiatry and 
      Behavioral Sciences, School of Medicine, University of Washington, 1100 NE 45th 
      Street, Suite 300, Seattle, WA, 98105, USA.
FAU - Rasmus, Stacy
AU  - Rasmus S
AD  - Center of Alaska Native Health Research, University of Alaska Fairbanks, PO Box 
      757000, Fairbanks, AK, 99775-7000, USA.
FAU - Allen, James
AU  - Allen J
AD  - Department of Family Medicine and Biobehavioral Health & Memory Keepers Medical 
      Discovery Team - American Indian and Rural Health Equity, University of Minnesota 
      Medical School Duluth Campus, 624 E. 1st St., Suite 201, Duluth, MN, 55805, USA.
LA  - eng
GR  - U19 MH113138/MH/NIMH NIH HHS/United States
GR  - R25 MH084565/MH/NIMH NIH HHS/United States
GR  - R01 DA035111/DA/NIDA NIH HHS/United States
GR  - R01DA035111/DA/NIDA NIH HHS/United States
GR  - R01 AA022068/AA/NIAAA NIH HHS/United States
GR  - R01 AA023754/AA/NIAAA NIH HHS/United States
GR  - R01AA023754/AA/NIAAA NIH HHS/United States
GR  - S06 GM123552/GM/NIGMS NIH HHS/United States
GR  - R01AA022068/AA/NIAAA NIH HHS/United States
GR  - R37 DA047926/DA/NIDA NIH HHS/United States
PT  - Introductory Journal Article
PT  - Research Support, N.I.H., Extramural
TA  - Prev Sci
JT  - Prevention science : the official journal of the Society for Prevention Research
JID - 100894724
SB  - IM
MH  - Community-Based Participatory Research
MH  - Cultural Competency
MH  - Evidence-Based Practice
MH  - Health Equity/*organization & administration
MH  - Health Promotion/*methods
MH  - Humans
MH  - *Indians, North American
MH  - United States
PMC - PMC6778005
MID - NIHMS1512875
OTO - NOTNLM
OT  - *American Indian/Alaska Native/Native Hawaiian
OT  - *Community-based participatory research
OT  - *Health equity
OT  - *Indigenous populations
OT  - *Intervention research
COIS- Disclosure of potential conflicts of interest: The authors report no conflict of 
      interest.
EDAT- 2018/11/18 06:00
MHDA- 2021/02/10 06:00
CRDT- 2018/11/17 06:00
PHST- 2018/11/18 06:00 [pubmed]
PHST- 2021/02/10 06:00 [medline]
PHST- 2018/11/17 06:00 [entrez]
AID - 10.1007/s11121-018-0954-x [pii]
AID - 10.1007/s11121-018-0954-x [doi]
PST - ppublish
SO  - Prev Sci. 2020 Jan;21(Suppl 1):5-12. doi: 10.1007/s11121-018-0954-x.

PMID- 29360134
OWN - NLM
STAT- MEDLINE
DCOM- 20181030
LR  - 20181030
IS  - 1652-7518 (Electronic)
IS  - 0023-7205 (Linking)
VI  - 115
DP  - 2018 Jan 22
TI  - [Not Available].
LID - EX4C [pii]
AB  - The understanding of health inequalities requires further development of 
      epidemiological capacity and must have a broad focus on social determinants of 
      health The article by Agardh et al (1) in this issue of Läkartidningen compares the 
      trend of population health in Stockholm county versus the rest of the country. The 
      article represents an important attempt to monitor and understand the driving forces 
      of geographical inequalities in health. However, such inequalities also depend 
      heavily on migration patterns and how these are linked to social determinants of 
      health. Therefore it is important to include determinants from a broad range of 
      policy sectors (e.g. education, labour market, family welfare, as well as health 
      care services) in order to interpret the deeper causes of geographic inequalities in 
      health. Monitoring population health and health inequalities should be linked to a 
      general follow-up of Agenda 2030 and a sustainable development.
FAU - Östergren, Per-Olof
AU  - Östergren PO
AD  - Lunds Universitet - Socialmedicin och global hälsa Lund, Sweden Lunds Universitet - 
      Socialmedicin och global hälsa Lund, Sweden.
LA  - swe
PT  - Journal Article
TT  - Brett samhällsfokus krävs för att förstå hälsoojämlikheter - Hälso- och sjukvården 
      bara ett av många områden som inverkar för att uppnå målet om jämlik hälsa.
DEP - 20180122
PL  - Sweden
TA  - Lakartidningen
JT  - Lakartidningen
JID - 0027707
SB  - IM
MH  - Educational Status
MH  - *Health Equity
MH  - Health Status Disparities
MH  - Healthcare Disparities
MH  - Humans
MH  - Social Determinants of Health
MH  - Sweden
MH  - Urbanization
EDAT- 2018/01/24 06:00
MHDA- 2018/10/31 06:00
CRDT- 2018/01/24 06:00
PHST- 2018/01/24 06:00 [entrez]
PHST- 2018/01/24 06:00 [pubmed]
PHST- 2018/10/31 06:00 [medline]
AID - EX4C [pii]
PST - epublish
SO  - Lakartidningen. 2018 Jan 22;115:EX4C.

PMID- 27037285
OWN - NLM
STAT- MEDLINE
DCOM- 20170117
LR  - 20170117
IS  - 1552-6127 (Electronic)
IS  - 1090-1981 (Linking)
VI  - 43
IP  - 2
DP  - 2016 Apr
TI  - Building a Thriving Nation: 21st-Century Vision and Practice to Advance Health and 
      Equity.
PG  - 125-32
LID - 10.1177/1090198116629424 [doi]
AB  - It is a great time for prevention. As the United States explores what health in our 
      country should look like, it is an extraordinary time to highlight the role of 
      prevention in improving health, saving lives, and saving money. The Affordable Care 
      Act's investment in prevention has spurred innovation by communities and states to 
      keep people healthy and safein the first place This includes growing awareness that 
      community conditions are critical in determining health and that there is now a 
      strong track record of prevention success. Community prevention strategies create 
      lasting changes by addressing specific policies and practices in the environments 
      and institutions that shape our lives and our health-from schools and workplaces to 
      neighborhoods and government. Action at the community level also fosters health 
      equity-the opportunity for every person to achieve optimal health regardless of 
      identity, neighborhood, ability, or social status-and is often the impetus for 
      national-level decisions that vitally shape the well-being of individuals and 
      populations.
CI  - © 2016 Society for Public Health Education.
FAU - Cohen, Larry
AU  - Cohen L
AD  - Prevention Institute, Oakland, CA, USA.
LA  - eng
PT  - Journal Article
PL  - United States
TA  - Health Educ Behav
JT  - Health education & behavior : the official publication of the Society for Public 
      Health Education
JID - 9704962
SB  - IM
MH  - Health Equity/*organization & administration
MH  - Health Policy/trends
MH  - Health Promotion/methods/*organization & administration
MH  - Humans
MH  - Patient Protection and Affordable Care Act
MH  - *Preventive Medicine
MH  - Residence Characteristics
MH  - Social Environment
MH  - United States
OTO - NOTNLM
OT  - community health
OT  - disease prevention
OT  - health equity
OT  - health promotion
OT  - population health
EDAT- 2016/04/03 06:00
MHDA- 2017/01/18 06:00
CRDT- 2016/04/03 06:00
PHST- 2016/04/03 06:00 [entrez]
PHST- 2016/04/03 06:00 [pubmed]
PHST- 2017/01/18 06:00 [medline]
AID - 43/2/125 [pii]
AID - 10.1177/1090198116629424 [doi]
PST - ppublish
SO  - Health Educ Behav. 2016 Apr;43(2):125-32. doi: 10.1177/1090198116629424.

PMID- 33729197
OWN - NLM
STAT- MEDLINE
DCOM- 20211007
LR  - 20211008
IS  - 1550-5022 (Electronic)
IS  - 1078-4659 (Print)
IS  - 1078-4659 (Linking)
VI  - 27
IP  - Suppl 6
DP  - 2021 Nov-Dec 01
TI  - Addressing Health Equity and Social Determinants of Health Through Healthy People 
      2030.
PG  - S249-S257
LID - 10.1097/PHH.0000000000001297 [doi]
AB  - The evolution of Healthy People reflects growing awareness of health inequities over 
      the life course. Each decade, the initiative has gained understanding of how the 
      nation can achieve health and well-being. To inform Healthy People 2030's visionary 
      goal of achieving health equity in the coming decade, the Secretary's Advisory 
      Committee on National Health Promotion and Disease Prevention Objectives for 2030 
      (Secretary's Advisory Committee) provided the US Department of Health and Human 
      Services with guidance on key terms, frameworks, and measurement for health equity. 
      Conditions in the environments in which people are born, live, learn, work, play, 
      worship, and age influence health and well-being outcomes, functioning, and 
      quality-of-life outcomes and risks and are mostly responsible for health inequities. 
      No single individual, organization, community, or sector has sole ownership, 
      accountability, or capacity to sustain the health and well-being of an entire 
      population. The COVID-19 pandemic in the United States highlights underlying 
      inequities and disparities in health and health care across segments of the 
      population. Contributing factors that were known prior to the pandemic have led to 
      major discrepancies in rates of infection and death. To reduce health disparities 
      and advance health equity, systems approaches-designed to shift interconnected 
      aspects of public health problems-are needed.
CI  - Copyright © 2021 The Authors. Published by Wolters Kluwer Health, Inc.
FAU - Gómez, Cynthia A
AU  - Gómez CA
AD  - Secretary's Advisory Committee on National Health Promotion and Disease Prevention 
      Objectives for 2030 (Dr Gómez, Dr Kleinman, Dr Pronk, and Dr Wrenn Gordon); Office 
      of Disease Prevention and Health Promotion, Office of the Assistant Secretary for 
      Health, Office of the Secretary, US Department of Health and Human Services, 
      Rockville, Maryland (Ms Ochiai, Ms Blakey, and Ms Johnson [former staff]); and 
      Health ConTexts, LLC, Silver Spring, Maryland (Ms Brewer).
FAU - Kleinman, Dushanka V
AU  - Kleinman DV
FAU - Pronk, Nico
AU  - Pronk N
FAU - Wrenn Gordon, Glenda L
AU  - Wrenn Gordon GL
FAU - Ochiai, Emmeline
AU  - Ochiai E
FAU - Blakey, Carter
AU  - Blakey C
FAU - Johnson, Ayanna
AU  - Johnson A
FAU - Brewer, Karen H
AU  - Brewer KH
LA  - eng
PT  - Journal Article
TA  - J Public Health Manag Pract
JT  - Journal of public health management and practice : JPHMP
JID - 9505213
SB  - T
MH  - *COVID-19
MH  - *Health Equity
MH  - Health Status Disparities
MH  - *Healthy People Programs
MH  - Humans
MH  - Pandemics
MH  - SARS-CoV-2
MH  - *Social Determinants of Health
MH  - United States
PMC - PMC8478299
COIS- The authors declare no conflicts of interest.
EDAT- 2021/03/18 06:00
MHDA- 2021/10/08 06:00
CRDT- 2021/03/17 12:28
PHST- 2021/03/18 06:00 [pubmed]
PHST- 2021/10/08 06:00 [medline]
PHST- 2021/03/17 12:28 [entrez]
AID - 00124784-900000000-99191 [pii]
AID - 10.1097/PHH.0000000000001297 [doi]
PST - ppublish
SO  - J Public Health Manag Pract. 2021 Nov-Dec 01;27(Suppl 6):S249-S257. doi: 
      10.1097/PHH.0000000000001297.

PMID- 30547477
OWN - NLM
STAT- MEDLINE
DCOM- 20190212
LR  - 20190215
IS  - 0995-3914 (Print)
IS  - 0995-3914 (Linking)
VI  - 30
IP  - 1 Suppl
DP  - 2018 May-Jun
TI  - [Adaptation and conditions of use of a health equity tool: The Reflex-ISS tool].
PG  - 121-130
LID - 10.3917/spub.184.0121 [doi]
AB  - Although actions to reduce social inequalities in health cannot be considered the 
      exclusive responsibility of public health actors, they should at least make sure 
      their interventions account for these inequalities. However, the actors involved in 
      these interventions have few tools to support them in this process. Therefore, 
      building on a study conducted in France, we have adapted, tested, and developed in 
      Quebec a tool intended to help actors take into account social inequalities in 
      health. The article presents the approach that led to the adaptation of the tool to 
      the Quebec context, to describe the tool, and then to discuss some issues for 
      inclusion in professional practices. A participatory and constructive process 
      between researchers, managers and practitioners led to a useful and useable tool. It 
      is composed of five aspects of intervention (planning, implementation, evaluation, 
      sustainability, and empowerment) and 44 items for discussion presented as questions. 
      A user guide, a glossary, and some practical examples accompany the tool. It follows 
      a reflexive and constructive process wherein a third party facilitator can assist 
      actors involved in an intervention to analyze how they take social inequalities in 
      health into account. This assessment can help generate collective recommendations 
      for improvements, which can be monitored over time, to improve consideration of 
      equity in public health interventions. The article concludes on some issues related 
      to its integration into professional practices.
FAU - Guichard, Anne
AU  - Guichard A
FAU - Hébert, Catherine
AU  - Hébert C
FAU - Nour, Kareen
AU  - Nour K
FAU - Lafontaine, Ginette
AU  - Lafontaine G
FAU - Tardieu, Émilie
AU  - Tardieu É
FAU - Ridde, Valery
AU  - Ridde V
LA  - fre
PT  - Journal Article
TT  - Adaptation et conditions d'utilisation d'un outil d'analyse des interventions au 
      regard des inégalités sociales de santé.
PL  - France
TA  - Sante Publique
JT  - Sante publique (Vandoeuvre-les-Nancy, France)
JID - 9216153
SB  - IM
MH  - Health Equity/*organization & administration
MH  - Health Promotion/*methods/*organization & administration
MH  - Humans
MH  - Quebec
EDAT- 2018/12/14 06:00
MHDA- 2019/02/13 06:00
CRDT- 2018/12/15 06:00
PHST- 2018/12/15 06:00 [entrez]
PHST- 2018/12/14 06:00 [pubmed]
PHST- 2019/02/13 06:00 [medline]
AID - 10.3917/spub.184.0121 [doi]
PST - ppublish
SO  - Sante Publique. 2018 May-Jun;30(1 Suppl):121-130. doi: 10.3917/spub.184.0121.

PMID- 30204626
OWN - NLM
STAT- MEDLINE
DCOM- 20200626
LR  - 20210109
IS  - 1550-5022 (Electronic)
IS  - 1078-4659 (Print)
IS  - 1078-4659 (Linking)
VI  - 25
IP  - 6
DP  - 2019 Nov/Dec
TI  - Expanded In-School Instructional Time and the Advancement of Health Equity: A 
      Community Guide Systematic Review.
PG  - 584-589
LID - 10.1097/PHH.0000000000000834 [doi]
AB  - Expanded in-school instructional time (EISIT) may reduce racial/ethnic educational 
      achievement gaps, leading to improved employment, and decreased social and health 
      risks. When targeted to low-income and racial/ethnic minority populations, EISIT may 
      thus promote health equity. Community Guide systematic review methods were used to 
      search for qualified studies (through February 2015, 11 included studies) and 
      summarize evidence of the effectiveness of EISIT on educational outcomes. Compared 
      with schools with no time change, schools with expanded days improved students' test 
      scores by a median of 0.05 standard deviation units (range, 0.0-0.25). Two studies 
      found that schools with expanded day and year improved students' standardized test 
      scores (0.04 and 0.15 standard deviation units). Remaining studies were 
      inconclusive. Given the small effect sizes and a lack of information about the use 
      of added time, there is insufficient evidence to determine the effectiveness of 
      EISIT on academic achievement and thus health equity.
FAU - Peng, Yinan
AU  - Peng Y
AD  - Community Guide Branch, Division of Public Health Information Dissemination (Drs 
      Peng, Finnie, and Hahn), and Office of the Associate Director for Science, National 
      Center for HIV/AIDS, Viral Hepatitis, STD & TB Prevention (Dr Truman), Centers for 
      Disease Control and Prevention (CDC), Atlanta, Georgia; Rutgers New Jersey Medical 
      School, Newark, New Jersey (Dr Johnson); UCLA Fielding School of Public Health, Los 
      Angeles, California (Dr Fielding); University of Toronto, Toronto, Canada (Dr 
      Muntaner); Columbia University, New York, New York (Dr Fullilove); and National 
      Institute on Minority Health and Health Disparities, National Institutes of Health, 
      Washington, District of Columbia (Dr Zhang). Names and affiliations of the Community 
      Preventive Services Task Force members can be found at 
      www.thecommunityguide.org/about/task-force-members.html.
FAU - Finnie, Ramona K C
AU  - Finnie RKC
FAU - Hahn, Robert A
AU  - Hahn RA
FAU - Truman, Benedict I
AU  - Truman BI
FAU - Johnson, Robert L
AU  - Johnson RL
FAU - Fielding, Jonathan E
AU  - Fielding JE
FAU - Muntaner, Carles
AU  - Muntaner C
FAU - Fullilove, Mindy T
AU  - Fullilove MT
FAU - Zhang, Xinzhi
AU  - Zhang X
CN  - Community Preventive Services Task Force
LA  - eng
GR  - CC999999/ImCDC/Intramural CDC HHS/United States
PT  - Journal Article
PT  - Systematic Review
TA  - J Public Health Manag Pract
JT  - Journal of public health management and practice : JPHMP
JID - 9505213
SB  - T
MH  - Child
MH  - *Education/methods
MH  - *Health Equity
MH  - Humans
MH  - Poverty
MH  - Schools
MH  - Socioeconomic Factors
PMC - PMC7359915
MID - NIHMS1060110
COIS- No author has any conflict of interest or financial disclosure.
EDAT- 2018/09/12 06:00
MHDA- 2020/06/27 06:00
CRDT- 2018/09/12 06:00
PHST- 2018/09/12 06:00 [pubmed]
PHST- 2020/06/27 06:00 [medline]
PHST- 2018/09/12 06:00 [entrez]
AID - 10.1097/PHH.0000000000000834 [doi]
PST - ppublish
SO  - J Public Health Manag Pract. 2019 Nov/Dec;25(6):584-589. doi: 
      10.1097/PHH.0000000000000834.

PMID- 31308612
OWN - NLM
STAT- MEDLINE
DCOM- 20200629
LR  - 20200629
IS  - 1945-0826 (Electronic)
IS  - 1049-510X (Print)
IS  - 1049-510X (Linking)
VI  - 29
IP  - Suppl 2
DP  - 2019
TI  - Health Policy Training for Health Equity Leaders.
PG  - 405-412
LID - 10.18865/ed.29.S2.405 [doi]
AB  - Health professional training programs increasingly recognize the importance of 
      health policy training. Despite integration of this training into health 
      professional education, there have been limited published studies about health 
      policy training and few studies that meaningfully measure and evaluate learner 
      outcomes. The Satcher Health Leadership Institute at Morehouse School of Medicine 
      developed a multidisciplinary, post-doctoral, health policy fellowship program in 
      2009, uniquely focused at the intersections of health policy, health equity, and 
      leadership development. The program curriculum was intentionally designed with 
      desired learner outcomes, aligning training and learner experiences with these 
      outcomes, and meaningfully capturing and measuring outcomes in program evaluation. 
      We present our training approach as well as results from an alumni survey assessing 
      learner outcomes one to five years post fellowship completion. To our knowledge, 
      this is the first study that evaluates the longitudinal impact of health policy 
      training on the career trajectories of program graduates. We believe this offers a 
      number of opportunities for replication and translation across health professional 
      training programs.
FAU - Heiman, Harry J
AU  - Heiman HJ
AD  - Department of Health Policy and Behavioral Sciences, School of Public Health, 
      Georgia State University, Atlanta, Georgia.
FAU - Smith, L Lerissa
AU  - Smith LL
AD  - Department of Community Health and Preventive Medicine, Morehouse School of 
      Medicine, Atlanta, Georgia.
FAU - Respress, Ebony
AU  - Respress E
AD  - Division of Health Policy, Satcher Health Leadership Institute, Morehouse School of 
      Medicine, Atlanta, Georgia.
FAU - Bayer, Carey Roth
AU  - Bayer CR
AD  - Departments of Community Health and Preventive Medicine/Medical Education; Center of 
      Excellence for Sexual Health, Satcher Health Leadership Institute, Morehouse School 
      of Medicine, Atlanta, Georgia.
LA  - eng
GR  - U54 MD008173/MD/NIMHD NIH HHS/United States
PT  - Journal Article
PT  - Research Support, N.I.H., Extramural
DEP - 20190613
TA  - Ethn Dis
JT  - Ethnicity & disease
JID - 9109034
SB  - IM
MH  - Adult
MH  - Curriculum
MH  - Female
MH  - Health Education/*methods
MH  - Health Equity/*organization & administration
MH  - Health Personnel/*education
MH  - *Health Policy
MH  - Humans
MH  - *Leadership
MH  - *Learning
MH  - Middle Aged
MH  - *Program Evaluation
PMC - PMC6604772
OTO - NOTNLM
OT  - *Health Equity
OT  - *Health In All Policies
OT  - *Health Policy
OT  - *Health Professional Training
OT  - *Leadership
OT  - *Public Health
COIS- Competing Interests: None declared.
EDAT- 2019/07/17 06:00
MHDA- 2020/07/01 06:00
CRDT- 2019/07/17 06:00
PHST- 2019/07/17 06:00 [entrez]
PHST- 2019/07/17 06:00 [pubmed]
PHST- 2020/07/01 06:00 [medline]
AID - ed.29.S2.405 [pii]
AID - 10.18865/ed.29.S2.405 [doi]
PST - epublish
SO  - Ethn Dis. 2019 Jun 13;29(Suppl 2):405-412. doi: 10.18865/ed.29.S2.405. eCollection 
      2019.

PMID- 30257845
OWN - NLM
STAT- MEDLINE
DCOM- 20191025
LR  - 20191025
IS  - 2044-6055 (Electronic)
IS  - 2044-6055 (Linking)
VI  - 8
IP  - 9
DP  - 2018 Sep 26
TI  - Evidentiary needs of US public health departments with a mission to advance equity 
      and health: a qualitative analysis.
PG  - e022033
LID - 10.1136/bmjopen-2018-022033 [doi]
LID - e022033
AB  - OBJECTIVES: We sought the perspectives of lead public health officials working to 
      improve health equity in the USA regarding the drivers of scientific evidence use, 
      the supply of scientific evidence and the gap between their evidentiary needs and 
      the available scientific evidence. DESIGN: We conducted 25 semistructured 
      qualitative interviews (April 2017 to June 2017) with lead public health officials 
      and their designees. All interviews were transcribed and thematically analysed. 
      SETTING: Public health departments from all geographical regions in the USA. 
      PARTICIPANTS: Participants included lead public health officials (20) and their 
      designees (5) from public health departments that were either accredited or part of 
      the Big Cities Health Coalition. RESULTS: Many respondents were using scientific 
      evidence in the context of grant writing. Professional organisations and government 
      agencies, rather than specific researchers or research journals, were the primary 
      sources of scientific evidence. Respondents wanted to see more locally tailored 
      cost-effectiveness research and often desired to participate in the planning phase 
      of research projects. In addition to the scientific content recommendations, 
      respondents felt the usefulness of scientific evidence could be improved by 
      simplifying it and framing it for diverse audiences including elected officials and 
      community stakeholders. CONCLUSIONS: Respondents are eager to use scientific 
      evidence but also need to have it designed and packaged in ways that meet their 
      needs.
CI  - © Author(s) (or their employer(s)) 2018. Re-use permitted under CC BY-NC. No 
      commercial re-use. See rights and permissions. Published by BMJ.
FAU - Narain, Kimberly Danae Cauley
AU  - Narain KDC
AD  - Center for Health Advancement and Division of General Internal Medicine and Health 
      Services Research, Department of Medicine, David Geffen School of Medicine, 
      University of California, Los Angeles, California, USA.
FAU - Zimmerman, Frederick J
AU  - Zimmerman FJ
AD  - Center for Health Advancement and Department of Health Policy and Management, 
      Fielding School of Public Health, University of California, Los Angeles, California, 
      USA.
FAU - Richards, Jessica
AU  - Richards J
AD  - Community Health Sciences, Fielding School of Public Health, University of 
      California, Los Angeles, California, USA.
FAU - Fielding, Jonathan
AU  - Fielding J
AD  - Center for Health Advancement and Department of Health Policy and Management, 
      Fielding School of Public Health, University of California, Los Angeles, California, 
      USA.
FAU - Cole, Brian
AU  - Cole B
AD  - Center for Health Advancement and Department of Health Policy and Management, 
      Fielding School of Public Health, University of California, Los Angeles, California, 
      USA.
FAU - Teutsch, Steven
AU  - Teutsch S
AD  - Center for Health Advancement and Department of Health Policy and Management, 
      Fielding School of Public Health, University of California, Los Angeles, California, 
      USA.
FAU - Rhoads, Natalie
AU  - Rhoads N
AD  - Center for Health Advancement and Department of Health Policy and Management, 
      Fielding School of Public Health, University of California, Los Angeles, California, 
      USA.
LA  - eng
PT  - Journal Article
PT  - Research Support, Non-U.S. Gov't
DEP - 20180926
TA  - BMJ Open
JT  - BMJ open
JID - 101552874
SB  - IM
MH  - *Health Equity
MH  - *Health Status Disparities
MH  - Humans
MH  - Information Seeking Behavior
MH  - Interviews as Topic
MH  - Needs Assessment
MH  - Policy Making
MH  - *Public Health
MH  - Qualitative Research
MH  - *Research
MH  - Stakeholder Participation
MH  - United States
PMC - PMC6169768
OTO - NOTNLM
OT  - *health policy
OT  - *public health
OT  - *qualitative research
COIS- Competing interests: None declared.
EDAT- 2018/09/28 06:00
MHDA- 2019/10/28 06:00
CRDT- 2018/09/28 06:00
PHST- 2018/09/28 06:00 [entrez]
PHST- 2018/09/28 06:00 [pubmed]
PHST- 2019/10/28 06:00 [medline]
AID - bmjopen-2018-022033 [pii]
AID - 10.1136/bmjopen-2018-022033 [doi]
PST - epublish
SO  - BMJ Open. 2018 Sep 26;8(9):e022033. doi: 10.1136/bmjopen-2018-022033.

PMID- 31713470
OWN - NLM
STAT- MEDLINE
DCOM- 20191206
LR  - 20200108
IS  - 1748-2631 (Electronic)
IS  - 1748-2623 (Linking)
VI  - 13
IP  - 1
DP  - 2018 Dec
TI  - Perspectives on equal health and well-being.
PG  - 1679589
LID - 10.1080/17482631.2019.1679589 [doi]
FAU - Karlsson, Staffan
AU  - Karlsson S
AUID- ORCID: 0000-0002-6624-9963
AD  - School of Health and Welfare, Halmstad University, Halmstad, Sweden.
FAU - Ziegert, Kristina
AU  - Ziegert K
AD  - School of Health and Welfare, Halmstad University, Halmstad, Sweden.
FAU - Kristén, Lars
AU  - Kristén L
AD  - School of Health and Welfare, Halmstad University, Halmstad, Sweden.
LA  - eng
PT  - Editorial
PT  - Introductory Journal Article
PL  - United States
TA  - Int J Qual Stud Health Well-being
JT  - International journal of qualitative studies on health and well-being
JID - 101256506
SB  - IM
MH  - Age Factors
MH  - Europe
MH  - Health Education
MH  - *Health Equity
MH  - *Healthy Lifestyle
MH  - Humans
MH  - Sex Factors
MH  - Socioeconomic Factors
MH  - Sweden
EDAT- 2019/11/13 06:00
MHDA- 2019/12/18 06:00
CRDT- 2019/11/13 06:00
PHST- 2019/11/13 06:00 [entrez]
PHST- 2019/11/13 06:00 [pubmed]
PHST- 2019/12/18 06:00 [medline]
AID - 10.1080/17482631.2019.1679589 [doi]
PST - ppublish
SO  - Int J Qual Stud Health Well-being. 2018 Dec;13(1):1679589. doi: 
      10.1080/17482631.2019.1679589.

PMID- 32696482
OWN - NLM
STAT- MEDLINE
DCOM- 20210909
LR  - 20210909
IS  - 1573-2770 (Electronic)
IS  - 0091-0562 (Linking)
VI  - 66
IP  - 3-4
DP  - 2020 Dec
TI  - Levers for Change and Unexpected Outcomes of a Participatory Research Partnership: 
      Toward Fostering Older adults' Social Participation to Promote Health Equity.
PG  - 417-426
LID - 10.1002/ajcp.12444 [doi]
AB  - Promoting health equity in aging requires ensuring older adults' effective access to 
      community-based services fostering their social participation. This study aimed to 
      (a) identify levers for change in community-based services to foster older adults' 
      social participation and (b) explore unexpected outcomes of stakeholder engagement. 
      Based in a large Canadian city, a critical participatory research partnership was 
      formed in a district experiencing considerable health disparities. Four focus groups 
      and seven individual interviews were followed by a collaborative workshop with 28 
      community stakeholders. Participants identified mainly systemic and organizational 
      levers for change. These levers comprised changing performance indicators and the 
      institutional culture of homecare to value services fostering social participation 
      opportunities. Other levers included supporting individual change agency through 
      participatory research involving community members. Stakeholder engagement led to 
      five unexpected outcomes: "Marking a new beginning," "Expressing ourselves," 
      "Feeling better," "Working together," and "Influencing the community." Recognizing 
      levers for change is essential to understand how to develop services fostering 
      social participation to promote health equity, with whom and in which contexts.
CI  - © 2020 Society for Community Research and Action.
FAU - Turcotte, Pier-Luc
AU  - Turcotte PL
AUID- ORCID: 0000-0002-2343-8836
AD  - School of Rehabilitation, Faculty of Medicine and Health Sciences, Université de 
      Sherbrooke, Sherbrooke, Québec, Canada.
AD  - Research Centre on Aging, Integrated Health and Social Services University Centre, 
      University Institute of Geriatrics of Sherbrooke, Sherbrooke, Québec, Canada.
FAU - Carrier, Annie
AU  - Carrier A
AD  - School of Rehabilitation, Faculty of Medicine and Health Sciences, Université de 
      Sherbrooke, Sherbrooke, Québec, Canada.
AD  - Research Centre on Aging, Integrated Health and Social Services University Centre, 
      University Institute of Geriatrics of Sherbrooke, Sherbrooke, Québec, Canada.
FAU - Levasseur, Mélanie
AU  - Levasseur M
AD  - School of Rehabilitation, Faculty of Medicine and Health Sciences, Université de 
      Sherbrooke, Sherbrooke, Québec, Canada.
AD  - Research Centre on Aging, Integrated Health and Social Services University Centre, 
      University Institute of Geriatrics of Sherbrooke, Sherbrooke, Québec, Canada.
LA  - eng
GR  - Canadian Institutes of Health Research (CIHR)/International
PT  - Journal Article
PT  - Research Support, Non-U.S. Gov't
DEP - 20200722
PL  - England
TA  - Am J Community Psychol
JT  - American journal of community psychology
JID - 0364535
SB  - IM
MH  - Aged
MH  - Aging
MH  - Canada
MH  - *Community-Based Participatory Research
MH  - Female
MH  - Focus Groups
MH  - *Health Equity
MH  - Health Promotion
MH  - Humans
MH  - Male
MH  - Middle Aged
MH  - *Social Participation
OTO - NOTNLM
OT  - *Change agency
OT  - *Community health
OT  - *Occupational therapy
OT  - *Participatory research
OT  - *Social isolation
OT  - *Stakeholder engagement
EDAT- 2020/07/23 06:00
MHDA- 2021/09/10 06:00
CRDT- 2020/07/23 06:00
PHST- 2020/07/23 06:00 [pubmed]
PHST- 2021/09/10 06:00 [medline]
PHST- 2020/07/23 06:00 [entrez]
AID - 10.1002/ajcp.12444 [doi]
PST - ppublish
SO  - Am J Community Psychol. 2020 Dec;66(3-4):417-426. doi: 10.1002/ajcp.12444. Epub 2020 
      Jul 22.

PMID- 32659070
OWN - NLM
STAT- MEDLINE
DCOM- 20210715
LR  - 20210715
IS  - 2379-3961 (Electronic)
IS  - 1098-1861 (Linking)
VI  - 119
IP  - 2
DP  - 2020 Jun
TI  - A Health Equity Mindset.
PG  - 139-140
FAU - Johnson, Sheri
AU  - Johnson S
AD  - Population Health Institute, University of Wisconsin School of Medicine and Public 
      Health, Madison, Wisconsin.
FAU - Golden, Robert N
AU  - Golden RN
AD  - University of Wisconsin School of Medicine and Public Health, Madison, Wisconsin.
LA  - eng
PT  - Journal Article
PL  - United States
TA  - WMJ
JT  - WMJ : official publication of the State Medical Society of Wisconsin
JID - 9716054
SB  - IM
MH  - *Health Equity
MH  - Health Status Disparities
MH  - Humans
MH  - Organizational Objectives
MH  - *Racism
MH  - Schools, Medical
MH  - Wisconsin
EDAT- 2020/07/14 06:00
MHDA- 2021/07/16 06:00
CRDT- 2020/07/14 06:00
PHST- 2020/07/14 06:00 [entrez]
PHST- 2020/07/14 06:00 [pubmed]
PHST- 2021/07/16 06:00 [medline]
PST - ppublish
SO  - WMJ. 2020 Jun;119(2):139-140.

PMID- 31549561
OWN - NLM
STAT- MEDLINE
DCOM- 20200914
LR  - 20200914
IS  - 1552-6127 (Electronic)
IS  - 1090-1981 (Linking)
VI  - 46
IP  - 1_suppl
DP  - 2019 Oct
TI  - From Roots to Results: A Qualitative Case Study of the Evolution of a Public Health 
      Leadership Institute Building Capacity in Collaborating for Equity and Justice.
PG  - 33S-43S
LID - 10.1177/1090198119853616 [doi]
AB  - Policy, systems, and environmental change are now widely accepted as critical to 
      sustaining improvements in community health. Evidence suggests that such 
      systems-level change is most effective when driven by community-based partnerships. 
      Yet, after more than three decades of building community-based partnership work, 
      health inequities have continued to deepen. To address health inequities, current 
      and historical distributions of power are increasingly recognized as important 
      considerations in efforts to ensure all individuals have the opportunity to attain 
      their full health potential (i.e., achieving health equity). Building on social 
      determinants of health literature, social injustice and powerlessness are put forth 
      as fundamental causes of health inequities. Focusing on power as a root cause of 
      health and health equity through application of Wolff and colleagues' six principles 
      requires substantial changes in contemporary public health practice. This case study 
      uses document analysis of a single case, the Community Teams Program, to assess the 
      evolution of a statewide public health leadership program's efforts to build the 
      capacity of coalition-based teams to catalyze community change in line with Wolff 
      and colleagues' principles. Deductive, selective coding of the materials surface 
      four themes in the program adaptations: (1) the need to focus on power as a root 
      cause, (2) shifting power through relationship building, (3) storytelling as a way 
      to shift narrative, and (4) building mechanisms into the curriculum that hold 
      coalitions accountable for applying and sustaining learned skills. The themes 
      demonstrate philosophical, pedagogical, and organizational changes to center power 
      building approaches in health promotion. Findings are triangulated by reflections 
      from the program director and recorded reflections of participants captured in 
      existing evaluation data.
FAU - Wolf, Lesley
AU  - Wolf L
AUID- ORCID: 0000-0001-9614-214X
AD  - University of Wisconsin-Madison, Madison, WI, USA.
FAU - Vigna, Abra J
AU  - Vigna AJ
AD  - University of Wisconsin-Madison, Madison, WI, USA.
FAU - Inzeo, Paula Tran
AU  - Inzeo PT
AD  - University of Wisconsin-Madison, Madison, WI, USA.
FAU - Ceraso, Marion
AU  - Ceraso M
AD  - Oregon State University, Corvallis, OR, USA.
FAU - Wolff, Tom
AU  - Wolff T
AD  - Tom Wolff & Associates, Leverett, MA, USA.
LA  - eng
PT  - Journal Article
PT  - Research Support, Non-U.S. Gov't
PL  - United States
TA  - Health Educ Behav
JT  - Health education & behavior : the official publication of the Society for Public 
      Health Education
JID - 9704962
SB  - IM
MH  - Capacity Building/*organization & administration
MH  - Community Participation/*methods
MH  - Cooperative Behavior
MH  - *Empowerment
MH  - Health Equity
MH  - Health Promotion/*organization & administration
MH  - Health Status Disparities
MH  - Humans
MH  - Interpersonal Relations
MH  - *Leadership
MH  - Mentors
MH  - Organizational Case Studies
MH  - *Public Health
MH  - Qualitative Research
OTO - NOTNLM
OT  - *capacity building
OT  - *community coaching
OT  - *health promotion
OT  - *leadership
OT  - *public health
OT  - *qualitative methods
EDAT- 2019/09/25 06:00
MHDA- 2020/09/15 06:00
CRDT- 2019/09/25 06:00
PHST- 2019/09/25 06:00 [entrez]
PHST- 2019/09/25 06:00 [pubmed]
PHST- 2020/09/15 06:00 [medline]
AID - 10.1177/1090198119853616 [doi]
PST - ppublish
SO  - Health Educ Behav. 2019 Oct;46(1_suppl):33S-43S. doi: 10.1177/1090198119853616.

PMID- 30906161
OWN - NLM
STAT- MEDLINE
DCOM- 20200629
LR  - 20200629
IS  - 1945-0826 (Electronic)
IS  - 1049-510X (Print)
IS  - 1049-510X (Linking)
VI  - 29
IP  - Suppl 1
DP  - 2019
TI  - An Institutional Coordinated Plan for Effective Partnerships to Achieve Health 
      Equity and Biomedical Workforce Diversity.
PG  - 129-134
LID - 10.18865/ed.29.S1.129 [doi]
AB  - The rapid growth and accumulation of specialized knowledge in today's biomedical 
      fields, combined with entrenched and emerging health issues that persist among 
      certain groups within the US population, emphasizes the significant need to 
      diversify the nation's biomedical science workforce. The under-representation of 
      minorities in science results in inadequate scientific input from divergent social 
      or cultural perspectives and detracts from our nation's ability to resolve health 
      disparities. The University of North Texas Health Science Center at Fort Worth has 
      developed a coordinated approach with local, regional, and national partners to 
      increase participation of underrepresented students along the career pathway from 
      K-12 to faculty level. Career stage specific activities that include research, 
      mentoring, networking, career development, grantsmanship and health disparities 
      curriculum are provided for participants. Successful outcomes from our coordinated 
      plan includes an increase in participant self-efficacy, research presentation 
      awards, increase in grant awards and publications, and career advancement. Through 
      partnerships within our institution, local school districts, and minority serving 
      institutions nationwide, our coordinated plan provides mutually beneficial 
      co-learning experiences to increase the number of under-represented individuals 
      entering translational research focused on increasing the biomedical research 
      workforce diversity and achieving health equity.
FAU - Vishwanatha, Jamboor K
AU  - Vishwanatha JK
AD  - Center for Diversity and International Programs, UNT Health Science Center, Fort 
      Worth, TX 76107.
FAU - Basha, Riyaz
AU  - Basha R
AD  - Center for Diversity and International Programs, UNT Health Science Center, Fort 
      Worth, TX 76107.
FAU - Nair, Maya
AU  - Nair M
AD  - Center for Diversity and International Programs, UNT Health Science Center, Fort 
      Worth, TX 76107.
FAU - Jones, Harlan P
AU  - Jones HP
AD  - Center for Diversity and International Programs, UNT Health Science Center, Fort 
      Worth, TX 76107.
LA  - eng
GR  - U54 MD006882/MD/NIMHD NIH HHS/United States
GR  - R25 HL007786/HL/NHLBI NIH HHS/United States
GR  - R25 HL125447/HL/NHLBI NIH HHS/United States
GR  - R25 GM125587/GM/NIGMS NIH HHS/United States
GR  - S21 MD012472/MD/NIMHD NIH HHS/United States
GR  - U54 GM119023/GM/NIGMS NIH HHS/United States
GR  - P20 CA233355/CA/NCI NIH HHS/United States
GR  - T32 AG020494/AG/NIA NIH HHS/United States
GR  - R25 DA043225/DA/NIDA NIH HHS/United States
PT  - Journal Article
PT  - Research Support, N.I.H., Extramural
PT  - Research Support, U.S. Gov't, Non-P.H.S.
DEP - 20190221
TA  - Ethn Dis
JT  - Ethnicity & disease
JID - 9109034
SB  - IM
MH  - Biomedical Research
MH  - Cultural Diversity
MH  - Curriculum
MH  - Faculty/standards
MH  - Health Equity/*standards
MH  - Humans
MH  - Mentoring/methods
MH  - *Minority Groups/education/statistics & numerical data
MH  - Research Personnel/education
MH  - Research Support as Topic
MH  - United States
MH  - Workforce/*standards
PMC - PMC6428186
OTO - NOTNLM
OT  - *Diversity
OT  - *Faculty Development
OT  - *K-12
OT  - *Underrepresented Minority
COIS- Competing Interests: None declared.
EDAT- 2019/03/25 06:00
MHDA- 2020/07/01 06:00
CRDT- 2019/03/26 06:00
PHST- 2019/03/26 06:00 [entrez]
PHST- 2019/03/25 06:00 [pubmed]
PHST- 2020/07/01 06:00 [medline]
AID - ed.29.S1.129 [pii]
AID - 10.18865/ed.29.S1.129 [doi]
PST - epublish
SO  - Ethn Dis. 2019 Feb 21;29(Suppl 1):129-134. doi: 10.18865/ed.29.S1.129. eCollection 
      2019.

PMID- 30964406
OWN - NLM
STAT- MEDLINE
DCOM- 20200709
LR  - 20200709
IS  - 1757-9767 (Electronic)
IS  - 1757-9759 (Linking)
VI  - 26
IP  - 3_suppl
DP  - 2019 Apr
TI  - Indigenous voices and knowledge systems - promoting planetary health, health equity, 
      and sustainable development now and for future generations.
PG  - 3-5
LID - 10.1177/1757975919838487 [doi]
FAU - Ratima, Mihi
AU  - Ratima M
AD  - 1 Taumata Associates, Hawera, New Zealand.
FAU - Martin, Debbie
AU  - Martin D
AD  - 2 Faculty of Health, Dalhousie University, Halifax, Nova Scotia, Canada.
FAU - Castleden, Heather
AU  - Castleden H
AD  - 3 Departments of Geography and Public Health Sciences, Queen's University, Kingston, 
      Ontario, Canada.
FAU - Delormier, Treena
AU  - Delormier T
AD  - 4 School of Human Nutrition, McGill University, Ste-Anne-de-Bellevue, Quebec, 
      Canada.
LA  - eng
PT  - Editorial
PL  - England
TA  - Glob Health Promot
JT  - Global health promotion
JID - 101497462
SB  - IM
MH  - Global Health/ethnology/*trends
MH  - Health Equity/*trends
MH  - Health Promotion
MH  - Humans
MH  - *Indigenous Peoples
MH  - Sustainable Development/*trends
EDAT- 2019/04/10 06:00
MHDA- 2020/07/10 06:00
CRDT- 2019/04/10 06:00
PHST- 2019/04/10 06:00 [entrez]
PHST- 2019/04/10 06:00 [pubmed]
PHST- 2020/07/10 06:00 [medline]
AID - 10.1177/1757975919838487 [doi]
PST - ppublish
SO  - Glob Health Promot. 2019 Apr;26(3_suppl):3-5. doi: 10.1177/1757975919838487.

PMID- 31308599
OWN - NLM
STAT- MEDLINE
DCOM- 20200629
LR  - 20200629
IS  - 1945-0826 (Electronic)
IS  - 1049-510X (Print)
IS  - 1049-510X (Linking)
VI  - 29
IP  - Suppl 2
DP  - 2019
TI  - Reducing Health Disparities to Promote Health Equity through Policy Research.
PG  - 321-322
LID - 10.18865/ed.29.S2.321 [doi]
AB  - Health policy research aligns with the vision, mission, and strategic goals of the 
      National Institute on Minority Health and Health Disparities (NIMHD). Understanding 
      the effects of a policy change at a local, state or national level that impacts 
      health requires setting up data collection or accessing existing data to evaluate 
      impact at a population health level. The translational work in this special 
      supplement issue of Ethnicity & Disease is a powerful and essential approach in 
      optimizing scientific inquiry that supports increasing awareness and selected 
      strategies for cultivating the lives of vulnerable and underserved individuals, 
      families, and communities.
FAU - Pérez-Stable, Eliseo J
AU  - Pérez-Stable EJ
AD  - Office of the Director, National Institute on Minority Health and Health 
      Disparities, National Institutes of Health, Bethesda, Maryland.
FAU - Sayre, Michael H
AU  - Sayre MH
AD  - Integrative Biological and Behavioral Sciences, Division of Scientific Programs, 
      National Institute on Minority Health and Health Disparities, National Institutes of 
      Health, Bethesda, Maryland.
LA  - eng
GR  - U54 MD008173/MD/NIMHD NIH HHS/United States
PT  - Editorial
DEP - 20190613
TA  - Ethn Dis
JT  - Ethnicity & disease
JID - 9109034
SB  - IM
MH  - Biomedical Research/*legislation & jurisprudence
MH  - Health Equity/*organization & administration
MH  - Health Policy/*legislation & jurisprudence
MH  - Health Promotion/*organization & administration
MH  - Humans
MH  - Minority Groups
PMC - PMC6604779
OTO - NOTNLM
OT  - *Health Disparities
OT  - *Health Equity
COIS- Competing Interests: None declared.
EDAT- 2019/07/17 06:00
MHDA- 2020/07/01 06:00
CRDT- 2019/07/17 06:00
PHST- 2019/07/17 06:00 [entrez]
PHST- 2019/07/17 06:00 [pubmed]
PHST- 2020/07/01 06:00 [medline]
AID - ed.29.S2.321 [pii]
AID - 10.18865/ed.29.S2.321 [doi]
PST - epublish
SO  - Ethn Dis. 2019 Jun 13;29(Suppl 2):321-322. doi: 10.18865/ed.29.S2.321. eCollection 
      2019.

PMID- 27724907
OWN - NLM
STAT- MEDLINE
DCOM- 20170414
LR  - 20181113
IS  - 1478-4505 (Electronic)
IS  - 1478-4505 (Linking)
VI  - 14
IP  - 1
DP  - 2016 Oct 10
TI  - Global health equity in United Kingdom university research: a landscape of current 
      policies and practices.
PG  - 76
LID - 76
AB  - BACKGROUND: Universities are significant contributors to research and technologies 
      in health; however, the health needs of the world's poor are historically neglected 
      in research. Medical discoveries are frequently licensed exclusively to one 
      producer, allowing a monopoly and inequitable pricing. Similarly, research is often 
      published in ways that make it inaccessible. Universities can adopt policies and 
      practices to overcome neglect and ensure equitable access to research and its 
      products. METHODS: For 25 United Kingdom universities, data on health research 
      funding were extracted from the top five United Kingdom funders' databases and coded 
      as research on neglected diseases (NDs) and/or health in low- and 
      lower-middle-income countries (hLLMIC). Data on intellectual property licensing 
      policies and practices and open-access policies were obtained from publicly 
      available sources and by direct contact with universities. Proportions of research 
      articles published as open-access were extracted from PubMed and PubMed Central. 
      RESULTS: Across United Kingdom universities, the median proportion of 2011-2014 
      health research funds attributable to ND research was 2.6% and for hLLMIC it was 
      1.7%. Overall, 79% of all ND funding and 74% of hLLMIC funding were granted to the 
      top four institutions within each category. Seven institutions had policies to 
      ensure that technologies developed from their research are affordable globally. 
      Mostly, universities licensed their inventions to third parties in a way that 
      confers monopoly rights. Fifteen institutions had an institutional open-access 
      publishing policy; three had an institutional open-access publishing fund. The 
      proportion of health-related articles with full-text versions freely available 
      online ranged from 58% to 100% across universities (2012-2013); 23% of articles also 
      had a creative commons CC-BY license. CONCLUSION: There is wide variation in the 
      amount of global health research undertaken by United Kingdom universities, with a 
      large proportion of total research funding awarded to a few institutions. To meet a 
      level of research commitment in line with the global burden of disease, most 
      universities should seek to expand their research activity. Most universities do not 
      license their intellectual property in a way that is likely to encourage access in 
      resource-poor settings, and lack policies to do so. The majority of recent research 
      publications are published open-access, but not as gold standard (CC-BY) 
      open-access.
FAU - Gotham, Dzintars
AU  - Gotham D
AD  - Universities Allied for Essential Medicines - Europe, Berlin, Germany. 
      dzintars.gotham11@imperial.ac.uk.
AD  - Faculty of Medicine, Imperial College London, Exhibition Road, London, United 
      Kingdom. dzintars.gotham11@imperial.ac.uk.
FAU - Meldrum, Jonathan
AU  - Meldrum J
AD  - Medsin UK, London, United Kingdom.
AD  - Faculty of Medical Sciences, University College London, Gower Street, London, WC1E 
      6BT, United Kingdom.
FAU - Nageshwaran, Vaitehi
AU  - Nageshwaran V
AD  - Universities Allied for Essential Medicines - Europe, Berlin, Germany.
AD  - Faculty of Medicine, Imperial College London, Exhibition Road, London, United 
      Kingdom.
FAU - Counts, Christopher
AU  - Counts C
AD  - Universities Allied for Essential Medicines - Europe, Berlin, Germany.
AD  - UCL Institute for Global Health, University College London, 30 Guilford Street, 
      London, WC1N 1EH, United Kingdom.
FAU - Kumari, Nina
AU  - Kumari N
AD  - Universities Allied for Essential Medicines - Europe, Berlin, Germany.
AD  - Faculty of Medicine, Imperial College London, Exhibition Road, London, United 
      Kingdom.
FAU - Martin, Manuel
AU  - Martin M
AD  - Universities Allied for Essential Medicines - Europe, Berlin, Germany.
AD  - Faculty of Medicine, Imperial College London, Exhibition Road, London, United 
      Kingdom.
FAU - Beattie, Ben
AU  - Beattie B
AD  - Universities Allied for Essential Medicines - Europe, Berlin, Germany.
AD  - Medsin UK, London, United Kingdom.
AD  - Faculty of Medical Sciences, The Medical School, Newcastle University, Framlington 
      Place, Newcastle upon Tyne, NE2 4HH, United Kingdom.
FAU - Post, Nathan
AU  - Post N
AD  - Medsin UK, London, United Kingdom.
AD  - Faculty of Medical Sciences, The Medical School, Newcastle University, Framlington 
      Place, Newcastle upon Tyne, NE2 4HH, United Kingdom.
LA  - eng
PT  - Journal Article
DEP - 20161010
TA  - Health Res Policy Syst
JT  - Health research policy and systems
JID - 101170481
SB  - IM
MH  - *Access to Information
MH  - Bibliometrics
MH  - *Biomedical Research
MH  - Biomedical Technology
MH  - Developing Countries
MH  - Financing, Organized
MH  - *Global Health
MH  - *Health Equity/economics
MH  - Humans
MH  - Income
MH  - Intellectual Property
MH  - Licensure
MH  - *Neglected Diseases
MH  - Ownership
MH  - *Policy
MH  - Poverty
MH  - Publishing/economics
MH  - Research Support as Topic
MH  - United Kingdom
MH  - *Universities
PMC - PMC5057402
OTO - NOTNLM
OT  - *Global health
OT  - *Intellectual property
OT  - *Neglected diseases
OT  - *Open access
OT  - *Research funding
OT  - *University research
EDAT- 2016/10/12 06:00
MHDA- 2017/04/15 06:00
CRDT- 2016/10/12 06:00
PHST- 2015/11/11 00:00 [received]
PHST- 2016/09/22 00:00 [accepted]
PHST- 2016/10/12 06:00 [entrez]
PHST- 2016/10/12 06:00 [pubmed]
PHST- 2017/04/15 06:00 [medline]
AID - 10.1186/s12961-016-0148-6 [pii]
AID - 148 [pii]
AID - 10.1186/s12961-016-0148-6 [doi]
PST - epublish
[truncated: 1,140,150 more chars]
