# Supplementary material for: Connections and Biases in Health Equity and Culture Research: A Semantic Network Analysis
Source: Front Public Health. 2022 Mar 29;10:834172. doi: 10.3389/fpubh.2022.834172 (PMC9002348; doi:10.3389/fpubh.2022.834172)
Supplement: Supplementary file 1 [file Data_Sheet_1.ZIP › Supplementary_Materials/Supplementary_Document_12.txt]

History, 21st Century	African Americans/*history	1
History, 21st Century	Ghana	1
History, 21st Century	Infant Health/*history	1
History, 21st Century	Health Equity/*history	2
History, 21st Century	Education, Medical/*history	1
History, 21st Century	Humans	2
History, 21st Century	United States	1
History, 21st Century	Maternal Health/*history	1
History, 21st Century	Global Health/*history	1
History, 21st Century	International Educational Exchange/*history	1
History, 21st Century	Racism/*history	1
History, 21st Century	Poverty	1
History, 21st Century	History, 20th Century	1
Coronavirus Infections/*epidemiology	Health Promotion	1
Coronavirus Infections/*epidemiology	Ethnic Groups/statistics & numerical data	1
Coronavirus Infections/*epidemiology	Social Determinants of Health/*ethnology	2
Coronavirus Infections/*epidemiology	Needs Assessment	1
Coronavirus Infections/*epidemiology	*Pandemics	1
Coronavirus Infections/*epidemiology	Health Equity/*organization & administration/standards	2
Coronavirus Infections/*epidemiology	Continental Population Groups/statistics & numerical data	1
Coronavirus Infections/*epidemiology	Humans	3
Coronavirus Infections/*epidemiology	Racism	2
Coronavirus Infections/*epidemiology	COVID-19	3
Coronavirus Infections/*epidemiology	SARS-CoV-2	2
Coronavirus Infections/*epidemiology	United States/epidemiology	2
Coronavirus Infections/*epidemiology	Social Theory	1
Coronavirus Infections/*epidemiology	Health Status Disparities	1
Coronavirus Infections/*epidemiology	Betacoronavirus	2
Coronavirus Infections/*epidemiology	*Health Status Disparities	1
Coronavirus Infections/*epidemiology	Pneumonia, Viral/*epidemiology	3
Coronavirus Infections/*epidemiology	Health Promotion/*organization & administration/standards	1
Coronavirus Infections/*epidemiology	*Politics	1
Coronavirus Infections/*epidemiology	Health Equity/*organization & administration	1
Coronavirus Infections/*epidemiology	Pandemics	2
Education, Nursing, Baccalaureate/*trends	*Cultural Diversity	1
Education, Nursing, Baccalaureate/*trends	*Health Equity	1
Education, Nursing, Baccalaureate/*trends	*Students, Nursing	1
Education, Nursing, Baccalaureate/*trends	Licensure, Nursing	1
Education, Nursing, Baccalaureate/*trends	Program Evaluation	1
Education, Nursing, Baccalaureate/*trends	Social Support	1
Education, Nursing, Baccalaureate/*trends	Curriculum	1
Education, Nursing, Baccalaureate/*trends	Humans	1
Education, Nursing, Baccalaureate/*trends	Organizational Culture	1
Education, Nursing, Baccalaureate/*trends	Oregon	1
Education, Nursing, Baccalaureate/*trends	*Culturally Competent Care	1
Education, Nursing, Baccalaureate/*trends	*Power, Psychological	1
Education, Nursing, Baccalaureate/*trends	*Nurse's Role	1
Education, Nursing, Baccalaureate/*trends	Female	1
Education, Nursing, Baccalaureate/*trends	Social Determinants of Health	1
Education, Nursing, Baccalaureate/*trends	Educational Measurement	1
Education, Nursing, Baccalaureate/*trends	Male	1
Education, Nursing, Baccalaureate/*trends	Evidence-Based Nursing	1
Education, Nursing, Baccalaureate/*trends	Organizational Innovation	1
Insurance Coverage	Health Behavior	1
Insurance Coverage	Healthcare Disparities	1
Insurance Coverage	*Medicaid	1
Insurance Coverage	Dental Care	1
Insurance Coverage	Attitude to Health	1
Insurance Coverage	Middle Aged	1
Insurance Coverage	*Health Equity	1
Insurance Coverage	*Oral Health	1
Insurance Coverage	Social Stigma	1
Insurance Coverage	Reimbursement Mechanisms	1
Insurance Coverage	Health Promotion	1
Insurance Coverage	Mass Screening	1
Insurance Coverage	Patient Protection and Affordable Care Act	1
Insurance Coverage	Health Services Accessibility	1
Insurance Coverage	Medically Underserved Area	1
Insurance Coverage	United States	1
Insurance Coverage	Prejudice	1
Insurance Coverage	Ethnic Groups	1
Insurance Coverage	Feedback	1
Insurance Coverage	Models, Theoretical	1
Insurance Coverage	Humans	1
Insurance Coverage	Minority Groups	1
Insurance Coverage	Vulnerable Populations	1
Insurance Coverage	Aged	1
*Research Support as Topic	Child Behavior	1
*Research Support as Topic	*Disease Transmission, Infectious/prevention & control/statistics & numerical data	1
*Research Support as Topic	Carrier State/prevention & control	1
*Research Support as Topic	Education, Distance	1
*Research Support as Topic	Humans	1
*Research Support as Topic	Ambulatory Care	1
*Research Support as Topic	Health Equity	1
*Research Support as Topic	COVID-19 Vaccines	1
*Research Support as Topic	*Biomedical Research/economics/education	1
*Research Support as Topic	Healthcare Disparities	1
*Research Support as Topic	*Education, Medical, Graduate	1
*Research Support as Topic	Mentoring	1
*Research Support as Topic	*COVID-19/prevention & control/transmission/virology	1
*Research Support as Topic	*Faculty, Medical	1
*Research Support as Topic	Child	1
*Research Support as Topic	Internship and Residency	1
*Research Support as Topic	SARS-CoV-2	1
*Research Support as Topic	Treatment Outcome	1
*Research Support as Topic	*Research Personnel	1
Health Services Accessibility/organization & administration/*trends	Forecasting	1
Health Services Accessibility/organization & administration/*trends	Neoplasms/mortality/*therapy	1
Health Services Accessibility/organization & administration/*trends	Health Equity/organization & administration/*trends	1
Health Services Accessibility/organization & administration/*trends	Humans	1
Health Services Accessibility/organization & administration/*trends	Health Services Needs and Demand/trends	1
Health Services Accessibility/organization & administration/*trends	Medical Oncology/organization & administration/*trends	1
Health Services Accessibility/organization & administration/*trends	Global Health/*trends	1
Health Services Accessibility/organization & administration/*trends	Healthcare Disparities/organization & administration/*trends	1
Health Services Accessibility/organization & administration/*trends	Needs Assessment/trends	1
*Diet	Nutritional Status	1
*Diet	Health Equity	1
*Diet	Health Behavior	1
*Diet	Female	1
*Diet	Health Services Needs and Demand	1
*Diet	*Life Style	1
*Diet	Risk Factors	1
*Diet	Socioeconomic Factors	1
*Diet	Humans	1
*Diet	Feeding Behavior	1
*Diet	Sedentary Behavior	1
*Diet	Residence Characteristics	1
*Diet	Obesity/etiology/*prevention & control	1
*Diet	Motor Activity	1
*Diet	*Health Promotion	1
*Diet	*Health Status Disparities	1
*Diet	Male	1
*Diet	*Exercise	1
*Diet	*Poverty	1
*Disease Management	Health Promotion	1
*Disease Management	Health Equity	1
*Disease Management	Feasibility Studies	1
*Disease Management	Male	1
*Disease Management	Middle Aged	1
*Disease Management	*Chronic Disease	1
*Disease Management	Community Health Workers/*organization & administration	1
*Disease Management	Humans	1
*Disease Management	Self-Management	1
*Disease Management	Young Adult	1
*Disease Management	Adult	1
*Disease Management	Female	1
*Disease Management	New York City	1
*Disease Management	Aged	1
*Disease Management	Public Housing	1
*Cultural Competency	*Physician-Patient Relations	1
*Cultural Competency	Health Equity	3
*Cultural Competency	Humans	4
*Cultural Competency	*Problem-Based Learning	1
*Cultural Competency	*Prejudice	1
*Cultural Competency	Social Determinants of Health	1
*Cultural Competency	Midwifery/*education	1
*Cultural Competency	Attitude to Health	1
*Cultural Competency	*Cultural Diversity	1
*Cultural Competency	Students, Nursing/*psychology	1
*Cultural Competency	*Health Equity	1
*Cultural Competency	*Teaching	1
*Cultural Competency	*Curriculum	1
*Cultural Competency	Transgender Persons/*psychology	1
*Cultural Competency	*Oceanic Ancestry Group	1
*Cultural Competency	Health Promotion/*methods	1
*Cultural Competency	*Education, Nursing, Baccalaureate	1
*Cultural Competency	Program Development/*methods	1
*Cultural Competency	*Indians, North American	1
*Cultural Competency	Minority Health	1
*Cultural Competency	United States	1
*Cultural Competency	Educational Status	1
*Cultural Competency	*Communication Barriers	1
*Cultural Competency	Needs Assessment	1
*Cultural Competency	Attitude of Health Personnel	1
*Cultural Competency	*Preceptorship	1
*Cultural Competency	Male	1
*Cultural Competency	*Emergency Medicine	1
*Cultural Competency	Communication	1
*Cultural Competency	*Health Literacy	1
*Cultural Competency	Social Justice	1
*Cultural Competency	Culture	1
*Cultural Competency	Health Occupations	1
*Cultural Competency	Female	2
*Cultural Competency	Pregnancy	1
*Cultural Competency	*Language	1
Pilot Projects	*Education, Medical, Undergraduate	1
Pilot Projects	Saint Lucia/epidemiology	1
Pilot Projects	Health Equity	1
Pilot Projects	Young Adult	1
Pilot Projects	Qualitative Research	1
Pilot Projects	*Public Health Surveillance	1
Pilot Projects	*Health Policy	1
Pilot Projects	*Social Determinants of Health	2
Pilot Projects	Students, Medical/*psychology	1
Pilot Projects	Maternal-Child Health Services/organization & administration	1
Pilot Projects	Universities	1
Pilot Projects	Longitudinal Studies	1
Pilot Projects	Cohort Studies	1
Pilot Projects	*Health Equity	3
Pilot Projects	*Curriculum	2
Pilot Projects	Staff Development/*organization & administration	1
Pilot Projects	Adult	1
Pilot Projects	*Health Promotion	1
Pilot Projects	Holistic Health	1
Pilot Projects	Chronic Disease	1
Pilot Projects	Program Evaluation/*methods	1
Pilot Projects	United States	2
Pilot Projects	*Medically Underserved Area	1
Pilot Projects	Health Education/*methods	1
Pilot Projects	Clinical Clerkship	1
Pilot Projects	*Health Status Disparities	2
Pilot Projects	Male	3
Pilot Projects	Power, Psychological	1
Pilot Projects	Minority Health/*education	1
Pilot Projects	Hypertension/diagnosis/epidemiology/*therapy	1
Pilot Projects	Prevalence	1
Pilot Projects	Midwestern United States	1
Pilot Projects	Humans	4
Pilot Projects	Diabetes Mellitus/diagnosis/epidemiology/*therapy	1
Pilot Projects	*Self Concept	1
Pilot Projects	Quebec	1
Pilot Projects	Female	3
Pilot Projects	Students/*psychology	1
Workflow	*Global Health	1
Workflow	Health Equity/*organization & administration	1
Workflow	Health Personnel/*organization & administration	1
Workflow	Perception	1
Workflow	*Interinstitutional Relations	1
Workflow	Humans	1
Workflow	Leadership	1
Workflow	San Francisco	1
Workflow	Nepal	1
Workflow	Universities/*organization & administration	1
*Continental Population Groups/genetics	Education, Medical	1
*Continental Population Groups/genetics	Genetic Variation	1
*Continental Population Groups/genetics	*Health Equity	1
*Continental Population Groups/genetics	Humans	1
*Continental Population Groups/genetics	Gene-Environment Interaction	1
*Continental Population Groups/genetics	United States	1
*Continental Population Groups/genetics	Health Status Disparities	1
*Continental Population Groups/genetics	*Racism	1
*Continental Population Groups/genetics	*Social Determinants of Health	1
*Continental Population Groups/genetics	Biomedical Research	1
*Continental Population Groups/genetics	*Medicine	1
Publishing/economics	Bibliometrics	1
Publishing/economics	Developing Countries	1
Publishing/economics	*Global Health	1
Publishing/economics	Intellectual Property	1
Publishing/economics	*Neglected Diseases	1
Publishing/economics	Humans	1
Publishing/economics	Licensure	1
Publishing/economics	United Kingdom	1
Publishing/economics	Biomedical Technology	1
Publishing/economics	Poverty	1
Publishing/economics	*Policy	1
Publishing/economics	Ownership	1
Publishing/economics	Income	1
Publishing/economics	*Biomedical Research	1
Publishing/economics	*Health Equity/economics	1
Publishing/economics	*Access to Information	1
Publishing/economics	Financing, Organized	1
Publishing/economics	Research Support as Topic	1
Publishing/economics	*Universities	1
National Cancer Institute (U.S.)	*Health Workforce	1
National Cancer Institute (U.S.)	Healthcare Disparities	1
National Cancer Institute (U.S.)	*Health Equity	1
National Cancer Institute (U.S.)	Humans	1
National Cancer Institute (U.S.)	Health Personnel	1
National Cancer Institute (U.S.)	United States	1
National Cancer Institute (U.S.)	Neoplasms/*ethnology	1
National Cancer Institute (U.S.)	*Health Promotion	1
National Cancer Institute (U.S.)	*Health Status Disparities	1
National Cancer Institute (U.S.)	National Institutes of Health (U.S.)	1
Healthcare Disparities/organization & administration/*trends	Forecasting	1
Healthcare Disparities/organization & administration/*trends	Neoplasms/mortality/*therapy	1
Healthcare Disparities/organization & administration/*trends	Health Equity/organization & administration/*trends	1
Healthcare Disparities/organization & administration/*trends	Humans	1
Healthcare Disparities/organization & administration/*trends	Health Services Needs and Demand/trends	1
Healthcare Disparities/organization & administration/*trends	Medical Oncology/organization & administration/*trends	1
Healthcare Disparities/organization & administration/*trends	Global Health/*trends	1
Healthcare Disparities/organization & administration/*trends	Needs Assessment/trends	1
School Health Services/*organization & administration	Health Services Accessibility/*organization & administration	1
School Health Services/*organization & administration	*Health Equity	1
School Health Services/*organization & administration	Humans	1
School Health Services/*organization & administration	Minority Groups	1
School Health Services/*organization & administration	Educational Status	1
School Health Services/*organization & administration	Outcome Assessment, Health Care	1
School Health Services/*organization & administration	Poverty	1
Health Promotion/*economics/legislation & jurisprudence	Young Adult	1
Health Promotion/*economics/legislation & jurisprudence	England	1
Health Promotion/*economics/legislation & jurisprudence	Adolescent	1
Health Promotion/*economics/legislation & jurisprudence	Diet/classification/mortality	1
Health Promotion/*economics/legislation & jurisprudence	Humans	1
Health Promotion/*economics/legislation & jurisprudence	Life Expectancy/*trends	1
Health Promotion/*economics/legislation & jurisprudence	Alcohol Drinking/mortality	1
Health Promotion/*economics/legislation & jurisprudence	Health Policy	1
Health Promotion/*economics/legislation & jurisprudence	Health Equity/economics/*legislation & jurisprudence	1
Health Promotion/*economics/legislation & jurisprudence	Adult	1
Health Promotion/*economics/legislation & jurisprudence	Female	1
Health Promotion/*economics/legislation & jurisprudence	Tobacco Use/mortality	1
Health Promotion/*economics/legislation & jurisprudence	Life Style	1
Health Promotion/*economics/legislation & jurisprudence	Male	1
Schools, Medical/*organization & administration	Cultural Diversity	1
Schools, Medical/*organization & administration	Education, Medical, Undergraduate/*methods	1
Schools, Medical/*organization & administration	Racism/*ethnology/statistics & numerical data	1
Schools, Medical/*organization & administration	Needs Assessment	1
Schools, Medical/*organization & administration	*Health Equity	1
Schools, Medical/*organization & administration	Humans	1
Schools, Medical/*organization & administration	Education, Medical, Graduate/*methods	1
Schools, Medical/*organization & administration	United States	1
Schools, Medical/*organization & administration	Career Choice	1
Schools, Medical/*organization & administration	Female	1
Schools, Medical/*organization & administration	Narration	1
Schools, Medical/*organization & administration	Asian Americans/*statistics & numerical data	1
Schools, Medical/*organization & administration	Male	1
Psychiatric Status Rating Scales	United States	1
Psychiatric Status Rating Scales	Socioeconomic Factors	1
Psychiatric Status Rating Scales	*Self-Help Groups/organization & administration/statistics & numerical data	1
Psychiatric Status Rating Scales	Demography	1
Psychiatric Status Rating Scales	Peer Influence	1
Psychiatric Status Rating Scales	Humans	1
Psychiatric Status Rating Scales	Needs Assessment	1
Psychiatric Status Rating Scales	Health Equity/statistics & numerical data	1
Psychiatric Status Rating Scales	Depression/diagnosis/epidemiology/psychology	1
Psychiatric Status Rating Scales	Pregnancy	1
Psychiatric Status Rating Scales	Stillbirth/*psychology	1
Psychiatric Status Rating Scales	Adaptation, Psychological	1
Psychiatric Status Rating Scales	Female	1
Psychiatric Status Rating Scales	Internet	1
Psychiatric Status Rating Scales	*Bereavement	1
Psychiatric Status Rating Scales	Adult	1
*Access to Information	Bibliometrics	1
*Access to Information	*Global Health	1
*Access to Information	Intellectual Property	1
*Access to Information	*Neglected Diseases	1
*Access to Information	Humans	1
*Access to Information	Licensure	1
*Access to Information	United Kingdom	1
*Access to Information	Biomedical Technology	1
*Access to Information	Poverty	1
*Access to Information	*Policy	1
*Access to Information	Ownership	1
*Access to Information	Income	1
*Access to Information	*Biomedical Research	1
*Access to Information	*Health Equity/economics	1
*Access to Information	Developing Countries	1
*Access to Information	Financing, Organized	1
*Access to Information	Research Support as Topic	1
*Access to Information	*Universities	1
*American Natives	Medicine, Traditional	1
*American Natives	Urban Population	1
*American Natives	Community-Based Participatory Research	1
*American Natives	Michigan	1
*American Natives	*Health Equity	1
*American Natives	Humans	1
*American Natives	*Community-Institutional Relations	1
*American Natives	Spirituality	1
*American Natives	Health Services, Indigenous	1
*American Natives	Program Development	1
*American Natives	Cultural Characteristics	1
*American Natives	*Spiritual Therapies	1
*American Natives	*Universities	1
Public Health/*methods	Sex Factors	1
Public Health/*methods	Policy Making	1
Public Health/*methods	Racism/*prevention & control	1
Public Health/*methods	*Social Determinants of Health	1
Public Health/*methods	*Exercise	1
Public Health/*methods	*Human Rights	1
Public Health/*methods	Primary Health Care/organization & administration	1
Public Health/*methods	Middle Aged	1
Public Health/*methods	*Health Equity	2
Public Health/*methods	*Schools, Public Health	1
Public Health/*methods	Community Participation	1
Public Health/*methods	Poverty	1
Public Health/*methods	Health Promotion/*methods	2
Public Health/*methods	Age Factors	1
Public Health/*methods	Community Networks	1
Public Health/*methods	Cooperative Behavior	1
Public Health/*methods	United States	1
Public Health/*methods	Nebraska	1
Public Health/*methods	*Health Status Disparities	1
Public Health/*methods	Health Resources	1
Public Health/*methods	Male	1
Public Health/*methods	Ethnic Groups	1
Public Health/*methods	Infant	1
Public Health/*methods	Socioeconomic Factors	2
Public Health/*methods	Humans	3
Public Health/*methods	Health Equity/organization & administration	1
Public Health/*methods	Universal Health Insurance/organization & administration	1
Public Health/*methods	Female	1
Public Health/*methods	*Developing Countries	1
Public Health/*methods	Aged	1
Public Health/*methods	Infant Mortality/ethnology	1
*Social Class	Health Equity	2
*Social Class	Young Adult	2
*Social Class	*Educational Status	1
*Social Class	Adolescent	1
*Social Class	Urban Population	1
*Social Class	*Health Behavior	1
*Social Class	Asia	1
*Social Class	Odds Ratio	1
*Social Class	Health Services Accessibility/statistics & numerical data	1
*Social Class	Insurance Claim Review	1
*Social Class	Aged, 80 and over	1
*Social Class	China/epidemiology	1
*Social Class	Logistic Models	1
*Social Class	Diabetes Mellitus/diagnosis/economics/*epidemiology	1
*Social Class	*Neoplasms/complications/psychology	1
*Social Class	Population Health	1
*Social Class	Exercise	1
*Social Class	Registries	1
*Social Class	Pain	1
*Social Class	*Sex Factors	1
*Social Class	Middle Aged	3
*Social Class	*Health Equity	2
*Social Class	Maternal Health Services/*statistics & numerical data	1
*Social Class	Functional Status	1
*Social Class	Adult	3
*Social Class	Women/*education	1
*Social Class	Africa South of the Sahara	1
*Social Class	Health Promotion/*methods	1
*Social Class	Death	1
*Social Class	Rural Population	1
*Social Class	Blood Glucose/analysis	1
*Social Class	Delivery of Health Care	1
*Social Class	Health Services Needs and Demand/statistics & numerical data	1
*Social Class	Educational Status	2
*Social Class	*Palliative Care	1
*Social Class	*Health Status Disparities	1
*Social Class	Prevalence	1
*Social Class	Spouses/education	1
*Social Class	Male	2
*Social Class	Incidence	1
*Social Class	Follow-Up Studies	1
*Social Class	*Community Health Services	1
*Social Class	*Developing Countries	1
*Social Class	Developing Countries	1
*Social Class	Pregnancy Outcome	1
*Social Class	Prospective Studies	1
*Social Class	Spirituality	1
*Social Class	Stress, Psychological	1
*Social Class	Socioeconomic Factors	2
*Social Class	Humans	4
*Social Class	Smoking	1
*Social Class	Proportional Hazards Models	1
*Social Class	*Terminal Care	1
*Social Class	Health Status Disparities	1
*Social Class	Life Style	1
*Social Class	Cross-Sectional Studies	2
*Social Class	Female	3
*Social Class	*Utilization Review	1
*Social Class	Pregnancy	1
*Social Class	Social Support	1
*Social Class	Aged	2
*Social Class	*Cross-Cultural Comparison	1
Hypertension/epidemiology	Commonwealth of Independent States/epidemiology	1
Hypertension/epidemiology	Europe/epidemiology	1
Hypertension/epidemiology	Quality of Health Care	1
Hypertension/epidemiology	Health Equity	1
Hypertension/epidemiology	Obesity/epidemiology	1
Hypertension/epidemiology	Smoking/epidemiology	1
Hypertension/epidemiology	*Epidemiological Monitoring	1
Hypertension/epidemiology	Humans	1
Hypertension/epidemiology	Cardiovascular Diseases/*epidemiology/mortality/*prevention & control	1
Hypertension/epidemiology	Europe, Eastern/epidemiology	1
Hypertension/epidemiology	Heart Disease Risk Factors	1
Hypertension/epidemiology	Evidence-Based Practice	1
Hypertension/epidemiology	*Health Policy	1
Hypertension/epidemiology	*Health Promotion	1
Hypertension/epidemiology	*Health Services Accessibility	1
Hypertension/epidemiology	Diet/statistics & numerical data	1
Hypertension/epidemiology	Sedentary Behavior	1
Diabetes Mellitus/diagnosis/economics/*epidemiology	Health Equity	1
Diabetes Mellitus/diagnosis/economics/*epidemiology	*Sex Factors	1
Diabetes Mellitus/diagnosis/economics/*epidemiology	Urban Population	1
Diabetes Mellitus/diagnosis/economics/*epidemiology	Insurance Claim Review	1
Diabetes Mellitus/diagnosis/economics/*epidemiology	Logistic Models	1
Diabetes Mellitus/diagnosis/economics/*epidemiology	Registries	1
Diabetes Mellitus/diagnosis/economics/*epidemiology	Middle Aged	1
Diabetes Mellitus/diagnosis/economics/*epidemiology	Incidence	1
Diabetes Mellitus/diagnosis/economics/*epidemiology	Adult	1
Diabetes Mellitus/diagnosis/economics/*epidemiology	Rural Population	1
Diabetes Mellitus/diagnosis/economics/*epidemiology	Educational Status	1
Diabetes Mellitus/diagnosis/economics/*epidemiology	Male	1
Diabetes Mellitus/diagnosis/economics/*epidemiology	Follow-Up Studies	1
Diabetes Mellitus/diagnosis/economics/*epidemiology	Aged	1
Diabetes Mellitus/diagnosis/economics/*epidemiology	Prospective Studies	1
Diabetes Mellitus/diagnosis/economics/*epidemiology	Prevalence	1
Diabetes Mellitus/diagnosis/economics/*epidemiology	Proportional Hazards Models	1
Diabetes Mellitus/diagnosis/economics/*epidemiology	Humans	1
Diabetes Mellitus/diagnosis/economics/*epidemiology	Odds Ratio	1
Diabetes Mellitus/diagnosis/economics/*epidemiology	Health Status Disparities	1
Diabetes Mellitus/diagnosis/economics/*epidemiology	Life Style	1
Diabetes Mellitus/diagnosis/economics/*epidemiology	Cross-Sectional Studies	1
Diabetes Mellitus/diagnosis/economics/*epidemiology	Female	1
Diabetes Mellitus/diagnosis/economics/*epidemiology	Blood Glucose/analysis	1
Diabetes Mellitus/diagnosis/economics/*epidemiology	China/epidemiology	1
*Authorship	Human Rights	1
*Authorship	Health Equity	1
*Authorship	*Bibliometrics	1
*Authorship	Health Services Needs and Demand	1
*Authorship	*Prisoners	1
*Authorship	Humans	1
*Authorship	Mental Health Services	1
*Authorship	Nursing Research/*statistics & numerical data	1
*Authorship	Health Status Disparities	1
*Authorship	Communicable Diseases/epidemiology	1
*Authorship	Needs Assessment	1
*Authorship	Periodicals as Topic/statistics & numerical data	1
Colonialism	*Social Justice	1
Colonialism	Qualitative Research	1
Colonialism	*Racism/prevention & control/psychology	1
Colonialism	Students, Health Occupations/*psychology	1
Colonialism	*Health Equity	1
Colonialism	Humans	2
Colonialism	*Curriculum	1
Colonialism	Health Equity/*standards	1
Colonialism	Rehabilitation/*education	1
Colonialism	Healthcare Disparities/ethnology	1
Colonialism	Female	1
Colonialism	Indigenous Peoples	1
Colonialism	Male	1
Colonialism	Canada/ethnology	1
Colonialism	Health Promotion/*methods	1
Academic Medical Centers/*organization & administration	Community Participation/methods	1
Academic Medical Centers/*organization & administration	Education, Medical	1
Academic Medical Centers/*organization & administration	Patient Care Team/organization & administration	1
Academic Medical Centers/*organization & administration	Time	1
Academic Medical Centers/*organization & administration	Humans	1
Academic Medical Centers/*organization & administration	Interdisciplinary Placement/*methods	1
Academic Medical Centers/*organization & administration	United States	1
Academic Medical Centers/*organization & administration	Leadership	1
Academic Medical Centers/*organization & administration	Healthcare Disparities/*legislation & jurisprudence	1
Academic Medical Centers/*organization & administration	Puerto Rico	1
Academic Medical Centers/*organization & administration	Health Equity/ethics	1
Academic Medical Centers/*organization & administration	Public Health/*ethics/standards	1
Gastroenterologists	Education, Medical	1
Gastroenterologists	Health Equity	1
Gastroenterologists	Capacity Building	1
Gastroenterologists	Allied Health Personnel	1
Gastroenterologists	South Africa	1
Gastroenterologists	Surgeons	1
Gastroenterologists	Social Justice	1
Gastroenterologists	Liver Transplantation/education/*methods	1
Gastroenterologists	Tissue and Organ Procurement	1
Gastroenterologists	Humans	1
Gastroenterologists	Delivery of Health Care/*organization & administration	1
Gastroenterologists	Academic Medical Centers	1
Gastroenterologists	Pediatricians	1
Gastroenterologists	Hospital Administrators	1
Gastroenterologists	Living Donors	1
Health Services Research/*trends	Health Promotion	1
Health Services Research/*trends	*Health Equity	1
Health Services Research/*trends	Social Justice	1
Health Services Research/*trends	*Public Health	1
Health Services Research/*trends	Humans	1
Health Services Research/*trends	Urinary Bladder	1
Health Services Research/*trends	Health Policy	1
Health Services Research/*trends	Lower Urinary Tract Symptoms/*prevention & control	1
Pneumonia, Viral/epidemiology	Patient Portals/legislation & jurisprudence	1
Pneumonia, Viral/epidemiology	Socioeconomic Factors	1
Pneumonia, Viral/epidemiology	*Needs Assessment	1
Pneumonia, Viral/epidemiology	Medical Informatics/*legislation & jurisprudence	1
Pneumonia, Viral/epidemiology	Internet Access/statistics & numerical data	1
Pneumonia, Viral/epidemiology	Telemedicine/*standards	1
Pneumonia, Viral/epidemiology	*Health Equity	2
Pneumonia, Viral/epidemiology	Humans	2
Pneumonia, Viral/epidemiology	SARS-CoV-2	1
Pneumonia, Viral/epidemiology	COVID-19	2
Pneumonia, Viral/epidemiology	Computer Literacy	1
Pneumonia, Viral/epidemiology	Coronavirus Infections/epidemiology	2
Pneumonia, Viral/epidemiology	Betacoronavirus	1
Pneumonia, Viral/epidemiology	Internet	1
Pneumonia, Viral/epidemiology	Patient Access to Records/legislation & jurisprudence	1
Pneumonia, Viral/epidemiology	Social Determinants of Health	1
Pneumonia, Viral/epidemiology	Health Literacy	1
Pneumonia, Viral/epidemiology	United States/epidemiology	1
Pneumonia, Viral/epidemiology	North Carolina/epidemiology	1
Pneumonia, Viral/epidemiology	*Education, Medical	1
Pneumonia, Viral/epidemiology	Pandemics	2
*Sexism	Health Services Accessibility	1
*Sexism	*Social Determinants of Health/ethnology	1
*Sexism	Cost of Illness	1
*Sexism	*Health Equity	1
*Sexism	Humans	1
*Sexism	Social Stigma	1
*Sexism	*Healthcare Disparities/ethnology	1
*Sexism	United States/epidemiology	1
*Sexism	New Zealand/epidemiology	1
*Sexism	*Racism	1
*Sexism	*Health Status Disparities	1
*Sexism	Health Literacy	1
*Sexism	Sex Factors	1
*Sexism	Culturally Competent Care	1
*Sexism	Ethnic Groups	1
*Sexism	*Gout/epidemiology/ethnology/therapy	1
Social Change	Community-Based Participatory Research/*methods	1
Social Change	Young Adult	1
Social Change	Qualitative Research	1
Social Change	Adolescent	1
Social Change	*Schools	1
Social Change	*Health Services Research	1
Social Change	Transportation/economics	1
Social Change	*Exercise	1
Social Change	*Empowerment	1
Social Change	Students	1
Social Change	*Health Equity	3
Social Change	Focus Groups	1
Social Change	Adult	1
Social Change	*Diet, Healthy/economics/psychology	1
Social Change	Health Promotion	2
Social Change	Child Nutrition Sciences/education	1
Social Change	*Consumer Behavior/economics	1
Social Change	West Virginia	1
Social Change	*Conservation of Natural Resources	1
Social Change	Child	1
Social Change	Southeastern United States	1
Social Change	Needs Assessment	1
Social Change	Nutritional Sciences/education	1
Social Change	African Americans/statistics & numerical data	1
Social Change	Male	1
Social Change	Pan American Health Organization	1
Social Change	Latin America	1
Social Change	Food Assistance	1
Social Change	*Poverty	1
Social Change	*Food Supply/economics	1
Social Change	Humans	3
Social Change	*Rural Health	1
Social Change	*Mothers/education	1
Social Change	Female	2
Public Health Administration/*methods	Program Development/*methods	1
Public Health Administration/*methods	Multivariate Analysis	1
Public Health Administration/*methods	Public Health/*statistics & numerical data	1
Public Health Administration/*methods	Health Equity/*organization & administration	1
Public Health Administration/*methods	Humans	1
Public Health Administration/*methods	Cluster Analysis	1
Public Health Administration/*methods	Health Promotion/*methods	1
Maternal-Child Health Services/organization & administration	Quality Improvement	1
Maternal-Child Health Services/organization & administration	Health Equity	1
Maternal-Child Health Services/organization & administration	Health Promotion/methods	1
Maternal-Child Health Services/organization & administration	*Quality of Health Care	1
Maternal-Child Health Services/organization & administration	*Health Care Reform	1
Maternal-Child Health Services/organization & administration	*Global Health	1
Maternal-Child Health Services/organization & administration	Noncommunicable Diseases/epidemiology	1
Maternal-Child Health Services/organization & administration	*Health Equity	1
Maternal-Child Health Services/organization & administration	Program Development	1
Maternal-Child Health Services/organization & administration	Staff Development/*organization & administration	1
Maternal-Child Health Services/organization & administration	Goals	1
Maternal-Child Health Services/organization & administration	*Health Promotion	1
Maternal-Child Health Services/organization & administration	Holistic Health	1
Maternal-Child Health Services/organization & administration	Health Priorities	1
Maternal-Child Health Services/organization & administration	Health Services Research	1
Maternal-Child Health Services/organization & administration	Delivery of Health Care	1
Maternal-Child Health Services/organization & administration	Power, Psychological	1
Maternal-Child Health Services/organization & administration	Program Evaluation/*methods	1
Maternal-Child Health Services/organization & administration	Humans	2
Maternal-Child Health Services/organization & administration	Quebec	1
Maternal-Child Health Services/organization & administration	Communicable Diseases/epidemiology	1
Ethical Theory	Health Equity	1
Ethical Theory	Health Education/*ethics	1
Ethical Theory	Social Justice	1
Ethical Theory	Beneficence	1
Ethical Theory	Religion	1
Ethical Theory	Physicians/*ethics	1
Ethical Theory	Internet	1
Ethical Theory	Pandemics/*ethics/prevention & control	1
Ethical Theory	Coronavirus Infections/epidemiology/prevention & control/virology	1
Ethical Theory	SARS-CoV-2	1
Ethical Theory	Betacoronavirus	1
Ethical Theory	Health Promotion/ethics	1
Ethical Theory	Access to Information	1
Ethical Theory	Cultural Competency	1
Ethical Theory	*Social Responsibility	1
Ethical Theory	COVID-19	1
Ethical Theory	Public Health/ethics	1
Ethical Theory	Pneumonia, Viral/epidemiology/prevention & control/virology	1
Ethical Theory	*Moral Obligations	1
Ethical Theory	Humans	1
Ethical Theory	*Professional Role	1
Ethical Theory	Culture	1
Ethical Theory	Paternalism	1
Ethical Theory	Codes of Ethics	1
*Coronavirus Infections	Health Equity	1
*Coronavirus Infections	*Health Knowledge, Attitudes, Practice	1
*Coronavirus Infections	*Pandemics	1
*Coronavirus Infections	Public Health	1
*Coronavirus Infections	*Health Literacy	1
*Coronavirus Infections	Humans	1
*Coronavirus Infections	SARS-CoV-2	1
*Coronavirus Infections	COVID-19	1
*Coronavirus Infections	Policy Making	1
*Coronavirus Infections	Betacoronavirus	1
*Coronavirus Infections	*Health Promotion	1
*Coronavirus Infections	*Pneumonia, Viral	1
Women's Health Services	Women's Health/*standards	1
Women's Health Services	*Global Health	1
Women's Health Services	Health Promotion/*standards	1
Women's Health Services	*Health Equity	1
Women's Health Services	Humans	1
Women's Health Services	Sex Factors	1
Women's Health Services	Goals	1
Women's Health Services	Female	1
Women's Health Services	Women's Rights/*standards	1
Women's Health Services	Societies	1
European Continental Ancestry Group/*statistics & numerical data	Life Expectancy/*ethnology/*trends	1
European Continental Ancestry Group/*statistics & numerical data	Chronic Disease/epidemiology	1
European Continental Ancestry Group/*statistics & numerical data	Life Style/ethnology	1
European Continental Ancestry Group/*statistics & numerical data	Humans	1
European Continental Ancestry Group/*statistics & numerical data	Health Knowledge, Attitudes, Practice	1
European Continental Ancestry Group/*statistics & numerical data	Self Concept	1
European Continental Ancestry Group/*statistics & numerical data	Racism	1
European Continental Ancestry Group/*statistics & numerical data	Policy Making	1
European Continental Ancestry Group/*statistics & numerical data	Educational Status	1
European Continental Ancestry Group/*statistics & numerical data	Poverty	1
European Continental Ancestry Group/*statistics & numerical data	Social Determinants of Health/*ethics	1
European Continental Ancestry Group/*statistics & numerical data	*Health Status Disparities	1
European Continental Ancestry Group/*statistics & numerical data	*Socioeconomic Factors	1
European Continental Ancestry Group/*statistics & numerical data	Health Equity/*ethics	1
European Continental Ancestry Group/*statistics & numerical data	United States/epidemiology	1
*Chronic Disease	Health Promotion	1
*Chronic Disease	Feasibility Studies	1
*Chronic Disease	Male	1
*Chronic Disease	Middle Aged	1
*Chronic Disease	Community Health Workers/*organization & administration	1
*Chronic Disease	Humans	1
*Chronic Disease	Health Equity	1
*Chronic Disease	Self-Management	1
*Chronic Disease	Young Adult	1
*Chronic Disease	Adult	1
*Chronic Disease	Female	1
*Chronic Disease	New York City	1
*Chronic Disease	Aged	1
*Chronic Disease	Public Housing	1
Stress, Psychological/prevention & control	*Human Rights Abuses	1
Stress, Psychological/prevention & control	Health Equity	1
Stress, Psychological/prevention & control	*Human Rights	1
Stress, Psychological/prevention & control	Patient Advocacy	1
Stress, Psychological/prevention & control	Global Health	1
Stress, Psychological/prevention & control	*International Cooperation	1
Stress, Psychological/prevention & control	Curriculum	1
Stress, Psychological/prevention & control	Humans	1
Stress, Psychological/prevention & control	Physicians/*ethics	1
Stress, Psychological/prevention & control	*Physician's Role	1
Stress, Psychological/prevention & control	*Social Justice	1
Stress, Psychological/prevention & control	*Students, Medical	1
Stress, Psychological/prevention & control	Female	1
Stress, Psychological/prevention & control	Child	1
Stress, Psychological/prevention & control	Schools, Medical	1
Stress, Psychological/prevention & control	Social Responsibility	1
Stress, Psychological/prevention & control	Ethics, Medical	1
Stress, Psychological/prevention & control	Nepal	1
Biomedical Research/*ethics	Health Promotion	1
Biomedical Research/*ethics	Humans	1
Biomedical Research/*ethics	Poverty	1
Biomedical Research/*ethics	Vulnerable Populations	1
Biomedical Research/*ethics	Income	1
Biomedical Research/*ethics	*Developing Countries	1
Biomedical Research/*ethics	Health Equity/*ethics	1
Biomedical Research/*ethics	Health Services Research/*ethics	1
Health Workforce/statistics & numerical data	Membrane Proteins	1
Health Workforce/statistics & numerical data	*Cultural Diversity	1
Health Workforce/statistics & numerical data	Socioeconomic Factors	1
Health Workforce/statistics & numerical data	Health Equity/*organization & administration/standards	1
Health Workforce/statistics & numerical data	Curriculum	1
Health Workforce/statistics & numerical data	Humans	1
Health Workforce/statistics & numerical data	Physician Assistants/*education	1
Health Workforce/statistics & numerical data	Models, Educational	1
Health Workforce/statistics & numerical data	Teaching/organization & administration	1
Health Workforce/statistics & numerical data	Leadership	1
Health Workforce/statistics & numerical data	Apoptosis Regulatory Proteins	1
Health Workforce/statistics & numerical data	Minority Groups/*education	1
African Continental Ancestry Group/*education/psychology	*Religion	1
African Continental Ancestry Group/*education/psychology	*Health Equity	1
African Continental Ancestry Group/*education/psychology	Animals	1
African Continental Ancestry Group/*education/psychology	*Fear	1
African Continental Ancestry Group/*education/psychology	*Social Media	1
African Continental Ancestry Group/*education/psychology	*Health Education	1
African Continental Ancestry Group/*education/psychology	Healthcare Disparities	1
African Continental Ancestry Group/*education/psychology	Communication	1
African Continental Ancestry Group/*education/psychology	Clinical Trials as Topic/organization & administration	1
African Continental Ancestry Group/*education/psychology	Humans	1
African Continental Ancestry Group/*education/psychology	Research Personnel	1
African Continental Ancestry Group/*education/psychology	Vaccines, Synthetic/immunology	1
African Continental Ancestry Group/*education/psychology	Hispanic Americans/education/psychology	1
African Continental Ancestry Group/*education/psychology	Volunteers	1
African Continental Ancestry Group/*education/psychology	American Natives/education/psychology	1
African Continental Ancestry Group/*education/psychology	Trust	1
African Continental Ancestry Group/*education/psychology	*COVID-19 Vaccines/administration & dosage/adverse effects	1
SARS-CoV-2/isolation & purification	Health Education/statistics & numerical data	1
SARS-CoV-2/isolation & purification	Interdisciplinary Communication	1
SARS-CoV-2/isolation & purification	International Cooperation	1
SARS-CoV-2/isolation & purification	COVID-19/diagnosis/epidemiology/virology	1
SARS-CoV-2/isolation & purification	Developing Countries/*economics/statistics & numerical data	1
SARS-CoV-2/isolation & purification	Humans	1
SARS-CoV-2/isolation & purification	Leadership	1
SARS-CoV-2/isolation & purification	Training Support/*methods	1
SARS-CoV-2/isolation & purification	Global Health/*education	1
SARS-CoV-2/isolation & purification	Health Equity/*statistics & numerical data/trends	1
Motivation	Health Equity	1
Motivation	*Vulnerable Populations	1
Motivation	Public Health	1
Motivation	Aged, 80 and over	1
Motivation	*Social Determinants of Health	1
Motivation	Surveys and Questionnaires/statistics & numerical data	1
Motivation	Problem-Based Learning/methods	1
Motivation	*Delphi Technique	1
Motivation	*Health Equity	2
Motivation	Travel/*psychology	1
Motivation	Courage	1
Motivation	Poverty	1
Motivation	Faculty/education/statistics & numerical data	1
Motivation	Outcome Assessment, Health Care	1
Motivation	Health Promotion	1
Motivation	Consensus	1
Motivation	Health Literacy	1
Motivation	Male	1
Motivation	Leadership	1
Motivation	Healthcare Disparities/*ethnology/statistics & numerical data	1
Motivation	Humans	3
Motivation	Consciousness/ethics	1
Motivation	Internship and Residency/statistics & numerical data	1
Motivation	Racism/*prevention & control/psychology	1
Motivation	Education, Medical/*methods	1
Motivation	Female	1
Motivation	Medicaid	1
Motivation	Pregnancy	1
Motivation	Social Support	1
Motivation	Aged	1
Motivation	United States	1
*Disease Transmission, Infectious/prevention & control/statistics & numerical data	Child Behavior	1
*Disease Transmission, Infectious/prevention & control/statistics & numerical data	*Education, Medical, Graduate	1
*Disease Transmission, Infectious/prevention & control/statistics & numerical data	Carrier State/prevention & control	1
*Disease Transmission, Infectious/prevention & control/statistics & numerical data	Education, Distance	1
*Disease Transmission, Infectious/prevention & control/statistics & numerical data	Humans	1
*Disease Transmission, Infectious/prevention & control/statistics & numerical data	Ambulatory Care	1
*Disease Transmission, Infectious/prevention & control/statistics & numerical data	Health Equity	1
*Disease Transmission, Infectious/prevention & control/statistics & numerical data	COVID-19 Vaccines	1
*Disease Transmission, Infectious/prevention & control/statistics & numerical data	*Biomedical Research/economics/education	1
*Disease Transmission, Infectious/prevention & control/statistics & numerical data	Healthcare Disparities	1
*Disease Transmission, Infectious/prevention & control/statistics & numerical data	Mentoring	1
*Disease Transmission, Infectious/prevention & control/statistics & numerical data	*COVID-19/prevention & control/transmission/virology	1
*Disease Transmission, Infectious/prevention & control/statistics & numerical data	*Faculty, Medical	1
*Disease Transmission, Infectious/prevention & control/statistics & numerical data	Child	1
*Disease Transmission, Infectious/prevention & control/statistics & numerical data	Internship and Residency	1
*Disease Transmission, Infectious/prevention & control/statistics & numerical data	SARS-CoV-2	1
*Disease Transmission, Infectious/prevention & control/statistics & numerical data	Treatment Outcome	1
*Disease Transmission, Infectious/prevention & control/statistics & numerical data	*Research Personnel	1
*Focus Groups	*Systems Theory	1
*Focus Groups	Healthcare Disparities	1
*Focus Groups	Middle Aged	1
*Focus Groups	*Health Equity	1
*Focus Groups	Humans	1
*Focus Groups	*Oral Health	1
*Focus Groups	Minority Groups	1
*Focus Groups	Aged, 80 and over	1
*Focus Groups	Aged	1
*Focus Groups	Health Promotion/*methods	1
*Focus Groups	Decision Making	1
*Accreditation	United States	1
*Accreditation	*Education, Medical, Graduate	1
*Accreditation	*Social Responsibility	1
*Accreditation	*Health Equity	1
*Accreditation	Humans	1
*Accreditation	*Clinical Competence	1
*Health Literacy	Public Health	3
*Health Literacy	Factor Analysis, Statistical	1
*Health Literacy	Policy Making	3
*Health Literacy	*Health Policy	1
*Health Literacy	Health Promotion/legislation & jurisprudence	1
*Health Literacy	*Public Health	3
*Health Literacy	Betacoronavirus	1
*Health Literacy	*Culture	2
*Health Literacy	*Oceanic Ancestry Group	1
*Health Literacy	*Health Promotion	1
*Health Literacy	Cultural Competency	1
*Health Literacy	Organizations	1
*Health Literacy	*Emigrants and Immigrants	3
*Health Literacy	Surveys and Questionnaires/*standards	1
*Health Literacy	Centers for Disease Control and Prevention, U.S./statistics & numerical data	1
*Health Literacy	Needs Assessment	1
*Health Literacy	New Zealand	1
*Health Literacy	Infant	1
*Health Literacy	United Arab Emirates	1
*Health Literacy	India	1
*Health Literacy	Learning	1
*Health Literacy	*Physician-Patient Relations	1
*Health Literacy	Health Equity	7
*Health Literacy	Qualitative Research	1
*Health Literacy	Global Health	1
*Health Literacy	Parents/*education/*psychology	1
*Health Literacy	Reading	1
*Health Literacy	Reproducibility of Results	1
*Health Literacy	Social Media	1
*Health Literacy	*Health Equity	13
*Health Literacy	SARS-CoV-2	1
*Health Literacy	China	1
*Health Literacy	Emergency Service, Hospital/*ethics	1
*Health Literacy	*Masculinity	1
*Health Literacy	Health Promotion	1
*Health Literacy	Female	2
*Health Literacy	United States	6
*Health Literacy	Health Policy	2
*Health Literacy	USSR	1
*Health Literacy	*Communication Barriers	1
*Health Literacy	*Health Status Disparities	1
*Health Literacy	Male	3
*Health Literacy	*Emergency Medicine	1
*Health Literacy	*Health Services Accessibility	1
*Health Literacy	State Health Plans	1
*Health Literacy	*Social Change	1
*Health Literacy	Communication	2
*Health Literacy	Austria	1
*Health Literacy	Cross-Sectional Studies	2
*Health Literacy	*Telemedicine	1
*Health Literacy	Pregnancy	1
*Health Literacy	Technology	1
*Health Literacy	*Pneumonia, Viral	1
*Health Literacy	Asian Americans	1
*Health Literacy	Young Adult	2
*Health Literacy	Influenza Vaccines/administration & dosage	1
*Health Literacy	Scotland	1
*Health Literacy	*Internationality	1
*Health Literacy	Attitude to Health	1
*Health Literacy	Communicable Disease Control/statistics & numerical data	1
*Health Literacy	Australia	4
*Health Literacy	Middle Aged	1
*Health Literacy	Adult	5
*Health Literacy	*Hispanic Americans	1
*Health Literacy	*Health Knowledge, Attitudes, Practice	1
*Health Literacy	Surveys and Questionnaires	1
*Health Literacy	Delivery of Health Care	2
*Health Literacy	Educational Status	1
*Health Literacy	Health Status	2
*Health Literacy	Disclosure	1
*Health Literacy	Peanut Hypersensitivity/diagnosis	1
*Health Literacy	Culture	1
*Health Literacy	New York	1
*Health Literacy	Republic of Korea	1
*Health Literacy	*Population Health	1
*Health Literacy	Publishing	1
*Health Literacy	Adolescent	3
*Health Literacy	*Pandemics	1
*Health Literacy	*Prejudice	1
*Health Literacy	Pregnancy in Adolescence	1
*Health Literacy	Policy	2
*Health Literacy	Israel	1
*Health Literacy	*Health Resources	1
*Health Literacy	Social Class	1
*Health Literacy	Germany	1
*Health Literacy	*Information Systems	1
*Health Literacy	Delivery of Health Care/*organization & administration	1
*Health Literacy	*Public Policy	2
*Health Literacy	Literacy	1
*Health Literacy	COVID-19	1
*Health Literacy	Anaphylaxis/etiology/therapy	1
*Health Literacy	Social Determinants of Health	4
*Health Literacy	Immunization/*statistics & numerical data	1
*Health Literacy	Humans	19
*Health Literacy	*Language	1
Maternal Health	Child Health	1
Maternal Health	*Reproductive Health Services/economics/organization & administration	1
Maternal Health	Financing, Government	1
Maternal Health	Humans	1
Maternal Health	Developing Countries/*statistics & numerical data	1
Maternal Health	*Health Equity	1
Maternal Health	Financing, Personal	1
Maternal Health	Delivery of Health Care/economics/*organization & administration	1
Maternal Health	Needs Assessment	1
Maternal Health	Infant, Newborn	1
Maternal Health	Infant Health	1
*Patient Acceptance of Health Care	Health Equity	3
*Patient Acceptance of Health Care	Young Adult	1
*Patient Acceptance of Health Care	Qualitative Research	2
*Patient Acceptance of Health Care	Adolescent	1
*Patient Acceptance of Health Care	Respiratory Therapy	1
*Patient Acceptance of Health Care	Travel	1
*Patient Acceptance of Health Care	Health Facilities/*statistics & numerical data	1
*Patient Acceptance of Health Care	Home Childbirth	1
*Patient Acceptance of Health Care	Urban Population	1
*Patient Acceptance of Health Care	Logistic Models	1
*Patient Acceptance of Health Care	Patient Education as Topic	1
*Patient Acceptance of Health Care	*Decision Making	1
*Patient Acceptance of Health Care	*Patient Participation	1
*Patient Acceptance of Health Care	Child, Preschool	1
*Patient Acceptance of Health Care	Pregnancy Complications	2
*Patient Acceptance of Health Care	Transportation	1
*Patient Acceptance of Health Care	Middle Aged	1
*Patient Acceptance of Health Care	*Insurance, Health	1
*Patient Acceptance of Health Care	*Trust	1
*Patient Acceptance of Health Care	Focus Groups	1
*Patient Acceptance of Health Care	Adult	3
*Patient Acceptance of Health Care	Child	1
*Patient Acceptance of Health Care	Exercise Therapy	1
*Patient Acceptance of Health Care	Nurse Clinicians	1
*Patient Acceptance of Health Care	Maternal-Child Health Services/economics/*statistics & numerical data	1
*Patient Acceptance of Health Care	*Attitude to Health	1
*Patient Acceptance of Health Care	*Delivery of Health Care	1
*Patient Acceptance of Health Care	*Choice Behavior	1
*Patient Acceptance of Health Care	Surveys and Questionnaires	1
*Patient Acceptance of Health Care	Tanzania	1
*Patient Acceptance of Health Care	*Health Services Accessibility	2
*Patient Acceptance of Health Care	Rural Population/statistics & numerical data	1
*Patient Acceptance of Health Care	*Pregnant Women	1
*Patient Acceptance of Health Care	Referral and Consultation	1
*Patient Acceptance of Health Care	Educational Status	2
*Patient Acceptance of Health Care	*Hospitals	1
*Patient Acceptance of Health Care	Infant, Newborn	1
*Patient Acceptance of Health Care	Health Literacy	1
*Patient Acceptance of Health Care	Male	1
*Patient Acceptance of Health Care	Evidence-Based Medicine	1
*Patient Acceptance of Health Care	Delivery, Obstetric	1
*Patient Acceptance of Health Care	Delivery, Obstetric/*methods	1
*Patient Acceptance of Health Care	Infant	1
*Patient Acceptance of Health Care	*Poverty	1
*Patient Acceptance of Health Care	Disease Management	1
*Patient Acceptance of Health Care	Case Management	1
*Patient Acceptance of Health Care	Humans	3
*Patient Acceptance of Health Care	Self-Management	1
*Patient Acceptance of Health Care	*Maternal Health Services	1
*Patient Acceptance of Health Care	Shame	1
*Patient Acceptance of Health Care	China	1
*Patient Acceptance of Health Care	Cross-Sectional Studies	1
*Patient Acceptance of Health Care	Female	3
*Patient Acceptance of Health Care	Saskatchewan	1
*Patient Acceptance of Health Care	Pregnancy	2
*Patient Acceptance of Health Care	Pulmonary Disease, Chronic Obstructive/*rehabilitation	1
*Patient Acceptance of Health Care	Social Support	1
*Patient Acceptance of Health Care	Aged	1
Blood Glucose/analysis	Health Equity	1
Blood Glucose/analysis	*Sex Factors	1
Blood Glucose/analysis	Urban Population	1
Blood Glucose/analysis	Insurance Claim Review	1
Blood Glucose/analysis	Logistic Models	1
Blood Glucose/analysis	Registries	1
Blood Glucose/analysis	Middle Aged	1
Blood Glucose/analysis	Incidence	1
Blood Glucose/analysis	Adult	1
Blood Glucose/analysis	Rural Population	1
Blood Glucose/analysis	Educational Status	1
Blood Glucose/analysis	Male	1
Blood Glucose/analysis	Follow-Up Studies	1
Blood Glucose/analysis	Aged	1
Blood Glucose/analysis	Prospective Studies	1
Blood Glucose/analysis	Prevalence	1
Blood Glucose/analysis	Proportional Hazards Models	1
Blood Glucose/analysis	Humans	1
Blood Glucose/analysis	Odds Ratio	1
Blood Glucose/analysis	Health Status Disparities	1
Blood Glucose/analysis	Life Style	1
Blood Glucose/analysis	Cross-Sectional Studies	1
Blood Glucose/analysis	Female	1
Blood Glucose/analysis	China/epidemiology	1
Evidence-Based Nursing	*Cultural Diversity	1
Evidence-Based Nursing	Curriculum	1
Evidence-Based Nursing	*Health Equity	1
Evidence-Based Nursing	Licensure, Nursing	1
Evidence-Based Nursing	Program Evaluation	1
Evidence-Based Nursing	Social Support	1
Evidence-Based Nursing	*Students, Nursing	1
Evidence-Based Nursing	Humans	1
Evidence-Based Nursing	Organizational Culture	1
Evidence-Based Nursing	Oregon	1
Evidence-Based Nursing	*Power, Psychological	1
Evidence-Based Nursing	*Nurse's Role	1
Evidence-Based Nursing	Female	1
Evidence-Based Nursing	Social Determinants of Health	1
Evidence-Based Nursing	Educational Measurement	1
Evidence-Based Nursing	Male	1
Evidence-Based Nursing	*Culturally Competent Care	1
Evidence-Based Nursing	Organizational Innovation	1
*Students	*Health Services Accessibility	1
*Students	*Academic Success	1
*Students	Adolescent	1
*Students	School Health Services	1
*Students	*Health Equity	1
*Students	Humans	1
*Students	*Social Determinants of Health	1
*Students	Educational Status	1
*Students	Female	1
*Students	Child	1
*Students	Schools	1
*Students	Male	1
*Students	Child, Preschool	1
Health Promotion/*methods/*organization & administration	Health Equity/*organization & administration	1
Health Promotion/*methods/*organization & administration	Humans	1
Health Promotion/*methods/*organization & administration	Quebec	1
Government Programs/*statistics & numerical data	Australia	1
Government Programs/*statistics & numerical data	Male	1
Government Programs/*statistics & numerical data	Continental Population Groups/*statistics & numerical data	1
Government Programs/*statistics & numerical data	Middle Aged	1
Government Programs/*statistics & numerical data	Weight Reduction Programs/*organization & administration/*statistics & numerical data	1
Government Programs/*statistics & numerical data	Humans	1
Government Programs/*statistics & numerical data	Health Equity/*statistics & numerical data	1
Government Programs/*statistics & numerical data	Aged, 80 and over	1
Government Programs/*statistics & numerical data	*Health Policy	1
Government Programs/*statistics & numerical data	Adult	1
Government Programs/*statistics & numerical data	Female	1
Government Programs/*statistics & numerical data	Aged	1
Government Programs/*statistics & numerical data	Obesity/*therapy	1
Social Conditions	Brazil	1
Social Conditions	Public Assistance	1
Social Conditions	Socioeconomic Factors	1
Social Conditions	Male	1
Social Conditions	*Poverty	1
Social Conditions	Substance-Related Disorders	1
Social Conditions	*Health Equity	1
Social Conditions	Humans	1
Social Conditions	*Social Welfare	1
Social Conditions	Urban Population	1
Social Conditions	*Quality of Life	1
Social Conditions	Educational Status	1
Social Conditions	Adult	1
Social Conditions	Female	1
Social Conditions	Income	1
Social Conditions	Social Determinants of Health	1
Social Conditions	Public Policy	1
Social Conditions	Cities	1
Social Conditions	Employment	1
Social Conditions	*Family Characteristics	1
*Socioeconomic Factors	Communicable Disease Control	1
*Socioeconomic Factors	Time Factors	1
*Socioeconomic Factors	Policy Making	1
*Socioeconomic Factors	Parents	1
*Socioeconomic Factors	Consumer Health Information	1
*Socioeconomic Factors	Non-ST Elevated Myocardial Infarction/diagnosis/*rehabilitation	1
*Socioeconomic Factors	*COVID-19/epidemiology/etiology/prevention & control	1
*Socioeconomic Factors	Betacoronavirus	1
*Socioeconomic Factors	*Guidelines as Topic	1
*Socioeconomic Factors	Overweight/epidemiology	1
*Socioeconomic Factors	Health Education/*methods	1
*Socioeconomic Factors	Access to Information	1
*Socioeconomic Factors	Pneumonia, Viral/*prevention & control/transmission	1
*Socioeconomic Factors	Patient Safety	1
*Socioeconomic Factors	Life Expectancy/*ethnology/*trends	1
*Socioeconomic Factors	Female	1
*Socioeconomic Factors	Risk Factors	1
*Socioeconomic Factors	*Schools	1
*Socioeconomic Factors	*Health Behavior	1
*Socioeconomic Factors	Healthcare Disparities	2
*Socioeconomic Factors	Vegetables	1
*Socioeconomic Factors	France	1
*Socioeconomic Factors	Health Equity/*statistics & numerical data	1
*Socioeconomic Factors	Patient Education as Topic	1
*Socioeconomic Factors	Health Equity/*ethics	1
*Socioeconomic Factors	Angina, Unstable/diagnosis/*rehabilitation	1
*Socioeconomic Factors	Physical Distancing	1
*Socioeconomic Factors	Risk	1
*Socioeconomic Factors	*Health Equity	1
*Socioeconomic Factors	SARS-CoV-2	1
*Socioeconomic Factors	Child, Preschool	1
*Socioeconomic Factors	Social Determinants of Health/*ethics	1
*Socioeconomic Factors	Drinking	1
*Socioeconomic Factors	Registries	1
*Socioeconomic Factors	Health Equity/*organization & administration	1
*Socioeconomic Factors	*Health Status Disparities	2
*Socioeconomic Factors	Male	1
*Socioeconomic Factors	*Health Services Accessibility	1
*Socioeconomic Factors	Cardiac Rehabilitation/*methods	1
*Socioeconomic Factors	Pandemics/*prevention & control	1
*Socioeconomic Factors	Health Status Disparities	1
*Socioeconomic Factors	Cross-Sectional Studies	1
*Socioeconomic Factors	Aged	1
*Socioeconomic Factors	Resource Allocation	1
*Socioeconomic Factors	*Social Justice	1
*Socioeconomic Factors	*Vulnerable Populations	1
*Socioeconomic Factors	Chronic Disease/epidemiology	1
*Socioeconomic Factors	Health Knowledge, Attitudes, Practice	1
*Socioeconomic Factors	Self Concept	1
*Socioeconomic Factors	Aged, 80 and over	1
*Socioeconomic Factors	Community Health Services/organization & administration	1
*Socioeconomic Factors	United States/epidemiology	2
*Socioeconomic Factors	Adolescent	1
*Socioeconomic Factors	Health Equity	1
*Socioeconomic Factors	Middle Aged	1
*Socioeconomic Factors	Diet	1
*Socioeconomic Factors	Hospitals, University	1
*Socioeconomic Factors	Cultural Characteristics	1
*Socioeconomic Factors	Child	2
*Socioeconomic Factors	Pediatric Obesity/*epidemiology/prevention & control	1
*Socioeconomic Factors	Surveys and Questionnaires	2
*Socioeconomic Factors	Denmark	1
*Socioeconomic Factors	Health Services Accessibility	1
*Socioeconomic Factors	Educational Status	2
*Socioeconomic Factors	*Community Health Services	1
*Socioeconomic Factors	Odds Ratio	1
*Socioeconomic Factors	Pandemics	1
*Socioeconomic Factors	Health Promotion/methods	1
*Socioeconomic Factors	Life Style/ethnology	1
*Socioeconomic Factors	Racism	1
*Socioeconomic Factors	Logistic Models	1
*Socioeconomic Factors	Energy Metabolism	1
*Socioeconomic Factors	ST Elevation Myocardial Infarction/diagnosis/*rehabilitation	1
*Socioeconomic Factors	Health Care Rationing	1
*Socioeconomic Factors	Fruit	1
*Socioeconomic Factors	Poverty	1
*Socioeconomic Factors	Patient Compliance	1
*Socioeconomic Factors	Organ Transplantation/*ethics/standards/*trends	1
*Socioeconomic Factors	State Government	1
*Socioeconomic Factors	COVID-19	1
*Socioeconomic Factors	Process Assessment, Health Care/*organization & administration	1
*Socioeconomic Factors	Coronavirus Infections/*prevention & control/transmission	1
*Socioeconomic Factors	Humans	5
*Socioeconomic Factors	Minority Groups	1
*Socioeconomic Factors	Healthcare Disparities/*organization & administration	1
*Socioeconomic Factors	Referral and Consultation/organization & administration	1
Energy Intake	Beverages/statistics & numerical data	1
Energy Intake	Health Equity	1
Energy Intake	Oral Health	1
Energy Intake	Nutrition Surveys	1
Energy Intake	Humans	1
Energy Intake	*Health Policy/economics/legislation & jurisprudence	1
Energy Intake	National Health Programs	1
Energy Intake	Community Participation	1
Energy Intake	Inositol/analogs & derivatives	1
Energy Intake	Schools	1
Energy Intake	San Francisco	1
Community Participation/*methods	Organizational Case Studies	1
Community Participation/*methods	Health Equity	1
Community Participation/*methods	Qualitative Research	1
Community Participation/*methods	*Leadership	1
Community Participation/*methods	Cooperative Behavior	1
Community Participation/*methods	*Public Health	1
Community Participation/*methods	Humans	1
Community Participation/*methods	Interpersonal Relations	1
Community Participation/*methods	Mentors	1
Community Participation/*methods	Health Status Disparities	1
Community Participation/*methods	Health Promotion/*organization & administration	1
Community Participation/*methods	*Empowerment	1
Community Participation/*methods	Capacity Building/*organization & administration	1
Bibliometrics	*Global Health	1
Bibliometrics	Developing Countries	1
Bibliometrics	Intellectual Property	1
Bibliometrics	*Neglected Diseases	1
Bibliometrics	Humans	1
Bibliometrics	Licensure	1
Bibliometrics	United Kingdom	1
Bibliometrics	Biomedical Technology	1
Bibliometrics	Poverty	1
Bibliometrics	*Policy	1
Bibliometrics	Ownership	1
Bibliometrics	Income	1
Bibliometrics	*Biomedical Research	1
Bibliometrics	*Health Equity/economics	1
Bibliometrics	Financing, Organized	1
Bibliometrics	Research Support as Topic	1
Bibliometrics	*Universities	1
Quality of Health Care	Human Rights	1
Quality of Health Care	Commonwealth of Independent States/epidemiology	1
Quality of Health Care	*Social Justice	1
Quality of Health Care	Health Equity	3
Quality of Health Care	Medical Overuse	1
Quality of Health Care	Europe, Eastern/epidemiology	1
Quality of Health Care	Health Equity/*statistics & numerical data	1
Quality of Health Care	Evidence-Based Practice	1
Quality of Health Care	*Health Policy	1
Quality of Health Care	*Racism	1
Quality of Health Care	Universal Health Insurance/statistics & numerical data	1
Quality of Health Care	Policy	1
Quality of Health Care	Asia, Southeastern	1
Quality of Health Care	*Health Personnel/education	1
Quality of Health Care	*Professional-Patient Relations	1
Quality of Health Care	*Administrative Personnel	1
Quality of Health Care	*Literacy	1
Quality of Health Care	*Health Equity	1
Quality of Health Care	Cardiovascular Diseases/*epidemiology/mortality/*prevention & control	1
Quality of Health Care	*Communication	1
Quality of Health Care	*Health Promotion	2
Quality of Health Care	Health Services/statistics & numerical data	1
Quality of Health Care	Education, Continuing	1
Quality of Health Care	Developing Countries	1
Quality of Health Care	Research Design	1
Quality of Health Care	Europe/epidemiology	1
Quality of Health Care	Transients and Migrants/*statistics & numerical data	1
Quality of Health Care	Health Services Accessibility/ethics/*organization & administration	1
Quality of Health Care	Smoking/epidemiology	1
Quality of Health Care	United States	1
Quality of Health Care	Heart Disease Risk Factors	1
Quality of Health Care	Health Services Accessibility/*statistics & numerical data	1
Quality of Health Care	Needs Assessment	1
Quality of Health Care	Sweden	1
Quality of Health Care	Power, Psychological	1
Quality of Health Care	Sedentary Behavior	1
Quality of Health Care	Ethnic Groups	1
Quality of Health Care	Group Processes	1
Quality of Health Care	*Delivery of Health Care	1
Quality of Health Care	*Health Services Accessibility	1
Quality of Health Care	*Implementation Science	1
Quality of Health Care	Obesity/epidemiology	1
Quality of Health Care	*Epidemiological Monitoring	1
Quality of Health Care	Health Expenditures	1
Quality of Health Care	Humans	5
Quality of Health Care	Referral and Consultation	1
Quality of Health Care	Minority Groups	1
Quality of Health Care	Culture	1
Quality of Health Care	Transients and Migrants/*psychology	1
Quality of Health Care	Health Services Misuse	1
Quality of Health Care	Diet/statistics & numerical data	1
*Time Factors	*Educational Status	1
*Time Factors	Health Equity/statistics & numerical data	1
*Time Factors	Humans	1
*Time Factors	*Teaching	1
*Time Factors	Students/statistics & numerical data	1
*Time Factors	Child	1
*Time Factors	Child, Preschool	1
*Time Factors	Schools/*trends	1
Health Promotion/legislation & jurisprudence/*standards	Quality of Health Care/standards	1
Health Promotion/legislation & jurisprudence/*standards	Humans	1
Health Promotion/legislation & jurisprudence/*standards	Health Equity/*standards	1
Health Promotion/legislation & jurisprudence/*standards	England	1
Health Promotion/legislation & jurisprudence/*standards	Famous Persons	1
Oral Health	*United Nations/organization & administration	1
Oral Health	Health Equity	2
Oral Health	Health Behavior	1
Oral Health	Qualitative Research	1
Oral Health	Health Promotion	1
Oral Health	Health Education, Dental	1
Oral Health	Comprehensive Dental Care	1
Oral Health	*Dental Care for Aged	1
Oral Health	San Francisco	1
Oral Health	*Mass Screening	1
Oral Health	Attitude to Health	1
Oral Health	*Global Health	1
Oral Health	Primary Health Care	1
Oral Health	Middle Aged	1
Oral Health	*Health Equity	1
Oral Health	Nutrition Surveys	1
Oral Health	National Health Programs	1
Oral Health	Community Participation	1
Oral Health	Poverty	1
Oral Health	Hypertension/*diagnosis	1
Oral Health	Schools	1
Oral Health	Patient Acceptance of Health Care	1
Oral Health	Inositol/analogs & derivatives	1
Oral Health	Beverages/statistics & numerical data	1
Oral Health	Organizational Objectives	1
Oral Health	Health Services Accessibility	1
Oral Health	Chronic Disease	1
Oral Health	*Health Policy/economics/legislation & jurisprudence	1
Oral Health	Diabetes Mellitus/*diagnosis	1
Oral Health	Senior Centers	1
Oral Health	Health Status	2
Oral Health	Health Priorities	1
Oral Health	Boston	1
Oral Health	Humans	3
Oral Health	Vulnerable Populations	1
Oral Health	New York City	1
Oral Health	*Schools, Dental	1
Oral Health	Aged	1
Organizational Objectives	*United Nations/organization & administration	1
Organizational Objectives	*Global Health	1
Organizational Objectives	Wisconsin	1
Organizational Objectives	Health Promotion	1
Organizational Objectives	Boston	1
Organizational Objectives	*Health Equity	2
Organizational Objectives	Humans	2
Organizational Objectives	Health Status Disparities	1
Organizational Objectives	*Racism	1
Organizational Objectives	*Schools, Dental	1
Organizational Objectives	Schools, Medical	1
Organizational Objectives	Health Status	1
Organizational Objectives	Health Priorities	1
Organizational Objectives	Chronic Disease	1
Rural Population	Universities	1
Rural Population	Brazil	1
Rural Population	Health Equity	2
Rural Population	Rural Health Services	1
Rural Population	Community-Based Participatory Research/*ethics	1
Rural Population	Global Health	1
Rural Population	*Inservice Training	1
Rural Population	*Quality of Health Care	1
Rural Population	Urban Population	1
Rural Population	Insurance Claim Review	1
Rural Population	*Social Justice	1
Rural Population	Logistic Models	1
Rural Population	Health Status Disparities	1
Rural Population	Registries	1
Rural Population	*Global Health	1
Rural Population	*Developing Countries	1
Rural Population	*Sex Factors	1
Rural Population	*Rural Health Services	1
Rural Population	Contracts	1
Rural Population	Middle Aged	2
Rural Population	*Maternal-Child Health Services	1
Rural Population	*Health Equity	3
Rural Population	Social Class	1
Rural Population	Follow-Up Studies	1
Rural Population	*Healthcare Disparities	1
Rural Population	Poverty	1
Rural Population	Adult	3
Rural Population	*Community Participation	1
Rural Population	*Photography	1
Rural Population	Maternal-Child Health Services/economics/*standards	1
Rural Population	Health Promotion/*methods	1
Rural Population	Health Services Research	1
Rural Population	Disabled Persons/*rehabilitation	1
Rural Population	*Contract Services	1
Rural Population	Surveys and Questionnaires	1
Rural Population	Disability Evaluation	1
Rural Population	Delivery of Health Care	1
Rural Population	Ethics, Research	1
Rural Population	*Medically Underserved Area	1
Rural Population	Educational Status	2
Rural Population	Infant, Newborn	1
Rural Population	Male	3
Rural Population	Incidence	1
Rural Population	*Students, Public Health	1
Rural Population	Pakistan	1
Rural Population	*Health Services Accessibility	1
Rural Population	China/epidemiology	1
Rural Population	Prospective Studies	1
Rural Population	Prevalence	1
Rural Population	Rural Health Services/economics/*standards	1
Rural Population	Health Expenditures	1
Rural Population	Humans	5
Rural Population	Odds Ratio	1
Rural Population	Proportional Hazards Models	1
Rural Population	Uganda	1
Rural Population	Health Facilities/*standards/statistics & numerical data	1
Rural Population	Life Style	1
Rural Population	Cross-Sectional Studies	2
Rural Population	Female	3
Rural Population	Pregnancy	2
Rural Population	Vulnerable Populations	1
Rural Population	Aged	1
Racism	Health Equity	1
Racism	Knowledge	1
Racism	Social Determinants of Health/*ethnology	2
Racism	Chronic Disease/epidemiology	1
Racism	Life Style/ethnology	1
Racism	Health Knowledge, Attitudes, Practice	1
Racism	Self Concept	1
Racism	Policy Making	1
Racism	Patient Education as Topic/*economics	1
Racism	Health Equity/*ethics	1
Racism	United States/epidemiology	2
Racism	Patient Participation	1
Racism	Male	1
Racism	Capacity Building	1
Racism	SARS-CoV-2	2
Racism	Betacoronavirus	2
Racism	Poverty	1
Racism	Social Determinants of Health/*ethics	1
Racism	Pneumonia, Viral/*epidemiology	2
Racism	Sexual Behavior	1
Racism	*Health Services Research	1
Racism	Health Promotion	1
Racism	*Community Participation	1
Racism	Surveys and Questionnaires	1
Racism	Health Equity/*organization & administration/standards	2
Racism	COVID-19	2
Racism	Emigration and Immigration	1
Racism	Educational Status	1
Racism	*Health Status Disparities	1
Racism	Health Promotion/*organization & administration/standards	1
Racism	Ethnic Groups	1
Racism	Continental Population Groups	1
Racism	*Feminism	1
Racism	*Wounds and Injuries	1
Racism	Humans	4
Racism	*Politics	1
Racism	Health Status Disparities	1
Racism	Life Expectancy/*ethnology/*trends	1
Racism	Pandemics	2
Racism	Female	1
*Health Workforce/statistics & numerical data/trends	Quality Improvement	1
*Health Workforce/statistics & numerical data/trends	*Cultural Diversity	1
*Health Workforce/statistics & numerical data/trends	Internal Medicine/*education	1
*Health Workforce/statistics & numerical data/trends	Humans	1
*Health Workforce/statistics & numerical data/trends	Sex Factors	1
*Health Workforce/statistics & numerical data/trends	United States	1
*Health Workforce/statistics & numerical data/trends	Health Equity/standards	1
*Health Workforce/statistics & numerical data/trends	Schools, Medical/organization & administration	1
*Health Workforce/statistics & numerical data/trends	Adult	1
*Health Workforce/statistics & numerical data/trends	Female	1
*Health Workforce/statistics & numerical data/trends	*Ethnic Groups	1
*Health Workforce/statistics & numerical data/trends	*Faculty, Medical/statistics & numerical data/trends	1
*Health Workforce/statistics & numerical data/trends	Male	1
*Health Workforce/statistics & numerical data/trends	Cross-Sectional Studies	1
Healthcare Disparities/*legislation & jurisprudence	Community Participation/methods	1
Healthcare Disparities/*legislation & jurisprudence	Education, Medical	1
Healthcare Disparities/*legislation & jurisprudence	Patient Care Team/organization & administration	1
Healthcare Disparities/*legislation & jurisprudence	Time	1
Healthcare Disparities/*legislation & jurisprudence	Humans	1
Healthcare Disparities/*legislation & jurisprudence	Interdisciplinary Placement/*methods	1
Healthcare Disparities/*legislation & jurisprudence	United States	1
Healthcare Disparities/*legislation & jurisprudence	Leadership	1
Healthcare Disparities/*legislation & jurisprudence	Puerto Rico	1
Healthcare Disparities/*legislation & jurisprudence	Health Equity/ethics	1
Healthcare Disparities/*legislation & jurisprudence	Public Health/*ethics/standards	1
Cardiovascular Diseases/epidemiology/immunology/metabolism/psychology	Stress, Physiological/*immunology	1
Cardiovascular Diseases/epidemiology/immunology/metabolism/psychology	Sympathetic Nervous System/immunology/physiology	1
Cardiovascular Diseases/epidemiology/immunology/metabolism/psychology	Gene Expression Regulation/genetics/immunology/physiology	1
Cardiovascular Diseases/epidemiology/immunology/metabolism/psychology	*Health Equity	1
Cardiovascular Diseases/epidemiology/immunology/metabolism/psychology	Humans	1
Cardiovascular Diseases/epidemiology/immunology/metabolism/psychology	COVID-19/*epidemiology/immunology/metabolism/psychology	1
Cardiovascular Diseases/epidemiology/immunology/metabolism/psychology	Risk Factors	1
Cardiovascular Diseases/epidemiology/immunology/metabolism/psychology	Hypothalamo-Hypophyseal System/immunology/physiology	1
Cardiovascular Diseases/epidemiology/immunology/metabolism/psychology	*Racism/psychology	1
Cardiovascular Diseases/epidemiology/immunology/metabolism/psychology	Health Promotion/*methods	1
Patient Safety	Risk	1
Patient Safety	Health Equity	1
Patient Safety	Resource Allocation	1
Patient Safety	Pneumonia, Viral/*prevention & control/transmission	1
Patient Safety	Coronavirus Infections/*prevention & control/transmission	1
Patient Safety	Communicable Disease Control	1
Patient Safety	Humans	1
Patient Safety	*Health Services Accessibility	1
Patient Safety	COVID-19	1
Patient Safety	Health Care Rationing	1
Patient Safety	Minority Groups	1
Patient Safety	Healthcare Disparities	1
Patient Safety	Cultural Characteristics	1
Patient Safety	Betacoronavirus	1
Patient Safety	*Health Status Disparities	1
Patient Safety	Patient Education as Topic	1
Patient Safety	SARS-CoV-2	1
Patient Safety	Pandemics/*prevention & control	1
Patient Safety	Organ Transplantation/*ethics/standards/*trends	1
*Capacity Building	*Delivery of Health Care	1
*Capacity Building	Universities	1
*Capacity Building	Hospitals, Teaching	1
*Capacity Building	Faculty, Medical/education	1
*Capacity Building	Schools, Medical/*ethics	1
*Capacity Building	Cooperative Behavior	1
*Capacity Building	*Health Equity	1
*Capacity Building	Humans	1
*Capacity Building	Workforce	1
*Capacity Building	United States	1
*Capacity Building	*Social Justice	1
*Capacity Building	Uganda	1
*Capacity Building	*International Cooperation	1
*Capacity Building	Staff Development	1
*Capacity Building	Health Resources	1
*Capacity Building	Education, Medical/*ethics	1
*Air Pollutants	Health Promotion/methods	1
*Air Pollutants	Sustainable Development	1
*Air Pollutants	Healthcare Disparities	1
*Air Pollutants	Public Health	1
*Air Pollutants	*Health Equity	1
*Air Pollutants	Humans	1
*Air Pollutants	*Climate Change	1
*Air Pollutants	United Kingdom	1
*Air Pollutants	Health Policy	1
*Air Pollutants	Female	1
*Air Pollutants	Social Determinants of Health	1
*Air Pollutants	Male	1
Internship and Residency/statistics & numerical data	Leadership	1
Internship and Residency/statistics & numerical data	Health Equity	1
Internship and Residency/statistics & numerical data	Surveys and Questionnaires/statistics & numerical data	1
Internship and Residency/statistics & numerical data	Problem-Based Learning/methods	1
Internship and Residency/statistics & numerical data	Healthcare Disparities/*ethnology/statistics & numerical data	1
Internship and Residency/statistics & numerical data	Humans	1
Internship and Residency/statistics & numerical data	Consciousness/ethics	1
Internship and Residency/statistics & numerical data	Racism/*prevention & control/psychology	1
Internship and Residency/statistics & numerical data	Education, Medical/*methods	1
Internship and Residency/statistics & numerical data	Travel/*psychology	1
Internship and Residency/statistics & numerical data	Courage	1
Internship and Residency/statistics & numerical data	Outcome Assessment, Health Care	1
Internship and Residency/statistics & numerical data	Faculty/education/statistics & numerical data	1
Social Marginalization	*Pneumonia, Viral/epidemiology/prevention & control	1
Social Marginalization	Social Justice	1
Social Marginalization	*Cardiovascular Diseases/epidemiology/prevention & control	1
Social Marginalization	Health Equity/*organization & administration	1
Social Marginalization	Humans	1
Social Marginalization	SARS-CoV-2	1
Social Marginalization	COVID-19	1
Social Marginalization	United States	1
Social Marginalization	Betacoronavirus	1
Social Marginalization	Needs Assessment	1
Social Marginalization	*Coronavirus Infections/epidemiology/prevention & control	1
Social Marginalization	*Pandemics/prevention & control	1
Education, Medical, Graduate/*methods	Cultural Diversity	1
Education, Medical, Graduate/*methods	Curriculum	1
Education, Medical, Graduate/*methods	Education, Medical, Undergraduate/*methods	1
Education, Medical, Graduate/*methods	Racism/*ethnology/statistics & numerical data	1
Education, Medical, Graduate/*methods	Needs Assessment	1
Education, Medical, Graduate/*methods	*Health Equity	2
Education, Medical, Graduate/*methods	Humans	2
Education, Medical, Graduate/*methods	Gastroenterology/*education	1
Education, Medical, Graduate/*methods	United States	1
Education, Medical, Graduate/*methods	Career Choice	1
Education, Medical, Graduate/*methods	Female	1
Education, Medical, Graduate/*methods	Narration	1
Education, Medical, Graduate/*methods	Asian Americans/*statistics & numerical data	1
Education, Medical, Graduate/*methods	Male	1
Education, Medical, Graduate/*methods	Fellowships and Scholarships/*methods	1
Education, Medical, Graduate/*methods	Teaching Rounds	1
Education, Medical, Graduate/*methods	*Quality Improvement	1
Health Occupations	*Cultural Diversity	1
Health Occupations	Social Justice	1
Health Occupations	Humans	1
Health Occupations	Health Equity	1
Health Occupations	*Teaching	1
Health Occupations	*Curriculum	1
Health Occupations	Female	1
Health Occupations	Pregnancy	1
Health Occupations	Attitude of Health Personnel	1
Health Occupations	*Preceptorship	1
Health Occupations	Midwifery/*education	1
Health Occupations	*Problem-Based Learning	1
African Americans/*psychology	Racism/*prevention & control/psychology	1
African Americans/*psychology	Health Equity	1
African Americans/*psychology	Career Mobility	1
African Americans/*psychology	Humans	1
African Americans/*psychology	*Research Personnel/education/psychology	1
African Americans/*psychology	*Cooperative Behavior	1
African Americans/*psychology	Virginia	1
African Americans/*psychology	Minority Groups/*psychology	1
African Americans/*psychology	United States	1
African Americans/*psychology	Mentoring	1
African Americans/*psychology	European Continental Ancestry Group/*psychology	1
African Americans/*psychology	National Institutes of Health (U.S.)	1
African Americans/*psychology	Universities/*organization & administration	1
*Residence Characteristics	Health Equity	1
*Residence Characteristics	Water Microbiology	1
*Residence Characteristics	*Public Health/education	1
*Residence Characteristics	Needs Assessment	1
*Residence Characteristics	Age Factors	1
*Residence Characteristics	Water Supply	1
*Residence Characteristics	*Water Pollution	1
*Residence Characteristics	*Physicians	1
*Residence Characteristics	*Cultural Diversity	1
*Residence Characteristics	Male	1
*Residence Characteristics	*Environmental Health/education	1
*Residence Characteristics	Middle Aged	1
*Residence Characteristics	Curriculum	1
*Residence Characteristics	Patient Preference/ethnology/statistics & numerical data	1
*Residence Characteristics	Water	1
*Residence Characteristics	Adult	1
*Residence Characteristics	*Health Services for Persons with Disabilities/standards/statistics & numerical data	1
*Residence Characteristics	Australia/epidemiology	1
*Residence Characteristics	Surveys and Questionnaires	1
*Residence Characteristics	*Disabled Persons/psychology/rehabilitation/statistics & numerical data	1
*Residence Characteristics	*Health Services Accessibility/standards/statistics & numerical data	1
*Residence Characteristics	*Communication Barriers	1
*Residence Characteristics	*Consumer Health Information	1
*Residence Characteristics	Water Quality	1
*Residence Characteristics	Water Pollutants, Chemical	1
*Residence Characteristics	Access to Information	1
*Residence Characteristics	Education, Medical	1
*Residence Characteristics	Humans	2
*Residence Characteristics	*Professional Role	1
*Residence Characteristics	Female	1
*Residence Characteristics	Health Equity/standards/statistics & numerical data	1
*Residence Characteristics	Aged	1
Depressive Disorder/psychology/therapy	Leadership	1
Depressive Disorder/psychology/therapy	Health Equity/*organization & administration	1
Depressive Disorder/psychology/therapy	Culturally Competent Care/organization & administration	1
Depressive Disorder/psychology/therapy	Quality of Life/psychology	1
Depressive Disorder/psychology/therapy	Primary Health Care/organization & administration	1
Depressive Disorder/psychology/therapy	Health Services Accessibility/organization & administration	1
Depressive Disorder/psychology/therapy	Humans	1
Depressive Disorder/psychology/therapy	United States	1
Depressive Disorder/psychology/therapy	Delivery of Health Care, Integrated/*organization & administration	1
Depressive Disorder/psychology/therapy	Adult	1
Depressive Disorder/psychology/therapy	Health Promotion/*organization & administration	1
Depressive Disorder/psychology/therapy	Mass Screening/organization & administration	1
Depressive Disorder/psychology/therapy	Mental Disorders/psychology/*therapy	1
Academic Medical Centers/organization & administration	Stakeholder Participation/*psychology	1
Academic Medical Centers/organization & administration	Community-Based Participatory Research/*methods	1
Academic Medical Centers/organization & administration	Health Equity	1
Academic Medical Centers/organization & administration	Male	1
Academic Medical Centers/organization & administration	Communication	1
Academic Medical Centers/organization & administration	Trust/psychology	1
Academic Medical Centers/organization & administration	Curriculum	1
Academic Medical Centers/organization & administration	Humans	1
Academic Medical Centers/organization & administration	Community-Institutional Relations/*standards	1
Academic Medical Centers/organization & administration	Self Concept	1
Academic Medical Centers/organization & administration	Social Skills	1
Academic Medical Centers/organization & administration	Research Personnel/*education	1
Academic Medical Centers/organization & administration	Adult	1
Academic Medical Centers/organization & administration	Female	1
Academic Medical Centers/organization & administration	Middle Aged	1
Academic Medical Centers/organization & administration	Boston/epidemiology	1
Academic Medical Centers/organization & administration	Competency-Based Education/methods	1
Academic Medical Centers/organization & administration	Aged	1
Conservation of Natural Resources	Canada	1
Conservation of Natural Resources	*Global Health	2
Conservation of Natural Resources	Socioeconomic Factors	1
Conservation of Natural Resources	Social Norms	1
Conservation of Natural Resources	Health Services Needs and Demand	1
Conservation of Natural Resources	Internationality	1
Conservation of Natural Resources	Public Health	1
Conservation of Natural Resources	*Health Equity	2
Conservation of Natural Resources	Humans	2
Conservation of Natural Resources	Social Control, Formal	1
Conservation of Natural Resources	*Social Norms	1
Conservation of Natural Resources	*Health Policy	1
Conservation of Natural Resources	Goals	1
Conservation of Natural Resources	*Health Promotion	2
Conservation of Natural Resources	*Social Values	1
Conservation of Natural Resources	Politics	1
Conservation of Natural Resources	*Capitalism	1
Conservation of Natural Resources	*Health Status Disparities	1
Conservation of Natural Resources	United Nations	1
Smartphone	Precision Medicine/*methods/standards	1
Smartphone	Preventive Health Services/organization & administration	1
Smartphone	Social Media	1
Smartphone	Time Factors	1
Smartphone	Humans	1
Smartphone	Early Diagnosis	1
Smartphone	Health Equity/organization & administration	1
Smartphone	Observation/methods	1
Smartphone	Health Promotion/organization & administration	1
Education, Medical, Undergraduate/*methods	Cultural Diversity	1
Education, Medical, Undergraduate/*methods	Racism/*ethnology/statistics & numerical data	1
Education, Medical, Undergraduate/*methods	Needs Assessment	1
Education, Medical, Undergraduate/*methods	*Health Equity	1
Education, Medical, Undergraduate/*methods	Humans	1
Education, Medical, Undergraduate/*methods	United States	1
Education, Medical, Undergraduate/*methods	Career Choice	1
Education, Medical, Undergraduate/*methods	Female	1
Education, Medical, Undergraduate/*methods	Narration	1
Education, Medical, Undergraduate/*methods	Asian Americans/*statistics & numerical data	1
Education, Medical, Undergraduate/*methods	Male	1
National Health Programs	Canada	1
National Health Programs	Beverages/statistics & numerical data	1
National Health Programs	Socioeconomic Factors	1
National Health Programs	Chronic Disease/*prevention & control	1
National Health Programs	Nutrition Surveys	1
National Health Programs	*Public Health/methods/trends	1
National Health Programs	Schools	1
National Health Programs	Health Equity/*organization & administration	1
National Health Programs	Humans	2
National Health Programs	Health Equity	1
National Health Programs	*Government Programs	1
National Health Programs	Inositol/analogs & derivatives	1
National Health Programs	Health Policy	1
National Health Programs	Community Participation	1
National Health Programs	*Health Promotion/methods/organization & administration	1
National Health Programs	*Health Policy/economics/legislation & jurisprudence	1
National Health Programs	San Francisco	1
National Health Programs	*Health Services Research/methods/trends	1
Poverty	Universities	1
Poverty	Comprehensive Dental Care	1
Poverty	Health Education, Dental	1
Poverty	Health Status Disparities	1
Poverty	Public Health	1
Poverty	*Neglected Diseases	1
Poverty	*Child Welfare	1
Poverty	Diabetes Mellitus/*diagnosis	1
Poverty	Social Class	1
Poverty	Policy Making	1
Poverty	*Health Policy	1
Poverty	Income	2
Poverty	*Social Determinants of Health	1
Poverty	*Mass Screening	1
Poverty	Attitude to Health	1
Poverty	Primary Health Care/organization & administration	1
Poverty	*Research	1
Poverty	*Health Promotion	2
Poverty	Food Insecurity	1
Poverty	Cultural Competency	2
Poverty	Latin America	1
Poverty	Organizations	1
Poverty	Capacity Building/organization & administration	1
Poverty	Health Equity/*history	1
Poverty	*Dental Care for Aged	1
Poverty	Needs Assessment	1
Poverty	Senior Centers	1
Poverty	Health Resources	1
Poverty	Health Literacy	1
Poverty	Schools/*organization & administration/statistics & numerical data	1
Poverty	Pakistan	1
Poverty	Socioeconomic Factors	4
Poverty	Life Expectancy/*ethnology/*trends	1
Poverty	Female	4
Poverty	Health Education/organization & administration	1
Poverty	*Health Equity/economics	1
Poverty	Asian Americans/statistics & numerical data	1
Poverty	Middle Aged	1
Poverty	Health Equity	3
Poverty	Qualitative Research	1
Poverty	COVID-19/*epidemiology	1
Poverty	Global Health	1
Poverty	Food Services/*organization & administration/statistics & numerical data	1
Poverty	Health Equity/*statistics & numerical data	1
Poverty	Rwanda	1
Poverty	Health Equity/*ethics	2
Poverty	*Global Health	1
Poverty	*Cultural Diversity	1
Poverty	*Health Services	1
Poverty	Exercise/*physiology	1
Poverty	New York City	1
Poverty	*Health Equity	8
Poverty	SARS-CoV-2	2
Poverty	Community Participation	1
Poverty	Social Determinants of Health/*ethics	1
Poverty	Residence Characteristics	1
Poverty	Concept Formation	1
Poverty	Health Promotion	1
Poverty	*Child Health	1
Poverty	*Sedentary Behavior	1
Poverty	Accelerometry/statistics & numerical data	1
Poverty	Cooperative Behavior	2
Poverty	Health Equity/*organization & administration	1
Poverty	United States	5
Poverty	Primary Health Care/*methods	1
Poverty	*Health Status Disparities	2
Poverty	African Americans/statistics & numerical data	1
Poverty	Male	4
Poverty	Health Services Research/*ethics	1
Poverty	*Seasons	1
Poverty	*Health Services Accessibility	1
Poverty	Universal Health Insurance	1
Poverty	Referral and Consultation/*organization & administration	1
Poverty	Health Equity/organization & administration	1
Poverty	Contracts	1
Poverty	Health Facilities/*standards/statistics & numerical data	1
Poverty	Cross-Sectional Studies	1
Poverty	*Rural Population	1
Poverty	*Delphi Technique	1
Poverty	Pregnancy	2
Poverty	Social Support	1
Poverty	Aged	2
Poverty	*Social Welfare	1
Poverty	*Quality of Health Care	2
Poverty	*Vulnerable Populations	1
Poverty	United States Department of Agriculture	1
Poverty	Chronic Disease/epidemiology	1
Poverty	Health Knowledge, Attitudes, Practice	1
Poverty	Self Concept	1
Poverty	Urban Population	1
Poverty	Biomedical Technology	1
Poverty	Aged, 80 and over	1
Poverty	Ghana	1
Poverty	Hispanic Americans/statistics & numerical data	1
Poverty	*Universities	2
Poverty	*Income	1
Poverty	Program Evaluation	1
Poverty	*International Cooperation	1
Poverty	*Healthcare Disparities	2
Poverty	Cultural Characteristics	1
Poverty	Adult	1
Poverty	Child	3
Poverty	Schools	2
Poverty	Patient Acceptance of Health Care	1
Poverty	Maternal-Child Health Services/economics/*standards	1
Poverty	Hypertension/*diagnosis	1
Poverty	Obesity/*psychology	1
Poverty	Intellectual Property	1
Poverty	Health Services Accessibility	1
Poverty	Delivery of Health Care	1
Poverty	Consensus	1
Poverty	Educational Status	3
Poverty	International Educational Exchange/*history	1
Poverty	Indians, North American/statistics & numerical data	1
Poverty	Health Status	1
Poverty	Health Expenditures	1
Poverty	Health Services Accessibility/*organization & administration	1
Poverty	*Education/methods	1
Poverty	Food Supply	1
Poverty	Universal Health Insurance/organization & administration	1
Poverty	Global Health/*history	1
Poverty	Pandemics	2
Poverty	*Contract Services	1
Poverty	Obesity/*ethnology/*prevention & control	1
Poverty	Early Detection of Cancer	1
Poverty	Food Assistance/*organization & administration/statistics & numerical data	1
Poverty	Health Behavior	1
Poverty	Adolescent	1
Poverty	Chicago	1
Poverty	Life Style/ethnology	1
Poverty	Maternal Health/*history	1
Poverty	Health Promotion/*organization & administration	1
Poverty	Policy	1
Poverty	Health Occupations/education	1
Poverty	United Nations	1
Poverty	United Kingdom	1
Poverty	Screen Time	1
Poverty	Surveys and Questionnaires	1
Poverty	*Rural Health Services	1
Poverty	Workforce	1
Poverty	*Community-Institutional Relations	1
Poverty	*Schools, Public Health	1
Poverty	Outcome Assessment, Health Care	1
Poverty	Primary Health Care	1
Poverty	Ownership	1
Poverty	*Policy	1
Poverty	Health Occupations/*education	1
Poverty	Developing Countries	1
Poverty	Meals	1
Poverty	*Minority Groups	1
Poverty	European Continental Ancestry Group/statistics & numerical data	1
Poverty	COVID-19	1
Poverty	*Developing Countries	2
Poverty	Biomedical Research/*organization & administration	1
Poverty	Environment Design	1
Poverty	Social Determinants of Health	1
Poverty	United States/epidemiology	1
Poverty	Financing, Organized	1
Poverty	Infant Health/*history	1
Poverty	Rural Health Services/economics/*standards	1
Poverty	Humans	18
Poverty	Licensure	1
Poverty	Minority Groups	2
Poverty	Vulnerable Populations	3
Poverty	*Biomedical Research	1
Poverty	*Food Insecurity	1
Poverty	Research Support as Topic	1
Poverty	Cancer Care Facilities/*organization & administration	1
*Delivery of Health Care/organization & administration/standards	Continental Population Groups	1
*Delivery of Health Care/organization & administration/standards	*Community Dentistry/education/organization & administration	1
*Delivery of Health Care/organization & administration/standards	*Health Equity	1
*Delivery of Health Care/organization & administration/standards	Humans	1
*Delivery of Health Care/organization & administration/standards	*Dental Care/organization & administration/standards	1
*Delivery of Health Care/organization & administration/standards	Ethnic Groups	1
*Delivery of Health Care/organization & administration/standards	Education, Dental	1
Primary Prevention	*Logic	1
Primary Prevention	Health Impact Assessment/*methods	1
Primary Prevention	Healthcare Disparities	1
Primary Prevention	*Health Equity	1
Primary Prevention	Humans	1
Primary Prevention	Healthy Aging	1
Primary Prevention	Health Promotion/*methods	1
Primary Prevention	Aged	1
Primary Prevention	*Exercise	1
Universal Health Insurance	Concept Formation	1
Universal Health Insurance	Socioeconomic Factors	1
Universal Health Insurance	*Health Services	1
Universal Health Insurance	Vulnerable Populations	1
Universal Health Insurance	*Health Equity	1
Universal Health Insurance	Humans	1
Universal Health Insurance	Delivery of Health Care	1
Universal Health Insurance	*Research	1
Universal Health Insurance	*Healthcare Disparities	1
Universal Health Insurance	*Health Policy	1
Universal Health Insurance	*Health Promotion	1
Universal Health Insurance	Social Determinants of Health	1
Universal Health Insurance	Latin America	1
*Social Norms	Canada	1
*Social Norms	*Global Health	1
*Social Norms	Socioeconomic Factors	1
*Social Norms	Health Services Needs and Demand	1
*Social Norms	Public Health	1
*Social Norms	*Health Equity	1
*Social Norms	Humans	1
*Social Norms	Social Control, Formal	1
*Social Norms	*Health Policy	1
*Social Norms	Goals	1
*Social Norms	*Health Promotion	1
*Social Norms	*Social Values	1
*Social Norms	Politics	1
*Social Norms	*Capitalism	1
Child Behavior/psychology	Health Equity	1
Child Behavior/psychology	Parents/*psychology	1
Child Behavior/psychology	Adolescent	1
Child Behavior/psychology	Problem Behavior/*psychology	1
Child Behavior/psychology	Humans	1
Child Behavior/psychology	Infant	1
Child Behavior/psychology	Parenting	1
Child Behavior/psychology	Child	1
Child Behavior/psychology	Randomized Controlled Trials as Topic	1
Child Behavior/psychology	Europe/ethnology	1
Child Behavior/psychology	Child, Preschool	1
Child Behavior/psychology	Education, Nonprofessional/*methods	1
Follow-Up Studies	Health Equity	1
Follow-Up Studies	*Sex Factors	1
Follow-Up Studies	Urban Population	1
Follow-Up Studies	Insurance Claim Review	1
Follow-Up Studies	Logistic Models	1
Follow-Up Studies	Registries	1
Follow-Up Studies	Middle Aged	1
Follow-Up Studies	Incidence	1
Follow-Up Studies	Adult	1
Follow-Up Studies	Educational Status	1
Follow-Up Studies	Male	1
Follow-Up Studies	Aged	1
Follow-Up Studies	Prospective Studies	1
Follow-Up Studies	Prevalence	1
Follow-Up Studies	Proportional Hazards Models	1
Follow-Up Studies	Humans	1
Follow-Up Studies	Odds Ratio	1
Follow-Up Studies	Health Status Disparities	1
Follow-Up Studies	Life Style	1
Follow-Up Studies	Cross-Sectional Studies	1
Follow-Up Studies	Female	1
Follow-Up Studies	China/epidemiology	1
Parents/*education/*psychology	Infant	1
Parents/*education/*psychology	*Health Equity	1
Parents/*education/*psychology	Humans	1
Parents/*education/*psychology	Peanut Hypersensitivity/diagnosis	1
Parents/*education/*psychology	Anaphylaxis/etiology/therapy	1
Parents/*education/*psychology	Emergency Service, Hospital/*ethics	1
Parents/*education/*psychology	Male	1
Health Promotion/*methods/*standards	Health Equity/*standards	1
Health Promotion/*methods/*standards	Humans	1
Patient Care Team/organization & administration	Mental Health Services/*organization & administration	1
Patient Care Team/organization & administration	*Systems Integration	1
Patient Care Team/organization & administration	Young Adult	1
Patient Care Team/organization & administration	Qualitative Research	1
Patient Care Team/organization & administration	Personality	1
Patient Care Team/organization & administration	Leadership	1
Patient Care Team/organization & administration	Focus Groups	1
Patient Care Team/organization & administration	Adult	1
Patient Care Team/organization & administration	Puerto Rico	1
Patient Care Team/organization & administration	Health Equity/ethics	1
Patient Care Team/organization & administration	Community Participation/methods	1
Patient Care Team/organization & administration	Health Equity/*organization & administration	1
Patient Care Team/organization & administration	Interdisciplinary Placement/*methods	1
Patient Care Team/organization & administration	Social Work/*education/*organization & administration	1
Patient Care Team/organization & administration	United States	1
Patient Care Team/organization & administration	Safety-net Providers	1
Patient Care Team/organization & administration	Time	1
Patient Care Team/organization & administration	Male	1
Patient Care Team/organization & administration	Education, Medical	1
Patient Care Team/organization & administration	Professional Competence	1
Patient Care Team/organization & administration	Socioeconomic Factors	1
Patient Care Team/organization & administration	Humans	2
Patient Care Team/organization & administration	Primary Health Care/*organization & administration	1
[truncated: 19,952 more rows]
