# Supplementary material for: Connections and Biases in Health Equity and Culture Research: A Semantic Network Analysis
Source: Front Public Health. 2022 Mar 29;10:834172. doi: 10.3389/fpubh.2022.834172 (PMC9002348; doi:10.3389/fpubh.2022.834172)
Supplement: Supplementary file 1 [file Data_Sheet_1.ZIP › Supplementary_Materials/Supplementary_Document_7.txt]

Canada	Health Equity	1
Canada	Young Adult	1
Canada	Qualitative Research	2
Canada	Health Equity/*organization & administration/statistics & numerical data	1
Canada	Attitude to Death	1
Canada	*Pandemics	1
Canada	*COVID-19	1
Canada	*Health Policy	1
Canada	Policy	1
Canada	Vulnerable Populations/statistics & numerical data	2
Canada	Racism/*statistics & numerical data	1
Canada	Minority Groups/statistics & numerical data	1
Canada	Attitude to Health	1
Canada	Social Discrimination/*ethics/psychology	1
Canada	Australia	1
Canada	Indians, North American/*statistics & numerical data	1
Canada	Terminal Care/*organization & administration/psychology	1
Canada	Primary Health Care/*organization & administration/statistics & numerical data	1
Canada	Middle Aged	1
Canada	Vulnerable Populations/*statistics & numerical data	1
Canada	Palliative Care/*organization & administration/psychology	1
Canada	Homeless Persons/*psychology	1
Canada	SARS-CoV-2	1
Canada	Primary Health Care/*standards/statistics & numerical data	1
Canada	Focus Groups	1
Canada	Adult	1
Canada	Social Justice	1
Canada	Ethics, Medical	1
Canada	Healthcare Disparities/*organization & administration/statistics & numerical data	1
Canada	Vulnerable Populations/*psychology/statistics & numerical data	1
Canada	Health Promotion/*methods	1
Canada	Capacity Building/*organization & administration	1
Canada	Research Design	1
Canada	*Organizational Innovation	1
Canada	Vulnerable Populations	2
Canada	Surveys and Questionnaires	1
Canada	Health Equity/*organization & administration	2
Canada	Health Services Accessibility/*standards	1
Canada	Violence/statistics & numerical data	1
Canada	Faculty, Medical	1
Canada	Male	2
Canada	Power, Psychological	1
Canada	Health Services, Indigenous/*organization & administration	1
Canada	*Internship and Residency	1
Canada	Primary Health Care/*statistics & numerical data	1
Canada	Morals	1
Canada	Health Equity/*standards/statistics & numerical data	1
Canada	*Mental Health	1
Canada	Humans	6
Canada	Physicians/*ethics/psychology	1
Canada	Housing/statistics & numerical data	1
Canada	Female	3
Canada	Stress, Psychological/*etiology	1
Canada	Health Equity/standards/statistics & numerical data	1
Canada	Aged	1
Value-Based Health Insurance	Prospective Payment System/economics/*organization & administration	1
Value-Based Health Insurance	United States	1
Value-Based Health Insurance	Rural Health Services/economics	1
Value-Based Health Insurance	COVID-19/epidemiology	1
Value-Based Health Insurance	Health Care Costs	1
Value-Based Health Insurance	Healthcare Disparities	1
Value-Based Health Insurance	Humans	1
Value-Based Health Insurance	Racism	1
Value-Based Health Insurance	Quality of Health Care/standards	1
Value-Based Health Insurance	Neoplasms/*radiotherapy	1
Value-Based Health Insurance	Medicare	1
Value-Based Health Insurance	Pain Management	1
Value-Based Health Insurance	Reimbursement, Incentive	1
Value-Based Health Insurance	Radiation Oncology/*economics	1
Value-Based Health Insurance	Palliative Care/economics	1
Value-Based Health Insurance	*Vulnerable Populations	1
Value-Based Health Insurance	Centers for Medicare and Medicaid Services, U.S.	1
Value-Based Health Insurance	Health Services Accessibility/economics	1
Value-Based Health Insurance	Health Equity/*economics/standards	1
Diabetes Mellitus/*diagnosis	Oral Health	1
Diabetes Mellitus/*diagnosis	Comprehensive Dental Care	1
Diabetes Mellitus/*diagnosis	Health Behavior	1
Diabetes Mellitus/*diagnosis	Qualitative Research	1
Diabetes Mellitus/*diagnosis	Health Education, Dental	1
Diabetes Mellitus/*diagnosis	Middle Aged	1
Diabetes Mellitus/*diagnosis	Health Services Accessibility	1
Diabetes Mellitus/*diagnosis	Humans	1
Diabetes Mellitus/*diagnosis	Health Equity	1
Diabetes Mellitus/*diagnosis	*Dental Care for Aged	1
Diabetes Mellitus/*diagnosis	Primary Health Care	1
Diabetes Mellitus/*diagnosis	New York City	1
Diabetes Mellitus/*diagnosis	Poverty	1
Diabetes Mellitus/*diagnosis	Hypertension/*diagnosis	1
Diabetes Mellitus/*diagnosis	Vulnerable Populations	1
Diabetes Mellitus/*diagnosis	*Mass Screening	1
Diabetes Mellitus/*diagnosis	Patient Acceptance of Health Care	1
Diabetes Mellitus/*diagnosis	Health Status	1
Diabetes Mellitus/*diagnosis	Aged	1
Diabetes Mellitus/*diagnosis	Senior Centers	1
Diabetes Mellitus/*diagnosis	Attitude to Health	1
Insurance Coverage	Health Behavior	1
Insurance Coverage	Healthcare Disparities	1
Insurance Coverage	*Medicaid	1
Insurance Coverage	Dental Care	1
Insurance Coverage	Attitude to Health	1
Insurance Coverage	Middle Aged	1
Insurance Coverage	*Health Equity	1
Insurance Coverage	*Oral Health	1
Insurance Coverage	Social Stigma	1
Insurance Coverage	Reimbursement Mechanisms	1
Insurance Coverage	Health Promotion	1
Insurance Coverage	Mass Screening	1
Insurance Coverage	Patient Protection and Affordable Care Act	1
Insurance Coverage	Health Services Accessibility	1
Insurance Coverage	Medically Underserved Area	1
Insurance Coverage	United States	1
Insurance Coverage	Prejudice	1
Insurance Coverage	Ethnic Groups	1
Insurance Coverage	Feedback	1
Insurance Coverage	Models, Theoretical	1
Insurance Coverage	Humans	1
Insurance Coverage	Minority Groups	1
Insurance Coverage	Vulnerable Populations	1
Insurance Coverage	Aged	1
*Mass Screening	Oral Health	1
*Mass Screening	Comprehensive Dental Care	1
*Mass Screening	Health Behavior	1
*Mass Screening	Qualitative Research	1
*Mass Screening	Hypertension/*diagnosis	1
*Mass Screening	Health Education, Dental	1
*Mass Screening	Middle Aged	1
*Mass Screening	Health Services Accessibility	1
*Mass Screening	Humans	1
*Mass Screening	Health Equity	1
*Mass Screening	Primary Health Care	1
*Mass Screening	Patient Acceptance of Health Care	1
*Mass Screening	Poverty	1
*Mass Screening	*Dental Care for Aged	1
*Mass Screening	Vulnerable Populations	1
*Mass Screening	New York City	1
*Mass Screening	Senior Centers	1
*Mass Screening	Health Status	1
*Mass Screening	Aged	1
*Mass Screening	Attitude to Health	1
Delivery of Health Care/*organization & administration/standards	*Health Equity	1
Delivery of Health Care/*organization & administration/standards	Dental Auxiliaries/economics/education/statistics & numerical data	1
Delivery of Health Care/*organization & administration/standards	Vulnerable Populations	1
Delivery of Health Care/*organization & administration/standards	Indians, North American/*legislation & jurisprudence	1
Delivery of Health Care/*organization & administration/standards	Health Services Accessibility	1
Delivery of Health Care/*organization & administration/standards	Humans	1
Delivery of Health Care/*organization & administration/standards	Alaska	1
Delivery of Health Care/*organization & administration/standards	Health Services, Indigenous/legislation & jurisprudence/*organization & administration/standards	1
Delivery of Health Care/*organization & administration/standards	United States	1
Delivery of Health Care/*organization & administration/standards	*Oral Health	1
Delivery of Health Care/*organization & administration/standards	Workforce	1
*Diet	Socioeconomic Factors	1
*Diet	*Health Equity	1
*Diet	Humans	1
*Diet	Social Class	1
*Diet	Vulnerable Populations	1
Hospitalization	Delivery of Health Care/*organization & administration	1
Hospitalization	Quality of Health Care	1
Hospitalization	COVID-19/*epidemiology	1
Hospitalization	Middle Aged	1
Hospitalization	*Health Equity	1
Hospitalization	Humans	1
Hospitalization	*Health Services Accessibility	1
Hospitalization	SARS-CoV-2	1
Hospitalization	Vulnerable Populations	1
Hospitalization	Massachusetts/epidemiology	1
Hospitalization	*Communication Barriers	1
Hospitalization	Female	1
Hospitalization	Social Class	1
Hospitalization	Cultural Competency	1
Hospitalization	Male	1
Hospitalization	Professional-Patient Relations	1
Hospitalization	*Hispanic Americans	1
Hospitalization	Pandemics	1
Terminal Care/*organization & administration/psychology	Male	1
Terminal Care/*organization & administration/psychology	Qualitative Research	1
Terminal Care/*organization & administration/psychology	Attitude to Death	1
Terminal Care/*organization & administration/psychology	Middle Aged	1
Terminal Care/*organization & administration/psychology	Health Equity/*organization & administration	1
Terminal Care/*organization & administration/psychology	Humans	1
Terminal Care/*organization & administration/psychology	Palliative Care/*organization & administration/psychology	1
Terminal Care/*organization & administration/psychology	Homeless Persons/*psychology	1
Terminal Care/*organization & administration/psychology	Young Adult	1
Terminal Care/*organization & administration/psychology	Focus Groups	1
Terminal Care/*organization & administration/psychology	Adult	1
Terminal Care/*organization & administration/psychology	Female	1
Terminal Care/*organization & administration/psychology	Housing/statistics & numerical data	1
Terminal Care/*organization & administration/psychology	Aged	1
Terminal Care/*organization & administration/psychology	Vulnerable Populations/*psychology/statistics & numerical data	1
Terminal Care/*organization & administration/psychology	Attitude to Health	1
Government Programs	*Delivery of Health Care	1
Government Programs	Cultural Diversity	1
Government Programs	Vulnerable Populations	1
Government Programs	*Minority Groups	1
Government Programs	Humans	1
Government Programs	*Health Equity	1
Government Programs	*Continental Population Groups	1
Government Programs	Racism	1
Government Programs	Resource Allocation	1
Government Programs	*Healthcare Disparities	1
Government Programs	Health Workforce	1
Government Programs	*Ethnic Groups	1
Government Programs	Medical Assistance	1
Government Programs	Leadership	1
Government Programs	New Zealand	1
*Oral Health	Health Behavior	1
*Oral Health	Healthcare Disparities	1
*Oral Health	*Medicaid	1
*Oral Health	Dental Care	1
*Oral Health	Workforce	1
*Oral Health	Attitude to Health	1
*Oral Health	Middle Aged	1
*Oral Health	*Health Equity	2
*Oral Health	Health Services, Indigenous/legislation & jurisprudence/*organization & administration/standards	1
*Oral Health	Reimbursement Mechanisms	1
*Oral Health	Health Promotion	1
*Oral Health	Mass Screening	1
*Oral Health	Dental Auxiliaries/economics/education/statistics & numerical data	1
*Oral Health	Patient Protection and Affordable Care Act	1
*Oral Health	Social Stigma	1
*Oral Health	Health Services Accessibility	2
*Oral Health	Indians, North American/*legislation & jurisprudence	1
*Oral Health	Alaska	1
*Oral Health	Medically Underserved Area	1
*Oral Health	United States	2
*Oral Health	Prejudice	1
*Oral Health	Ethnic Groups	1
*Oral Health	Feedback	1
*Oral Health	Models, Theoretical	1
*Oral Health	Humans	2
*Oral Health	Minority Groups	1
*Oral Health	Vulnerable Populations	2
*Oral Health	Aged	1
Vulnerable Populations/*statistics & numerical data	Ontario	1
Vulnerable Populations/*statistics & numerical data	Delivery of Health Care/*statistics & numerical data	1
Vulnerable Populations/*statistics & numerical data	Health Equity/*statistics & numerical data	2
Vulnerable Populations/*statistics & numerical data	Social Problems/*statistics & numerical data	1
Vulnerable Populations/*statistics & numerical data	Poverty/statistics & numerical data	1
Vulnerable Populations/*statistics & numerical data	Child, Preschool	1
Vulnerable Populations/*statistics & numerical data	Australia	1
Vulnerable Populations/*statistics & numerical data	Postnatal Care/*standards	1
Vulnerable Populations/*statistics & numerical data	Homeless Persons/*statistics & numerical data	1
Vulnerable Populations/*statistics & numerical data	*Guidelines as Topic	1
Vulnerable Populations/*statistics & numerical data	Healthcare Disparities/*statistics & numerical data	1
Vulnerable Populations/*statistics & numerical data	Child	1
Vulnerable Populations/*statistics & numerical data	Focus Groups	1
Vulnerable Populations/*statistics & numerical data	Research Design	1
Vulnerable Populations/*statistics & numerical data	*Organizational Innovation	2
Vulnerable Populations/*statistics & numerical data	Surveys and Questionnaires	3
Vulnerable Populations/*statistics & numerical data	Health Equity/*organization & administration	1
Vulnerable Populations/*statistics & numerical data	Health Services Accessibility/*standards	2
Vulnerable Populations/*statistics & numerical data	Inventions/trends	1
Vulnerable Populations/*statistics & numerical data	Sweden	1
Vulnerable Populations/*statistics & numerical data	*World Health Organization	1
Vulnerable Populations/*statistics & numerical data	Maternal-Child Health Services/*organization & administration	1
Vulnerable Populations/*statistics & numerical data	Health Surveys	1
Vulnerable Populations/*statistics & numerical data	Primary Health Care/*statistics & numerical data	2
Vulnerable Populations/*statistics & numerical data	Infant	1
Vulnerable Populations/*statistics & numerical data	Humans	5
Vulnerable Populations/*statistics & numerical data	House Calls/*statistics & numerical data	1
Vulnerable Populations/*statistics & numerical data	Cross-Sectional Studies	1
Vulnerable Populations/*statistics & numerical data	Female	1
Vulnerable Populations/*statistics & numerical data	Health Equity/standards/statistics & numerical data	2
Vulnerable Populations/*statistics & numerical data	Social Work/*statistics & numerical data	1
Vulnerable Populations/*statistics & numerical data	Child Health/*statistics & numerical data	1
Betacoronavirus	Practice Guidelines as Topic	1
Betacoronavirus	Socioeconomic Factors	1
Betacoronavirus	Health Care Rationing/*ethics	1
Betacoronavirus	*Vulnerable Populations	1
Betacoronavirus	Global Health	1
Betacoronavirus	*Pandemics	1
Betacoronavirus	*Health Status Disparities	1
Betacoronavirus	Disaster Planning	1
Betacoronavirus	*Health Equity/economics/statistics & numerical data	1
Betacoronavirus	Social Conditions	1
Betacoronavirus	Triage/ethics	1
Betacoronavirus	Health Equity/*ethics	1
Betacoronavirus	Data Collection	1
Betacoronavirus	Coronavirus Infections/virology	1
Betacoronavirus	SARS-CoV-2	2
Betacoronavirus	Decision Making/*ethics	1
Betacoronavirus	*Financing, Personal	1
Betacoronavirus	*Healthcare Disparities	1
Betacoronavirus	China	1
Betacoronavirus	*Pneumonia, Viral/epidemiology	1
Betacoronavirus	Social Values	1
Betacoronavirus	Poverty	2
Betacoronavirus	Professional-Patient Relations	1
Betacoronavirus	Resuscitation Orders	1
Betacoronavirus	COVID-19	2
Betacoronavirus	*Ethics, Clinical	1
Betacoronavirus	*Coronavirus Infections/epidemiology	1
Betacoronavirus	*Health Services Needs and Demand	1
Betacoronavirus	Pneumonia, Viral/virology	1
Betacoronavirus	Humans	2
Betacoronavirus	Moral Obligations	1
Betacoronavirus	Vulnerable Populations	1
Betacoronavirus	Withholding Treatment/ethics	1
Betacoronavirus	Pandemics/*ethics	1
Betacoronavirus	Health Personnel/*ethics	1
Vulnerable Populations/*ethnology	Research Design	1
Vulnerable Populations/*ethnology	British Columbia/epidemiology	1
Vulnerable Populations/*ethnology	COVID-19 Vaccines/*administration & dosage	1
Vulnerable Populations/*ethnology	*Health Equity	2
Vulnerable Populations/*ethnology	Humans	2
Vulnerable Populations/*ethnology	*Health Services Accessibility	1
Vulnerable Populations/*ethnology	Public Health/*methods	1
Vulnerable Populations/*ethnology	*Healthcare Disparities	1
Vulnerable Populations/*ethnology	*Safety-net Providers	1
Vulnerable Populations/*ethnology	Health Services, Indigenous/*organization & administration	1
Vulnerable Populations/*ethnology	COVID-19/*prevention & control	1
Rare Diseases/*drug therapy	*Health Services Accessibility	1
Rare Diseases/*drug therapy	*Human Rights	1
Rare Diseases/*drug therapy	*Health Equity	1
Rare Diseases/*drug therapy	Humans	1
Rare Diseases/*drug therapy	Orphan Drug Production/*legislation & jurisprudence	1
Rare Diseases/*drug therapy	Vulnerable Populations/legislation & jurisprudence	1
Rare Diseases/*drug therapy	Computer Simulation	1
Rare Diseases/*drug therapy	*Therapies, Investigational	1
Rare Diseases/*drug therapy	Public Health/ethics/legislation & jurisprudence	1
*Health Promotion	Adolescent	1
*Health Promotion	*Health Policy	1
*Health Promotion	Australia	1
*Health Promotion	*Health Services	1
*Health Promotion	*Mental Health	1
*Health Promotion	Program Evaluation	1
*Health Promotion	*Health Equity	2
*Health Promotion	*Research	1
*Health Promotion	*Healthcare Disparities	1
*Health Promotion	Poverty	1
*Health Promotion	Child	1
*Health Promotion	Concept Formation	1
*Health Promotion	Delivery of Health Care	1
*Health Promotion	Universal Health Insurance	1
*Health Promotion	Social Determinants of Health	2
*Health Promotion	Latin America	1
*Health Promotion	Psychology, Adolescent	1
*Health Promotion	Socioeconomic Factors	1
*Health Promotion	Humans	2
*Health Promotion	Psychology, Child	1
*Health Promotion	Vulnerable Populations	2
*Health Promotion	Parenting/psychology	1
*Health Promotion	Child Welfare	1
*Shared Medical Appointments	*Health Equity	1
*Shared Medical Appointments	Humans	1
*Shared Medical Appointments	Vulnerable Populations	1
Mental Disorders	*Health Equity	1
Mental Disorders	*Mental Health Services	1
Mental Disorders	Health Services Accessibility	1
Mental Disorders	Humans	1
Mental Disorders	History, 19th Century	1
Mental Disorders	Psychiatry/*education	1
Mental Disorders	Vulnerable Populations	1
Mental Disorders	History, 20th Century	1
Physician Assistants/*education/*psychology	Age Factors	1
Physician Assistants/*education/*psychology	Health Equity/*organization & administration	1
Physician Assistants/*education/*psychology	*Homeless Persons	1
Physician Assistants/*education/*psychology	Surveys and Questionnaires	1
Physician Assistants/*education/*psychology	Patient Advocacy	1
Physician Assistants/*education/*psychology	Problem-Based Learning	1
Physician Assistants/*education/*psychology	Curriculum	1
Physician Assistants/*education/*psychology	Humans	1
Physician Assistants/*education/*psychology	Young Adult	1
Physician Assistants/*education/*psychology	Safety	1
Physician Assistants/*education/*psychology	Adult	1
Physician Assistants/*education/*psychology	Female	1
Physician Assistants/*education/*psychology	Needs Assessment	1
Physician Assistants/*education/*psychology	Vulnerable Populations	1
Physician Assistants/*education/*psychology	Male	1
Physician Assistants/*education/*psychology	*Attitude of Health Personnel	1
Physician Assistants/*education/*psychology	Cross-Sectional Studies	1
*Prisoners	Health Equity	1
*Prisoners	Qualitative Research	1
*Prisoners	HIV Infections/*psychology	1
*Prisoners	Humans	1
*Prisoners	Vulnerable Populations/*psychology	1
*Prisoners	Female	1
*Prisoners	*Health Status Disparities	1
*Prisoners	Alabama	1
Alaska	*Health Equity	1
Alaska	Dental Auxiliaries/economics/education/statistics & numerical data	1
Alaska	Vulnerable Populations	1
Alaska	Indians, North American/*legislation & jurisprudence	1
Alaska	Health Services Accessibility	1
Alaska	Humans	1
Alaska	Health Services, Indigenous/legislation & jurisprudence/*organization & administration/standards	1
Alaska	United States	1
Alaska	Workforce	1
Delivery of Health Care	*Health Services	1
Delivery of Health Care	Ontario	1
Delivery of Health Care	*Vulnerable Populations	2
Delivery of Health Care	Healthcare Disparities	2
Delivery of Health Care	*Health Policy	2
Delivery of Health Care	*Mental Health Services	1
Delivery of Health Care	Middle Aged	1
Delivery of Health Care	*Health Equity	3
Delivery of Health Care	*Research	1
Delivery of Health Care	*Healthcare Disparities	1
Delivery of Health Care	Poverty	1
Delivery of Health Care	Adult	1
Delivery of Health Care	Concept Formation	1
Delivery of Health Care	Evidence-Based Practice	1
Delivery of Health Care	Female	1
Delivery of Health Care	Surveys and Questionnaires	1
Delivery of Health Care	*Homeless Persons	1
Delivery of Health Care	Universal Health Insurance	1
Delivery of Health Care	*Decision Support Techniques	1
Delivery of Health Care	Social Determinants of Health	1
Delivery of Health Care	Male	1
Delivery of Health Care	*Practice Guidelines as Topic	1
Delivery of Health Care	Latin America	1
Delivery of Health Care	Socioeconomic Factors	1
Delivery of Health Care	Humans	3
Delivery of Health Care	Vulnerable Populations	1
Delivery of Health Care	Health Plan Implementation/*methods	1
Volunteers	Mental Health	1
Volunteers	Institutionalization	1
Volunteers	Vulnerable Populations	1
Volunteers	India	1
Volunteers	*Health Equity	1
Volunteers	Humans	1
Volunteers	Rivers	1
Volunteers	*Disasters	1
Volunteers	Relief Work/ethics	1
Volunteers	Poverty	1
Volunteers	Public Health/*ethics	1
Volunteers	*Floods	1
Volunteers	Disabled Persons	1
Volunteers	Chronic Disease	1
Feedback	Health Behavior	1
Feedback	Healthcare Disparities	1
Feedback	*Medicaid	1
Feedback	Dental Care	1
Feedback	Attitude to Health	1
Feedback	Middle Aged	1
Feedback	*Health Equity	1
Feedback	Social Stigma	1
Feedback	Reimbursement Mechanisms	1
Feedback	Health Promotion	1
Feedback	Mass Screening	1
Feedback	Patient Protection and Affordable Care Act	1
Feedback	Health Services Accessibility	1
Feedback	Medically Underserved Area	1
Feedback	United States	1
Feedback	Prejudice	1
Feedback	Ethnic Groups	1
Feedback	Models, Theoretical	1
Feedback	Humans	1
Feedback	Minority Groups	1
Feedback	Vulnerable Populations	1
Feedback	Aged	1
Vesicovaginal Fistula/*prevention & control	*Sustainable Development	1
Vesicovaginal Fistula/*prevention & control	Vulnerable Populations	1
Vesicovaginal Fistula/*prevention & control	Humans	1
Vesicovaginal Fistula/*prevention & control	Social Justice	1
Vesicovaginal Fistula/*prevention & control	Health Equity/*standards	1
Vesicovaginal Fistula/*prevention & control	Goals	1
Vesicovaginal Fistula/*prevention & control	Female	1
Vesicovaginal Fistula/*prevention & control	Women's Rights	1
Vesicovaginal Fistula/*prevention & control	Pregnancy	1
Vesicovaginal Fistula/*prevention & control	United Nations	1
COVID-19/epidemiology	United States	1
COVID-19/epidemiology	Rural Health Services/economics	1
COVID-19/epidemiology	Pain Management	1
COVID-19/epidemiology	Health Care Costs	1
COVID-19/epidemiology	Healthcare Disparities	1
COVID-19/epidemiology	Humans	1
COVID-19/epidemiology	Racism	1
COVID-19/epidemiology	Quality of Health Care/standards	1
COVID-19/epidemiology	Neoplasms/*radiotherapy	1
COVID-19/epidemiology	Medicare	1
COVID-19/epidemiology	Prospective Payment System/economics/*organization & administration	1
COVID-19/epidemiology	Reimbursement, Incentive	1
COVID-19/epidemiology	Radiation Oncology/*economics	1
COVID-19/epidemiology	Palliative Care/economics	1
COVID-19/epidemiology	*Vulnerable Populations	1
COVID-19/epidemiology	Centers for Medicare and Medicaid Services, U.S.	1
COVID-19/epidemiology	Health Services Accessibility/economics	1
COVID-19/epidemiology	Health Equity/*economics/standards	1
Tuberculosis/*prevention & control	*Human Rights	1
Tuberculosis/*prevention & control	Qualitative Research	1
Tuberculosis/*prevention & control	*Vulnerable Populations	1
Tuberculosis/*prevention & control	Health Equity/*legislation & jurisprudence	1
Tuberculosis/*prevention & control	Humans	1
Tuberculosis/*prevention & control	Peru	1
Fellowships and Scholarships	*Congresses as Topic	1
Fellowships and Scholarships	Family Practice/economics/*organization & administration	1
Fellowships and Scholarships	*Health Equity	1
Fellowships and Scholarships	Humans	1
Fellowships and Scholarships	Oregon	1
Fellowships and Scholarships	Leadership	1
Fellowships and Scholarships	Vulnerable Populations	1
Fellowships and Scholarships	Social Determinants of Health	1
Fellowships and Scholarships	Foundations	1
Fellowships and Scholarships	Primary Health Care/economics/*organization & administration	1
*Oceans and Seas	*Islands	1
*Oceans and Seas	Health Equity	1
*Oceans and Seas	Population Dynamics	1
*Oceans and Seas	*Emigrants and Immigrants	1
*Oceans and Seas	*Delivery of Health Care/ethics	1
*Oceans and Seas	Humans	1
*Oceans and Seas	*Climate Change	1
*Oceans and Seas	Culture	1
*Oceans and Seas	Public Health/ethics	1
*Oceans and Seas	*Emigration and Immigration	1
*Oceans and Seas	Micronesia	1
*Oceans and Seas	Vulnerable Populations	1
*Oceans and Seas	Social Responsibility	1
*Oceans and Seas	New Zealand	1
*Oceans and Seas	*Physicians	1
Gynecology/standards	Medical Oncology/standards	1
Gynecology/standards	Evidence-Based Practice	1
Gynecology/standards	Vulnerable Populations	1
Gynecology/standards	*Health Equity	1
Gynecology/standards	Humans	1
Gynecology/standards	United States	1
Gynecology/standards	*Healthcare Disparities	1
Gynecology/standards	Female	1
Gynecology/standards	Genital Neoplasms, Female/*therapy	1
Public Health/*methods	Research Design	1
Public Health/*methods	British Columbia/epidemiology	1
Public Health/*methods	*Health Equity	1
Public Health/*methods	Humans	1
Public Health/*methods	*Healthcare Disparities	1
Public Health/*methods	Health Services, Indigenous/*organization & administration	1
Psychology, Child	Australia	1
Psychology, Child	Psychology, Adolescent	1
Psychology, Child	Adolescent	1
Psychology, Child	*Mental Health	1
Psychology, Child	Program Evaluation	1
Psychology, Child	*Health Equity	1
Psychology, Child	Humans	1
Psychology, Child	Vulnerable Populations	1
Psychology, Child	Child	1
Psychology, Child	Parenting/psychology	1
Psychology, Child	Social Determinants of Health	1
Psychology, Child	Child Welfare	1
COVID-19/*epidemiology/*therapy	Humans	1
COVID-19/*epidemiology/*therapy	Quarantine/*standards	1
COVID-19/*epidemiology/*therapy	Health Equity/*statistics & numerical data	1
COVID-19/*epidemiology/*therapy	*Health Policy	1
COVID-19/*epidemiology/*therapy	Pandemics	1
COVID-19/*epidemiology/*therapy	Vulnerable Populations	1
COVID-19/*epidemiology/*therapy	*Health Status Disparities	1
COVID-19/*epidemiology/*therapy	Public Health/*standards	1
*Social Class	Mass Screening/organization & administration/*statistics & numerical data	1
*Social Class	Grounded Theory	1
*Social Class	*Poverty	1
*Social Class	*Health Equity	1
*Social Class	Humans	1
*Social Class	Culture	1
*Social Class	Health Status Disparities	1
*Social Class	*Healthcare Disparities	1
*Social Class	Female	1
*Social Class	Vulnerable Populations	1
*Social Class	Patient Acceptance of Health Care	1
*Social Class	Early Detection of Cancer	1
*Social Class	*Attitude of Health Personnel	1
*Social Class	Uterine Cervical Neoplasms/*diagnosis/prevention & control	1
Health Policy/*legislation & jurisprudence	Cultural Diversity	1
Health Policy/*legislation & jurisprudence	Racism/prevention & control	1
Health Policy/*legislation & jurisprudence	Humans	1
Health Policy/*legislation & jurisprudence	Health Equity/*legislation & jurisprudence	1
Health Policy/*legislation & jurisprudence	United States	1
Health Policy/*legislation & jurisprudence	Healthcare Disparities/legislation & jurisprudence	1
Health Policy/*legislation & jurisprudence	Vulnerable Populations/legislation & jurisprudence	1
Concept Formation	Socioeconomic Factors	1
Concept Formation	*Health Services	1
Concept Formation	Vulnerable Populations	1
Concept Formation	*Health Equity	1
Concept Formation	Humans	1
Concept Formation	*Research	1
Concept Formation	Universal Health Insurance	1
Concept Formation	*Healthcare Disparities	1
Concept Formation	*Health Policy	1
Concept Formation	Social Determinants of Health	1
Concept Formation	Poverty	1
Concept Formation	Latin America	1
Physicians/*supply & distribution	Brazil	1
Physicians/*supply & distribution	Government Programs/*organization & administration	1
Physicians/*supply & distribution	Health Equity	1
Physicians/*supply & distribution	Socioeconomic Factors	1
Physicians/*supply & distribution	*Vulnerable Populations	1
Physicians/*supply & distribution	Health Services Accessibility/organization & administration	1
Physicians/*supply & distribution	Humans	1
Physicians/*supply & distribution	Primary Health Care/*organization & administration	1
Physicians/*supply & distribution	Cross-Sectional Studies	1
Physicians/*supply & distribution	Health Workforce/*statistics & numerical data	1
Maternal-Child Health Services	*Global Health	1
Maternal-Child Health Services	World Health Organization	1
Maternal-Child Health Services	Socioeconomic Factors	1
Maternal-Child Health Services	*Health Equity	1
Maternal-Child Health Services	Humans	1
Maternal-Child Health Services	Child	1
Maternal-Child Health Services	Health Policy	1
Maternal-Child Health Services	Vulnerable Populations	1
Maternal-Child Health Services	*Health Status Disparities	1
Maternal-Child Health Services	Infant, Newborn	1
Maternal-Child Health Services	Developing Countries	1
Health Equity/*statistics & numerical data	Social Problems/*statistics & numerical data	1
Health Equity/*statistics & numerical data	Surveys and Questionnaires	1
Health Equity/*statistics & numerical data	Cross-Sectional Studies	1
Health Equity/*statistics & numerical data	Humans	3
Health Equity/*statistics & numerical data	Quarantine/*standards	1
Health Equity/*statistics & numerical data	*Guidelines as Topic	1
Health Equity/*statistics & numerical data	Delivery of Health Care/*statistics & numerical data	1
Health Equity/*statistics & numerical data	*World Health Organization	1
Health Equity/*statistics & numerical data	Homeless Persons/*statistics & numerical data	1
Health Equity/*statistics & numerical data	Focus Groups	1
Health Equity/*statistics & numerical data	Vulnerable Populations	1
Health Equity/*statistics & numerical data	*Health Status Disparities	1
Health Equity/*statistics & numerical data	Ontario	1
Health Equity/*statistics & numerical data	*Health Policy	1
Health Equity/*statistics & numerical data	Social Work/*statistics & numerical data	1
Health Equity/*statistics & numerical data	Public Health/*standards	1
Health Equity/*statistics & numerical data	Healthcare Disparities/*statistics & numerical data	1
Health Equity/*statistics & numerical data	Pandemics	1
Prospective Payment System/economics/*organization & administration	United States	1
Prospective Payment System/economics/*organization & administration	Rural Health Services/economics	1
Prospective Payment System/economics/*organization & administration	Health Care Costs	1
Prospective Payment System/economics/*organization & administration	Healthcare Disparities	1
Prospective Payment System/economics/*organization & administration	Humans	1
Prospective Payment System/economics/*organization & administration	Racism	1
Prospective Payment System/economics/*organization & administration	Quality of Health Care/standards	1
Prospective Payment System/economics/*organization & administration	Neoplasms/*radiotherapy	1
Prospective Payment System/economics/*organization & administration	Medicare	1
Prospective Payment System/economics/*organization & administration	Pain Management	1
Prospective Payment System/economics/*organization & administration	Reimbursement, Incentive	1
Prospective Payment System/economics/*organization & administration	Radiation Oncology/*economics	1
Prospective Payment System/economics/*organization & administration	Palliative Care/economics	1
Prospective Payment System/economics/*organization & administration	*Vulnerable Populations	1
Prospective Payment System/economics/*organization & administration	Centers for Medicare and Medicaid Services, U.S.	1
Prospective Payment System/economics/*organization & administration	Health Services Accessibility/economics	1
Prospective Payment System/economics/*organization & administration	Health Equity/*economics/standards	1
*Family Practice	*Physician-Patient Relations	1
*Family Practice	*Health Equity	1
*Family Practice	Humans	1
*Family Practice	Minnesota	1
*Family Practice	*Vulnerable Populations	1
Health Equity/*ethics	Practice Guidelines as Topic	1
Health Equity/*ethics	Health Care Rationing/*ethics	1
Health Equity/*ethics	*Vulnerable Populations	1
Health Equity/*ethics	India	1
Health Equity/*ethics	Public Health	1
Health Equity/*ethics	Disaster Planning	1
Health Equity/*ethics	Health Priorities/*ethics	1
Health Equity/*ethics	Income	1
Health Equity/*ethics	Triage/ethics	1
Health Equity/*ethics	*Decision Making	1
Health Equity/*ethics	Decision Making/*ethics	1
Health Equity/*ethics	Coronavirus Infections/virology	1
Health Equity/*ethics	SARS-CoV-2	1
Health Equity/*ethics	*Research	1
Health Equity/*ethics	Poverty	2
Health Equity/*ethics	*Community Participation	1
Health Equity/*ethics	Social Values	1
Health Equity/*ethics	Professional-Patient Relations	1
Health Equity/*ethics	Health Promotion	1
Health Equity/*ethics	Resuscitation Orders	1
Health Equity/*ethics	COVID-19	1
Health Equity/*ethics	*Ethics, Clinical	1
Health Equity/*ethics	Biomedical Research/*ethics	1
Health Equity/*ethics	Health Services Research/*ethics	1
Health Equity/*ethics	*Developing Countries	1
Health Equity/*ethics	*Health Services Needs and Demand	1
Health Equity/*ethics	Pneumonia, Viral/virology	1
Health Equity/*ethics	Humans	3
Health Equity/*ethics	Moral Obligations	1
Health Equity/*ethics	Vulnerable Populations	2
Health Equity/*ethics	Withholding Treatment/ethics	1
Health Equity/*ethics	Pandemics/*ethics	1
Health Equity/*ethics	Health Personnel/*ethics	1
*Minority Groups	Practice Guidelines as Topic	1
*Minority Groups	Health Equity	3
*Minority Groups	*Health Equity	1
*Minority Groups	*General Practice	1
*Minority Groups	*Vulnerable Populations	1
*Minority Groups	Healthcare Disparities	1
*Minority Groups	Informed Consent/*ethics/legislation & jurisprudence	1
*Minority Groups	Racism	1
*Minority Groups	Health Literacy	1
*Minority Groups	Cultural Diversity	1
*Minority Groups	Physician-Patient Relations	1
*Minority Groups	*Continental Population Groups	1
*Minority Groups	Community Participation	1
*Minority Groups	Research/*organization & administration/standards	1
*Minority Groups	*Ethnic Groups	2
*Minority Groups	Medical Assistance	1
*Minority Groups	*Research Subjects	1
*Minority Groups	Congresses as Topic	1
*Minority Groups	Denmark	1
*Minority Groups	Delivery of Health Care/*ethnology	1
*Minority Groups	Education, Medical, Continuing	1
*Minority Groups	Ethics, Research	1
*Minority Groups	United States	1
*Minority Groups	Health Workforce	1
*Minority Groups	*Health Status Disparities	1
*Minority Groups	New Zealand	1
*Minority Groups	Refugees	1
*Minority Groups	*Delivery of Health Care	1
*Minority Groups	Leadership	1
*Minority Groups	*Health Services Accessibility	1
*Minority Groups	Human Experimentation/ethics/legislation & jurisprudence	1
*Minority Groups	Socioeconomic Factors	1
*Minority Groups	Humans	4
*Minority Groups	Comprehension	1
*Minority Groups	Vulnerable Populations	3
*Minority Groups	*Healthcare Disparities	1
*Minority Groups	Resource Allocation	1
*Minority Groups	*Minority Health	1
*Vulnerable Populations/legislation & jurisprudence	*Proxy/legislation & jurisprudence	1
*Vulnerable Populations/legislation & jurisprudence	COVID-19 Vaccines/*therapeutic use	1
*Vulnerable Populations/legislation & jurisprudence	Humans	1
*Vulnerable Populations/legislation & jurisprudence	Health Equity/legislation & jurisprudence/standards	1
*Vulnerable Populations/legislation & jurisprudence	SARS-CoV-2	1
*Vulnerable Populations/legislation & jurisprudence	United States	1
*Vulnerable Populations/legislation & jurisprudence	Healthcare Disparities	1
*Vulnerable Populations/legislation & jurisprudence	Vaccination/*legislation & jurisprudence/standards	1
*Vulnerable Populations/legislation & jurisprudence	COVID-19/*prevention & control	1
*Vulnerable Populations/legislation & jurisprudence	*Third-Party Consent/legislation & jurisprudence	1
*Health Services	Socioeconomic Factors	1
*Health Services	Vulnerable Populations	1
*Health Services	*Health Equity	1
*Health Services	Humans	1
*Health Services	*Research	1
*Health Services	Universal Health Insurance	1
*Health Services	*Healthcare Disparities	1
*Health Services	*Health Policy	1
*Health Services	Social Determinants of Health	1
*Health Services	Poverty	1
*Health Services	Latin America	1
Ethical Theory	Health Equity	1
Ethical Theory	*Social Justice	1
Ethical Theory	Delivery of Health Care/*ethics	1
Ethical Theory	Health Services Needs and Demand	1
Ethical Theory	Contracts	1
Ethical Theory	Judgment	1
Ethical Theory	Poverty	1
Ethical Theory	Humans	1
Ethical Theory	Social Class	1
Ethical Theory	*Insurance, Health	1
Ethical Theory	*Social Values	1
Ethical Theory	Health Resources	1
Ethical Theory	Germany	1
Ethical Theory	Technology	1
Ethical Theory	Vulnerable Populations	1
Ethical Theory	*Ethical Analysis	1
Ethical Theory	Health Care Rationing/economics/*ethics	1
Ethical Theory	Cost-Benefit Analysis/*methods	1
Ethical Theory	Dissent and Disputes	1
Ethical Theory	Decision Making	1
Cost Savings	Adolescent	1
Cost Savings	*Food	1
Cost Savings	Obesity/epidemiology	1
Cost Savings	Advertising/economics/*legislation & jurisprudence	1
Cost Savings	Child, Preschool	1
Cost Savings	*Health Equity	1
Cost Savings	Child	1
Cost Savings	Body Mass Index	1
Cost Savings	Health Promotion	1
Cost Savings	Australia/epidemiology	1
Cost Savings	Choice Behavior	1
Cost Savings	Infant, Newborn	1
Cost Savings	Food Preferences	1
Cost Savings	*Cost-Benefit Analysis	1
Cost Savings	Sensitivity and Specificity	1
Cost Savings	Infant	1
Cost Savings	Health Care Costs	1
Cost Savings	Television/*legislation & jurisprudence	1
Cost Savings	Socioeconomic Factors	1
Cost Savings	Humans	1
Cost Savings	*Beverages	1
Cost Savings	Vulnerable Populations	1
Community Participation	Congresses as Topic	1
Community Participation	Health Equity	1
Community Participation	Delivery of Health Care/*ethnology	1
Community Participation	Socioeconomic Factors	1
Community Participation	Humans	1
Community Participation	Ethics, Research	1
Community Participation	Research/*organization & administration/standards	1
Community Participation	Vulnerable Populations	1
Community Participation	*Health Status Disparities	1
*Pneumonia, Viral/epidemiology	Socioeconomic Factors	1
*Pneumonia, Viral/epidemiology	Data Collection	1
*Pneumonia, Viral/epidemiology	*Vulnerable Populations	1
*Pneumonia, Viral/epidemiology	Global Health	1
*Pneumonia, Viral/epidemiology	*Pandemics	1
*Pneumonia, Viral/epidemiology	Poverty	1
*Pneumonia, Viral/epidemiology	Humans	1
*Pneumonia, Viral/epidemiology	SARS-CoV-2	1
*Pneumonia, Viral/epidemiology	COVID-19	1
*Pneumonia, Viral/epidemiology	*Health Equity/economics/statistics & numerical data	1
*Pneumonia, Viral/epidemiology	*Financing, Personal	1
*Pneumonia, Viral/epidemiology	*Healthcare Disparities	1
*Pneumonia, Viral/epidemiology	China	1
*Pneumonia, Viral/epidemiology	*Health Status Disparities	1
*Pneumonia, Viral/epidemiology	Social Conditions	1
*Pneumonia, Viral/epidemiology	*Coronavirus Infections/epidemiology	1
*Pneumonia, Viral/epidemiology	*Health Services Needs and Demand	1
Women's Rights	*Sustainable Development	1
Women's Rights	Vulnerable Populations	1
Women's Rights	Humans	1
Women's Rights	Social Justice	1
Women's Rights	Health Equity/*standards	1
Women's Rights	Goals	1
Women's Rights	Female	1
Women's Rights	Pregnancy	1
Women's Rights	United Nations	1
Public Health/ethics/legislation & jurisprudence	*Health Services Accessibility	1
Public Health/ethics/legislation & jurisprudence	*Human Rights	1
Public Health/ethics/legislation & jurisprudence	*Health Equity	1
Public Health/ethics/legislation & jurisprudence	Humans	1
Public Health/ethics/legislation & jurisprudence	Orphan Drug Production/*legislation & jurisprudence	1
Public Health/ethics/legislation & jurisprudence	Computer Simulation	1
Public Health/ethics/legislation & jurisprudence	*Therapies, Investigational	1
Public Health/ethics/legislation & jurisprudence	Vulnerable Populations/legislation & jurisprudence	1
*COVID-19/economics/prevention & control/therapy	Health Equity	1
*COVID-19/economics/prevention & control/therapy	Healthcare Disparities	1
*COVID-19/economics/prevention & control/therapy	Humans	1
*COVID-19/economics/prevention & control/therapy	*Public Health	1
*COVID-19/economics/prevention & control/therapy	Africa	1
*COVID-19/economics/prevention & control/therapy	SARS-CoV-2	1
*COVID-19/economics/prevention & control/therapy	Community Health Services	1
*COVID-19/economics/prevention & control/therapy	Vulnerable Populations	1
*COVID-19/economics/prevention & control/therapy	Food Insecurity	1
*Policy Making	Human Rights	1
*Policy Making	*Psychological Distance	1
*Policy Making	*Health Equity	1
*Policy Making	Humans	1
*Policy Making	Malawi	1
*Policy Making	*Health Policy	1
*Policy Making	Vulnerable Populations	1
*Policy Making	*HIV Infections	1
*Policy Making	Acquired Immunodeficiency Syndrome	1
Age Factors	Curriculum	1
Age Factors	Randomized Controlled Trials as Topic/*standards	1
Age Factors	Sex Factors	1
Age Factors	Young Adult	1
Age Factors	Safety	1
Age Factors	*Homeless Persons	1
Age Factors	Social Class	1
Age Factors	Health Equity/*standards	1
Age Factors	*Guidelines as Topic	1
Age Factors	Adult	1
Age Factors	Vulnerable Populations	2
Age Factors	Surveys and Questionnaires	1
Age Factors	Patient Advocacy	1
Age Factors	Problem-Based Learning	1
Age Factors	Health Equity/*organization & administration	1
Age Factors	Needs Assessment	1
Age Factors	Male	1
Age Factors	*Attitude of Health Personnel	1
Age Factors	Humans	2
Age Factors	Culture	1
Age Factors	Cross-Sectional Studies	1
Age Factors	Female	1
Biomedical Research/*ethics	Health Promotion	1
Biomedical Research/*ethics	Humans	1
Biomedical Research/*ethics	Poverty	1
Biomedical Research/*ethics	Vulnerable Populations	1
Biomedical Research/*ethics	Income	1
Biomedical Research/*ethics	*Developing Countries	1
Biomedical Research/*ethics	Health Services Research/*ethics	1
Cost-Benefit Analysis/*methods	Health Equity	1
Cost-Benefit Analysis/*methods	*Social Justice	1
Cost-Benefit Analysis/*methods	Delivery of Health Care/*ethics	1
Cost-Benefit Analysis/*methods	Health Services Needs and Demand	1
Cost-Benefit Analysis/*methods	Contracts	1
Cost-Benefit Analysis/*methods	Judgment	1
Cost-Benefit Analysis/*methods	Humans	1
Cost-Benefit Analysis/*methods	Social Class	1
Cost-Benefit Analysis/*methods	*Insurance, Health	1
Cost-Benefit Analysis/*methods	Poverty	1
Cost-Benefit Analysis/*methods	*Social Values	1
Cost-Benefit Analysis/*methods	Health Resources	1
Cost-Benefit Analysis/*methods	Germany	1
Cost-Benefit Analysis/*methods	Technology	1
Cost-Benefit Analysis/*methods	Vulnerable Populations	1
Cost-Benefit Analysis/*methods	*Ethical Analysis	1
Cost-Benefit Analysis/*methods	Health Care Rationing/economics/*ethics	1
Cost-Benefit Analysis/*methods	Dissent and Disputes	1
Cost-Benefit Analysis/*methods	Decision Making	1
Health Services, Indigenous/*organization & administration	Research Design	1
Health Services, Indigenous/*organization & administration	British Columbia/epidemiology	1
Health Services, Indigenous/*organization & administration	*Health Equity	1
Health Services, Indigenous/*organization & administration	Indians, North American/*statistics & numerical data	1
Health Services, Indigenous/*organization & administration	Health Equity/*organization & administration	1
Health Services, Indigenous/*organization & administration	Humans	2
Health Services, Indigenous/*organization & administration	*Healthcare Disparities	1
Health Services, Indigenous/*organization & administration	Minority Groups/statistics & numerical data	1
Health Services, Indigenous/*organization & administration	Vulnerable Populations	1
Health Services, Indigenous/*organization & administration	Health Promotion/*methods	1
Health Services, Indigenous/*organization & administration	Capacity Building/*organization & administration	1
Health Services Research/*ethics	Health Promotion	1
Health Services Research/*ethics	Humans	1
Health Services Research/*ethics	Poverty	1
Health Services Research/*ethics	Vulnerable Populations	1
Health Services Research/*ethics	Income	1
Health Services Research/*ethics	*Developing Countries	1
Motivation	Male	1
Motivation	*Vulnerable Populations	1
Motivation	*Delphi Technique	1
Motivation	Public Health	1
Motivation	*Health Equity	1
Motivation	Humans	1
Motivation	Consensus	1
Motivation	Aged, 80 and over	1
Motivation	Poverty	1
Motivation	Female	1
Motivation	Pregnancy	1
Motivation	Health Literacy	1
Motivation	Aged	1
Motivation	Social Support	1
Delivery of Health Care/*ethics	Health Equity	1
Delivery of Health Care/*ethics	*Social Justice	1
Delivery of Health Care/*ethics	Health Resources	1
Delivery of Health Care/*ethics	Health Services Needs and Demand	1
Delivery of Health Care/*ethics	Contracts	1
Delivery of Health Care/*ethics	Judgment	1
Delivery of Health Care/*ethics	Humans	1
Delivery of Health Care/*ethics	Social Class	1
Delivery of Health Care/*ethics	*Insurance, Health	1
Delivery of Health Care/*ethics	Poverty	1
Delivery of Health Care/*ethics	*Social Values	1
Delivery of Health Care/*ethics	Germany	1
Delivery of Health Care/*ethics	Technology	1
Delivery of Health Care/*ethics	Vulnerable Populations	1
Delivery of Health Care/*ethics	*Ethical Analysis	1
Delivery of Health Care/*ethics	Health Care Rationing/economics/*ethics	1
Delivery of Health Care/*ethics	Dissent and Disputes	1
Delivery of Health Care/*ethics	Decision Making	1
*Social Isolation	Healthcare Disparities	1
*Social Isolation	Health Equity/*organization & administration	1
*Social Isolation	Humans	1
*Social Isolation	*COVID-19	1
*Social Isolation	Aged, 80 and over	1
*Social Isolation	Vulnerable Populations	1
*Social Isolation	Aged	1
Communication	Healthcare Disparities/*economics	1
Communication	Health Promotion	1
Communication	Vulnerable Populations	1
Communication	Radiology/*organization & administration	1
Communication	*Health Equity	1
Communication	Humans	1
Communication	United States	1
Communication	*Physician's Role	1
Communication	Outcome Assessment, Health Care	1
Communication	Female	1
Communication	*Social Networking	1
Communication	Male	1
Rivers	Mental Health	1
Rivers	Institutionalization	1
Rivers	Vulnerable Populations	1
Rivers	India	1
Rivers	*Health Equity	1
Rivers	Humans	1
Rivers	*Disasters	1
Rivers	Relief Work/ethics	1
Rivers	Poverty	1
Rivers	Public Health/*ethics	1
Rivers	*Floods	1
Rivers	Disabled Persons	1
Rivers	Chronic Disease	1
Primary Health Care	Oral Health	1
Primary Health Care	Comprehensive Dental Care	1
Primary Health Care	Health Behavior	1
Primary Health Care	Qualitative Research	1
Primary Health Care	Hypertension/*diagnosis	1
Primary Health Care	Health Education, Dental	1
Primary Health Care	Middle Aged	1
Primary Health Care	Health Services Accessibility	1
Primary Health Care	Humans	1
Primary Health Care	Health Equity	1
Primary Health Care	Senior Centers	1
Primary Health Care	New York City	1
Primary Health Care	Poverty	1
Primary Health Care	*Dental Care for Aged	1
Primary Health Care	Vulnerable Populations	1
Primary Health Care	Patient Acceptance of Health Care	1
Primary Health Care	Health Status	1
Primary Health Care	Aged	1
Primary Health Care	Attitude to Health	1
Pandemics/*ethics	Practice Guidelines as Topic	1
Pandemics/*ethics	Health Personnel/*ethics	1
Pandemics/*ethics	Coronavirus Infections/virology	1
Pandemics/*ethics	Resuscitation Orders	1
Pandemics/*ethics	Withholding Treatment/ethics	1
Pandemics/*ethics	Pneumonia, Viral/virology	1
Pandemics/*ethics	Humans	1
Pandemics/*ethics	Disaster Planning	1
Pandemics/*ethics	COVID-19	1
Pandemics/*ethics	SARS-CoV-2	1
Pandemics/*ethics	Poverty	1
Pandemics/*ethics	Vulnerable Populations	1
Pandemics/*ethics	Social Values	1
Pandemics/*ethics	*Ethics, Clinical	1
Pandemics/*ethics	Health Care Rationing/*ethics	1
Pandemics/*ethics	Triage/ethics	1
Pandemics/*ethics	Moral Obligations	1
Pandemics/*ethics	Professional-Patient Relations	1
Pandemics/*ethics	Decision Making/*ethics	1
Technology	Health Equity	1
Technology	*Social Justice	1
Technology	Health Services Needs and Demand	1
Technology	Contracts	1
Technology	Judgment	1
Technology	Humans	1
Technology	Social Class	1
Technology	*Insurance, Health	1
Technology	Poverty	1
Technology	*Social Values	1
Technology	Health Resources	1
Technology	Germany	1
Technology	Vulnerable Populations	1
Technology	*Ethical Analysis	1
Technology	Health Care Rationing/economics/*ethics	1
Technology	Dissent and Disputes	1
Technology	Decision Making	1
Postnatal Care/*standards	Infant	1
Postnatal Care/*standards	Maternal-Child Health Services/*organization & administration	1
Postnatal Care/*standards	Health Equity/*organization & administration	1
Postnatal Care/*standards	Humans	1
Postnatal Care/*standards	Sweden	1
Postnatal Care/*standards	House Calls/*statistics & numerical data	1
Postnatal Care/*standards	Female	1
Postnatal Care/*standards	Child	1
Postnatal Care/*standards	Health Surveys	1
Postnatal Care/*standards	Poverty/statistics & numerical data	1
Postnatal Care/*standards	Child, Preschool	1
Postnatal Care/*standards	Child Health/*statistics & numerical data	1
*Quality Improvement	Community Health Centers/*organization & administration	1
*Quality Improvement	Health Services Accessibility	1
*Quality Improvement	*Vulnerable Populations	1
*Quality Improvement	Early Detection of Cancer/*statistics & numerical data	1
*Quality Improvement	Humans	1
*Quality Improvement	Health Equity	1
*Quality Improvement	Sexual and Gender Minorities	1
*Quality Improvement	Homeless Persons	1
*Quality Improvement	Organizational Case Studies	1
*Quality Improvement	Ontario	1
*Quality Improvement	Poverty	1
*Quality Improvement	Female	1
*Quality Improvement	Male	1
Vulnerable Populations/*psychology	Community-Based Participatory Research/*organization & administration	1
Vulnerable Populations/*psychology	Qualitative Research	1
Vulnerable Populations/*psychology	Health Equity	1
Vulnerable Populations/*psychology	Health Equity/*organization & administration	1
Vulnerable Populations/*psychology	Humans	2
Vulnerable Populations/*psychology	Resilience, Psychological	1
Vulnerable Populations/*psychology	*Community-Institutional Relations	1
Vulnerable Populations/*psychology	United States	1
Vulnerable Populations/*psychology	Female	1
Vulnerable Populations/*psychology	HIV Infections/*psychology	1
Vulnerable Populations/*psychology	Politics	1
Vulnerable Populations/*psychology	Alabama	1
Vulnerable Populations/*psychology	*Empowerment	1
Vulnerable Populations/*psychology	National Institutes of Health (U.S.)	1
Vulnerable Populations/*psychology	*Health Status Disparities	1
Vulnerable Populations/*psychology	Residence Characteristics	1
Health Equity/economics/*legislation & jurisprudence/trends	Physical Distancing	1
Health Equity/economics/*legislation & jurisprudence/trends	Telemedicine/economics/*legislation & jurisprudence/trends	1
Health Equity/economics/*legislation & jurisprudence/trends	Racism/economics/prevention & control	1
Health Equity/economics/*legislation & jurisprudence/trends	Humans	1
Health Equity/economics/*legislation & jurisprudence/trends	Health Policy/economics/*legislation & jurisprudence/trends	1
Health Equity/economics/*legislation & jurisprudence/trends	COVID-19/epidemiology/prevention & control/transmission	1
Health Equity/economics/*legislation & jurisprudence/trends	Insurance Coverage/economics/*legislation & jurisprudence/trends	1
Health Equity/economics/*legislation & jurisprudence/trends	Vulnerable Populations/legislation & jurisprudence	1
Health Equity/economics/*legislation & jurisprudence/trends	Dermatology/economics/*legislation & jurisprudence/methods/trends	1
General Practice/*economics/statistics & numerical data	COVID-19/*economics/prevention & control	1
General Practice/*economics/statistics & numerical data	Infant	1
General Practice/*economics/statistics & numerical data	Young Adult	1
General Practice/*economics/statistics & numerical data	Vulnerable Populations	1
General Practice/*economics/statistics & numerical data	Adolescent	1
General Practice/*economics/statistics & numerical data	Financing, Government/economics/*statistics & numerical data	1
General Practice/*economics/statistics & numerical data	Middle Aged	1
General Practice/*economics/statistics & numerical data	Humans	1
General Practice/*economics/statistics & numerical data	Oceanic Ancestry Group	1
General Practice/*economics/statistics & numerical data	SARS-CoV-2	1
General Practice/*economics/statistics & numerical data	Emergencies	1
General Practice/*economics/statistics & numerical data	Poverty Areas	1
General Practice/*economics/statistics & numerical data	Federal Government	1
General Practice/*economics/statistics & numerical data	Aged, 80 and over	1
General Practice/*economics/statistics & numerical data	Adult	1
General Practice/*economics/statistics & numerical data	Health Equity/*economics	1
General Practice/*economics/statistics & numerical data	Child	1
General Practice/*economics/statistics & numerical data	Infant, Newborn	1
General Practice/*economics/statistics & numerical data	New Zealand	1
General Practice/*economics/statistics & numerical data	Aged	1
General Practice/*economics/statistics & numerical data	Child, Preschool	1
Safety	Health Equity/*organization & administration	1
Safety	*Homeless Persons	1
Safety	Surveys and Questionnaires	1
Safety	Patient Advocacy	1
Safety	Problem-Based Learning	1
Safety	Curriculum	1
Safety	Humans	1
Safety	Young Adult	1
Safety	Adult	1
Safety	Female	1
Safety	Needs Assessment	1
Safety	Vulnerable Populations	1
Safety	Male	1
Safety	*Attitude of Health Personnel	1
Safety	Cross-Sectional Studies	1
HIV Infections/*psychology	Health Equity	1
HIV Infections/*psychology	Qualitative Research	1
HIV Infections/*psychology	Humans	1
HIV Infections/*psychology	Female	1
HIV Infections/*psychology	*Health Status Disparities	1
HIV Infections/*psychology	Alabama	1
Social Conditions	Socioeconomic Factors	1
Social Conditions	Data Collection	1
Social Conditions	*Vulnerable Populations	1
Social Conditions	Global Health	1
Social Conditions	*Pandemics	1
Social Conditions	Poverty	1
Social Conditions	Humans	1
Social Conditions	SARS-CoV-2	1
Social Conditions	COVID-19	1
Social Conditions	*Health Equity/economics/statistics & numerical data	1
Social Conditions	*Financing, Personal	1
Social Conditions	*Healthcare Disparities	1
Social Conditions	China	1
Social Conditions	*Health Status Disparities	1
Social Conditions	*Coronavirus Infections/epidemiology	1
Social Conditions	*Health Services Needs and Demand	1
*Socioeconomic Factors	*Schools	1
*Socioeconomic Factors	Ecological Parameter Monitoring	1
*Socioeconomic Factors	*Social Justice	1
*Socioeconomic Factors	*Vulnerable Populations	1
*Socioeconomic Factors	Adolescent	1
*Socioeconomic Factors	Healthcare Disparities	1
*Socioeconomic Factors	*Health Status Disparities	2
*Socioeconomic Factors	*COVID-19/epidemiology/etiology/prevention & control	1
*Socioeconomic Factors	Mass Screening/methods/*organization & administration	1
*Socioeconomic Factors	Child, Preschool	1
*Socioeconomic Factors	United States/epidemiology	1
*Socioeconomic Factors	Physical Distancing	1
*Socioeconomic Factors	*Health Equity	3
*Socioeconomic Factors	Social Class	1
*Socioeconomic Factors	*Disease Susceptibility	1
*Socioeconomic Factors	Extreme Heat/*adverse effects	1
*Socioeconomic Factors	California	1
*Socioeconomic Factors	Child	1
*Socioeconomic Factors	*Guidelines as Topic	1
*Socioeconomic Factors	State Government	1
*Socioeconomic Factors	Climate Change	1
*Socioeconomic Factors	Health Equity/*organization & administration	1
*Socioeconomic Factors	Health Policy	1
*Socioeconomic Factors	Acclimatization/*physiology	1
*Socioeconomic Factors	Health Status	1
*Socioeconomic Factors	Humans	4
*Socioeconomic Factors	Noncommunicable Diseases	1
*Socioeconomic Factors	Health Status Disparities	1
*Socioeconomic Factors	Pandemics	1
*Socioeconomic Factors	Vulnerable Populations	3
*Socioeconomic Factors	Risk Factors	3
Decision Making	Health Equity	1
Decision Making	*Social Justice	1
Decision Making	Health Services Needs and Demand	1
Decision Making	Contracts	1
Decision Making	Judgment	1
Decision Making	Humans	1
Decision Making	Social Class	1
Decision Making	*Insurance, Health	1
Decision Making	Poverty	1
Decision Making	*Social Values	1
Decision Making	Health Resources	1
Decision Making	Germany	1
Decision Making	Vulnerable Populations	1
Decision Making	*Ethical Analysis	1
Decision Making	Health Care Rationing/economics/*ethics	1
Decision Making	Dissent and Disputes	1
Residence Characteristics	Brazil	1
Residence Characteristics	*Vulnerable Populations	1
Residence Characteristics	Adolescent	1
Residence Characteristics	Income	1
Residence Characteristics	*Exercise	1
Residence Characteristics	*Empowerment	1
Residence Characteristics	Middle Aged	1
Residence Characteristics	*Health Equity	1
Residence Characteristics	*Community-Institutional Relations	1
Residence Characteristics	Adult	1
Residence Characteristics	Health Promotion/*methods	1
Residence Characteristics	Community-Based Participatory Research/*organization & administration	1
Residence Characteristics	Surveys and Questionnaires	1
Residence Characteristics	Quality of Life	1
Residence Characteristics	Personal Satisfaction	1
Residence Characteristics	Health Equity/*organization & administration	1
Residence Characteristics	Resilience, Psychological	1
Residence Characteristics	United States	1
Residence Characteristics	Life Style	1
Residence Characteristics	Male	1
Residence Characteristics	National Institutes of Health (U.S.)	1
Residence Characteristics	Humans	2
Residence Characteristics	Interpersonal Relations	1
Residence Characteristics	Cross-Sectional Studies	1
Residence Characteristics	Female	1
Residence Characteristics	Politics	1
Australia	*Health Equity	3
Australia	Adolescent	1
Australia	Healthcare Disparities	1
Australia	*Health Policy	2
Australia	*Mental Health	1
Australia	Program Evaluation	1
Australia	*Public Health	1
Australia	Oceanic Ancestry Group	1
Australia	Child	1
Australia	Research Design	1
Australia	*Organizational Innovation	1
Australia	Surveys and Questionnaires	1
Australia	Health Services Accessibility/*standards	1
Australia	*Primary Health Care	1
Australia	Social Determinants of Health	1
Australia	Primary Health Care/*statistics & numerical data	1
Australia	*Health Services Accessibility	2
Australia	Psychology, Adolescent	1
Australia	Humans	4
Australia	Health Status Disparities	1
Australia	Vulnerable Populations	3
Australia	Parenting/psychology	1
Australia	Health Equity/standards/statistics & numerical data	1
Australia	Child Welfare	1
Quality of Health Care	Delivery of Health Care/*organization & administration	1
Quality of Health Care	COVID-19/*epidemiology	1
Quality of Health Care	Middle Aged	1
Quality of Health Care	*Health Equity	1
Quality of Health Care	Humans	1
Quality of Health Care	*Health Services Accessibility	1
Quality of Health Care	SARS-CoV-2	1
Quality of Health Care	Vulnerable Populations	1
Quality of Health Care	Massachusetts/epidemiology	1
Quality of Health Care	*Communication Barriers	1
Quality of Health Care	Female	1
Quality of Health Care	Social Class	1
Quality of Health Care	Cultural Competency	1
Quality of Health Care	Male	1
Quality of Health Care	Professional-Patient Relations	1
Quality of Health Care	*Hispanic Americans	1
Quality of Health Care	Pandemics	1
Primary Health Care/*organization & administration/statistics & numerical data	Vulnerable Populations/statistics & numerical data	1
Primary Health Care/*organization & administration/statistics & numerical data	Health Equity/*organization & administration/statistics & numerical data	1
Primary Health Care/*organization & administration/statistics & numerical data	Humans	1
Primary Health Care/*organization & administration/statistics & numerical data	Violence/statistics & numerical data	1
Primary Health Care/*organization & administration/statistics & numerical data	Female	1
Primary Health Care/*organization & administration/statistics & numerical data	Racism/*statistics & numerical data	1
Primary Health Care/*organization & administration/statistics & numerical data	Healthcare Disparities/*organization & administration/statistics & numerical data	1
*Continental Population Groups	*Delivery of Health Care	1
*Continental Population Groups	Cultural Diversity	1
*Continental Population Groups	*Health Equity	1
*Continental Population Groups	Vulnerable Populations	1
*Continental Population Groups	Leadership	1
*Continental Population Groups	Humans	1
*Continental Population Groups	Racism	1
*Continental Population Groups	*Healthcare Disparities	1
*Continental Population Groups	Health Workforce	1
*Continental Population Groups	*Ethnic Groups	1
*Continental Population Groups	Medical Assistance	1
*Continental Population Groups	New Zealand	1
*Continental Population Groups	Resource Allocation	1
Mental Disorders/epidemiology	Health Equity	1
Mental Disorders/epidemiology	*Mental Health Services	1
Mental Disorders/epidemiology	*Vulnerable Populations	1
Mental Disorders/epidemiology	*Mentally Ill Persons	1
Mental Disorders/epidemiology	Forensic Psychiatry	1
Mental Disorders/epidemiology	*Human Rights Abuses	1
Mental Disorders/epidemiology	Humans	1
Mental Disorders/epidemiology	*Prisons	1
Mental Disorders/epidemiology	New Zealand/epidemiology	1
Mental Disorders/epidemiology	Oceanic Ancestry Group	1
Mental Disorders/epidemiology	Female	1
Mental Disorders/epidemiology	Male	1
Homeless Persons/*psychology	Male	1
Homeless Persons/*psychology	Qualitative Research	1
Homeless Persons/*psychology	Attitude to Death	1
Homeless Persons/*psychology	Middle Aged	1
Homeless Persons/*psychology	Health Equity/*organization & administration	1
Homeless Persons/*psychology	Humans	1
Homeless Persons/*psychology	Palliative Care/*organization & administration/psychology	1
Homeless Persons/*psychology	Young Adult	1
Homeless Persons/*psychology	Focus Groups	1
Homeless Persons/*psychology	Adult	1
Homeless Persons/*psychology	Female	1
Homeless Persons/*psychology	Housing/statistics & numerical data	1
Homeless Persons/*psychology	Aged	1
Homeless Persons/*psychology	Vulnerable Populations/*psychology/statistics & numerical data	1
Homeless Persons/*psychology	Attitude to Health	1
Health Equity/*standards	Humans	3
Health Equity/*standards	Randomized Controlled Trials as Topic/*standards	1
Health Equity/*standards	Sex Factors	1
Health Equity/*standards	Policy	1
Health Equity/*standards	Population Health	1
Health Equity/*standards	United Nations	1
Health Equity/*standards	*Health Impact Assessment	1
Health Equity/*standards	*Public Health	1
Health Equity/*standards	Social Class	1
Health Equity/*standards	*Guidelines as Topic	1
Health Equity/*standards	Goals	1
Health Equity/*standards	Vulnerable Populations	3
Health Equity/*standards	Stakeholder Participation	1
Health Equity/*standards	United States	1
Health Equity/*standards	Health Policy	1
Health Equity/*standards	Transportation/*methods	1
Health Equity/*standards	*Sustainable Development	1
Health Equity/*standards	Social Justice	1
Health Equity/*standards	Culture	1
Health Equity/*standards	Health Status Disparities	1
Health Equity/*standards	Female	1
Health Equity/*standards	Pregnancy	1
Homeless Persons/*statistics & numerical data	Social Problems/*statistics & numerical data	1
Homeless Persons/*statistics & numerical data	Surveys and Questionnaires	1
Homeless Persons/*statistics & numerical data	Humans	1
Homeless Persons/*statistics & numerical data	Delivery of Health Care/*statistics & numerical data	1
Homeless Persons/*statistics & numerical data	Ontario	1
Homeless Persons/*statistics & numerical data	Focus Groups	1
Homeless Persons/*statistics & numerical data	Social Work/*statistics & numerical data	1
Psychiatry/*education	*Health Equity	1
Psychiatry/*education	*Mental Health Services	1
Psychiatry/*education	Health Services Accessibility	1
Psychiatry/*education	Humans	1
Psychiatry/*education	History, 19th Century	1
Psychiatry/*education	Vulnerable Populations	1
Psychiatry/*education	History, 20th Century	1
*Moral Obligations	Brazil	1
*Moral Obligations	*Health Equity	1
*Moral Obligations	*Vulnerable Populations	1
*Moral Obligations	Male	1
*Moral Obligations	Middle Aged	1
*Moral Obligations	Health Services Accessibility	1
*Moral Obligations	Humans	1
*Moral Obligations	*Ethics, Medical	1
*Moral Obligations	Quality of Health Care/*ethics	1
*Moral Obligations	Healthcare Disparities/*ethics	1
*Moral Obligations	*Language	1
Foundations	*Congresses as Topic	1
Foundations	Family Practice/economics/*organization & administration	1
Foundations	*Health Equity	1
Foundations	Humans	1
Foundations	Oregon	1
Foundations	Leadership	1
Foundations	Vulnerable Populations	1
Foundations	Social Determinants of Health	1
Foundations	Primary Health Care/economics/*organization & administration	1
Health Promotion/*methods	Brazil	2
Health Promotion/*methods	*Vulnerable Populations	1
Health Promotion/*methods	Adolescent	1
Health Promotion/*methods	Global Health	1
Health Promotion/*methods	Income	1
Health Promotion/*methods	*Exercise	1
Health Promotion/*methods	Minority Groups/statistics & numerical data	1
Health Promotion/*methods	Disability Evaluation	1
Health Promotion/*methods	Indians, North American/*statistics & numerical data	1
Health Promotion/*methods	Middle Aged	2
Health Promotion/*methods	*Health Equity	3
Health Promotion/*methods	Adult	2
Health Promotion/*methods	Personal Satisfaction	1
Health Promotion/*methods	*Photography	1
Health Promotion/*methods	Capacity Building/*organization & administration	1
Health Promotion/*methods	Cross-Sectional Studies	1
Health Promotion/*methods	Evidence-Based Practice	1
Health Promotion/*methods	Disabled Persons/*rehabilitation	1
Health Promotion/*methods	Surveys and Questionnaires	1
Health Promotion/*methods	Quality of Life	1
Health Promotion/*methods	Rural Population	1
Health Promotion/*methods	Health Equity/*organization & administration	1
Health Promotion/*methods	Evaluation Studies as Topic	1
Health Promotion/*methods	Ideal Body Weight	1
Health Promotion/*methods	Life Style	1
Health Promotion/*methods	Male	2
Health Promotion/*methods	Humans	4
Health Promotion/*methods	Interpersonal Relations	1
Health Promotion/*methods	Obesity/*prevention & control	1
Health Promotion/*methods	Vulnerable Populations	3
Health Promotion/*methods	Female	1
Oral Health	Comprehensive Dental Care	1
Oral Health	Health Behavior	1
Oral Health	Qualitative Research	1
Oral Health	Hypertension/*diagnosis	1
Oral Health	Health Education, Dental	1
Oral Health	Middle Aged	1
Oral Health	Health Services Accessibility	1
Oral Health	Humans	1
Oral Health	Health Equity	1
Oral Health	New York City	1
Oral Health	Poverty	1
Oral Health	*Dental Care for Aged	1
Oral Health	Vulnerable Populations	1
Oral Health	Patient Acceptance of Health Care	1
Oral Health	Health Status	1
Oral Health	Aged	1
Oral Health	Senior Centers	1
Oral Health	Attitude to Health	1
Quality of Health Care/*ethics	Brazil	1
Quality of Health Care/*ethics	*Health Equity	1
Quality of Health Care/*ethics	*Vulnerable Populations	1
Quality of Health Care/*ethics	Male	1
Quality of Health Care/*ethics	Middle Aged	1
Quality of Health Care/*ethics	Health Services Accessibility	1
Quality of Health Care/*ethics	Humans	1
Quality of Health Care/*ethics	*Ethics, Medical	1
Quality of Health Care/*ethics	Healthcare Disparities/*ethics	1
Quality of Health Care/*ethics	*Language	1
*Health Equity/organization & administration/standards	*Vulnerable Populations	1
*Health Equity/organization & administration/standards	United States Food and Drug Administration	1
*Health Equity/organization & administration/standards	Humans	1
*Health Equity/organization & administration/standards	United States	1
*Health Equity/organization & administration/standards	*Healthcare Disparities	1
*Health Equity/organization & administration/standards	*Minority Health/standards	1
Rural Population	Brazil	1
Rural Population	Disability Evaluation	1
Rural Population	*Photography	1
Rural Population	Vulnerable Populations	1
Rural Population	Global Health	1
Rural Population	Middle Aged	1
Rural Population	*Health Equity	1
Rural Population	Humans	1
Rural Population	Adult	1
Rural Population	Disabled Persons/*rehabilitation	1
Rural Population	Male	1
*Health Services Accessibility	Practice Guidelines as Topic	1
*Health Services Accessibility	Health Equity	1
*Health Services Accessibility	*Health Equity	6
*Health Services Accessibility	*General Practice	1
*Health Services Accessibility	COVID-19/*epidemiology	1
*Health Services Accessibility	Healthcare Disparities	2
*Health Services Accessibility	Social Class	1
*Health Services Accessibility	*Health Policy	2
*Health Services Accessibility	Interviews as Topic	1
*Health Services Accessibility	*Human Rights	1
*Health Services Accessibility	Physician-Patient Relations	1
*Health Services Accessibility	Middle Aged	1
*Health Services Accessibility	COVID-19 Vaccines/*administration & dosage	1
*Health Services Accessibility	*Public Health	1
*Health Services Accessibility	SARS-CoV-2	1
*Health Services Accessibility	Oral Health/economics	1
*Health Services Accessibility	Oceanic Ancestry Group	1
*Health Services Accessibility	Massachusetts/epidemiology	1
*Health Services Accessibility	*Ethnic Groups	1
*Health Services Accessibility	Cultural Competency	1
*Health Services Accessibility	Professional-Patient Relations	1
*Health Services Accessibility	*Hispanic Americans	1
*Health Services Accessibility	*Community Health Centers	1
*Health Services Accessibility	British Columbia	1
*Health Services Accessibility	Female	1
*Health Services Accessibility	Male	1
*Health Services Accessibility	Denmark	1
*Health Services Accessibility	Education, Medical, Continuing	1
*Health Services Accessibility	*Primary Health Care	1
*Health Services Accessibility	Computer Simulation	1
*Health Services Accessibility	*Communication Barriers	1
*Health Services Accessibility	*Therapies, Investigational	1
*Health Services Accessibility	Dental Clinics/*economics	1
*Health Services Accessibility	Refugees	1
*Health Services Accessibility	Delivery of Health Care/*organization & administration	1
*Health Services Accessibility	Humans	7
*Health Services Accessibility	Health Status Disparities	1
*Health Services Accessibility	Orphan Drug Production/*legislation & jurisprudence	1
*Health Services Accessibility	Pandemics	1
*Health Services Accessibility	Vulnerable Populations	5
*Health Services Accessibility	*Safety-net Providers	1
*Health Services Accessibility	Vulnerable Populations/legislation & jurisprudence	1
*Health Services Accessibility	COVID-19/*prevention & control	1
*Health Services Accessibility	*Minority Health	1
Quarantine/*standards	Humans	1
Quarantine/*standards	*Health Policy	1
Quarantine/*standards	Pandemics	1
Quarantine/*standards	Vulnerable Populations	1
Quarantine/*standards	*Health Status Disparities	1
Quarantine/*standards	Public Health/*standards	1
Racism	Health Equity	1
Racism	*Health Equity	3
Racism	*Vulnerable Populations	2
Racism	Healthcare Disparities	1
Racism	Social Justice	2
Racism	*Community-Based Participatory Research	1
Racism	Radiation Oncology/*economics	1
Racism	Public Policy	1
Racism	History, 20th Century	1
Racism	Cultural Diversity	1
Racism	Rural Health Services/economics	1
Racism	*Mental Health	1
Racism	Michigan	1
Racism	Neoplasms/*radiotherapy	1
Racism	*Climate Change	1
Racism	History, 19th Century	1
Racism	*Ethnic Groups	1
Racism	Medical Assistance	1
Racism	Health Services Accessibility/economics	1
Racism	Palliative Care/economics	1
Racism	Pain Management	1
Racism	United States	1
Racism	Medicare	1
Racism	Health Workforce	1
Racism	Records/*standards	1
Racism	Social Determinants of Health	1
Racism	New Zealand	1
Racism	Centers for Medicare and Medicaid Services, U.S.	1
Racism	Health Equity/*economics/standards	1
Racism	*Delivery of Health Care	1
Racism	Leadership	1
Racism	Health Care Costs	1
Racism	Socioeconomic Factors	1
Racism	Humans	5
Racism	Quality of Health Care/standards	1
Racism	Health Status Disparities	1
Racism	Vulnerable Populations	3
Racism	Reimbursement, Incentive	1
Racism	*Healthcare Disparities	1
Racism	Resource Allocation	1
Computer Simulation	*Human Rights	1
Computer Simulation	*Health Equity	1
Computer Simulation	Humans	1
Computer Simulation	Vulnerable Populations/legislation & jurisprudence	1
Computer Simulation	Orphan Drug Production/*legislation & jurisprudence	1
Computer Simulation	*Therapies, Investigational	1
Public Health/*ethics	Mental Health	1
Public Health/*ethics	Institutionalization	1
Public Health/*ethics	Vulnerable Populations	1
Public Health/*ethics	India	1
Public Health/*ethics	*Health Equity	1
Public Health/*ethics	Humans	1
Public Health/*ethics	*Disasters	1
Public Health/*ethics	Relief Work/ethics	1
Public Health/*ethics	Poverty	1
Public Health/*ethics	*Floods	1
Public Health/*ethics	Disabled Persons	1
Public Health/*ethics	Chronic Disease	1
Systematic Reviews as Topic	*Developed Countries	1
Systematic Reviews as Topic	*Health Equity	1
Systematic Reviews as Topic	Humans	1
Systematic Reviews as Topic	*Physician's Role	1
Systematic Reviews as Topic	*Nurse's Role	1
Systematic Reviews as Topic	*Research Design	1
Systematic Reviews as Topic	Vulnerable Populations	1
Systematic Reviews as Topic	*Health Status Disparities	1
Systematic Reviews as Topic	Biomedical Research	1
*HIV Infections	Human Rights	1
*HIV Infections	*Psychological Distance	1
*HIV Infections	*Health Equity	1
*HIV Infections	Humans	1
*HIV Infections	Malawi	1
*HIV Infections	*Health Policy	1
*HIV Infections	Vulnerable Populations	1
*HIV Infections	Acquired Immunodeficiency Syndrome	1
*Poverty	Health Equity	1
*Poverty	*Vulnerable Populations	1
*Poverty	Health Promotion/methods	1
*Poverty	*Global Health	1
*Poverty	Grounded Theory	1
*Poverty	*Human Rights	1
*Poverty	*Ethics, Research	1
*Poverty	*Health Equity	2
*Poverty	*Research	1
*Poverty	*Healthcare Disparities	1
*Poverty	*Community Participation	1
*Poverty	*Public Policy	1
*Poverty	Female	1
*Poverty	Health Policy	1
*Poverty	*Attitude of Health Personnel	1
*Poverty	Uterine Cervical Neoplasms/*diagnosis/prevention & control	1
*Poverty	Mass Screening/organization & administration/*statistics & numerical data	1
*Poverty	Patient Acceptance of Health Care	1
*Poverty	Personhood	1
*Poverty	Humans	3
*Poverty	Culture	1
*Poverty	Health Status Disparities	1
*Poverty	Vulnerable Populations	2
*Poverty	Early Detection of Cancer	1
Vulnerable Populations/*psychology/statistics & numerical data	Male	1
Vulnerable Populations/*psychology/statistics & numerical data	Qualitative Research	1
Vulnerable Populations/*psychology/statistics & numerical data	Attitude to Death	1
Vulnerable Populations/*psychology/statistics & numerical data	Middle Aged	1
Vulnerable Populations/*psychology/statistics & numerical data	Health Equity/*organization & administration	1
Vulnerable Populations/*psychology/statistics & numerical data	Humans	1
Vulnerable Populations/*psychology/statistics & numerical data	Palliative Care/*organization & administration/psychology	1
Vulnerable Populations/*psychology/statistics & numerical data	Young Adult	1
Vulnerable Populations/*psychology/statistics & numerical data	Focus Groups	1
Vulnerable Populations/*psychology/statistics & numerical data	Adult	1
Vulnerable Populations/*psychology/statistics & numerical data	Female	1
Vulnerable Populations/*psychology/statistics & numerical data	Housing/statistics & numerical data	1
Vulnerable Populations/*psychology/statistics & numerical data	Aged	1
Vulnerable Populations/*psychology/statistics & numerical data	Attitude to Health	1
Social Justice	Health Equity	2
Social Justice	Qualitative Research	1
Social Justice	*Vulnerable Populations	1
Social Justice	*Pandemics	1
Social Justice	SARS-CoV-2	1
Social Justice	Policy	1
Social Justice	United Nations	1
Social Justice	*Mental Health	1
Social Justice	Stress, Psychological/*etiology	1
Social Justice	Michigan	1
Social Justice	*Health Equity	1
Social Justice	*COVID-19	1
Social Justice	*Climate Change	1
Social Justice	Social Discrimination/*ethics/psychology	1
Social Justice	Goals	1
Social Justice	Ethics, Medical	1
Social Justice	Vulnerable Populations	3
Social Justice	Records/*standards	1
Social Justice	Social Determinants of Health	1
Social Justice	Public Policy	1
Social Justice	Male	1
Social Justice	Power, Psychological	1
Social Justice	*Internship and Residency	1
Social Justice	*Sustainable Development	1
Social Justice	Morals	1
Social Justice	Socioeconomic Factors	1
Social Justice	Humans	4
Social Justice	Physicians/*ethics/psychology	1
Social Justice	Female	2
Social Justice	Pregnancy	1
Social Justice	Faculty, Medical	1
Noncommunicable Diseases	*Health Equity	1
Noncommunicable Diseases	Humans	1
Noncommunicable Diseases	Vulnerable Populations	1
Noncommunicable Diseases	*Health Status Disparities	1
Noncommunicable Diseases	Health Status	1
Pandemics	*Schools	1
Pandemics	Health Equity	1
Pandemics	*Social Justice	1
Pandemics	*Vulnerable Populations	2
Pandemics	Adolescent	1
Pandemics	Healthcare Disparities	2
Pandemics	Equipment and Supplies/economics/*supply & distribution	1
Pandemics	*COVID-19/epidemiology/etiology/prevention & control	1
Pandemics	*Health Policy	1
Pandemics	Child, Preschool	1
Pandemics	United States/epidemiology	1
Pandemics	Homeless Persons	1
Pandemics	Physical Distancing	1
Pandemics	COVID-19/*epidemiology	1
Pandemics	Refugees	1
Pandemics	*Health Equity	4
Pandemics	SARS-CoV-2	4
Pandemics	*Social Support	1
Pandemics	Oceanic Ancestry Group	1
Pandemics	*Guidelines as Topic	1
Pandemics	Child	1
Pandemics	Manufacturing and Industrial Facilities/economics/*supply & distribution	1
Pandemics	Massachusetts/epidemiology	1
Pandemics	COVID-19/*epidemiology/ethnology	1
Pandemics	COVID-19/economics/*epidemiology	1
Pandemics	Professional-Patient Relations	1
Pandemics	*Hispanic Americans	1
Pandemics	Australia/epidemiology	1
Pandemics	Female	1
Pandemics	State Government	1
Pandemics	*Communication Barriers	1
Pandemics	*Health Status Disparities	1
Pandemics	Male	1
Pandemics	COVID-19/prevention & control/*therapy	1
Pandemics	Cultural Competency	1
Pandemics	Disabled Persons	1
Pandemics	*Delivery of Health Care	1
Pandemics	Delivery of Health Care/*organization & administration	1
Pandemics	Commerce/economics	1
Pandemics	*Implementation Science	2
Pandemics	Transients and Migrants	1
Pandemics	Humans	6
Pandemics	*Public Health Administration	1
Pandemics	Health Status Disparities	1
Pandemics	Vulnerable Populations	4
Pandemics	Middle Aged	1
Pandemics	Social Class	1
Pandemics	Public Health/*standards	1
Pandemics	Risk Factors	1
Colombia	Health Equity	1
Colombia	Young Adult	1
Colombia	Qualitative Research	1
Colombia	Vulnerable Populations	1
Colombia	Adolescent	1
Colombia	Middle Aged	1
Colombia	Socioeconomic Factors	1
Colombia	Humans	1
Colombia	*Human Migration	1
Colombia	Focus Groups	1
Colombia	Adult	1
Colombia	Female	1
Colombia	Aged	1
Colombia	*Women's Health	1
Reimbursement, Incentive	United States	1
Reimbursement, Incentive	Rural Health Services/economics	1
Reimbursement, Incentive	Health Care Costs	1
Reimbursement, Incentive	Healthcare Disparities	1
Reimbursement, Incentive	Humans	1
Reimbursement, Incentive	Quality of Health Care/standards	1
Reimbursement, Incentive	Neoplasms/*radiotherapy	1
Reimbursement, Incentive	Medicare	1
Reimbursement, Incentive	Pain Management	1
Reimbursement, Incentive	Radiation Oncology/*economics	1
Reimbursement, Incentive	Palliative Care/economics	1
Reimbursement, Incentive	*Vulnerable Populations	1
Reimbursement, Incentive	Centers for Medicare and Medicaid Services, U.S.	1
Reimbursement, Incentive	Health Services Accessibility/economics	1
Reimbursement, Incentive	Health Equity/*economics/standards	1
Faculty, Medical	Social Discrimination/*ethics/psychology	1
Faculty, Medical	Health Equity	1
Faculty, Medical	Qualitative Research	1
Faculty, Medical	Vulnerable Populations	1
Faculty, Medical	Morals	1
Faculty, Medical	*Mental Health	1
Faculty, Medical	*Pandemics	1
Faculty, Medical	Humans	1
Faculty, Medical	*COVID-19	1
Faculty, Medical	Physicians/*ethics/psychology	1
Faculty, Medical	SARS-CoV-2	1
Faculty, Medical	Female	1
Faculty, Medical	Stress, Psychological/*etiology	1
Faculty, Medical	Policy	1
Faculty, Medical	Ethics, Medical	1
Faculty, Medical	Male	1
Faculty, Medical	Power, Psychological	1
Faculty, Medical	*Internship and Residency	1
Right to Health	*Vulnerable Populations	1
Right to Health	Boston	1
Right to Health	*Health Equity	1
Right to Health	Humans	1
Right to Health	*Primary Health Care	1
Right to Health	Hospitals, Urban	1
Right to Health	Rwanda	1
Right to Health	Infant, Newborn	1
Practice Guidelines as Topic	Health Equity	1
Practice Guidelines as Topic	Health Care Rationing/*ethics	1
Practice Guidelines as Topic	Healthcare Disparities	1
Practice Guidelines as Topic	Disaster Planning	1
Practice Guidelines as Topic	*General Practice	1
Practice Guidelines as Topic	Triage/ethics	1
Practice Guidelines as Topic	Coronavirus Infections/virology	1
Practice Guidelines as Topic	SARS-CoV-2	1
Practice Guidelines as Topic	Decision Making/*ethics	1
Practice Guidelines as Topic	Poverty	1
Practice Guidelines as Topic	*Ethnic Groups	1
Practice Guidelines as Topic	Social Values	1
Practice Guidelines as Topic	Professional-Patient Relations	1
Practice Guidelines as Topic	Denmark	1
Practice Guidelines as Topic	Education, Medical, Continuing	1
Practice Guidelines as Topic	Resuscitation Orders	1
Practice Guidelines as Topic	COVID-19	1
Practice Guidelines as Topic	*Ethics, Clinical	1
Practice Guidelines as Topic	Physician-Patient Relations	1
Practice Guidelines as Topic	Refugees	1
Practice Guidelines as Topic	Pneumonia, Viral/virology	1
Practice Guidelines as Topic	Humans	2
Practice Guidelines as Topic	Moral Obligations	1
Practice Guidelines as Topic	Vulnerable Populations	2
Practice Guidelines as Topic	Withholding Treatment/ethics	1
Practice Guidelines as Topic	Health Personnel/*ethics	1
Practice Guidelines as Topic	*Minority Health	1
Policy	Health Equity	1
Policy	Qualitative Research	1
Policy	Humans	2
Policy	SARS-CoV-2	1
Policy	Population Health	1
Policy	*Health Impact Assessment	1
Policy	*Mental Health	1
Policy	Stress, Psychological/*etiology	1
Policy	*Public Health	1
Policy	*COVID-19	1
Policy	Social Discrimination/*ethics/psychology	1
Policy	Transportation/*methods	1
Policy	Ethics, Medical	1
Policy	Vulnerable Populations	2
Policy	Stakeholder Participation	1
Policy	United States	1
Policy	Health Policy	1
Policy	Male	1
Policy	Power, Psychological	1
Policy	*Internship and Residency	1
Policy	Morals	1
Policy	*Pandemics	1
Policy	Physicians/*ethics/psychology	1
Policy	Health Status Disparities	1
Policy	Female	1
*Decision Making	Research Design	1
*Decision Making	*Research	1
*Decision Making	Practice Guidelines as Topic/*standards	1
*Decision Making	*Vulnerable Populations	2
*Decision Making	India	1
*Decision Making	Public Health	1
*Decision Making	*Health Equity	1
*Decision Making	Humans	2
*Decision Making	Health Priorities/*ethics	1
*Decision Making	Evidence-Based Practice	1
*Decision Making	*Community Participation	1
*Decision Making	*Health Services Needs and Demand	1
Academic Medical Centers	*Social Justice	1
Academic Medical Centers	*Vulnerable Populations	1
Academic Medical Centers	Stakeholder Participation	1
Academic Medical Centers	*Health Equity	1
Academic Medical Centers	Humans	1
Academic Medical Centers	Medically Underserved Area	1
Academic Medical Centers	United States	1
Academic Medical Centers	Health Status Disparities	1
Academic Medical Centers	*Healthcare Disparities	1
Academic Medical Centers	*Health Policy	1
Academic Medical Centers	Medicaid	1
*COVID-19	Health Equity	1
*COVID-19	Qualitative Research	1
*COVID-19	Healthcare Disparities	1
*COVID-19	Humans	2
*COVID-19	Aged, 80 and over	1
*COVID-19	*Mental Health	1
*COVID-19	Stress, Psychological/*etiology	1
*COVID-19	SARS-CoV-2	1
*COVID-19	Social Discrimination/*ethics/psychology	1
*COVID-19	Ethics, Medical	1
*COVID-19	Female	1
*COVID-19	Health Equity/*organization & administration	1
*COVID-19	Male	1
*COVID-19	Power, Psychological	1
*COVID-19	*Internship and Residency	1
*COVID-19	Morals	1
*COVID-19	*Pandemics	1
*COVID-19	Physicians/*ethics/psychology	1
*COVID-19	Vulnerable Populations	2
*COVID-19	Aged	1
*Community-Institutional Relations	Community-Based Participatory Research/*organization & administration	1
*Community-Institutional Relations	Health Equity/*organization & administration	1
*Community-Institutional Relations	Humans	1
*Community-Institutional Relations	Resilience, Psychological	1
*Community-Institutional Relations	United States	1
*Community-Institutional Relations	Politics	1
*Community-Institutional Relations	*Empowerment	1
*Community-Institutional Relations	National Institutes of Health (U.S.)	1
*Disease Susceptibility	*Health Equity	1
*Disease Susceptibility	Humans	1
*Disease Susceptibility	Social Class	1
*Disease Susceptibility	Health Policy	1
*Disease Susceptibility	Vulnerable Populations	1
*Disease Susceptibility	*Health Status Disparities	1
*Disease Susceptibility	Risk Factors	1
Poverty	Comprehensive Dental Care	1
Poverty	Health Care Rationing/*ethics	1
Poverty	Health Education, Dental	1
Poverty	Public Health	1
Poverty	*Disasters	1
Poverty	Relief Work/ethics	1
Poverty	*Social Justice	1
Poverty	*Health Policy	1
Poverty	Income	2
Poverty	Health Care Rationing/economics/*ethics	1
Poverty	Triage/ethics	1
Poverty	*Health Care Reform	1
Poverty	Health Services Needs and Demand	1
Poverty	Mental Health	1
Poverty	Early Detection of Cancer/*statistics & numerical data	1
Poverty	*Research	1
Poverty	*Social Values	1
Poverty	Senior Centers	1
Poverty	Health Resources	1
Poverty	Health Literacy	1
Poverty	Disabled Persons	1
Poverty	Latin America	1
Poverty	Socioeconomic Factors	2
Poverty	India	1
Poverty	Female	2
Poverty	*Floods	1
Poverty	Health Equity	3
Poverty	Pneumonia, Viral/virology	1
Poverty	Qualitative Research	1
Poverty	Global Health	1
Poverty	*Ethical Analysis	1
Poverty	Data Collection	1
Poverty	New York City	1
Poverty	*Health Equity	4
Poverty	SARS-CoV-2	2
Poverty	China	1
Poverty	Chronic Disease	1
Poverty	Health Promotion	1
Poverty	Resuscitation Orders	1
Poverty	*Health Expenditures	1
Poverty	*Health Status Disparities	1
Poverty	Male	2
Poverty	Universal Health Insurance	1
Poverty	Moral Obligations	1
Poverty	Middle Aged	1
Poverty	Pregnancy	1
Poverty	Social Support	1
Poverty	Aged	2
Poverty	Health Personnel/*ethics	1
Poverty	Ontario	1
Poverty	*Vulnerable Populations	4
Poverty	Disaster Planning	1
Poverty	*Dental Care for Aged	1
Poverty	*Health Equity/economics/statistics & numerical data	1
Poverty	Aged, 80 and over	1
Poverty	Attitude to Health	1
Poverty	Contracts	1
Poverty	*Delphi Technique	1
Poverty	*Insurance, Health	2
Poverty	*Financing, Personal	1
Poverty	*Healthcare Disparities	2
Poverty	Hypertension/*diagnosis	1
Poverty	Social Values	1
Poverty	Patient Acceptance of Health Care	1
Poverty	Dissent and Disputes	1
Poverty	Health Services Accessibility	2
Poverty	Consensus	1
Poverty	Withholding Treatment/ethics	1
Poverty	Health Status	1
Poverty	Judgment	1
Poverty	Health Behavior	1
Poverty	Humans	10
Poverty	Sexual and Gender Minorities	1
Poverty	*Universal Health Insurance	1
Poverty	Coronavirus Infections/virology	1
Poverty	Social Class	1
Poverty	Decision Making/*ethics	1
Poverty	Germany	1
Poverty	*Coronavirus Infections/epidemiology	1
Poverty	Professional-Patient Relations	1
Poverty	Community Health Centers/*organization & administration	1
Poverty	Institutionalization	1
Poverty	*Health Services Needs and Demand	1
Poverty	COVID-19	2
Poverty	*Developing Countries	2
Poverty	Social Determinants of Health	1
Poverty	*Pandemics	1
Poverty	Homeless Persons	1
Poverty	Organizational Case Studies	1
Poverty	Vulnerable Populations	6
Poverty	*Ethics, Clinical	1
COVID-19/epidemiology/prevention & control/transmission	Health Policy/economics/*legislation & jurisprudence/trends	1
COVID-19/epidemiology/prevention & control/transmission	Telemedicine/economics/*legislation & jurisprudence/trends	1
COVID-19/epidemiology/prevention & control/transmission	Racism/economics/prevention & control	1
COVID-19/epidemiology/prevention & control/transmission	Humans	1
COVID-19/epidemiology/prevention & control/transmission	Physical Distancing	1
COVID-19/epidemiology/prevention & control/transmission	Insurance Coverage/economics/*legislation & jurisprudence/trends	1
COVID-19/epidemiology/prevention & control/transmission	Vulnerable Populations/legislation & jurisprudence	1
COVID-19/epidemiology/prevention & control/transmission	Dermatology/economics/*legislation & jurisprudence/methods/trends	1
Manufacturing and Industrial Facilities/economics/*supply & distribution	Commerce/economics	1
Manufacturing and Industrial Facilities/economics/*supply & distribution	*Implementation Science	1
Manufacturing and Industrial Facilities/economics/*supply & distribution	Humans	1
Manufacturing and Industrial Facilities/economics/*supply & distribution	*Health Equity	1
Manufacturing and Industrial Facilities/economics/*supply & distribution	Equipment and Supplies/economics/*supply & distribution	1
Manufacturing and Industrial Facilities/economics/*supply & distribution	SARS-CoV-2	1
Manufacturing and Industrial Facilities/economics/*supply & distribution	Vulnerable Populations	1
Manufacturing and Industrial Facilities/economics/*supply & distribution	COVID-19/economics/*epidemiology	1
*Coronavirus Infections/epidemiology	Data Collection	1
*Coronavirus Infections/epidemiology	*Vulnerable Populations	1
*Coronavirus Infections/epidemiology	Global Health	1
*Coronavirus Infections/epidemiology	*Pandemics	1
*Coronavirus Infections/epidemiology	Socioeconomic Factors	1
*Coronavirus Infections/epidemiology	Humans	1
*Coronavirus Infections/epidemiology	SARS-CoV-2	1
*Coronavirus Infections/epidemiology	COVID-19	1
*Coronavirus Infections/epidemiology	*Health Equity/economics/statistics & numerical data	1
*Coronavirus Infections/epidemiology	*Financing, Personal	1
*Coronavirus Infections/epidemiology	*Healthcare Disparities	1
*Coronavirus Infections/epidemiology	China	1
*Coronavirus Infections/epidemiology	*Health Status Disparities	1
*Coronavirus Infections/epidemiology	*Health Services Needs and Demand	1
Developing Countries	Global Health	1
Developing Countries	*Universal Health Insurance	1
Developing Countries	*Global Health	1
Developing Countries	World Health Organization	1
Developing Countries	Health Services Needs and Demand	1
Developing Countries	*Health Equity	3
Developing Countries	Social Class	1
Developing Countries	*Healthcare Disparities	1
Developing Countries	Vulnerable Populations/classification	1
Developing Countries	Child	1
Developing Countries	Urban Health	1
Developing Countries	Health Policy	1
Developing Countries	Vulnerable Populations/psychology	1
Developing Countries	*Health Status Disparities	1
Developing Countries	Infant, Newborn	1
Developing Countries	Latin America	1
Developing Countries	Rural Health	1
Developing Countries	Socioeconomic Factors	1
Developing Countries	Humans	3
Developing Countries	Population Surveillance	1
Developing Countries	Vulnerable Populations	1
Acquired Immunodeficiency Syndrome	Human Rights	1
Acquired Immunodeficiency Syndrome	*Psychological Distance	1
Acquired Immunodeficiency Syndrome	*Health Equity	1
Acquired Immunodeficiency Syndrome	Humans	1
Acquired Immunodeficiency Syndrome	*Health Policy	1
Acquired Immunodeficiency Syndrome	Vulnerable Populations	1
Acquired Immunodeficiency Syndrome	Malawi	1
Institutionalization	Mental Health	1
Institutionalization	Relief Work/ethics	1
Institutionalization	Vulnerable Populations	1
Institutionalization	India	1
Institutionalization	*Health Equity	1
Institutionalization	Humans	1
Institutionalization	*Disasters	1
Institutionalization	*Floods	1
Institutionalization	Disabled Persons	1
Institutionalization	Chronic Disease	1
Patient Advocacy	Health Equity/*organization & administration	1
Patient Advocacy	*Homeless Persons	1
Patient Advocacy	Surveys and Questionnaires	1
Patient Advocacy	Problem-Based Learning	1
Patient Advocacy	Curriculum	1
Patient Advocacy	Humans	1
Patient Advocacy	Young Adult	1
Patient Advocacy	Adult	1
Patient Advocacy	Female	1
Patient Advocacy	Needs Assessment	1
[truncated: 4,010 more rows]
