# Supplementary material for: Connections and Biases in Health Equity and Culture Research: A Semantic Network Analysis
Source: Front Public Health. 2022 Mar 29;10:834172. doi: 10.3389/fpubh.2022.834172 (PMC9002348; doi:10.3389/fpubh.2022.834172)
Supplement: Supplementary file 1 [file Data_Sheet_1.ZIP › Supplementary_Materials/Supplementary_Document_3.txt]

PMID- 28160786
OWN - NLM
STAT- MEDLINE
DCOM- 20190703
LR  - 20190703
IS  - 1448-5028 (Print)
IS  - 1448-5028 (Linking)
VI  - 14
IP  - 1
DP  - 2017 Feb
TI  - Advancing health equity for lesbian, gay, bisexual and transgender (LGBT) people 
      through sexual health education and LGBT-affirming health care environments.
PG  - 119-122
LID - 10.1071/SH16145 [doi]
AB  - Lesbian, gay, bisexual and transgender (LGBT) people face pervasive health 
      disparities and barriers to high-quality care. Adequate LGBT sexual health education 
      for emerging health professionals is currently lacking. Clinical training programs 
      and healthcare organisations are well poised to start addressing these disparities 
      and affirming LGBT patients through curricula designed to cultivate core 
      competencies in LBGT health as well as health care environments that welcome, 
      include and protect LGBT patients, students and staff. Health education programs can 
      emphasise mastery of basic LGBT concepts and terminology, as well as openness 
      towards and acceptance of LGBT people. Core concepts, language and positive 
      attitudes can be instilled alongside clinical skill in delivering inclusive sexual 
      health care, through novel educational strategies and paradigms for clinical 
      implementation. Caring for the health needs of LGBT patients also involves the 
      creation of health care settings that affirm LGBT communities in a manner that is 
      responsive to culturally specific needs, sensitivities and challenges that vary 
      across the globe.
FAU - Keuroghlian, Alex S
AU  - Keuroghlian AS
AD  - The National LGBT Health Education Center at The Fenway Institute, 1340 Boylston 
      Street, Boston, MA, 02215, USA.
FAU - Ard, Kevin L
AU  - Ard KL
AD  - The National LGBT Health Education Center at The Fenway Institute, 1340 Boylston 
      Street, Boston, MA, 02215, USA.
FAU - Makadon, Harvey J
AU  - Makadon HJ
AD  - The National LGBT Health Education Center at The Fenway Institute, 1340 Boylston 
      Street, Boston, MA, 02215, USA.
LA  - eng
PT  - Journal Article
PT  - Review
PL  - Australia
TA  - Sex Health
JT  - Sexual health
JID - 101242667
SB  - IM
MH  - Cultural Competency/education
MH  - Curriculum
MH  - Education, Medical/*trends
MH  - Education, Nursing/*trends
MH  - Female
MH  - *Health Equity
MH  - Humans
MH  - Male
MH  - Sex Education/*trends
MH  - *Sexual Health
MH  - *Sexual and Gender Minorities
EDAT- 2017/02/06 06:00
MHDA- 2019/07/04 06:00
CRDT- 2017/02/06 06:00
PHST- 2016/07/18 00:00 [received]
PHST- 2017/01/09 00:00 [accepted]
PHST- 2017/02/06 06:00 [pubmed]
PHST- 2019/07/04 06:00 [medline]
PHST- 2017/02/06 06:00 [entrez]
AID - SH16145 [pii]
AID - 10.1071/SH16145 [doi]
PST - ppublish
SO  - Sex Health. 2017 Feb;14(1):119-122. doi: 10.1071/SH16145.

PMID- 31727076
OWN - NLM
STAT- MEDLINE
DCOM- 20200306
LR  - 20200306
IS  - 1475-9276 (Electronic)
IS  - 1475-9276 (Linking)
VI  - 18
IP  - 1
DP  - 2019 Nov 14
TI  - Why cultural safety rather than cultural competency is required to achieve health 
      equity: a literature review and recommended definition.
PG  - 174
LID - 10.1186/s12939-019-1082-3 [doi]
LID - 174
AB  - BACKGROUND: Eliminating indigenous and ethnic health inequities requires addressing 
      the determinants of health inequities which includes institutionalised racism, and 
      ensuring a health care system that delivers appropriate and equitable care. There is 
      growing recognition of the importance of cultural competency and cultural safety at 
      both individual health practitioner and organisational levels to achieve equitable 
      health care. Some jurisdictions have included cultural competency in health 
      professional licensing legislation, health professional accreditation standards, and 
      pre-service and in-service training programmes. However, there are mixed definitions 
      and understandings of cultural competency and cultural safety, and how best to 
      achieve them. METHODS: A literature review of 59 international articles on the 
      definitions of cultural competency and cultural safety was undertaken. Findings were 
      contextualised to the cultural competency legislation, statements and initiatives 
      present within Aotearoa New Zealand, a national Symposium on Cultural Competence and 
      Māori Health, convened by the Medical Council of New Zealand and Te Ohu Rata o 
      Aotearoa - Māori Medical Practitioners Association (Te ORA) and consultation with 
      Māori medical practitioners via Te ORA. RESULTS: Health practitioners, healthcare 
      organisations and health systems need to be engaged in working towards cultural 
      safety and critical consciousness. To do this, they must be prepared to critique the 
      'taken for granted' power structures and be prepared to challenge their own culture 
      and cultural systems rather than prioritise becoming 'competent' in the cultures of 
      others. The objective of cultural safety activities also needs to be clearly linked 
      to achieving health equity. Healthcare organisations and authorities need to be held 
      accountable for providing culturally safe care, as defined by patients and their 
      communities, and as measured through progress towards achieving health equity. 
      CONCLUSIONS: A move to cultural safety rather than cultural competency is 
      recommended. We propose a definition for cultural safety that we believe to be more 
      fit for purpose in achieving health equity, and clarify the essential principles and 
      practical steps to operationalise this approach in healthcare organisations and 
      workforce development. The unintended consequences of a narrow or limited 
      understanding of cultural competency are discussed, along with recommendations for 
      how a broader conceptualisation of these terms is important.
FAU - Curtis, Elana
AU  - Curtis E
AUID- ORCID: 0000-0002-9957-7920
AD  - Te Kupenga Hauora Māori, Faculty of Medical and Health Sciences, University of 
      Auckland, Auckland, New Zealand. e.curtis@auckland.ac.nz.
FAU - Jones, Rhys
AU  - Jones R
AD  - Te Kupenga Hauora Māori, Faculty of Medical and Health Sciences, University of 
      Auckland, Auckland, New Zealand.
FAU - Tipene-Leach, David
AU  - Tipene-Leach D
AD  - Faculty of Education, Humanities and Health Sciences, Eastern Institute of 
      Technology, Napier, New Zealand.
FAU - Walker, Curtis
AU  - Walker C
AD  - Te Kaunihera Rata of Aotearoa, Medical Council of New Zealand, Wellington, New 
      Zealand.
FAU - Loring, Belinda
AU  - Loring B
AD  - Te Kupenga Hauora Māori, Faculty of Medical and Health Sciences, University of 
      Auckland, Auckland, New Zealand.
FAU - Paine, Sarah-Jane
AU  - Paine SJ
AD  - Te Kupenga Hauora Māori, Faculty of Medical and Health Sciences, University of 
      Auckland, Auckland, New Zealand.
FAU - Reid, Papaarangi
AU  - Reid P
AD  - Te Kupenga Hauora Māori, Faculty of Medical and Health Sciences, University of 
      Auckland, Auckland, New Zealand.
LA  - eng
PT  - Journal Article
PT  - Research Support, Non-U.S. Gov't
PT  - Review
DEP - 20191114
TA  - Int J Equity Health
JT  - International journal for equity in health
JID - 101147692
SB  - IM
MH  - *Cultural Competency
MH  - Culturally Competent Care/*methods/*statistics & numerical data
MH  - Ethnic Groups
MH  - Female
MH  - Health Equity/*statistics & numerical data
MH  - Humans
MH  - New Zealand
MH  - Population Groups
PMC - PMC6857221
OTO - NOTNLM
OT  - *Cultural competency
OT  - *Cultural safety
OT  - *Disparities
OT  - *Ethnic
OT  - *Indigenous
OT  - *Inequity
OT  - *Māori
COIS- The authors declare that they have no competing interests.
EDAT- 2019/11/16 06:00
MHDA- 2020/03/07 06:00
CRDT- 2019/11/16 06:00
PHST- 2019/06/21 00:00 [received]
PHST- 2019/10/31 00:00 [accepted]
PHST- 2019/11/16 06:00 [entrez]
PHST- 2019/11/16 06:00 [pubmed]
PHST- 2020/03/07 06:00 [medline]
AID - 10.1186/s12939-019-1082-3 [pii]
AID - 1082 [pii]
AID - 10.1186/s12939-019-1082-3 [doi]
PST - epublish
SO  - Int J Equity Health. 2019 Nov 14;18(1):174. doi: 10.1186/s12939-019-1082-3.

PMID- 32166114
OWN - NLM
STAT- MEDLINE
DCOM- 20200622
LR  - 20200622
IS  - 2374-8265 (Electronic)
IS  - 2374-8265 (Linking)
VI  - 15
DP  - 2019 Nov 22
TI  - Health Equity Rounds: An Interdisciplinary Case Conference to Address Implicit Bias 
      and Structural Racism for Faculty and Trainees.
PG  - 10858
LID - 10.15766/mep_2374-8265.10858 [doi]
LID - 10858
AB  - INTRODUCTION: The medical community recognizes the importance of confronting 
      structural racism and implicit bias to address health inequities. Several curricula 
      aimed at teaching trainees about these issues are described in the literature. 
      However, few curricula exist that engage faculty members as learners rather than 
      teachers of these topics or target interdisciplinary audiences. METHODS: We 
      developed a longitudinal case conference curriculum called Health Equity Rounds 
      (HER) to discuss and address the impact of structural racism and implicit bias on 
      patient care. The curriculum engaged participants across training levels and 
      disciplines on these topics utilizing case-based discussion, evidence-based 
      exercises, and two relevant conceptual frameworks. It was delivered quarterly as 
      part of a departmental case conference series. We evaluated HER's feasibility and 
      acceptability by tracking conference attendance and administering postconference 
      surveys. We analyzed quantitative survey data using descriptive statistics and 
      qualitatively reviewed free-text comments. RESULTS: We delivered seven 1-hour HER 
      conferences at our institution from June 2016 to June 2018. A mean of 66 
      participants attended each HER. Most survey respondents (88% or more) indicated that 
      HER promoted personal reflection on implicit bias, and 75% or more indicated that 
      HER would impact their clinical practice. DISCUSSION: HER provided a unique forum 
      for practitioners across training levels to address structural racism and implicit 
      bias. Our aim in dissemination is to provide meaningful tools for others to adapt at 
      their own institutions, recognizing that HER should serve as a component of larger, 
      multifaceted efforts to decrease structural racism and implicit bias in health care.
CI  - Copyright © 2019 Perdomo et al.
FAU - Perdomo, Joanna
AU  - Perdomo J
AD  - General Academic Pediatrics Fellow, Boston Children's Hospital.
FAU - Tolliver, Destiny
AU  - Tolliver D
AD  - Resident, Department of Pediatrics, Boston Children's Hospital.
AD  - Resident, Department of Pediatrics, Boston Medical Center.
FAU - Hsu, Heather
AU  - Hsu H
AD  - Assistant Professor, Department of Pediatrics, Boston Medical Center.
AD  - Assistant Professor, Department of Pediatrics, Boston University School of Medicine.
FAU - He, Yuan
AU  - He Y
AD  - Resident, Department of Pediatrics, Boston Children's Hospital.
AD  - Resident, Department of Pediatrics, Boston Medical Center.
FAU - Nash, Katherine A
AU  - Nash KA
AD  - Instructor, Department of Pediatrics, Boston Medical Center.
AD  - Instructor, Department of Pediatrics, Boston University School of Medicine.
FAU - Donatelli, Stephanie
AU  - Donatelli S
AD  - Resident, Department of Neurology, Boston Children's Hospital.
FAU - Mateo, Camila
AU  - Mateo C
AD  - Health Services Research Fellow, Boston Children's Hospital.
FAU - Akagbosu, Cynthia
AU  - Akagbosu C
AD  - Resident, Department of Pediatrics, Boston Children's Hospital.
AD  - Resident, Department of Pediatrics, Boston Medical Center.
FAU - Alizadeh, Faraz
AU  - Alizadeh F
AD  - Resident, Department of Pediatrics, Boston Children's Hospital.
AD  - Resident, Department of Pediatrics, Boston Medical Center.
FAU - Power-Hays, Alexandra
AU  - Power-Hays A
AD  - Resident, Department of Pediatrics, Boston Children's Hospital.
AD  - Resident, Department of Pediatrics, Boston Medical Center.
FAU - Rainer, Tyler
AU  - Rainer T
AD  - Resident, Department of Pediatrics, Boston Children's Hospital.
AD  - Resident, Department of Pediatrics, Boston Medical Center.
FAU - Zheng, Daniel J
AU  - Zheng DJ
AD  - Resident, Department of Pediatrics, Boston Children's Hospital.
AD  - Resident, Department of Pediatrics, Boston Medical Center.
FAU - Kistin, Caroline J
AU  - Kistin CJ
AD  - Assistant Professor, Department of Pediatrics, Boston Medical Center.
AD  - Assistant Professor, Department of Pediatrics, Boston University School of Medicine.
FAU - Vinci, Robert J
AU  - Vinci RJ
AD  - Professor, Department of Pediatrics, Boston Medical Center.
AD  - Professor, Department of Pediatrics, Boston University School of Medicine.
FAU - Michelson, Catherine D
AU  - Michelson CD
AD  - Assistant Professor, Department of Pediatrics, Boston Medical Center.
AD  - Assistant Professor, Department of Pediatrics, Boston University School of Medicine.
LA  - eng
PT  - Comparative Study
PT  - Journal Article
DEP - 20191122
TA  - MedEdPORTAL
JT  - MedEdPORTAL : the journal of teaching and learning resources
JID - 101714390
SB  - IM
MH  - Attitude of Health Personnel/ethnology
MH  - Bias
MH  - Cultural Diversity
MH  - Curriculum
MH  - Evaluation Studies as Topic
MH  - Faculty, Medical/*education/psychology
MH  - Feasibility Studies
MH  - Health Equity/*statistics & numerical data/trends
MH  - Humans
MH  - Interdisciplinary Communication
MH  - Interprofessional Relations/ethics
MH  - Racism/*psychology/statistics & numerical data
MH  - Students/*psychology
MH  - Surveys and Questionnaires
MH  - Teaching Rounds/*methods
PMC - PMC7050660
OTO - NOTNLM
OT  - *Case-Based Learning
OT  - *Diversity, Inclusion, Health Equity
OT  - *Editor's Choice
OT  - *Faculty Development
OT  - *Implicit Bias
OT  - *Interdisciplinary
OT  - *Interprofessional Education
OT  - *Structural Racism
COIS- None to report.
EDAT- 2020/03/14 06:00
MHDA- 2020/06/23 06:00
CRDT- 2020/03/14 06:00
PHST- 2020/03/14 06:00 [entrez]
PHST- 2020/03/14 06:00 [pubmed]
PHST- 2020/06/23 06:00 [medline]
AID - 10.15766/mep_2374-8265.10858 [doi]
PST - epublish
SO  - MedEdPORTAL. 2019 Nov 22;15:10858. doi: 10.15766/mep_2374-8265.10858.

PMID- 32479239
OWN - NLM
STAT- MEDLINE
DCOM- 20200616
LR  - 20200616
IS  - 1544-5208 (Electronic)
IS  - 0278-2715 (Linking)
VI  - 39
IP  - 6
DP  - 2020 Jun
TI  - Racism In My Medical Education.
PG  - 1087-1091
LID - 10.1377/hlthaff.2019.00743 [doi]
AB  - An Asian American physician calls for more diversity and a commitment to health 
      equity in US medical schools.
FAU - Ko, Michelle
AU  - Ko M
AD  - Michelle Ko (mijko@ucdavis.edu) is an assistant professor in the Division of Health 
      Policy and Management, Department of Public Health Sciences, University of 
      California Davis. She thanks Piri Ackerman-Barger, Ruth Shim, Jann Murray-Garcia, 
      Fawn Cothran, Poh Choo How, Jorge Garcia, Susan Perez, and Hendry Ton for their 
      critical reviews of earlier versions of this article and their thoughtful 
      suggestions. She also thanks Julea Leshar-McGhee for her unwavering support and 
      encouragement.
LA  - eng
PT  - Journal Article
PT  - Review
PL  - United States
TA  - Health Aff (Millwood)
JT  - Health affairs (Project Hope)
JID - 8303128
SB  - IM
MH  - Asian Americans/*statistics & numerical data
MH  - Career Choice
MH  - Cultural Diversity
MH  - Education, Medical, Graduate/*methods
MH  - Education, Medical, Undergraduate/*methods
MH  - Female
MH  - *Health Equity
MH  - Humans
MH  - Male
MH  - Narration
MH  - Needs Assessment
MH  - Racism/*ethnology/statistics & numerical data
MH  - Schools, Medical/*organization & administration
MH  - United States
OTO - NOTNLM
OT  - COVID-19
OT  - Children’s Health
OT  - Diversity
OT  - Education
OT  - Health policy
OT  - Health services
OT  - Inclusion
OT  - Medical education
OT  - Medical schools
OT  - Medicine
OT  - Pandemics
OT  - Racism
OT  - coronavirus
OT  - health disparities
OT  - health equity
EDAT- 2020/06/02 06:00
MHDA- 2020/06/17 06:00
CRDT- 2020/06/02 06:00
PHST- 2020/06/02 06:00 [entrez]
PHST- 2020/06/02 06:00 [pubmed]
PHST- 2020/06/17 06:00 [medline]
AID - 10.1377/hlthaff.2019.00743 [doi]
PST - ppublish
SO  - Health Aff (Millwood). 2020 Jun;39(6):1087-1091. doi: 10.1377/hlthaff.2019.00743.

PMID- 31308606
OWN - NLM
STAT- MEDLINE
DCOM- 20200629
LR  - 20200629
IS  - 1945-0826 (Electronic)
IS  - 1049-510X (Print)
IS  - 1049-510X (Linking)
VI  - 29
IP  - Suppl 2
DP  - 2019
TI  - Improving Behavioral Health Equity through Cultural Competence Training of Health 
      Care Providers.
PG  - 359-364
LID - 10.18865/ed.29.S2.359 [doi]
AB  - Racial/ethnic disparities have long persisted in the United States despite concerted 
      health system efforts to improve access and quality of care among African Americans 
      and Latinos. Cultural competence in the health care setting has been recognized as 
      an important feature of high-quality health care delivery for decades and will 
      continue to be paramount as the society in which we live becomes increasingly 
      culturally diverse. Unfortunately, there is limited empirical evidence of patient 
      health benefits of a culturally competent health care workforce in integrated care, 
      its feasibility of implementation, and sustainability strategies. This article 
      reviews the status of cultural competence education in health care, the merits of 
      continued commitment to training health care providers in integrated care settings, 
      and policy and practice strategies to ensure emerging health care professionals and 
      those already in the field are prepared to meet the health care needs of racially 
      and ethnically diverse populations.
FAU - McGregor, Brian
AU  - McGregor B
AD  - Morehouse School of Medicine, Atlanta, Georgia.
FAU - Belton, Allyson
AU  - Belton A
AD  - Morehouse School of Medicine, Atlanta, Georgia.
FAU - Henry, Tracey L
AU  - Henry TL
AD  - Emory University School of Medicine, Atlanta, Georgia.
FAU - Wrenn, Glenda
AU  - Wrenn G
AD  - Morehouse School of Medicine, Atlanta, Georgia.
FAU - Holden, Kisha B
AU  - Holden KB
AD  - Morehouse School of Medicine, Atlanta, Georgia.
LA  - eng
GR  - U54 MD008173/MD/NIMHD NIH HHS/United States
PT  - Editorial
PT  - Research Support, N.I.H., Extramural
PT  - Research Support, Non-U.S. Gov't
DEP - 20190613
TA  - Ethn Dis
JT  - Ethnicity & disease
JID - 9109034
SB  - IM
MH  - Cultural Competency/*organization & administration
MH  - Cultural Diversity
MH  - Culturally Competent Care/*organization & administration
MH  - Ethnic Groups
MH  - Health Equity/*trends
MH  - Health Personnel/*education
MH  - Humans
MH  - *Quality of Health Care
MH  - United States
PMC - PMC6604769
OTO - NOTNLM
OT  - *Cultural Competency
OT  - *Integrated Care
OT  - *Mental Health
OT  - *Provider Education
COIS- Competing Interests: None declared.
EDAT- 2019/07/17 06:00
MHDA- 2020/07/01 06:00
CRDT- 2019/07/17 06:00
PHST- 2019/07/17 06:00 [entrez]
PHST- 2019/07/17 06:00 [pubmed]
PHST- 2020/07/01 06:00 [medline]
AID - ed.29.S2.359 [pii]
AID - 10.18865/ed.29.S2.359 [doi]
PST - epublish
SO  - Ethn Dis. 2019 Jun 13;29(Suppl 2):359-364. doi: 10.18865/ed.29.S2.359. eCollection 
      2019.

PMID- 30301453
OWN - NLM
STAT- MEDLINE
DCOM- 20190117
LR  - 20190117
IS  - 1478-4505 (Electronic)
IS  - 1478-4505 (Linking)
VI  - 16
IP  - Suppl 1
DP  - 2018 Oct 9
TI  - Disability, mental health, sexual orientation and gender identity: understanding 
      health inequity through experience and difference.
PG  - 97
LID - 10.1186/s12961-018-0366-1 [doi]
LID - 97
AB  - BACKGROUND: This paper focuses on inequities in health in the context of disability, 
      mental health, sexual orientation and gender identity (The authors' location outside 
      of these identities is acknowledged as a serious limitation in discussing experience 
      as a framework to understand health inequity in the dimensions of disability, mental 
      health, sexual orientation and gender identity). These are dimensions that lead to 
      health inequity primarily through the pathways of stigma and discrimination. The aim 
      here is to distinguish the unique characteristics of these groups and thereby try 
      and articulate a new understanding of health and health equity with identity and 
      difference in the foreground. We aim to bring attention to experience as a crucial 
      parameter to discuss health equity in this context. DISCUSSION: Health inequity can 
      be approached in two ways. One is to look at the lacuna in the current public health 
      discourse in addressing the specific health concerns along the dimensions of 
      disability, mental health, sexual orientation and gender identity. The second 
      approach involves a more organic way of taking on board the concerns of these 
      groups, rather than as after-thoughts; this involves a framework that gives a 
      central role to the lived experience of stigma and discrimination. The dimensions of 
      disability, mental health, sexual orientation and gender identity affect health 
      inequities constitutively, instrumentally through co-morbidities, and through stigma 
      either directly or indirectly. Experience of stigma also forms the basis of 
      identities and the difference between identities, which emerges as an important 
      concept in the articulation of health inequities beyond measurable gaps. Recognition 
      and representation of these differences then form the basis of an inclusive 
      articulation on health. CONCLUSION: The centrality of difference and experience 
      prompts us to problematise the idea of equity that rests on 'avoidable and unfair', 
      'differentials' and even to argue that such a definition based on differentials, 
      used in a quantitative sense, seriously limits our understanding of health inequity. 
      Health equity will therefore not merely mean 'closing avoidable health gaps,' but 
      mandate an inclusive social arrangement that celebrates difference.
FAU - Nakkeeran, N
AU  - Nakkeeran N
AD  - Ambedkar University Delhi, Lothian Road, Kashmere Gate, New Delhi, 110006, India. 
      nnakkeeran@gmail.com.
FAU - Nakkeeran, Barathi
AU  - Nakkeeran B
AD  - Independent researcher, New Delhi, India.
LA  - eng
PT  - Journal Article
PT  - Review
DEP - 20181009
TA  - Health Res Policy Syst
JT  - Health research policy and systems
JID - 101170481
SB  - IM
MH  - Cultural Diversity
MH  - *Disabled Persons
MH  - Female
MH  - *Gender Identity
MH  - *Health Equity
MH  - *Health Status Disparities
MH  - *Healthcare Disparities
MH  - Humans
MH  - Male
MH  - *Mental Health
MH  - Social Identification
MH  - Social Stigma
PMC - PMC6178246
OTO - NOTNLM
OT  - AMCCON 2018
OT  - Disability
OT  - Gender
OT  - Health equity research
OT  - Health inequities in India
OT  - Mental health
OT  - Sexual orientation
COIS- ETHICS APPROVAL AND CONSENT TO PARTICIPATE: Not applicable. CONSENT FOR PUBLICATION: 
      Not applicable. COMPETING INTERESTS: The authors declare that they have no competing 
      interests. PUBLISHER’S NOTE: Springer Nature remains neutral with regard to 
      jurisdictional claims in published maps and institutional affiliations.
EDAT- 2018/10/12 06:00
MHDA- 2019/01/18 06:00
CRDT- 2018/10/11 06:00
PHST- 2018/10/11 06:00 [entrez]
PHST- 2018/10/12 06:00 [pubmed]
PHST- 2019/01/18 06:00 [medline]
AID - 10.1186/s12961-018-0366-1 [pii]
AID - 366 [pii]
AID - 10.1186/s12961-018-0366-1 [doi]
PST - epublish
SO  - Health Res Policy Syst. 2018 Oct 9;16(Suppl 1):97. doi: 10.1186/s12961-018-0366-1.

PMID- 32245522
OWN - NLM
STAT- MEDLINE
DCOM- 20210118
LR  - 20210118
IS  - 1745-6215 (Electronic)
IS  - 1745-6215 (Linking)
VI  - 21
IP  - 1
DP  - 2020 Apr 3
TI  - Reporting of health equity considerations in cluster and individually randomized 
      trials.
PG  - 308
LID - 10.1186/s13063-020-4223-5 [doi]
LID - 308
AB  - BACKGROUND: The randomized controlled trial (RCT) is considered the gold standard 
      study design to inform decisions about the effectiveness of interventions. However, 
      a common limitation is inadequate reporting of the applicability of the intervention 
      and trial results for people who are "socially disadvantaged" and this can affect 
      policy-makers' decisions. We previously developed a framework for identifying 
      health-equity-relevant trials, along with a reporting guideline for transparent 
      reporting. In this study, we provide a descriptive assessment of health-equity 
      considerations in 200 randomly sampled equity-relevant trials. METHODS: We developed 
      a search strategy to identify health-equity-relevant trials published between 2013 
      and 2015. We randomly sorted the 4316 records identified by the search and screened 
      studies until 100 individually randomized (RCTs) and 100 cluster randomized 
      controlled trials (CRTs) were identified. We developed and pilot-tested a data 
      extraction form based on our initial work, to inform the development of our 
      reporting guideline for equity-relevant randomized trials. RESULTS: In total, 39 
      trials (20%) were conducted in a low- and middle-income country and 157 trials (79%) 
      in a high-income country focused on socially disadvantaged populations (78% CRTs, 
      79% RCTs). Seventy-four trials (37%) reported a subgroup analysis across a 
      population characteristic associated with disadvantage (25% CRT, 49% RCTs), with 19% 
      of included studies reporting subgroup analyses across sex, 9% across 
      race/ethnicity/culture, and 4% across socioeconomic status. No subgroup analyses 
      were reported for place of residence, occupation, religion, education, or social 
      capital. One hundred and forty-one trials (71%) discussed the applicability of their 
      results to one or more socially disadvantaged populations (68% of CRT, 73% of RCT). 
      DISCUSSION: In this set of trials, selected for their relevance to health equity, 
      data that were disaggregated for socially disadvantaged populations were rarely 
      reported. We found that even when the data are available, opportunities to analyze 
      health-equity considerations are frequently missed. The recently published equity 
      extension of the Consolidated Reporting Standards for Randomized Trials 
      (CONSORT-Equity) may help improve delineation of hypotheses related to socially 
      disadvantaged populations, and transparency and completeness of reporting of 
      health-equity considerations in RCTs. This study can serve as a baseline assessment 
      of the reporting of equity considerations.
FAU - Petkovic, Jennifer
AU  - Petkovic J
AUID- ORCID: 0000-0002-5824-584X
AD  - Bruyere Research Institute, University of Ottawa, Ottawa, ON, Canada. 
      jennifer.petkovic@uottawa.ca.
FAU - Jull, Janet
AU  - Jull J
AD  - School of Rehabilitation Therapy, Queen's University, Kingston, ON, Canada.
FAU - Yoganathan, Manosila
AU  - Yoganathan M
AD  - Infectious Diseases and Prevention Control Branch, Public Health Agency of Canada, 
      Ottawa, ON, Canada.
FAU - Dewidar, Omar
AU  - Dewidar O
AD  - Bruyere Research Institute, University of Ottawa, Ottawa, ON, Canada.
FAU - Baird, Sarah
AU  - Baird S
AD  - Department of Global Health, Milken Institute School of Public Health, George 
      Washington University, Washington, DC, USA.
FAU - Grimshaw, Jeremy M
AU  - Grimshaw JM
AD  - Clinical Epidemiology Program, Ottawa Hospital Research Institute, Ottawa, ON, 
      Canada.
AD  - Department of Medicine, University of Ottawa, Ottawa, ON, Canada.
FAU - Johansson, Kjell Arne
AU  - Johansson KA
AD  - Bergen Centre for Ethics and Priority Setting (BCEPS) Department of Global Public 
      Health and Primary Care, University of Bergen, Bergen, Norway.
FAU - Kristjansson, Elizabeth
AU  - Kristjansson E
AD  - School of Psychology, Faculty of Social Sciences, University of Ottawa, Ottawa, ON, 
      Canada.
FAU - McGowan, Jessie
AU  - McGowan J
AD  - School of Epidemiology and Public Health, Faculty of Medicine, University of Ottawa, 
      Ottawa, ON, Canada.
FAU - Moher, David
AU  - Moher D
AD  - Ottawa Methods Centre, Ottawa Hospital Research Institute, Ottawa, ON, Canada.
FAU - Petticrew, Mark
AU  - Petticrew M
AD  - Department of Social and Environmental Health Research, London School of Hygiene and 
      Tropical Medicine, London, UK.
FAU - Robberstad, Bjarne
AU  - Robberstad B
AD  - Section for Ethics and Health Economics, Department of Global Public Health and 
      Primary Care, University of Bergen, Bergen, Norway.
FAU - Shea, Beverley
AU  - Shea B
AD  - Bruyere Research Institute, University of Ottawa, Ottawa, ON, Canada.
AD  - Clinical Epidemiology Program, Ottawa Hospital Research Institute, Ottawa, ON, 
      Canada.
AD  - Department of Medicine, University of Ottawa, Ottawa, ON, Canada.
FAU - Tugwell, Peter
AU  - Tugwell P
AD  - Clinical Epidemiology Program, Ottawa Hospital Research Institute, Ottawa, ON, 
      Canada.
AD  - School of Epidemiology and Public Health, Faculty of Medicine, University of Ottawa, 
      Ottawa, ON, Canada.
AD  - Department of Medicine, Faculty of Medicine, University of Ottawa, Ottawa, ON, 
      Canada.
AD  - WHO Collaborating Centre for Knowledge Translation and Health Technology Assessment 
      in Health Equity, Bruyère Research Institute, Ottawa, ON, Canada.
FAU - Volmink, Jimmy
AU  - Volmink J
AD  - Faculty of Medicine and Health Sciences, Stellenbosch University, Cape Town, South 
      Africa.
FAU - Wells, George A
AU  - Wells GA
AD  - Cardiovascular Research Methods Centre, University of Ottawa Heart Institute, 
      Ottawa, ON, Canada.
FAU - Whitehead, Margaret
AU  - Whitehead M
AD  - Public Health, University of Liverpool, Livepool, UK.
FAU - Cuervo, Luis Gabriel
AU  - Cuervo LG
AD  - Department of Health Systems and Services, Pan American Health Organization, 
      Washington, DC, USA.
FAU - White, Howard
AU  - White H
AD  - Campbell Collaboration, Delhi, India.
FAU - Taljaard, Monica
AU  - Taljaard M
AD  - School of Epidemiology and Public Health, Faculty of Medicine, University of Ottawa, 
      Ottawa, ON, Canada.
AD  - Clinical Epidemiology Program, Ottawa Hospital Research Institute (OHRI), The Ottawa 
      Hospital, Civic Campus, 1053 Carling Avenue, Ottawa, ON, K1Y 4E9, Canada.
FAU - Welch, Vivian
AU  - Welch V
AD  - Bruyere Research Institute, University of Ottawa, Ottawa, ON, Canada.
LA  - eng
GR  - MOP 133 556/CAPMC/CIHR/Canada
PT  - Journal Article
DEP - 20200403
TA  - Trials
JT  - Trials
JID - 101263253
SB  - IM
MH  - Age Factors
MH  - Culture
MH  - *Guidelines as Topic
MH  - Health Equity/*standards
MH  - Humans
MH  - Randomized Controlled Trials as Topic/*standards
MH  - Sex Factors
MH  - Social Class
MH  - Vulnerable Populations
PMC - PMC7118943
COIS- Dr. Welch reports grants from Canadian Institutes of Health Research and grants from 
      Ontario Early Researcher Award during the conduct of the study. David Moher is 
      supported by a University Research Chair. Jeremy M Grimshaw holds a Canada Research 
      Chair in Health Knowledge Transfer and Uptake. Peter Tugwell holds a Canada Research 
      Chair in Health Equity. All other authors have nothing to disclose.
EDAT- 2020/04/05 06:00
MHDA- 2021/01/20 06:00
CRDT- 2020/04/05 06:00
PHST- 2019/12/16 00:00 [received]
PHST- 2020/03/02 00:00 [accepted]
PHST- 2020/04/05 06:00 [entrez]
PHST- 2020/04/05 06:00 [pubmed]
PHST- 2021/01/20 06:00 [medline]
AID - 10.1186/s13063-020-4223-5 [pii]
AID - 4223 [pii]
AID - 10.1186/s13063-020-4223-5 [doi]
PST - epublish
SO  - Trials. 2020 Apr 3;21(1):308. doi: 10.1186/s13063-020-4223-5.

PMID- 27716261
OWN - NLM
STAT- MEDLINE
DCOM- 20170918
LR  - 20190112
IS  - 1472-6963 (Electronic)
IS  - 1472-6963 (Linking)
VI  - 16
IP  - 1
DP  - 2016 Oct 4
TI  - Enhancing health care equity with Indigenous populations: evidence-based strategies 
      from an ethnographic study.
PG  - 544
LID - 544
AB  - BACKGROUND: Structural violence shapes the health of Indigenous peoples globally, 
      and is deeply embedded in history, individual and institutional racism, and 
      inequitable social policies and practices. Many Indigenous communities have 
      flourished, however, the impact of colonialism continues to have profound health 
      effects for Indigenous peoples in Canada and internationally. Despite increasing 
      evidence of health status inequities affecting Indigenous populations, health 
      services often fail to address health and social inequities as routine aspects of 
      health care delivery. In this paper, we discuss an evidence-based framework and 
      specific strategies for promoting health care equity for Indigenous populations. 
      METHODS: Using an ethnographic design and mixed methods, this study was conducted at 
      two Urban Aboriginal Health Centres located in two inner cities in Canada, which 
      serve a combined patient population of 5,500. Data collection included in-depth 
      interviews with a total of 114 patients and staff (n = 73 patients; n = 41 staff), 
      and over 900 h of participant observation focused on staff members' interactions and 
      patterns of relating with patients. RESULTS: Four key dimensions of equity-oriented 
      health services are foundational to supporting the health and well-being of 
      Indigenous peoples: inequity-responsive care, culturally safe care, trauma- and 
      violence-informed care, and contextually tailored care. Partnerships with Indigenous 
      leaders, agencies, and communities are required to operationalize and tailor these 
      key dimensions to local contexts. We discuss 10 strategies that intersect to 
      optimize effectiveness of health care services for Indigenous peoples, and provide 
      examples of how they can be implemented in a variety of health care settings. 
      CONCLUSIONS: While the key dimensions of equity-oriented care and 10 strategies may 
      be most optimally operationalized in the context of interdisciplinary teamwork, they 
      also serve as health equity guidelines for organizations and providers working in 
      various settings, including individual primary care practices. These strategies 
      provide a basis for organizational-level interventions to promote the provision of 
      more equitable, responsive, and respectful PHC services for Indigenous populations. 
      Given the similarities in colonizing processes and Indigenous peoples' experiences 
      of such processes in many countries, these strategies have international 
      applicability.
FAU - Browne, Annette J
AU  - Browne AJ
AD  - School of Nursing, The University of British Columbia, T201 -- 2211 Wesbrook Mall, 
      Vancouver, British Columbia, V6T 2B5, Canada. annette.browne@ubc.ca.
FAU - Varcoe, Colleen
AU  - Varcoe C
AD  - School of Nursing, The University of British Columbia, T201 -- 2211 Wesbrook Mall, 
      Vancouver, British Columbia, V6T 2B5, Canada.
FAU - Lavoie, Josée
AU  - Lavoie J
AD  - Manitoba First Nations Centre for Aboriginal Health Research, 715 John Buhler 
      Research Centre, 727 McDermot Ave, Winnipeg, Manitoba, R3E 3P5, Canada.
FAU - Smye, Victoria
AU  - Smye V
AD  - Faculty of Health Sciences, University of Ontario Institute of Technology, 2000 
      Simcoe Street North, Science building, Room 3000, Oshawa, Ontario, L1H 7 K4, Canada.
FAU - Wong, Sabrina T
AU  - Wong ST
AD  - School of Nursing and the Centre for Health Services and Policy Research, The 
      University of British Columbia, T201 -- 2211 Wesbrook Mall, Vancouver, British 
      Columbia, V6T 2B5, Canada.
FAU - Krause, Murry
AU  - Krause M
AD  - Central Interior Native Health Society, 365 George Street, Prince George, British 
      Columbia, V2L 1R4, Canada.
FAU - Tu, David
AU  - Tu D
AD  - Department of Family Practice, The University of British Columbia, 5950 University 
      Boulevard, Vancouver, V6T 1Z3, British Columbia, Canada.
FAU - Godwin, Olive
AU  - Godwin O
AD  - Prince George Division of Family Practice, 1302 7 Ave, Prince George, British 
      Columbia, V2L 3P1, Canada.
FAU - Khan, Koushambhi
AU  - Khan K
AD  - School of Nursing, The University of British Columbia, T201 -- 2211 Wesbrook Mall, 
      Vancouver, British Columbia, V6T 2B5, Canada.
FAU - Fridkin, Alycia
AU  - Fridkin A
AD  - Indigenous Health Program, Provincial Health Services Authority of British Columbia, 
      201-601 West Broadway, Vancouver, British Columbia, V5Z 4C2, Canada.
LA  - eng
GR  - #173182/CIHR/Canada
PT  - Journal Article
PT  - Multicenter Study
PT  - Observational Study
DEP - 20161004
TA  - BMC Health Serv Res
JT  - BMC health services research
JID - 101088677
SB  - IM
MH  - Anthropology, Cultural
MH  - Canada/ethnology
MH  - Culture
MH  - Exposure to Violence/ethnology
MH  - Health Equity/*standards
MH  - Health Services, Indigenous/*standards
MH  - Healthcare Disparities/ethnology/statistics & numerical data
MH  - Humans
MH  - Indians, North American/*ethnology
MH  - Organizational Policy
MH  - Primary Health Care/*standards
MH  - Professional-Patient Relations
MH  - Racism/ethnology/prevention & control/statistics & numerical data
MH  - Trust
MH  - Violence/prevention & control/statistics & numerical data
PMC - PMC5050637
OTO - NOTNLM
OT  - *Canada
OT  - *Cultural safety
OT  - *Discrimination
OT  - *Health disparities
OT  - *Health equity
OT  - *Health services
OT  - *Indigenous people
OT  - *Racism
OT  - *Structural violence
OT  - *Trauma informed care
OT  - *Trauma- and violence-informed care
EDAT- 2016/10/08 06:00
MHDA- 2017/09/19 06:00
CRDT- 2016/10/08 06:00
PHST- 2015/09/12 00:00 [received]
PHST- 2016/08/24 00:00 [accepted]
PHST- 2016/10/08 06:00 [entrez]
PHST- 2016/10/08 06:00 [pubmed]
PHST- 2017/09/19 06:00 [medline]
AID - 10.1186/s12913-016-1707-9 [pii]
AID - 1707 [pii]
AID - 10.1186/s12913-016-1707-9 [doi]
PST - epublish
SO  - BMC Health Serv Res. 2016 Oct 4;16(1):544. doi: 10.1186/s12913-016-1707-9.

PMID- 29149276
OWN - NLM
STAT- MEDLINE
DCOM- 20190219
LR  - 20190320
IS  - 1464-360X (Electronic)
IS  - 1101-1262 (Linking)
VI  - 28
IP  - 2
DP  - 2018 Apr 1
TI  - Urban renewal, gentrification and health equity: a realist perspective.
PG  - 243-248
LID - 10.1093/eurpub/ckx202 [doi]
AB  - BACKGROUND: Up to now, research has focused on the effects of urban renewal programs 
      and their impacts on health. While some of this research points to potential 
      negative health effects due to gentrification, evidence that addresses the 
      complexity associated with this relation is much needed. This paper seeks to better 
      understand when, why and how health inequities arise from urban renewal 
      interventions resulting in gentrification. METHODS: A realist review, a qualitative 
      systematic review method, aimed to better explain the relation between context, 
      mechanism and outcomes, was used. A literature search was done to identify 
      theoretical models of how urban renewal programs can result in gentrification, which 
      in turn could have negative impacts on health. A systematic approach was then used 
      to identify peer-reviewed studies that provided evidence to support or refute the 
      initial assumptions. RESULTS: Urban renewal programs that resulted in gentrification 
      tended to have negative health effects primarily in residents that were low-income. 
      Urban renewal policies that were inclusive of populations that are vulnerable, from 
      the beginning were less likely to result in gentrification and more likely to 
      positively impact health through physical and social improvements. CONCLUSIONS: 
      Research has shown urban renewal policies have significant impacts on populations 
      that are vulnerable and those that result in gentrification can result in negative 
      health consequences for this population. A better understanding of this is needed to 
      impact future policies and advocate for a community-participatory model that 
      includes such populations in the early planning stages.
FAU - Mehdipanah, Roshanak
AU  - Mehdipanah R
AD  - Department of Health Behavior and Health Education, School of Public Health, 
      University of Michigan, Ann Arbor, MI, USA.
AD  - Agència de Salut Pública de Barcelona, Barcelona, Spain.
FAU - Marra, Giulia
AU  - Marra G
AD  - SiTI - Istituto Superiore sui Sistemi Territoriali per l'Innovazione, Turin, Italy.
AD  - Polytechnic University of Turin, Turin, Italy.
FAU - Melis, Giulia
AU  - Melis G
AD  - SiTI - Istituto Superiore sui Sistemi Territoriali per l'Innovazione, Turin, Italy.
FAU - Gelormino, Elena
AU  - Gelormino E
AD  - Department of Public Health, Local Health Authority TO5, Turin, Italy.
LA  - eng
PT  - Journal Article
PT  - Research Support, Non-U.S. Gov't
PT  - Review
PL  - England
TA  - Eur J Public Health
JT  - European journal of public health
JID - 9204966
SB  - IM
MH  - *Health Equity
MH  - Humans
MH  - *Social Change
MH  - Urban Renewal/*methods
EDAT- 2017/11/18 06:00
MHDA- 2019/03/21 06:00
CRDT- 2017/11/18 06:00
PHST- 2017/11/18 06:00 [pubmed]
PHST- 2019/03/21 06:00 [medline]
PHST- 2017/11/18 06:00 [entrez]
AID - 4633688 [pii]
AID - 10.1093/eurpub/ckx202 [doi]
PST - ppublish
SO  - Eur J Public Health. 2018 Apr 1;28(2):243-248. doi: 10.1093/eurpub/ckx202.

PMID- 27834237
OWN - NLM
STAT- MEDLINE
DCOM- 20180312
LR  - 20180405
IS  - 1544-5208 (Electronic)
IS  - 0278-2715 (Linking)
VI  - 35
IP  - 11
DP  - 2016 Nov 1
TI  - Promoting Health Equity And Population Health: How Americans' Views Differ.
PG  - 1982-1990
AB  - To increase understanding of what Americans think about personal and public health, 
      a national survey of US adults was conducted in 2015-16 to develop a typology of 
      values and beliefs. The survey was commissioned by the Robert Wood Johnson 
      Foundation for its Culture of Health initiative. Six specific population groupings, 
      or segments, were identified. Three segments included people who supported an active 
      government role in health, two segments were characterized by people who were 
      skeptical toward government, and one segment was characterized by people with 
      conflicted attitudes toward government in health. One of the segments, labeled 
      "supportive," included people who had broad concerns about equity and social 
      solidarity and believed in health disparities and the importance of the social 
      determinants of health. People in two of the other segments that supported an active 
      government role in health shared some of these concerns. There is clearly the 
      potential to mobilize all three of these segments in efforts to improve population 
      health and health equity in the United States. For people whose beliefs put them in 
      the more skeptical segments, a focus on building healthier communities at the local 
      level may garner significant support as long as there is private-sector leadership 
      for the effort.
CI  - Project HOPE—The People-to-People Health Foundation, Inc.
FAU - Bye, Larry
AU  - Bye L
AD  - Larry Bye (bye-larry@norc.org) is a senior fellow at NORC at the University of 
      Chicago in San Francisco, California.
FAU - Ghirardelli, Alyssa
AU  - Ghirardelli A
AD  - Alyssa Ghirardelli is a research scientist at NORC at the University of Chicago in 
      San Francisco.
FAU - Fontes, Angela
AU  - Fontes A
AD  - Angela Fontes is a survey methodologist at NORC at the University of Chicago in 
      Chicago, Illinois.
LA  - eng
PT  - Journal Article
PT  - Research Support, Non-U.S. Gov't
PL  - United States
TA  - Health Aff (Millwood)
JT  - Health affairs (Project Hope)
JID - 8303128
SB  - IM
MH  - Culture
MH  - Health Equity/*trends
MH  - *Health Promotion
MH  - Health Status Disparities
MH  - Humans
MH  - Local Government
MH  - *Population Health
MH  - Public Health
MH  - *Public Opinion
MH  - Surveys and Questionnaires
MH  - United States
OTO - NOTNLM
OT  - *Health Communication
OT  - *Segmentation
OT  - *Typology
EDAT- 2016/11/12 06:00
MHDA- 2018/03/13 06:00
CRDT- 2016/11/12 06:00
PHST- 2016/11/12 06:00 [entrez]
PHST- 2016/11/12 06:00 [pubmed]
PHST- 2018/03/13 06:00 [medline]
AID - 35/11/1982 [pii]
AID - 10.1377/hlthaff.2016.0730 [doi]
PST - ppublish
SO  - Health Aff (Millwood). 2016 Nov 1;35(11):1982-1990. doi: 10.1377/hlthaff.2016.0730.

PMID- 31841578
OWN - NLM
STAT- MEDLINE
DCOM- 20201001
LR  - 20201001
IS  - 1538-3598 (Electronic)
IS  - 0098-7484 (Linking)
VI  - 323
IP  - 3
DP  - 2020 Jan 21
TI  - Disparities Research, Disparities Researchers, and Health Equity.
PG  - 211-212
LID - 10.1001/jama.2019.19329 [doi]
FAU - Carnethon, Mercedes R
AU  - Carnethon MR
AD  - Northwestern University Feinberg School of Medicine, Department of Preventive 
      Medicine, Chicago, Illinois.
FAU - Kershaw, Kiarri N
AU  - Kershaw KN
AD  - Northwestern University Feinberg School of Medicine, Department of Preventive 
      Medicine, Chicago, Illinois.
FAU - Kandula, Namratha R
AU  - Kandula NR
AD  - Northwestern University Feinberg School of Medicine, Department of Preventive 
      Medicine, Chicago, Illinois.
AD  - Northwestern University Feinberg School of Medicine, Division of General Internal 
      Medicine and Geriatrics, Department of Medicine, Chicago, Illinois.
LA  - eng
PT  - Journal Article
PL  - United States
TA  - JAMA
JT  - JAMA
JID - 7501160
SB  - AIM
SB  - IM
MH  - African Continental Ancestry Group
MH  - *Bias
MH  - Cultural Diversity
MH  - European Continental Ancestry Group
MH  - Health Equity/*standards
MH  - *Healthcare Disparities
MH  - Humans
MH  - National Institutes of Health (U.S.)
MH  - Peer Review, Research/*standards
MH  - Racism
MH  - Research Personnel
MH  - Research Support as Topic/methods/*standards
MH  - United States
EDAT- 2019/12/17 06:00
MHDA- 2020/10/02 06:00
CRDT- 2019/12/17 06:00
PHST- 2019/12/17 06:00 [pubmed]
PHST- 2020/10/02 06:00 [medline]
PHST- 2019/12/17 06:00 [entrez]
AID - 2757851 [pii]
AID - 10.1001/jama.2019.19329 [doi]
PST - ppublish
SO  - JAMA. 2020 Jan 21;323(3):211-212. doi: 10.1001/jama.2019.19329.

PMID- 33160378
OWN - NLM
STAT- MEDLINE
DCOM- 20210504
LR  - 20210504
IS  - 1475-9276 (Electronic)
IS  - 1475-9276 (Linking)
VI  - 19
IP  - 1
DP  - 2020 Nov 7
TI  - Fakes and chemicals: indigenous medicine in contemporary Kenya and implications for 
      health equity.
PG  - 199
LID - 10.1186/s12939-020-01313-1 [doi]
LID - 199
AB  - BACKGROUND: Access to effective biomedical treatments for humans and livestock in 
      Kenya is far from universal. Indigenous healing has a significant role to play in 
      contemporary society in Kenya, yet access is not the only reason for this. Beliefs 
      surrounding the composition of biomedicines, people's experiences of biomedical 
      care, and issues of counterfeit biomedicines sold over the counter have led to 
      patients seeking care outside of biomedical institutions. METHODS: This study 
      explores local realities of treatment seeking in one rural and one urban study site, 
      for both humans and their livestock, including when, where and how people access 
      certain types of medicines. Using an ethnographic approach to interviews, focus 
      groups and observations, I explore the role that indigenous healing, both herbal and 
      occasionally spiritual, plays within this context with healers and community 
      members. RESULTS: Indigenous healing remains important for many people due to their 
      mistrust and suspicion of biomedicine and big pharma. Their interactions with the 
      healer or doctor, and the equity of these interactions, influence their decisions 
      whether to access herbal or biomedical care, or a combination of the two. Indigenous 
      healing bridges the gap many people experience when they are unable to access 
      biomedical treatments and effectively creates a broader, more equitable coverage for 
      healthcare. The plurality of reasons surrounding decision making is complex, but it 
      is clear that many people often use indigenous healing, improvements in the 
      regulation of both formulas and practice would assist people to access more 
      effective treatment. CONCLUSIONS: Indigenous healing is an important way in which 
      Kenyans in rural and urban areas access healthcare for themselves and their animals. 
      Issues of counterfeit biomedicines have led to broad mistrust and people favour 
      indigenous healing, depending on the illness or severity of symptoms. Indigenous 
      healing is a vital way in which people in underserved rural and urban populations 
      access care. Herbal medicines and indigenous healing are trusted due to the greater 
      transparency in their creation, and the more equitable relationship between 
      indigenous doctor and patient. The study demonstrates that a pluralistic system is 
      appropriate to increasing equity in access to healthcare in both urban and rural 
      settings, as well as the importance of biomedical care providers respecting 
      indigenous healing and viewing it with legitimacy. By taking a One Health 
      perspective to understand the intersection of humans, livestock and the environment, 
      we can better understand critical aspects affecting decision making for treatment 
      and implications for healthcare equity in a rapidly changing world.
FAU - Howland, Olivia
AU  - Howland O
AUID- ORCID: 0000-0003-4109-7833
AD  - PDRA, University of Liverpool, Liverpool, UK. olivia.howland@liverpool.ac.uk.
AD  - Visiting Scientist, ILRI, Nairobi, Kenya. olivia.howland@liverpool.ac.uk.
LA  - eng
GR  - BB/P027954/1/DH_/Department of Health/United Kingdom
PT  - Journal Article
PT  - Research Support, Non-U.S. Gov't
DEP - 20201107
TA  - Int J Equity Health
JT  - International journal for equity in health
JID - 101147692
SB  - IM
MH  - Anthropology, Cultural
MH  - Female
MH  - Focus Groups
MH  - *Health Equity
MH  - Health Services Accessibility/*statistics & numerical data
MH  - Humans
MH  - Kenya
MH  - Male
MH  - *Medicine, Traditional
MH  - Rural Population
MH  - Urban Population
PMC - PMC7648973
OTO - NOTNLM
OT  - *Chemicals
OT  - *Counterfeit drugs
OT  - *Herbal medicine
OT  - *Human medicine
OT  - *Indigenous healing
OT  - *Indigenous knowledge
OT  - *Kenya
OT  - *One Health
OT  - *Trust
OT  - *Veterinary medicine
COIS- The author declares that there are no competing interests.
EDAT- 2020/11/09 06:00
MHDA- 2021/05/05 06:00
CRDT- 2020/11/08 20:21
PHST- 2020/03/30 00:00 [received]
PHST- 2020/10/27 00:00 [accepted]
PHST- 2020/11/08 20:21 [entrez]
PHST- 2020/11/09 06:00 [pubmed]
PHST- 2021/05/05 06:00 [medline]
AID - 10.1186/s12939-020-01313-1 [pii]
AID - 1313 [pii]
AID - 10.1186/s12939-020-01313-1 [doi]
PST - epublish
SO  - Int J Equity Health. 2020 Nov 7;19(1):199. doi: 10.1186/s12939-020-01313-1.

PMID- 33220735
OWN - NLM
STAT- MEDLINE
DCOM- 20210114
LR  - 20211115
IS  - 1474-547X (Electronic)
IS  - 0140-6736 (Linking)
VI  - 396
IP  - 10263
DP  - 2020 Nov 21
TI  - Will global health survive its decolonisation?
PG  - 1627-1628
LID - S0140-6736(20)32417-X [pii]
LID - 10.1016/S0140-6736(20)32417-X [doi]
FAU - Abimbola, Seye
AU  - Abimbola S
AD  - School of Public Health, University of Sydney, Sydney, NSW, Australia.
FAU - Pai, Madhukar
AU  - Pai M
AD  - School of Population and Global Health and McGill International TB Centre, McGill 
      University, Montreal, QC H3A 1A2, Canada. Electronic address: 
      madhukar.pai@mcgill.ca.
LA  - eng
PT  - Journal Article
PL  - England
TA  - Lancet
JT  - Lancet (London, England)
JID - 2985213R
SB  - AIM
SB  - IM
CIN - Lancet. 2021 Mar 20;397(10279):1058. PMID: 33743860
CIN - Lancet. 2021 Mar 20;397(10279):1058. PMID: 33743861
CIN - Lancet. 2021 Mar 20;397(10279):1058-1059. PMID: 33743862
MH  - Cultural Diversity
MH  - Developing Countries
MH  - *Global Health
MH  - *Health Equity
MH  - Health Services Accessibility
MH  - Humans
MH  - International Cooperation
MH  - *Racism
EDAT- 2020/11/23 06:00
MHDA- 2021/01/15 06:00
CRDT- 2020/11/22 20:26
PHST- 2020/11/22 20:26 [entrez]
PHST- 2020/11/23 06:00 [pubmed]
PHST- 2021/01/15 06:00 [medline]
AID - S0140-6736(20)32417-X [pii]
AID - 10.1016/S0140-6736(20)32417-X [doi]
PST - ppublish
SO  - Lancet. 2020 Nov 21;396(10263):1627-1628. doi: 10.1016/S0140-6736(20)32417-X.

PMID- 27913693
OWN - NLM
STAT- MEDLINE
DCOM- 20180803
LR  - 20181202
IS  - 1938-8993 (Electronic)
IS  - 1540-4153 (Linking)
VI  - 14
IP  - 4
DP  - 2016 Dec
TI  - Health Equity, Diversity, and Inclusion.
PG  - 199
FAU - Thompson, Anabell Castro
AU  - Thompson AC
LA  - eng
PT  - Journal Article
PL  - United States
TA  - Hisp Health Care Int
JT  - Hispanic health care international : the official journal of the National 
      Association of Hispanic Nurses
JID - 101150304
SB  - IM
MH  - Career Choice
MH  - Cultural Diversity
MH  - *Health Equity
MH  - Healthcare Disparities/trends
MH  - Hispanic Americans/*statistics & numerical data
MH  - Humans
MH  - Nurses/*supply & distribution
MH  - *Social Determinants of Health
MH  - Societies, Nursing
EDAT- 2016/12/04 06:00
MHDA- 2018/08/04 06:00
CRDT- 2016/12/04 06:00
PHST- 2016/12/04 06:00 [entrez]
PHST- 2016/12/04 06:00 [pubmed]
PHST- 2018/08/04 06:00 [medline]
AID - 14/4/199 [pii]
AID - 10.1177/1540415316681883 [doi]
PST - ppublish
SO  - Hisp Health Care Int. 2016 Dec;14(4):199. doi: 10.1177/1540415316681883.

PMID- 26077410
OWN - NLM
STAT- MEDLINE
DCOM- 20160914
LR  - 20181113
IS  - 0315-162X (Print)
IS  - 0315-162X (Linking)
VI  - 42
IP  - 12
DP  - 2015 Dec
TI  - Toward Ensuring Health Equity: Readability and Cultural Equivalence of OMERACT 
      Patient-reported Outcome Measures.
PG  - 2448-59
LID - 10.3899/jrheum.141168 [doi]
AB  - OBJECTIVE: The goal of the Outcome Measures in Rheumatology (OMERACT) 12 (2014) 
      equity working group was to determine whether and how comprehensibility of 
      patient-reported outcome measures (PROM) should be assessed, to ensure suitability 
      for people with low literacy and differing cultures. METHODS: The English, Dutch, 
      French, and Turkish Health Assessment Questionnaires and English and French 
      Osteoarthritis Knee and Hip Quality of Life questionnaires were evaluated by 
      applying 3 readability formulas: Flesch Reading Ease, Flesch-Kincaid grade level, 
      and Simple Measure of Gobbledygook; and a new tool, the Evaluative Linguistic 
      Framework for Questionnaires, developed to assess text quality of questionnaires. We 
      also considered a study assessing cross-cultural adaptation with/without 
      back-translation and/or expert committee. The results of this preconference work 
      were presented to the equity working group participants to gain their perspectives 
      on the importance of comprehensibility and cross-cultural adaptation for PROM. 
      RESULTS: Thirty-one OMERACT delegates attended the equity session. Twenty-six 
      participants agreed that PROM should be assessed for comprehensibility and for use 
      of suitable methods (4 abstained, 1 no). Twenty-two participants agreed that 
      cultural equivalency of PROM should be assessed and suitable methods used (7 
      abstained, 2 no). Special interest group participants identified challenges with 
      cross-cultural adaptation including resources required, and suggested patient 
      involvement for improving translation and adaptation. CONCLUSION: Future work will 
      include consensus exercises on what methods are required to ensure PROM are 
      appropriate for people with low literacy and different cultures.
FAU - Petkovic, Jennifer
AU  - Petkovic J
AD  - From the Centre for Global Health, University of Ottawa, Ottawa, Ontario, Canada; 
      University of Lorraine, EA 4360 Apemac, Nancy, France; Cabrini Institute and Monash 
      University, Melbourne, Australia; Bruyère Research Institute, and the Institute of 
      Population Health, University of Ottawa, Ottawa, Ontario, Canada; Faculty of 
      Medicine, Nursing and Health Sciences, Monash University, Australia; Musculoskeletal 
      Statistics Unit, The Parker Institute, Department of Rheumatology, Copenhagen 
      University Hospitals, Bispebjerg and Frederiksberg, Denmark; Department of Internal 
      Medicine, Division of Rheumatology, Maastricht University Medical Center and Caphri 
      Research Institute, Maastricht University, Maastricht, The Netherlands; Quintiles 
      Inc.; Division of Rheumatology, Department of Medicine, Duke University School of 
      Medicine, Durham, North Carolina, USA; Children's Hospital of Eastern Ontario 
      Research Institute, Department of Pediatrics, University of Ottawa, Ottawa, Ontario, 
      Canada; VU Medical Centre, Amsterdam, The Netherlands; University of California at 
      San Francisco, San Francisco, California, USA; Faculty of Health and Applied 
      Sciences, University of the West of England, Bristol, UK; Departments of Medicine 
      and Community Health Sciences, Cumming School of Medicine, University of Calgary, 
      Calgary, Alberta, Canada; Department of Internal Medicine II Rheumatology, Clinical 
      Immunology, Osteology, Physical Therapy and Sports Medicine, Schlosspark-Klinik, 
      Teaching Hospital of the Charité, University Medicine Berlin, Berlin, Germany; 
      University of Marmara, Faculty of Medicine, Department of Physical and 
      Rehabilitation Medicine, Rheumatology Clinics, Istanbul, Turkey; Birmingham Veterans 
      Affairs Medical Center and University of Alabama at Birmingham, Birmingham, Alabama; 
      Division of Rheumatology, University of Pennsylvania, Philadelphia, Pennsylvania, 
      USA; Ottawa Hospital Research Institute, Ottawa; University Health Network 
      (UHN)-Toronto Western Hospital, Toronto, Ontario
FAU - Epstein, Jonathan
AU  - Epstein J
AD  - From the Centre for Global Health, University of Ottawa, Ottawa, Ontario, Canada; 
      University of Lorraine, EA 4360 Apemac, Nancy, France; Cabrini Institute and Monash 
      University, Melbourne, Australia; Bruyère Research Institute, and the Institute of 
      Population Health, University of Ottawa, Ottawa, Ontario, Canada; Faculty of 
      Medicine, Nursing and Health Sciences, Monash University, Australia; Musculoskeletal 
      Statistics Unit, The Parker Institute, Department of Rheumatology, Copenhagen 
      University Hospitals, Bispebjerg and Frederiksberg, Denmark; Department of Internal 
      Medicine, Division of Rheumatology, Maastricht University Medical Center and Caphri 
      Research Institute, Maastricht University, Maastricht, The Netherlands; Quintiles 
      Inc.; Division of Rheumatology, Department of Medicine, Duke University School of 
      Medicine, Durham, North Carolina, USA; Children's Hospital of Eastern Ontario 
      Research Institute, Department of Pediatrics, University of Ottawa, Ottawa, Ontario, 
      Canada; VU Medical Centre, Amsterdam, The Netherlands; University of California at 
      San Francisco, San Francisco, California, USA; Faculty of Health and Applied 
      Sciences, University of the West of England, Bristol, UK; Departments of Medicine 
      and Community Health Sciences, Cumming School of Medicine, University of Calgary, 
      Calgary, Alberta, Canada; Department of Internal Medicine II Rheumatology, Clinical 
      Immunology, Osteology, Physical Therapy and Sports Medicine, Schlosspark-Klinik, 
      Teaching Hospital of the Charité, University Medicine Berlin, Berlin, Germany; 
      University of Marmara, Faculty of Medicine, Department of Physical and 
      Rehabilitation Medicine, Rheumatology Clinics, Istanbul, Turkey; Birmingham Veterans 
      Affairs Medical Center and University of Alabama at Birmingham, Birmingham, Alabama; 
      Division of Rheumatology, University of Pennsylvania, Philadelphia, Pennsylvania, 
      USA; Ottawa Hospital Research Institute, Ottawa; University Health Network 
      (UHN)-Toronto Western Hospital, Toronto, Ontario
FAU - Buchbinder, Rachelle
AU  - Buchbinder R
AD  - From the Centre for Global Health, University of Ottawa, Ottawa, Ontario, Canada; 
      University of Lorraine, EA 4360 Apemac, Nancy, France; Cabrini Institute and Monash 
      University, Melbourne, Australia; Bruyère Research Institute, and the Institute of 
      Population Health, University of Ottawa, Ottawa, Ontario, Canada; Faculty of 
      Medicine, Nursing and Health Sciences, Monash University, Australia; Musculoskeletal 
      Statistics Unit, The Parker Institute, Department of Rheumatology, Copenhagen 
      University Hospitals, Bispebjerg and Frederiksberg, Denmark; Department of Internal 
      Medicine, Division of Rheumatology, Maastricht University Medical Center and Caphri 
      Research Institute, Maastricht University, Maastricht, The Netherlands; Quintiles 
      Inc.; Division of Rheumatology, Department of Medicine, Duke University School of 
      Medicine, Durham, North Carolina, USA; Children's Hospital of Eastern Ontario 
      Research Institute, Department of Pediatrics, University of Ottawa, Ottawa, Ontario, 
      Canada; VU Medical Centre, Amsterdam, The Netherlands; University of California at 
      San Francisco, San Francisco, California, USA; Faculty of Health and Applied 
      Sciences, University of the West of England, Bristol, UK; Departments of Medicine 
      and Community Health Sciences, Cumming School of Medicine, University of Calgary, 
      Calgary, Alberta, Canada; Department of Internal Medicine II Rheumatology, Clinical 
      Immunology, Osteology, Physical Therapy and Sports Medicine, Schlosspark-Klinik, 
      Teaching Hospital of the Charité, University Medicine Berlin, Berlin, Germany; 
      University of Marmara, Faculty of Medicine, Department of Physical and 
      Rehabilitation Medicine, Rheumatology Clinics, Istanbul, Turkey; Birmingham Veterans 
      Affairs Medical Center and University of Alabama at Birmingham, Birmingham, Alabama; 
      Division of Rheumatology, University of Pennsylvania, Philadelphia, Pennsylvania, 
      USA; Ottawa Hospital Research Institute, Ottawa; University Health Network 
      (UHN)-Toronto Western Hospital, Toronto, Ontario
FAU - Welch, Vivian
AU  - Welch V
AD  - From the Centre for Global Health, University of Ottawa, Ottawa, Ontario, Canada; 
      University of Lorraine, EA 4360 Apemac, Nancy, France; Cabrini Institute and Monash 
      University, Melbourne, Australia; Bruyère Research Institute, and the Institute of 
      Population Health, University of Ottawa, Ottawa, Ontario, Canada; Faculty of 
      Medicine, Nursing and Health Sciences, Monash University, Australia; Musculoskeletal 
      Statistics Unit, The Parker Institute, Department of Rheumatology, Copenhagen 
      University Hospitals, Bispebjerg and Frederiksberg, Denmark; Department of Internal 
      Medicine, Division of Rheumatology, Maastricht University Medical Center and Caphri 
      Research Institute, Maastricht University, Maastricht, The Netherlands; Quintiles 
      Inc.; Division of Rheumatology, Department of Medicine, Duke University School of 
      Medicine, Durham, North Carolina, USA; Children's Hospital of Eastern Ontario 
      Research Institute, Department of Pediatrics, University of Ottawa, Ottawa, Ontario, 
      Canada; VU Medical Centre, Amsterdam, The Netherlands; University of California at 
      San Francisco, San Francisco, California, USA; Faculty of Health and Applied 
      Sciences, University of the West of England, Bristol, UK; Departments of Medicine 
      and Community Health Sciences, Cumming School of Medicine, University of Calgary, 
      Calgary, Alberta, Canada; Department of Internal Medicine II Rheumatology, Clinical 
      Immunology, Osteology, Physical Therapy and Sports Medicine, Schlosspark-Klinik, 
      Teaching Hospital of the Charité, University Medicine Berlin, Berlin, Germany; 
      University of Marmara, Faculty of Medicine, Department of Physical and 
      Rehabilitation Medicine, Rheumatology Clinics, Istanbul, Turkey; Birmingham Veterans 
      Affairs Medical Center and University of Alabama at Birmingham, Birmingham, Alabama; 
      Division of Rheumatology, University of Pennsylvania, Philadelphia, Pennsylvania, 
      USA; Ottawa Hospital Research Institute, Ottawa; University Health Network 
      (UHN)-Toronto Western Hospital, Toronto, Ontario
FAU - Rader, Tamara
AU  - Rader T
AD  - From the Centre for Global Health, University of Ottawa, Ottawa, Ontario, Canada; 
      University of Lorraine, EA 4360 Apemac, Nancy, France; Cabrini Institute and Monash 
      University, Melbourne, Australia; Bruyère Research Institute, and the Institute of 
      Population Health, University of Ottawa, Ottawa, Ontario, Canada; Faculty of 
      Medicine, Nursing and Health Sciences, Monash University, Australia; Musculoskeletal 
      Statistics Unit, The Parker Institute, Department of Rheumatology, Copenhagen 
      University Hospitals, Bispebjerg and Frederiksberg, Denmark; Department of Internal 
      Medicine, Division of Rheumatology, Maastricht University Medical Center and Caphri 
      Research Institute, Maastricht University, Maastricht, The Netherlands; Quintiles 
      Inc.; Division of Rheumatology, Department of Medicine, Duke University School of 
      Medicine, Durham, North Carolina, USA; Children's Hospital of Eastern Ontario 
      Research Institute, Department of Pediatrics, University of Ottawa, Ottawa, Ontario, 
      Canada; VU Medical Centre, Amsterdam, The Netherlands; University of California at 
      San Francisco, San Francisco, California, USA; Faculty of Health and Applied 
      Sciences, University of the West of England, Bristol, UK; Departments of Medicine 
      and Community Health Sciences, Cumming School of Medicine, University of Calgary, 
      Calgary, Alberta, Canada; Department of Internal Medicine II Rheumatology, Clinical 
      Immunology, Osteology, Physical Therapy and Sports Medicine, Schlosspark-Klinik, 
      Teaching Hospital of the Charité, University Medicine Berlin, Berlin, Germany; 
      University of Marmara, Faculty of Medicine, Department of Physical and 
      Rehabilitation Medicine, Rheumatology Clinics, Istanbul, Turkey; Birmingham Veterans 
      Affairs Medical Center and University of Alabama at Birmingham, Birmingham, Alabama; 
      Division of Rheumatology, University of Pennsylvania, Philadelphia, Pennsylvania, 
      USA; Ottawa Hospital Research Institute, Ottawa; University Health Network 
      (UHN)-Toronto Western Hospital, Toronto, Ontario
FAU - Lyddiatt, Anne
AU  - Lyddiatt A
AD  - From the Centre for Global Health, University of Ottawa, Ottawa, Ontario, Canada; 
      University of Lorraine, EA 4360 Apemac, Nancy, France; Cabrini Institute and Monash 
      University, Melbourne, Australia; Bruyère Research Institute, and the Institute of 
      Population Health, University of Ottawa, Ottawa, Ontario, Canada; Faculty of 
      Medicine, Nursing and Health Sciences, Monash University, Australia; Musculoskeletal 
      Statistics Unit, The Parker Institute, Department of Rheumatology, Copenhagen 
      University Hospitals, Bispebjerg and Frederiksberg, Denmark; Department of Internal 
      Medicine, Division of Rheumatology, Maastricht University Medical Center and Caphri 
      Research Institute, Maastricht University, Maastricht, The Netherlands; Quintiles 
      Inc.; Division of Rheumatology, Department of Medicine, Duke University School of 
      Medicine, Durham, North Carolina, USA; Children's Hospital of Eastern Ontario 
      Research Institute, Department of Pediatrics, University of Ottawa, Ottawa, Ontario, 
      Canada; VU Medical Centre, Amsterdam, The Netherlands; University of California at 
      San Francisco, San Francisco, California, USA; Faculty of Health and Applied 
      Sciences, University of the West of England, Bristol, UK; Departments of Medicine 
      and Community Health Sciences, Cumming School of Medicine, University of Calgary, 
      Calgary, Alberta, Canada; Department of Internal Medicine II Rheumatology, Clinical 
      Immunology, Osteology, Physical Therapy and Sports Medicine, Schlosspark-Klinik, 
      Teaching Hospital of the Charité, University Medicine Berlin, Berlin, Germany; 
      University of Marmara, Faculty of Medicine, Department of Physical and 
      Rehabilitation Medicine, Rheumatology Clinics, Istanbul, Turkey; Birmingham Veterans 
      Affairs Medical Center and University of Alabama at Birmingham, Birmingham, Alabama; 
      Division of Rheumatology, University of Pennsylvania, Philadelphia, Pennsylvania, 
      USA; Ottawa Hospital Research Institute, Ottawa; University Health Network 
      (UHN)-Toronto Western Hospital, Toronto, Ontario
FAU - Clerehan, Rosemary
AU  - Clerehan R
AD  - From the Centre for Global Health, University of Ottawa, Ottawa, Ontario, Canada; 
      University of Lorraine, EA 4360 Apemac, Nancy, France; Cabrini Institute and Monash 
      University, Melbourne, Australia; Bruyère Research Institute, and the Institute of 
      Population Health, University of Ottawa, Ottawa, Ontario, Canada; Faculty of 
      Medicine, Nursing and Health Sciences, Monash University, Australia; Musculoskeletal 
      Statistics Unit, The Parker Institute, Department of Rheumatology, Copenhagen 
      University Hospitals, Bispebjerg and Frederiksberg, Denmark; Department of Internal 
      Medicine, Division of Rheumatology, Maastricht University Medical Center and Caphri 
      Research Institute, Maastricht University, Maastricht, The Netherlands; Quintiles 
      Inc.; Division of Rheumatology, Department of Medicine, Duke University School of 
      Medicine, Durham, North Carolina, USA; Children's Hospital of Eastern Ontario 
      Research Institute, Department of Pediatrics, University of Ottawa, Ottawa, Ontario, 
      Canada; VU Medical Centre, Amsterdam, The Netherlands; University of California at 
      San Francisco, San Francisco, California, USA; Faculty of Health and Applied 
      Sciences, University of the West of England, Bristol, UK; Departments of Medicine 
      and Community Health Sciences, Cumming School of Medicine, University of Calgary, 
      Calgary, Alberta, Canada; Department of Internal Medicine II Rheumatology, Clinical 
      Immunology, Osteology, Physical Therapy and Sports Medicine, Schlosspark-Klinik, 
      Teaching Hospital of the Charité, University Medicine Berlin, Berlin, Germany; 
      University of Marmara, Faculty of Medicine, Department of Physical and 
      Rehabilitation Medicine, Rheumatology Clinics, Istanbul, Turkey; Birmingham Veterans 
      Affairs Medical Center and University of Alabama at Birmingham, Birmingham, Alabama; 
      Division of Rheumatology, University of Pennsylvania, Philadelphia, Pennsylvania, 
      USA; Ottawa Hospital Research Institute, Ottawa; University Health Network 
      (UHN)-Toronto Western Hospital, Toronto, Ontario
FAU - Christensen, Robin
AU  - Christensen R
AD  - From the Centre for Global Health, University of Ottawa, Ottawa, Ontario, Canada; 
      University of Lorraine, EA 4360 Apemac, Nancy, France; Cabrini Institute and Monash 
      University, Melbourne, Australia; Bruyère Research Institute, and the Institute of 
      Population Health, University of Ottawa, Ottawa, Ontario, Canada; Faculty of 
      Medicine, Nursing and Health Sciences, Monash University, Australia; Musculoskeletal 
      Statistics Unit, The Parker Institute, Department of Rheumatology, Copenhagen 
      University Hospitals, Bispebjerg and Frederiksberg, Denmark; Department of Internal 
      Medicine, Division of Rheumatology, Maastricht University Medical Center and Caphri 
      Research Institute, Maastricht University, Maastricht, The Netherlands; Quintiles 
      Inc.; Division of Rheumatology, Department of Medicine, Duke University School of 
      Medicine, Durham, North Carolina, USA; Children's Hospital of Eastern Ontario 
      Research Institute, Department of Pediatrics, University of Ottawa, Ottawa, Ontario, 
      Canada; VU Medical Centre, Amsterdam, The Netherlands; University of California at 
      San Francisco, San Francisco, California, USA; Faculty of Health and Applied 
      Sciences, University of the West of England, Bristol, UK; Departments of Medicine 
      and Community Health Sciences, Cumming School of Medicine, University of Calgary, 
      Calgary, Alberta, Canada; Department of Internal Medicine II Rheumatology, Clinical 
      Immunology, Osteology, Physical Therapy and Sports Medicine, Schlosspark-Klinik, 
      Teaching Hospital of the Charité, University Medicine Berlin, Berlin, Germany; 
      University of Marmara, Faculty of Medicine, Department of Physical and 
      Rehabilitation Medicine, Rheumatology Clinics, Istanbul, Turkey; Birmingham Veterans 
      Affairs Medical Center and University of Alabama at Birmingham, Birmingham, Alabama; 
      Division of Rheumatology, University of Pennsylvania, Philadelphia, Pennsylvania, 
      USA; Ottawa Hospital Research Institute, Ottawa; University Health Network 
      (UHN)-Toronto Western Hospital, Toronto, Ontario
FAU - Boonen, Annelies
AU  - Boonen A
AD  - From the Centre for Global Health, University of Ottawa, Ottawa, Ontario, Canada; 
      University of Lorraine, EA 4360 Apemac, Nancy, France; Cabrini Institute and Monash 
      University, Melbourne, Australia; Bruyère Research Institute, and the Institute of 
      Population Health, University of Ottawa, Ottawa, Ontario, Canada; Faculty of 
      Medicine, Nursing and Health Sciences, Monash University, Australia; Musculoskeletal 
      Statistics Unit, The Parker Institute, Department of Rheumatology, Copenhagen 
      University Hospitals, Bispebjerg and Frederiksberg, Denmark; Department of Internal 
      Medicine, Division of Rheumatology, Maastricht University Medical Center and Caphri 
      Research Institute, Maastricht University, Maastricht, The Netherlands; Quintiles 
      Inc.; Division of Rheumatology, Department of Medicine, Duke University School of 
      Medicine, Durham, North Carolina, USA; Children's Hospital of Eastern Ontario 
      Research Institute, Department of Pediatrics, University of Ottawa, Ottawa, Ontario, 
      Canada; VU Medical Centre, Amsterdam, The Netherlands; University of California at 
      San Francisco, San Francisco, California, USA; Faculty of Health and Applied 
      Sciences, University of the West of England, Bristol, UK; Departments of Medicine 
      and Community Health Sciences, Cumming School of Medicine, University of Calgary, 
      Calgary, Alberta, Canada; Department of Internal Medicine II Rheumatology, Clinical 
      Immunology, Osteology, Physical Therapy and Sports Medicine, Schlosspark-Klinik, 
      Teaching Hospital of the Charité, University Medicine Berlin, Berlin, Germany; 
      University of Marmara, Faculty of Medicine, Department of Physical and 
      Rehabilitation Medicine, Rheumatology Clinics, Istanbul, Turkey; Birmingham Veterans 
      Affairs Medical Center and University of Alabama at Birmingham, Birmingham, Alabama; 
      Division of Rheumatology, University of Pennsylvania, Philadelphia, Pennsylvania, 
      USA; Ottawa Hospital Research Institute, Ottawa; University Health Network 
      (UHN)-Toronto Western Hospital, Toronto, Ontario
FAU - Goel, Niti
AU  - Goel N
AD  - From the Centre for Global Health, University of Ottawa, Ottawa, Ontario, Canada; 
      University of Lorraine, EA 4360 Apemac, Nancy, France; Cabrini Institute and Monash 
      University, Melbourne, Australia; Bruyère Research Institute, and the Institute of 
      Population Health, University of Ottawa, Ottawa, Ontario, Canada; Faculty of 
      Medicine, Nursing and Health Sciences, Monash University, Australia; Musculoskeletal 
      Statistics Unit, The Parker Institute, Department of Rheumatology, Copenhagen 
      University Hospitals, Bispebjerg and Frederiksberg, Denmark; Department of Internal 
      Medicine, Division of Rheumatology, Maastricht University Medical Center and Caphri 
      Research Institute, Maastricht University, Maastricht, The Netherlands; Quintiles 
      Inc.; Division of Rheumatology, Department of Medicine, Duke University School of 
      Medicine, Durham, North Carolina, USA; Children's Hospital of Eastern Ontario 
      Research Institute, Department of Pediatrics, University of Ottawa, Ottawa, Ontario, 
      Canada; VU Medical Centre, Amsterdam, The Netherlands; University of California at 
      San Francisco, San Francisco, California, USA; Faculty of Health and Applied 
      Sciences, University of the West of England, Bristol, UK; Departments of Medicine 
      and Community Health Sciences, Cumming School of Medicine, University of Calgary, 
      Calgary, Alberta, Canada; Department of Internal Medicine II Rheumatology, Clinical 
      Immunology, Osteology, Physical Therapy and Sports Medicine, Schlosspark-Klinik, 
      Teaching Hospital of the Charité, University Medicine Berlin, Berlin, Germany; 
      University of Marmara, Faculty of Medicine, Department of Physical and 
      Rehabilitation Medicine, Rheumatology Clinics, Istanbul, Turkey; Birmingham Veterans 
      Affairs Medical Center and University of Alabama at Birmingham, Birmingham, Alabama; 
      Division of Rheumatology, University of Pennsylvania, Philadelphia, Pennsylvania, 
      USA; Ottawa Hospital Research Institute, Ottawa; University Health Network 
      (UHN)-Toronto Western Hospital, Toronto, Ontario
FAU - Maxwell, Lara J
AU  - Maxwell LJ
AD  - From the Centre for Global Health, University of Ottawa, Ottawa, Ontario, Canada; 
      University of Lorraine, EA 4360 Apemac, Nancy, France; Cabrini Institute and Monash 
      University, Melbourne, Australia; Bruyère Research Institute, and the Institute of 
      Population Health, University of Ottawa, Ottawa, Ontario, Canada; Faculty of 
      Medicine, Nursing and Health Sciences, Monash University, Australia; Musculoskeletal 
      Statistics Unit, The Parker Institute, Department of Rheumatology, Copenhagen 
      University Hospitals, Bispebjerg and Frederiksberg, Denmark; Department of Internal 
      Medicine, Division of Rheumatology, Maastricht University Medical Center and Caphri 
      Research Institute, Maastricht University, Maastricht, The Netherlands; Quintiles 
      Inc.; Division of Rheumatology, Department of Medicine, Duke University School of 
      Medicine, Durham, North Carolina, USA; Children's Hospital of Eastern Ontario 
      Research Institute, Department of Pediatrics, University of Ottawa, Ottawa, Ontario, 
      Canada; VU Medical Centre, Amsterdam, The Netherlands; University of California at 
      San Francisco, San Francisco, California, USA; Faculty of Health and Applied 
      Sciences, University of the West of England, Bristol, UK; Departments of Medicine 
      and Community Health Sciences, Cumming School of Medicine, University of Calgary, 
      Calgary, Alberta, Canada; Department of Internal Medicine II Rheumatology, Clinical 
      Immunology, Osteology, Physical Therapy and Sports Medicine, Schlosspark-Klinik, 
      Teaching Hospital of the Charité, University Medicine Berlin, Berlin, Germany; 
      University of Marmara, Faculty of Medicine, Department of Physical and 
      Rehabilitation Medicine, Rheumatology Clinics, Istanbul, Turkey; Birmingham Veterans 
      Affairs Medical Center and University of Alabama at Birmingham, Birmingham, Alabama; 
      Division of Rheumatology, University of Pennsylvania, Philadelphia, Pennsylvania, 
      USA; Ottawa Hospital Research Institute, Ottawa; University Health Network 
      (UHN)-Toronto Western Hospital, Toronto, Ontario
FAU - Toupin-April, Karine
AU  - Toupin-April K
AD  - From the Centre for Global Health, University of Ottawa, Ottawa, Ontario, Canada; 
      University of Lorraine, EA 4360 Apemac, Nancy, France; Cabrini Institute and Monash 
      University, Melbourne, Australia; Bruyère Research Institute, and the Institute of 
      Population Health, University of Ottawa, Ottawa, Ontario, Canada; Faculty of 
      Medicine, Nursing and Health Sciences, Monash University, Australia; Musculoskeletal 
      Statistics Unit, The Parker Institute, Department of Rheumatology, Copenhagen 
      University Hospitals, Bispebjerg and Frederiksberg, Denmark; Department of Internal 
      Medicine, Division of Rheumatology, Maastricht University Medical Center and Caphri 
      Research Institute, Maastricht University, Maastricht, The Netherlands; Quintiles 
      Inc.; Division of Rheumatology, Department of Medicine, Duke University School of 
      Medicine, Durham, North Carolina, USA; Children's Hospital of Eastern Ontario 
      Research Institute, Department of Pediatrics, University of Ottawa, Ottawa, Ontario, 
      Canada; VU Medical Centre, Amsterdam, The Netherlands; University of California at 
      San Francisco, San Francisco, California, USA; Faculty of Health and Applied 
      Sciences, University of the West of England, Bristol, UK; Departments of Medicine 
      and Community Health Sciences, Cumming School of Medicine, University of Calgary, 
      Calgary, Alberta, Canada; Department of Internal Medicine II Rheumatology, Clinical 
      Immunology, Osteology, Physical Therapy and Sports Medicine, Schlosspark-Klinik, 
      Teaching Hospital of the Charité, University Medicine Berlin, Berlin, Germany; 
      University of Marmara, Faculty of Medicine, Department of Physical and 
      Rehabilitation Medicine, Rheumatology Clinics, Istanbul, Turkey; Birmingham Veterans 
      Affairs Medical Center and University of Alabama at Birmingham, Birmingham, Alabama; 
      Division of Rheumatology, University of Pennsylvania, Philadelphia, Pennsylvania, 
      USA; Ottawa Hospital Research Institute, Ottawa; University Health Network 
      (UHN)-Toronto Western Hospital, Toronto, Ontario
FAU - De Wit, Maarten
AU  - De Wit M
AD  - From the Centre for Global Health, University of Ottawa, Ottawa, Ontario, Canada; 
      University of Lorraine, EA 4360 Apemac, Nancy, France; Cabrini Institute and Monash 
      University, Melbourne, Australia; Bruyère Research Institute, and the Institute of 
      Population Health, University of Ottawa, Ottawa, Ontario, Canada; Faculty of 
      Medicine, Nursing and Health Sciences, Monash University, Australia; Musculoskeletal 
      Statistics Unit, The Parker Institute, Department of Rheumatology, Copenhagen 
      University Hospitals, Bispebjerg and Frederiksberg, Denmark; Department of Internal 
      Medicine, Division of Rheumatology, Maastricht University Medical Center and Caphri 
      Research Institute, Maastricht University, Maastricht, The Netherlands; Quintiles 
      Inc.; Division of Rheumatology, Department of Medicine, Duke University School of 
      Medicine, Durham, North Carolina, USA; Children's Hospital of Eastern Ontario 
      Research Institute, Department of Pediatrics, University of Ottawa, Ottawa, Ontario, 
      Canada; VU Medical Centre, Amsterdam, The Netherlands; University of California at 
      San Francisco, San Francisco, California, USA; Faculty of Health and Applied 
      Sciences, University of the West of England, Bristol, UK; Departments of Medicine 
      and Community Health Sciences, Cumming School of Medicine, University of Calgary, 
      Calgary, Alberta, Canada; Department of Internal Medicine II Rheumatology, Clinical 
      Immunology, Osteology, Physical Therapy and Sports Medicine, Schlosspark-Klinik, 
      Teaching Hospital of the Charité, University Medicine Berlin, Berlin, Germany; 
      University of Marmara, Faculty of Medicine, Department of Physical and 
      Rehabilitation Medicine, Rheumatology Clinics, Istanbul, Turkey; Birmingham Veterans 
      Affairs Medical Center and University of Alabama at Birmingham, Birmingham, Alabama; 
      Division of Rheumatology, University of Pennsylvania, Philadelphia, Pennsylvania, 
      USA; Ottawa Hospital Research Institute, Ottawa; University Health Network 
      (UHN)-Toronto Western Hospital, Toronto, Ontario
FAU - Barton, Jennifer
AU  - Barton J
AD  - From the Centre for Global Health, University of Ottawa, Ottawa, Ontario, Canada; 
      University of Lorraine, EA 4360 Apemac, Nancy, France; Cabrini Institute and Monash 
      University, Melbourne, Australia; Bruyère Research Institute, and the Institute of 
      Population Health, University of Ottawa, Ottawa, Ontario, Canada; Faculty of 
      Medicine, Nursing and Health Sciences, Monash University, Australia; Musculoskeletal 
      Statistics Unit, The Parker Institute, Department of Rheumatology, Copenhagen 
      University Hospitals, Bispebjerg and Frederiksberg, Denmark; Department of Internal 
      Medicine, Division of Rheumatology, Maastricht University Medical Center and Caphri 
      Research Institute, Maastricht University, Maastricht, The Netherlands; Quintiles 
      Inc.; Division of Rheumatology, Department of Medicine, Duke University School of 
      Medicine, Durham, North Carolina, USA; Children's Hospital of Eastern Ontario 
      Research Institute, Department of Pediatrics, University of Ottawa, Ottawa, Ontario, 
      Canada; VU Medical Centre, Amsterdam, The Netherlands; University of California at 
      San Francisco, San Francisco, California, USA; Faculty of Health and Applied 
      Sciences, University of the West of England, Bristol, UK; Departments of Medicine 
      and Community Health Sciences, Cumming School of Medicine, University of Calgary, 
      Calgary, Alberta, Canada; Department of Internal Medicine II Rheumatology, Clinical 
      Immunology, Osteology, Physical Therapy and Sports Medicine, Schlosspark-Klinik, 
      Teaching Hospital of the Charité, University Medicine Berlin, Berlin, Germany; 
      University of Marmara, Faculty of Medicine, Department of Physical and 
      Rehabilitation Medicine, Rheumatology Clinics, Istanbul, Turkey; Birmingham Veterans 
      Affairs Medical Center and University of Alabama at Birmingham, Birmingham, Alabama; 
      Division of Rheumatology, University of Pennsylvania, Philadelphia, Pennsylvania, 
      USA; Ottawa Hospital Research Institute, Ottawa; University Health Network 
      (UHN)-Toronto Western Hospital, Toronto, Ontario
FAU - Flurey, Caroline
AU  - Flurey C
AD  - From the Centre for Global Health, University of Ottawa, Ottawa, Ontario, Canada; 
      University of Lorraine, EA 4360 Apemac, Nancy, France; Cabrini Institute and Monash 
      University, Melbourne, Australia; Bruyère Research Institute, and the Institute of 
      Population Health, University of Ottawa, Ottawa, Ontario, Canada; Faculty of 
      Medicine, Nursing and Health Sciences, Monash University, Australia; Musculoskeletal 
      Statistics Unit, The Parker Institute, Department of Rheumatology, Copenhagen 
      University Hospitals, Bispebjerg and Frederiksberg, Denmark; Department of Internal 
      Medicine, Division of Rheumatology, Maastricht University Medical Center and Caphri 
      Research Institute, Maastricht University, Maastricht, The Netherlands; Quintiles 
      Inc.; Division of Rheumatology, Department of Medicine, Duke University School of 
      Medicine, Durham, North Carolina, USA; Children's Hospital of Eastern Ontario 
      Research Institute, Department of Pediatrics, University of Ottawa, Ottawa, Ontario, 
      Canada; VU Medical Centre, Amsterdam, The Netherlands; University of California at 
      San Francisco, San Francisco, California, USA; Faculty of Health and Applied 
      Sciences, University of the West of England, Bristol, UK; Departments of Medicine 
      and Community Health Sciences, Cumming School of Medicine, University of Calgary, 
      Calgary, Alberta, Canada; Department of Internal Medicine II Rheumatology, Clinical 
      Immunology, Osteology, Physical Therapy and Sports Medicine, Schlosspark-Klinik, 
      Teaching Hospital of the Charité, University Medicine Berlin, Berlin, Germany; 
      University of Marmara, Faculty of Medicine, Department of Physical and 
      Rehabilitation Medicine, Rheumatology Clinics, Istanbul, Turkey; Birmingham Veterans 
      Affairs Medical Center and University of Alabama at Birmingham, Birmingham, Alabama; 
      Division of Rheumatology, University of Pennsylvania, Philadelphia, Pennsylvania, 
      USA; Ottawa Hospital Research Institute, Ottawa; University Health Network 
      (UHN)-Toronto Western Hospital, Toronto, Ontario
FAU - Jull, Janet
AU  - Jull J
AD  - From the Centre for Global Health, University of Ottawa, Ottawa, Ontario, Canada; 
      University of Lorraine, EA 4360 Apemac, Nancy, France; Cabrini Institute and Monash 
      University, Melbourne, Australia; Bruyère Research Institute, and the Institute of 
      Population Health, University of Ottawa, Ottawa, Ontario, Canada; Faculty of 
      Medicine, Nursing and Health Sciences, Monash University, Australia; Musculoskeletal 
      Statistics Unit, The Parker Institute, Department of Rheumatology, Copenhagen 
      University Hospitals, Bispebjerg and Frederiksberg, Denmark; Department of Internal 
      Medicine, Division of Rheumatology, Maastricht University Medical Center and Caphri 
      Research Institute, Maastricht University, Maastricht, The Netherlands; Quintiles 
      Inc.; Division of Rheumatology, Department of Medicine, Duke University School of 
      Medicine, Durham, North Carolina, USA; Children's Hospital of Eastern Ontario 
      Research Institute, Department of Pediatrics, University of Ottawa, Ottawa, Ontario, 
      Canada; VU Medical Centre, Amsterdam, The Netherlands; University of California at 
      San Francisco, San Francisco, California, USA; Faculty of Health and Applied 
      Sciences, University of the West of England, Bristol, UK; Departments of Medicine 
      and Community Health Sciences, Cumming School of Medicine, University of Calgary, 
      Calgary, Alberta, Canada; Department of Internal Medicine II Rheumatology, Clinical 
      Immunology, Osteology, Physical Therapy and Sports Medicine, Schlosspark-Klinik, 
      Teaching Hospital of the Charité, University Medicine Berlin, Berlin, Germany; 
      University of Marmara, Faculty of Medicine, Department of Physical and 
      Rehabilitation Medicine, Rheumatology Clinics, Istanbul, Turkey; Birmingham Veterans 
      Affairs Medical Center and University of Alabama at Birmingham, Birmingham, Alabama; 
      Division of Rheumatology, University of Pennsylvania, Philadelphia, Pennsylvania, 
      USA; Ottawa Hospital Research Institute, Ottawa; University Health Network 
      (UHN)-Toronto Western Hospital, Toronto, Ontario
FAU - Barnabe, Cheryl
AU  - Barnabe C
AD  - From the Centre for Global Health, University of Ottawa, Ottawa, Ontario, Canada; 
      University of Lorraine, EA 4360 Apemac, Nancy, France; Cabrini Institute and Monash 
      University, Melbourne, Australia; Bruyère Research Institute, and the Institute of 
      Population Health, University of Ottawa, Ottawa, Ontario, Canada; Faculty of 
      Medicine, Nursing and Health Sciences, Monash University, Australia; Musculoskeletal 
      Statistics Unit, The Parker Institute, Department of Rheumatology, Copenhagen 
      University Hospitals, Bispebjerg and Frederiksberg, Denmark; Department of Internal 
      Medicine, Division of Rheumatology, Maastricht University Medical Center and Caphri 
      Research Institute, Maastricht University, Maastricht, The Netherlands; Quintiles 
      Inc.; Division of Rheumatology, Department of Medicine, Duke University School of 
      Medicine, Durham, North Carolina, USA; Children's Hospital of Eastern Ontario 
      Research Institute, Department of Pediatrics, University of Ottawa, Ottawa, Ontario, 
      Canada; VU Medical Centre, Amsterdam, The Netherlands; University of California at 
      San Francisco, San Francisco, California, USA; Faculty of Health and Applied 
      Sciences, University of the West of England, Bristol, UK; Departments of Medicine 
      and Community Health Sciences, Cumming School of Medicine, University of Calgary, 
      Calgary, Alberta, Canada; Department of Internal Medicine II Rheumatology, Clinical 
      Immunology, Osteology, Physical Therapy and Sports Medicine, Schlosspark-Klinik, 
      Teaching Hospital of the Charité, University Medicine Berlin, Berlin, Germany; 
      University of Marmara, Faculty of Medicine, Department of Physical and 
      Rehabilitation Medicine, Rheumatology Clinics, Istanbul, Turkey; Birmingham Veterans 
      Affairs Medical Center and University of Alabama at Birmingham, Birmingham, Alabama; 
      Division of Rheumatology, University of Pennsylvania, Philadelphia, Pennsylvania, 
      USA; Ottawa Hospital Research Institute, Ottawa; University Health Network 
      (UHN)-Toronto Western Hospital, Toronto, Ontario
FAU - Sreih, Antoine G
AU  - Sreih AG
AD  - From the Centre for Global Health, University of Ottawa, Ottawa, Ontario, Canada; 
      University of Lorraine, EA 4360 Apemac, Nancy, France; Cabrini Institute and Monash 
      University, Melbourne, Australia; Bruyère Research Institute, and the Institute of 
      Population Health, University of Ottawa, Ottawa, Ontario, Canada; Faculty of 
      Medicine, Nursing and Health Sciences, Monash University, Australia; Musculoskeletal 
      Statistics Unit, The Parker Institute, Department of Rheumatology, Copenhagen 
      University Hospitals, Bispebjerg and Frederiksberg, Denmark; Department of Internal 
      Medicine, Division of Rheumatology, Maastricht University Medical Center and Caphri 
      Research Institute, Maastricht University, Maastricht, The Netherlands; Quintiles 
      Inc.; Division of Rheumatology, Department of Medicine, Duke University School of 
      Medicine, Durham, North Carolina, USA; Children's Hospital of Eastern Ontario 
      Research Institute, Department of Pediatrics, University of Ottawa, Ottawa, Ontario, 
      Canada; VU Medical Centre, Amsterdam, The Netherlands; University of California at 
      San Francisco, San Francisco, California, USA; Faculty of Health and Applied 
      Sciences, University of the West of England, Bristol, UK; Departments of Medicine 
      and Community Health Sciences, Cumming School of Medicine, University of Calgary, 
      Calgary, Alberta, Canada; Department of Internal Medicine II Rheumatology, Clinical 
      Immunology, Osteology, Physical Therapy and Sports Medicine, Schlosspark-Klinik, 
      Teaching Hospital of the Charité, University Medicine Berlin, Berlin, Germany; 
      University of Marmara, Faculty of Medicine, Department of Physical and 
      Rehabilitation Medicine, Rheumatology Clinics, Istanbul, Turkey; Birmingham Veterans 
      Affairs Medical Center and University of Alabama at Birmingham, Birmingham, Alabama; 
      Division of Rheumatology, University of Pennsylvania, Philadelphia, Pennsylvania, 
      USA; Ottawa Hospital Research Institute, Ottawa; University Health Network 
      (UHN)-Toronto Western Hospital, Toronto, Ontario
FAU - Campbell, Willemina
AU  - Campbell W
AD  - From the Centre for Global Health, University of Ottawa, Ottawa, Ontario, Canada; 
      University of Lorraine, EA 4360 Apemac, Nancy, France; Cabrini Institute and Monash 
      University, Melbourne, Australia; Bruyère Research Institute, and the Institute of 
      Population Health, University of Ottawa, Ottawa, Ontario, Canada; Faculty of 
      Medicine, Nursing and Health Sciences, Monash University, Australia; Musculoskeletal 
      Statistics Unit, The Parker Institute, Department of Rheumatology, Copenhagen 
      University Hospitals, Bispebjerg and Frederiksberg, Denmark; Department of Internal 
      Medicine, Division of Rheumatology, Maastricht University Medical Center and Caphri 
      Research Institute, Maastricht University, Maastricht, The Netherlands; Quintiles 
      Inc.; Division of Rheumatology, Department of Medicine, Duke University School of 
      Medicine, Durham, North Carolina, USA; Children's Hospital of Eastern Ontario 
      Research Institute, Department of Pediatrics, University of Ottawa, Ottawa, Ontario, 
      Canada; VU Medical Centre, Amsterdam, The Netherlands; University of California at 
      San Francisco, San Francisco, California, USA; Faculty of Health and Applied 
      Sciences, University of the West of England, Bristol, UK; Departments of Medicine 
      and Community Health Sciences, Cumming School of Medicine, University of Calgary, 
      Calgary, Alberta, Canada; Department of Internal Medicine II Rheumatology, Clinical 
      Immunology, Osteology, Physical Therapy and Sports Medicine, Schlosspark-Klinik, 
      Teaching Hospital of the Charité, University Medicine Berlin, Berlin, Germany; 
      University of Marmara, Faculty of Medicine, Department of Physical and 
      Rehabilitation Medicine, Rheumatology Clinics, Istanbul, Turkey; Birmingham Veterans 
      Affairs Medical Center and University of Alabama at Birmingham, Birmingham, Alabama; 
      Division of Rheumatology, University of Pennsylvania, Philadelphia, Pennsylvania, 
      USA; Ottawa Hospital Research Institute, Ottawa; University Health Network 
      (UHN)-Toronto Western Hospital, Toronto, Ontario
FAU - Pohl, Christoph
AU  - Pohl C
AD  - From the Centre for Global Health, University of Ottawa, Ottawa, Ontario, Canada; 
      University of Lorraine, EA 4360 Apemac, Nancy, France; Cabrini Institute and Monash 
      University, Melbourne, Australia; Bruyère Research Institute, and the Institute of 
      Population Health, University of Ottawa, Ottawa, Ontario, Canada; Faculty of 
      Medicine, Nursing and Health Sciences, Monash University, Australia; Musculoskeletal 
      Statistics Unit, The Parker Institute, Department of Rheumatology, Copenhagen 
      University Hospitals, Bispebjerg and Frederiksberg, Denmark; Department of Internal 
      Medicine, Division of Rheumatology, Maastricht University Medical Center and Caphri 
      Research Institute, Maastricht University, Maastricht, The Netherlands; Quintiles 
      Inc.; Division of Rheumatology, Department of Medicine, Duke University School of 
      Medicine, Durham, North Carolina, USA; Children's Hospital of Eastern Ontario 
      Research Institute, Department of Pediatrics, University of Ottawa, Ottawa, Ontario, 
      Canada; VU Medical Centre, Amsterdam, The Netherlands; University of California at 
      San Francisco, San Francisco, California, USA; Faculty of Health and Applied 
      Sciences, University of the West of England, Bristol, UK; Departments of Medicine 
      and Community Health Sciences, Cumming School of Medicine, University of Calgary, 
      Calgary, Alberta, Canada; Department of Internal Medicine II Rheumatology, Clinical 
      Immunology, Osteology, Physical Therapy and Sports Medicine, Schlosspark-Klinik, 
      Teaching Hospital of the Charité, University Medicine Berlin, Berlin, Germany; 
      University of Marmara, Faculty of Medicine, Department of Physical and 
      Rehabilitation Medicine, Rheumatology Clinics, Istanbul, Turkey; Birmingham Veterans 
      Affairs Medical Center and University of Alabama at Birmingham, Birmingham, Alabama; 
      Division of Rheumatology, University of Pennsylvania, Philadelphia, Pennsylvania, 
      USA; Ottawa Hospital Research Institute, Ottawa; University Health Network 
      (UHN)-Toronto Western Hospital, Toronto, Ontario
FAU - Duruöz, Mehmet Tuncay
AU  - Duruöz MT
AD  - From the Centre for Global Health, University of Ottawa, Ottawa, Ontario, Canada; 
      University of Lorraine, EA 4360 Apemac, Nancy, France; Cabrini Institute and Monash 
      University, Melbourne, Australia; Bruyère Research Institute, and the Institute of 
      Population Health, University of Ottawa, Ottawa, Ontario, Canada; Faculty of 
      Medicine, Nursing and Health Sciences, Monash University, Australia; Musculoskeletal 
      Statistics Unit, The Parker Institute, Department of Rheumatology, Copenhagen 
      University Hospitals, Bispebjerg and Frederiksberg, Denmark; Department of Internal 
      Medicine, Division of Rheumatology, Maastricht University Medical Center and Caphri 
      Research Institute, Maastricht University, Maastricht, The Netherlands; Quintiles 
      Inc.; Division of Rheumatology, Department of Medicine, Duke University School of 
      Medicine, Durham, North Carolina, USA; Children's Hospital of Eastern Ontario 
      Research Institute, Department of Pediatrics, University of Ottawa, Ottawa, Ontario, 
      Canada; VU Medical Centre, Amsterdam, The Netherlands; University of California at 
      San Francisco, San Francisco, California, USA; Faculty of Health and Applied 
      Sciences, University of the West of England, Bristol, UK; Departments of Medicine 
      and Community Health Sciences, Cumming School of Medicine, University of Calgary, 
      Calgary, Alberta, Canada; Department of Internal Medicine II Rheumatology, Clinical 
      Immunology, Osteology, Physical Therapy and Sports Medicine, Schlosspark-Klinik, 
      Teaching Hospital of the Charité, University Medicine Berlin, Berlin, Germany; 
      University of Marmara, Faculty of Medicine, Department of Physical and 
      Rehabilitation Medicine, Rheumatology Clinics, Istanbul, Turkey; Birmingham Veterans 
      Affairs Medical Center and University of Alabama at Birmingham, Birmingham, Alabama; 
      Division of Rheumatology, University of Pennsylvania, Philadelphia, Pennsylvania, 
      USA; Ottawa Hospital Research Institute, Ottawa; University Health Network 
      (UHN)-Toronto Western Hospital, Toronto, Ontario
FAU - Singh, Jasvinder A
AU  - Singh JA
AD  - From the Centre for Global Health, University of Ottawa, Ottawa, Ontario, Canada; 
      University of Lorraine, EA 4360 Apemac, Nancy, France; Cabrini Institute and Monash 
      University, Melbourne, Australia; Bruyère Research Institute, and the Institute of 
      Population Health, University of Ottawa, Ottawa, Ontario, Canada; Faculty of 
      Medicine, Nursing and Health Sciences, Monash University, Australia; Musculoskeletal 
      Statistics Unit, The Parker Institute, Department of Rheumatology, Copenhagen 
      University Hospitals, Bispebjerg and Frederiksberg, Denmark; Department of Internal 
      Medicine, Division of Rheumatology, Maastricht University Medical Center and Caphri 
      Research Institute, Maastricht University, Maastricht, The Netherlands; Quintiles 
      Inc.; Division of Rheumatology, Department of Medicine, Duke University School of 
      Medicine, Durham, North Carolina, USA; Children's Hospital of Eastern Ontario 
      Research Institute, Department of Pediatrics, University of Ottawa, Ottawa, Ontario, 
      Canada; VU Medical Centre, Amsterdam, The Netherlands; University of California at 
      San Francisco, San Francisco, California, USA; Faculty of Health and Applied 
      Sciences, University of the West of England, Bristol, UK; Departments of Medicine 
      and Community Health Sciences, Cumming School of Medicine, University of Calgary, 
      Calgary, Alberta, Canada; Department of Internal Medicine II Rheumatology, Clinical 
      Immunology, Osteology, Physical Therapy and Sports Medicine, Schlosspark-Klinik, 
      Teaching Hospital of the Charité, University Medicine Berlin, Berlin, Germany; 
      University of Marmara, Faculty of Medicine, Department of Physical and 
      Rehabilitation Medicine, Rheumatology Clinics, Istanbul, Turkey; Birmingham Veterans 
      Affairs Medical Center and University of Alabama at Birmingham, Birmingham, Alabama; 
      Division of Rheumatology, University of Pennsylvania, Philadelphia, Pennsylvania, 
      USA; Ottawa Hospital Research Institute, Ottawa; University Health Network 
      (UHN)-Toronto Western Hospital, Toronto, Ontario
FAU - Tugwell, Peter S
AU  - Tugwell PS
AD  - From the Centre for Global Health, University of Ottawa, Ottawa, Ontario, Canada; 
      University of Lorraine, EA 4360 Apemac, Nancy, France; Cabrini Institute and Monash 
      University, Melbourne, Australia; Bruyère Research Institute, and the Institute of 
      Population Health, University of Ottawa, Ottawa, Ontario, Canada; Faculty of 
      Medicine, Nursing and Health Sciences, Monash University, Australia; Musculoskeletal 
      Statistics Unit, The Parker Institute, Department of Rheumatology, Copenhagen 
      University Hospitals, Bispebjerg and Frederiksberg, Denmark; Department of Internal 
      Medicine, Division of Rheumatology, Maastricht University Medical Center and Caphri 
      Research Institute, Maastricht University, Maastricht, The Netherlands; Quintiles 
      Inc.; Division of Rheumatology, Department of Medicine, Duke University School of 
      Medicine, Durham, North Carolina, USA; Children's Hospital of Eastern Ontario 
      Research Institute, Department of Pediatrics, University of Ottawa, Ottawa, Ontario, 
      Canada; VU Medical Centre, Amsterdam, The Netherlands; University of California at 
      San Francisco, San Francisco, California, USA; Faculty of Health and Applied 
      Sciences, University of the West of England, Bristol, UK; Departments of Medicine 
      and Community Health Sciences, Cumming School of Medicine, University of Calgary, 
      Calgary, Alberta, Canada; Department of Internal Medicine II Rheumatology, Clinical 
      Immunology, Osteology, Physical Therapy and Sports Medicine, Schlosspark-Klinik, 
      Teaching Hospital of the Charité, University Medicine Berlin, Berlin, Germany; 
      University of Marmara, Faculty of Medicine, Department of Physical and 
      Rehabilitation Medicine, Rheumatology Clinics, Istanbul, Turkey; Birmingham Veterans 
      Affairs Medical Center and University of Alabama at Birmingham, Birmingham, Alabama; 
      Division of Rheumatology, University of Pennsylvania, Philadelphia, Pennsylvania, 
      USA; Ottawa Hospital Research Institute, Ottawa; University Health Network 
      (UHN)-Toronto Western Hospital, Toronto, Ontario
FAU - Guillemin, Francis
AU  - Guillemin F
AD  - From the Centre for Global Health, University of Ottawa, Ottawa, Ontario, Canada; 
      University of Lorraine, EA 4360 Apemac, Nancy, France; Cabrini Institute and Monash 
      University, Melbourne, Australia; Bruyère Research Institute, and the Institute of 
      Population Health, University of Ottawa, Ottawa, Ontario, Canada; Faculty of 
      Medicine, Nursing and Health Sciences, Monash University, Australia; Musculoskeletal 
      Statistics Unit, The Parker Institute, Department of Rheumatology, Copenhagen 
      University Hospitals, Bispebjerg and Frederiksberg, Denmark; Department of Internal 
      Medicine, Division of Rheumatology, Maastricht University Medical Center and Caphri 
      Research Institute, Maastricht University, Maastricht, The Netherlands; Quintiles 
      Inc.; Division of Rheumatology, Department of Medicine, Duke University School of 
      Medicine, Durham, North Carolina, USA; Children's Hospital of Eastern Ontario 
      Research Institute, Department of Pediatrics, University of Ottawa, Ottawa, Ontario, 
      Canada; VU Medical Centre, Amsterdam, The Netherlands; University of California at 
      San Francisco, San Francisco, California, USA; Faculty of Health and Applied 
      Sciences, University of the West of England, Bristol, UK; Departments of Medicine 
      and Community Health Sciences, Cumming School of Medicine, University of Calgary, 
      Calgary, Alberta, Canada; Department of Internal Medicine II Rheumatology, Clinical 
      Immunology, Osteology, Physical Therapy and Sports Medicine, Schlosspark-Klinik, 
      Teaching Hospital of the Charité, University Medicine Berlin, Berlin, Germany; 
      University of Marmara, Faculty of Medicine, Department of Physical and 
      Rehabilitation Medicine, Rheumatology Clinics, Istanbul, Turkey; Birmingham Veterans 
      Affairs Medical Center and University of Alabama at Birmingham, Birmingham, Alabama; 
      Division of Rheumatology, University of Pennsylvania, Philadelphia, Pennsylvania, 
      USA; Ottawa Hospital Research Institute, Ottawa; University Health Network 
      (UHN)-Toronto Western Hospital, Toronto, Ontario
LA  - eng
GR  - U19 HS021110/HS/AHRQ HHS/United States
GR  - U01 AG018947/AG/NIA NIH HHS/United States
GR  - U34 AR062891/AR/NIAMS NIH HHS/United States
GR  - U10 CA149950/CA/NCI NIH HHS/United States
GR  - K23 AR064372/AR/NIAMS NIH HHS/United States
GR  - P50 AR060772/AR/NIAMS NIH HHS/United States
PT  - Journal Article
PT  - Research Support, N.I.H., Extramural
PT  - Research Support, Non-U.S. Gov't
PT  - Research Support, U.S. Gov't, P.H.S.
PT  - Review
DEP - 20150615
TA  - J Rheumatol
JT  - The Journal of rheumatology
JID - 7501984
SB  - IM
MH  - *Acculturation
MH  - Adult
MH  - Consensus Development Conferences as Topic
MH  - Female
MH  - *Health Equity
MH  - Health Literacy
MH  - Humans
MH  - Male
MH  - Middle Aged
MH  - *Patient Outcome Assessment
MH  - Practice Guidelines as Topic
MH  - Rheumatic Diseases/diagnosis/*therapy
MH  - Self Report
PMC - PMC4765994
MID - NIHMS760057
OTO - NOTNLM
OT  - CULTURAL ADAPTATION
OT  - HEALTH EQUITY
OT  - LITERACY
OT  - MUSCULOSKELETAL CONDITIONS
OT  - RHEUMATOLOGY
EDAT- 2015/06/17 06:00
MHDA- 2016/09/15 06:00
CRDT- 2015/06/17 06:00
PHST- 2015/06/17 06:00 [entrez]
PHST- 2015/06/17 06:00 [pubmed]
PHST- 2016/09/15 06:00 [medline]
AID - jrheum.141168 [pii]
AID - 10.3899/jrheum.141168 [doi]
PST - ppublish
SO  - J Rheumatol. 2015 Dec;42(12):2448-59. doi: 10.3899/jrheum.141168. Epub 2015 Jun 15.

PMID- 32583723
OWN - NLM
STAT- MEDLINE
DCOM- 20210611
LR  - 20210611
IS  - 1557-9891 (Electronic)
IS  - 1557-9883 (Print)
IS  - 1557-9883 (Linking)
VI  - 14
IP  - 3
DP  - 2020 May-Jun
TI  - 'Dudes Are Meant to be Tough as Nails': The Complex Nexus Between Masculinities, 
      Culture and Health Literacy From the Perspective of Young Aboriginal and Torres 
      Strait Islander Males - Implications for Policy and Practice.
PG  - 1557988320936121
LID - 10.1177/1557988320936121 [doi]
LID - 1557988320936121
AB  - Health literacy is generally conceptualized as skills related to successfully 
      navigating health - ultimately linked to well-being and improved health outcomes. 
      Culture, gender and age are considered to be influential determinants of health 
      literacy. The nexus between these determinants, and their collective relationship 
      with health literacy, remains understudied, especially with respect to Indigenous 
      people globally. This article presents findings from a recent study that examined 
      the intersections between masculinities, culture, age and health literacy among 
      young Aboriginal and Torres Strait Islander males, aged 14-25 years in the Northern 
      Territory, Australia. A mixed-methods approach was utilized to engage young 
      Aboriginal and Torres Strait Islander males. The qualitative components included 
      Yarning Sessions and Photovoice using Facebook, which are used in this article. 
      Thematic Analysis and Framework Analysis were used to group and analyse the data. 
      Ethics approval was granted by Charles Darwin University Human Research Ethics 
      Committee (H18043). This cohort constructs a complex interface comprising Western 
      and Aboriginal cultural paradigms, through which they navigate health. Alternative 
      Indigenous masculinities, which embrace and resist hegemonic masculine norms 
      simultaneously shaped this interface. External support structures - including 
      family, friends and community engagement programs - were critical in fostering 
      health literacy abilities among this cohort. Young Aboriginal and Torres Strait 
      Islander males possess health literacy abilities that enable them to support the 
      well-being of themselves and others. Health policymakers, researchers and 
      practitioners can help strengthen and expand existing support structures for this 
      population by listening more attentively to their unique perspectives.
FAU - Smith, James A
AU  - Smith JA
AUID- ORCID: 0000-0003-4366-7422
AD  - Menzies School of Health Research, Casuarina, NT, Australia.
AD  - Charles Darwin University, Casuarina, Australia.
FAU - Merlino, Anthony
AU  - Merlino A
AD  - Menzies School of Health Research, Casuarina, NT, Australia.
FAU - Christie, Ben
AU  - Christie B
AD  - Menzies School of Health Research, Casuarina, NT, Australia.
FAU - Adams, Mick
AU  - Adams M
AD  - Menzies School of Health Research, Casuarina, NT, Australia.
AD  - Edith Cowan University, Mt Lawley, Australia.
FAU - Bonson, Jason
AU  - Bonson J
AD  - Menzies School of Health Research, Casuarina, NT, Australia.
AD  - Northern Territory Department of Health, Casuarina, Australia.
FAU - Osborne, Richard
AU  - Osborne R
AD  - Swinburne University of Technology, Hawthorn, VIC, Australia.
FAU - Judd, Barry
AU  - Judd B
AD  - Charles Darwin University, Casuarina, Australia.
AD  - University of Melbourne, Melbourne, Australia.
FAU - Drummond, Murray
AU  - Drummond M
AD  - Flinders University, Adelaide, Australia.
FAU - Aanundsen, David
AU  - Aanundsen D
AD  - Fred Hollows Foundation, Casuarina, NT, Australia.
FAU - Fleay, Jesse
AU  - Fleay J
AD  - Edith Cowan University, Mt Lawley, Australia.
LA  - eng
PT  - Journal Article
PT  - Research Support, Non-U.S. Gov't
TA  - Am J Mens Health
JT  - American journal of men's health
JID - 101287723
SB  - IM
MH  - Adolescent
MH  - Adult
MH  - Australia
MH  - *Culture
MH  - Health Equity
MH  - *Health Literacy
MH  - Health Policy
MH  - Humans
MH  - Male
MH  - *Masculinity
MH  - *Oceanic Ancestry Group
MH  - Qualitative Research
MH  - Social Determinants of Health
MH  - Social Media
MH  - Surveys and Questionnaires
MH  - Young Adult
PMC - PMC7318825
OTO - NOTNLM
OT  - *Aboriginal and Torres Strait Islander
OT  - *Health literacy
OT  - *Indigenous health
OT  - *health equity
OT  - *men’s health
COIS- Declaration of Conflicting Interests: The author(s) declared no potential conflicts 
      of interest with respect to the research, authorship, and/or publication of this 
      article.
EDAT- 2020/06/26 06:00
MHDA- 2021/06/12 06:00
CRDT- 2020/06/26 06:00
PHST- 2020/06/26 06:00 [entrez]
PHST- 2020/06/26 06:00 [pubmed]
PHST- 2021/06/12 06:00 [medline]
AID - 10.1177_1557988320936121 [pii]
AID - 10.1177/1557988320936121 [doi]
PST - ppublish
SO  - Am J Mens Health. 2020 May-Jun;14(3):1557988320936121. doi: 
      10.1177/1557988320936121.

PMID- 29743230
OWN - NLM
STAT- MEDLINE
DCOM- 20190923
LR  - 20190923
IS  - 1558-7118 (Electronic)
IS  - 1557-2625 (Linking)
VI  - 31
IP  - 3
DP  - 2018 May-Jun
TI  - Proactive Strategies to Address Health Equity and Disparities: Recommendations from 
      a Bi-National Symposium.
PG  - 479-483
LID - 10.3122/jabfm.2018.03.170299 [doi]
AB  - INTRODUCTION: Health inequities persist in Canada and the United States. Both 
      countries show differential health status and health care quality by social 
      characteristics, making zip or postal code a greater predictor of health than 
      genetics. Many social determinants of health overlap in the same individuals or 
      communities, exacerbating their vulnerability. Many of the contributing factors and 
      problems are structural and evade simple solutions. METHODS: In March 2017 a 
      binational Canada-US symposium was held in Washington DC involving 150 primary care 
      thought leaders, including clinicians, researchers, patients, and policy makers to 
      address transformation in integrated primary care. This commentary summarizes the 
      session's principal insights and solutions of the session tackling health inequities 
      at policy and delivery levels. DISCUSSION: The solution lies in intervening 
      proactively to reduce disparities-developing risk-adjustment measures that integrate 
      social factors; increasing the socioeconomic, racial, and ethnic diversity of health 
      providers; teaching cultural humility; supporting community-oriented primary care; 
      and integrating equity considerations into health system funding. We propose moving 
      from retrospective analysis to proactive measures; from equality to equity; from 
      needs-based to strength-based approaches; and from an individual to a population 
      focus.
CI  - © Copyright 2018 by the American Board of Family Medicine.
FAU - Haggerty, Jeannie
AU  - Haggerty J
AD  - From the Department of Family Medicine, McGill University, Montreal, Canada (JH); 
      Richard Parrillo Family Professor of Healthcare Ethics, Section of General Internal 
      Medicine, University of Chicago, Chicago, IL (MHC); Manitoba Centre for Health 
      Policy & Professor, Departments of Community Health Sciences and Family Medicine, 
      University of Manitoba, Winnipeg, Canada (AK); School of Public Health, University 
      of Alberta, Edmonton, Canada (KY); Westcott Partners, LLC, Silver Spring, MD (JF); 
      Health Services and University Medicine, Ministère de la Santé et des Services 
      Sociaux, Quebec, Canada (AG); National Institute on Minority Health and Health 
      Disparities, National Institutes of Health, Bethesda, MD (EJP-S); The Ottawa 
      Hospital, Ottawa, Canada (JT); Department of Family Medicine, Oregon Health & 
      Science University, Portland, OR (JED); United States Department of Veterans 
      Affairs, Washingtone D.C. (UU). jeannie.haggerty@mcgill.ca.
FAU - Chin, Marshall H
AU  - Chin MH
AD  - From the Department of Family Medicine, McGill University, Montreal, Canada (JH); 
      Richard Parrillo Family Professor of Healthcare Ethics, Section of General Internal 
      Medicine, University of Chicago, Chicago, IL (MHC); Manitoba Centre for Health 
      Policy & Professor, Departments of Community Health Sciences and Family Medicine, 
      University of Manitoba, Winnipeg, Canada (AK); School of Public Health, University 
      of Alberta, Edmonton, Canada (KY); Westcott Partners, LLC, Silver Spring, MD (JF); 
      Health Services and University Medicine, Ministère de la Santé et des Services 
      Sociaux, Quebec, Canada (AG); National Institute on Minority Health and Health 
      Disparities, National Institutes of Health, Bethesda, MD (EJP-S); The Ottawa 
      Hospital, Ottawa, Canada (JT); Department of Family Medicine, Oregon Health & 
      Science University, Portland, OR (JED); United States Department of Veterans 
      Affairs, Washingtone D.C. (UU).
FAU - Katz, Alan
AU  - Katz A
AD  - From the Department of Family Medicine, McGill University, Montreal, Canada (JH); 
      Richard Parrillo Family Professor of Healthcare Ethics, Section of General Internal 
      Medicine, University of Chicago, Chicago, IL (MHC); Manitoba Centre for Health 
      Policy & Professor, Departments of Community Health Sciences and Family Medicine, 
      University of Manitoba, Winnipeg, Canada (AK); School of Public Health, University 
      of Alberta, Edmonton, Canada (KY); Westcott Partners, LLC, Silver Spring, MD (JF); 
      Health Services and University Medicine, Ministère de la Santé et des Services 
      Sociaux, Quebec, Canada (AG); National Institute on Minority Health and Health 
      Disparities, National Institutes of Health, Bethesda, MD (EJP-S); The Ottawa 
      Hospital, Ottawa, Canada (JT); Department of Family Medicine, Oregon Health & 
      Science University, Portland, OR (JED); United States Department of Veterans 
      Affairs, Washingtone D.C. (UU).
FAU - Young, Kue
AU  - Young K
AD  - From the Department of Family Medicine, McGill University, Montreal, Canada (JH); 
      Richard Parrillo Family Professor of Healthcare Ethics, Section of General Internal 
      Medicine, University of Chicago, Chicago, IL (MHC); Manitoba Centre for Health 
      Policy & Professor, Departments of Community Health Sciences and Family Medicine, 
      University of Manitoba, Winnipeg, Canada (AK); School of Public Health, University 
      of Alberta, Edmonton, Canada (KY); Westcott Partners, LLC, Silver Spring, MD (JF); 
      Health Services and University Medicine, Ministère de la Santé et des Services 
      Sociaux, Quebec, Canada (AG); National Institute on Minority Health and Health 
      Disparities, National Institutes of Health, Bethesda, MD (EJP-S); The Ottawa 
      Hospital, Ottawa, Canada (JT); Department of Family Medicine, Oregon Health & 
      Science University, Portland, OR (JED); United States Department of Veterans 
      Affairs, Washingtone D.C. (UU).
FAU - Foley, Jonathan
AU  - Foley J
AD  - From the Department of Family Medicine, McGill University, Montreal, Canada (JH); 
      Richard Parrillo Family Professor of Healthcare Ethics, Section of General Internal 
      Medicine, University of Chicago, Chicago, IL (MHC); Manitoba Centre for Health 
      Policy & Professor, Departments of Community Health Sciences and Family Medicine, 
      University of Manitoba, Winnipeg, Canada (AK); School of Public Health, University 
      of Alberta, Edmonton, Canada (KY); Westcott Partners, LLC, Silver Spring, MD (JF); 
      Health Services and University Medicine, Ministère de la Santé et des Services 
      Sociaux, Quebec, Canada (AG); National Institute on Minority Health and Health 
      Disparities, National Institutes of Health, Bethesda, MD (EJP-S); The Ottawa 
      Hospital, Ottawa, Canada (JT); Department of Family Medicine, Oregon Health & 
      Science University, Portland, OR (JED); United States Department of Veterans 
      Affairs, Washingtone D.C. (UU).
FAU - Groulx, Antoine
AU  - Groulx A
AD  - From the Department of Family Medicine, McGill University, Montreal, Canada (JH); 
      Richard Parrillo Family Professor of Healthcare Ethics, Section of General Internal 
      Medicine, University of Chicago, Chicago, IL (MHC); Manitoba Centre for Health 
      Policy & Professor, Departments of Community Health Sciences and Family Medicine, 
      University of Manitoba, Winnipeg, Canada (AK); School of Public Health, University 
      of Alberta, Edmonton, Canada (KY); Westcott Partners, LLC, Silver Spring, MD (JF); 
      Health Services and University Medicine, Ministère de la Santé et des Services 
      Sociaux, Quebec, Canada (AG); National Institute on Minority Health and Health 
      Disparities, National Institutes of Health, Bethesda, MD (EJP-S); The Ottawa 
      Hospital, Ottawa, Canada (JT); Department of Family Medicine, Oregon Health & 
      Science University, Portland, OR (JED); United States Department of Veterans 
      Affairs, Washingtone D.C. (UU).
FAU - Pérez-Stable, Eliseo J
AU  - Pérez-Stable EJ
AD  - From the Department of Family Medicine, McGill University, Montreal, Canada (JH); 
      Richard Parrillo Family Professor of Healthcare Ethics, Section of General Internal 
      Medicine, University of Chicago, Chicago, IL (MHC); Manitoba Centre for Health 
      Policy & Professor, Departments of Community Health Sciences and Family Medicine, 
      University of Manitoba, Winnipeg, Canada (AK); School of Public Health, University 
      of Alberta, Edmonton, Canada (KY); Westcott Partners, LLC, Silver Spring, MD (JF); 
      Health Services and University Medicine, Ministère de la Santé et des Services 
      Sociaux, Quebec, Canada (AG); National Institute on Minority Health and Health 
      Disparities, National Institutes of Health, Bethesda, MD (EJP-S); The Ottawa 
      Hospital, Ottawa, Canada (JT); Department of Family Medicine, Oregon Health & 
      Science University, Portland, OR (JED); United States Department of Veterans 
      Affairs, Washingtone D.C. (UU).
FAU - Turnbull, Jeff
AU  - Turnbull J
AD  - From the Department of Family Medicine, McGill University, Montreal, Canada (JH); 
      Richard Parrillo Family Professor of Healthcare Ethics, Section of General Internal 
      Medicine, University of Chicago, Chicago, IL (MHC); Manitoba Centre for Health 
      Policy & Professor, Departments of Community Health Sciences and Family Medicine, 
      University of Manitoba, Winnipeg, Canada (AK); School of Public Health, University 
      of Alberta, Edmonton, Canada (KY); Westcott Partners, LLC, Silver Spring, MD (JF); 
      Health Services and University Medicine, Ministère de la Santé et des Services 
      Sociaux, Quebec, Canada (AG); National Institute on Minority Health and Health 
      Disparities, National Institutes of Health, Bethesda, MD (EJP-S); The Ottawa 
      Hospital, Ottawa, Canada (JT); Department of Family Medicine, Oregon Health & 
      Science University, Portland, OR (JED); United States Department of Veterans 
      Affairs, Washingtone D.C. (UU).
FAU - DeVoe, Jennifer E
AU  - DeVoe JE
AD  - From the Department of Family Medicine, McGill University, Montreal, Canada (JH); 
      Richard Parrillo Family Professor of Healthcare Ethics, Section of General Internal 
      Medicine, University of Chicago, Chicago, IL (MHC); Manitoba Centre for Health 
      Policy & Professor, Departments of Community Health Sciences and Family Medicine, 
      University of Manitoba, Winnipeg, Canada (AK); School of Public Health, University 
      of Alberta, Edmonton, Canada (KY); Westcott Partners, LLC, Silver Spring, MD (JF); 
      Health Services and University Medicine, Ministère de la Santé et des Services 
      Sociaux, Quebec, Canada (AG); National Institute on Minority Health and Health 
      Disparities, National Institutes of Health, Bethesda, MD (EJP-S); The Ottawa 
      Hospital, Ottawa, Canada (JT); Department of Family Medicine, Oregon Health & 
      Science University, Portland, OR (JED); United States Department of Veterans 
      Affairs, Washingtone D.C. (UU).
FAU - Uchendo, Uche
AU  - Uchendo U
AD  - From the Department of Family Medicine, McGill University, Montreal, Canada (JH); 
      Richard Parrillo Family Professor of Healthcare Ethics, Section of General Internal 
      Medicine, University of Chicago, Chicago, IL (MHC); Manitoba Centre for Health 
      Policy & Professor, Departments of Community Health Sciences and Family Medicine, 
      University of Manitoba, Winnipeg, Canada (AK); School of Public Health, University 
      of Alberta, Edmonton, Canada (KY); Westcott Partners, LLC, Silver Spring, MD (JF); 
      Health Services and University Medicine, Ministère de la Santé et des Services 
      Sociaux, Quebec, Canada (AG); National Institute on Minority Health and Health 
      Disparities, National Institutes of Health, Bethesda, MD (EJP-S); The Ottawa 
      Hospital, Ottawa, Canada (JT); Department of Family Medicine, Oregon Health & 
      Science University, Portland, OR (JED); United States Department of Veterans 
      Affairs, Washingtone D.C. (UU).
LA  - eng
GR  - CIHR/Canada
PT  - Journal Article
PT  - Research Support, Non-U.S. Gov't
PL  - United States
TA  - J Am Board Fam Med
JT  - Journal of the American Board of Family Medicine : JABFM
JID - 101256526
SB  - IM
MH  - Canada
MH  - Congresses as Topic
MH  - Cultural Diversity
MH  - Health Equity/*organization & administration
MH  - Health Personnel/organization & administration
MH  - *Health Status Disparities
MH  - Primary Health Care/*organization & administration
MH  - *Quality Improvement
MH  - Social Determinants of Health/ethnology
MH  - Socioeconomic Factors
MH  - United States
OTO - NOTNLM
OT  - *Administrative Personnel
OT  - *Canada
OT  - *Health Status
OT  - *Primary Health Care
OT  - *Retrospective Studies
OT  - *Risk Adjustment
COIS- Conflict of interest: none declared.
EDAT- 2018/05/11 06:00
MHDA- 2019/09/24 06:00
CRDT- 2018/05/11 06:00
PHST- 2017/07/12 00:00 [received]
PHST- 2018/01/08 00:00 [revised]
PHST- 2018/01/10 00:00 [accepted]
PHST- 2018/05/11 06:00 [entrez]
PHST- 2018/05/11 06:00 [pubmed]
PHST- 2019/09/24 06:00 [medline]
AID - 31/3/479 [pii]
AID - 10.3122/jabfm.2018.03.170299 [doi]
PST - ppublish
SO  - J Am Board Fam Med. 2018 May-Jun;31(3):479-483. doi: 10.3122/jabfm.2018.03.170299.

PMID- 30166038
OWN - NLM
STAT- MEDLINE
DCOM- 20200309
LR  - 20200309
IS  - 1553-7250 (Print)
IS  - 1553-7250 (Linking)
VI  - 44
IP  - 9
DP  - 2018 Sep
TI  - Hospital Leadership Diversity and Strategies to Advance Health Equity.
PG  - 545-551
LID - S1553-7250(17)30454-3 [pii]
LID - 10.1016/j.jcjq.2018.03.008 [doi]
AB  - BACKGROUND: Diversity in hospital leadership is often valued as important for 
      achieving clinical excellence. The American Hospital Association surveyed hospitals 
      about their actions to identify and address health disparities. The survey asked 
      about the degree of representation of racial and ethnic minorities and women among 
      executives and board members. METHODS: The survey contained 78 items in four 
      domains: Leadership and Strategic Planning, Workforce, Data Collection, and Reducing 
      Disparities. All items were standardized and pooled within each domain to construct 
      four variables. Logistic regression models were used to assess the difference in 
      domain scores, for each domain, between hospitals with (a) high and low 
      representation of people of color in the C-suite, (b) high and low representation of 
      women in the corporate (C-) suite, (c) high and low representation of people of 
      color on the board, and (d) high and low representation of women on the board. 
      RESULTS: Hospitals with more diverse boards with respect to race and ethnicity had 
      significantly higher scores for all domains, indicating that these hospitals were 
      pursuing substantially more strategies in all domains. In contrast, more racially 
      and ethnically diverse executive suites were associated only with the Data 
      Collection domain, while hospitals with a higher percentage of women in executive 
      positions had lower scores for all domains except Data Collection. CONCLUSION: 
      Hospitals with greater representation of racial and ethnic minorities in leadership 
      positions had greater commitments to diversity initiatives. However, hospitals with 
      women-particularly white women-in leadership positions reported fewer diversity 
      initiatives. Future research is needed to examine the mechanisms and causality 
      behind these associations.
CI  - Copyright © 2018 The Joint Commission. Published by Elsevier Inc. All rights 
      reserved.
FAU - Herrin, Jeph
AU  - Herrin J
FAU - Harris, Kathleen G
AU  - Harris KG
FAU - Spatz, Erica
AU  - Spatz E
FAU - Cobbs-Lomax, Darcey
AU  - Cobbs-Lomax D
FAU - Allen, Sharon
AU  - Allen S
FAU - León, Tomás
AU  - León T
LA  - eng
PT  - Journal Article
DEP - 20180703
PL  - Netherlands
TA  - Jt Comm J Qual Patient Saf
JT  - Joint Commission journal on quality and patient safety
JID - 101238023
SB  - IM
MH  - Continental Population Groups/statistics & numerical data
MH  - *Cultural Diversity
MH  - Ethnic Groups/statistics & numerical data
MH  - *Health Equity
MH  - Hospital Administrators/*statistics & numerical data
MH  - Hospital Bed Capacity
MH  - Humans
MH  - *Leadership
MH  - Ownership
MH  - Residence Characteristics
MH  - Sex Distribution
EDAT- 2018/09/01 06:00
MHDA- 2020/03/10 06:00
CRDT- 2018/09/01 06:00
PHST- 2017/10/02 00:00 [received]
PHST- 2018/03/09 00:00 [accepted]
PHST- 2018/09/01 06:00 [entrez]
PHST- 2018/09/01 06:00 [pubmed]
PHST- 2020/03/10 06:00 [medline]
AID - S1553-7250(17)30454-3 [pii]
AID - 10.1016/j.jcjq.2018.03.008 [doi]
PST - ppublish
SO  - Jt Comm J Qual Patient Saf. 2018 Sep;44(9):545-551. doi: 10.1016/j.jcjq.2018.03.008. 
      Epub 2018 Jul 3.

PMID- 28812841
OWN - NLM
STAT- MEDLINE
DCOM- 20180509
LR  - 20200306
IS  - 2322-5939 (Electronic)
IS  - 2322-5939 (Linking)
VI  - 6
IP  - 8
DP  - 2017 Aug 1
TI  - University of Global Health Equity's Contribution to the Reduction of Education and 
      Health Services Rationing.
PG  - 427-429
LID - 10.15171/ijhpm.2017.56 [doi]
AB  - The inadequate supply of health workers and demand-side barriers due to clinical 
      practice that heeds too little attention to cultural context are serious obstacles 
      to achieving universal health coverage and the fulfillment of the human rights to 
      health, especially for the poor and vulnerable living in remote rural areas. A 
      number of strategies have been deployed to increase both the supply of healthcare 
      workers and the demand for healthcare services. However, more can be done to improve 
      service delivery as well as mitigate the geographic inequalities that exist in this 
      field. To contribute to overcoming these barriers and increasing access to health 
      services, especially for the most vulnerable, Partners In Health (PIH), a US 
      non-governmental organization specializing in equitable health service delivery, has 
      created the University of Global Health Equity (UGHE) in a remote rural district of 
      Rwanda. The act of building this university in such a rural setting signals a 
      commitment to create opportunities where there have traditionally been few. 
      Furthermore, through its state-of-the-art educational approach in a rural setting 
      and its focus on cultural competency, UGHE is contributing to progress in the quest 
      for equitable access to quality health services.
CI  - © 2017 The Author(s); Published by Kerman University of Medical Sciences. This is an 
      open-access article distributed under the terms of the Creative Commons Attribution 
      License (http://creativecommons.org/licenses/by/4.0), which permits unrestricted 
      use, distribution, and reproduction in any medium, provided the original work is 
      properly cited.
FAU - Binagwaho, Agnes
AU  - Binagwaho A
AD  - Harvard Medical School, Boston, MA, USA.
AD  - Geisel School of Medicine, Dartmouth University, Hanover, NH, USA.
AD  - University of Global Health Equity, Kigali, Rwanda.
LA  - eng
PT  - Editorial
DEP - 20170801
TA  - Int J Health Policy Manag
JT  - International journal of health policy and management
JID - 101619905
SB  - H
SB  - IM
MH  - Cultural Competency
MH  - Global Health
MH  - *Health Equity
MH  - Health Occupations/*education
MH  - Humans
MH  - *International Cooperation
MH  - Organizations
MH  - Poverty
MH  - *Rural Health Services
MH  - *Rural Population
MH  - Rwanda
MH  - United States
MH  - *Universities
MH  - Workforce
PMC - PMC5553210
OTO - NOTNLM
OT  - *Demand-Side
OT  - *Equity
OT  - *Health Education
OT  - *Health Services
OT  - *Human Right to Health
OT  - *Rural-poor
OT  - *Supply-Side
OT  - *Universal Health Coverage
EDAT- 2017/08/16 06:00
MHDA- 2018/05/10 06:00
CRDT- 2017/08/17 06:00
PHST- 2017/04/04 00:00 [received]
PHST- 2017/05/06 00:00 [accepted]
PHST- 2017/08/17 06:00 [entrez]
PHST- 2017/08/16 06:00 [pubmed]
PHST- 2018/05/10 06:00 [medline]
AID - 10.15171/ijhpm.2017.56 [doi]
PST - epublish
SO  - Int J Health Policy Manag. 2017 Aug 1;6(8):427-429. doi: 10.15171/ijhpm.2017.56.

PMID- 27224459
OWN - NLM
STAT- MEDLINE
DCOM- 20170724
LR  - 20191210
IS  - 1938-2421 (Electronic)
IS  - 0148-4834 (Linking)
VI  - 55
IP  - 6
DP  - 2016 Jun 1
TI  - Advancing Health Equity Through Student Empowerment and Professional Success: A 
      Statewide Approach.
PG  - 316-22
LID - 10.3928/01484834-20160516-03 [doi]
AB  - BACKGROUND: A lack of diversity in the nursing workforce nationally has been 
      identified by Oregon state leaders as a factor contributing to health inequity. 
      METHOD: The goal of Advancing Health Equity Through Student Empowerment and 
      Professional Success (HealthE STEPS) is to graduate nursing students from 
      disadvantaged backgrounds to improve health equity within their communities. A 
      comprehensive plan of evidence-based strategies was developed based on social 
      determinants of health and addresses academic socialization, learning support, 
      financial resources, networking, curriculum development, and campus culture. 
      RESULTS: Ninety undergraduate nursing students participated in the program during a 
      2-year period. Retention of participants was 97% with graduation rates of 94%. 
      First-time licensure pass rates were 82% and 96% of participating graduates employed 
      in a medically underserved community. CONCLUSION: This comprehensive innovative 
      program of evidence-based strategies addresses health equity by developing a diverse 
      nursing workforce to practice in medically underserved communities. [J Nurs Educ. 
      2016;55(6):316-322.].
CI  - Copyright 2016, SLACK Incorporated.
FAU - Noone, Joanne
AU  - Noone J
FAU - Wros, Peggy
AU  - Wros P
FAU - Cortez, David
AU  - Cortez D
FAU - Najjar, Rana
AU  - Najjar R
FAU - Magdaleno, Leela
AU  - Magdaleno L
LA  - eng
PT  - Journal Article
PL  - United States
TA  - J Nurs Educ
JT  - The Journal of nursing education
JID - 7705432
SB  - IM
SB  - N
MH  - *Cultural Diversity
MH  - *Culturally Competent Care
MH  - Curriculum
MH  - Education, Nursing, Baccalaureate/*trends
MH  - Educational Measurement
MH  - Evidence-Based Nursing
MH  - Female
MH  - *Health Equity
MH  - Humans
MH  - Licensure, Nursing
MH  - Male
MH  - *Nurse's Role
MH  - Oregon
MH  - Organizational Culture
MH  - Organizational Innovation
MH  - *Power, Psychological
MH  - Program Evaluation
MH  - Social Determinants of Health
MH  - Social Support
MH  - *Students, Nursing
EDAT- 2016/05/26 06:00
MHDA- 2017/07/25 06:00
CRDT- 2016/05/26 06:00
PHST- 2015/12/04 00:00 [received]
PHST- 2016/03/23 00:00 [accepted]
PHST- 2016/05/26 06:00 [entrez]
PHST- 2016/05/26 06:00 [pubmed]
PHST- 2017/07/25 06:00 [medline]
AID - 10.3928/01484834-20160516-03 [doi]
PST - ppublish
SO  - J Nurs Educ. 2016 Jun 1;55(6):316-22. doi: 10.3928/01484834-20160516-03.

PMID- 32753115
OWN - NLM
STAT- MEDLINE
DCOM- 20211027
LR  - 20211027
IS  - 1873-5347 (Electronic)
IS  - 0277-9536 (Linking)
VI  - 288
DP  - 2021 Nov
TI  - Blurred in translation: The influence of subjectivities and positionalities on the 
      translation of health equity and inclusion policy initiatives in Aotearoa New 
      Zealand.
PG  - 113248
LID - S0277-9536(20)30467-6 [pii]
LID - 10.1016/j.socscimed.2020.113248 [doi]
AB  - Growing health inequities among the increasingly diverse population in Aotearoa New 
      Zealand have prompted responses in the healthcare system. Diversity-related policies 
      and programmes have been developed in some District Health Boards (DHB) to address 
      the issues. The translation of such policy into practice is, however, convoluted by 
      subjective interests and power differentials and thus the outcomes of policies may 
      deviate from their original objectives. In this paper we examine how staff in one 
      DHB translate and implement health equity and diversity initiatives in their 
      everyday practices in hospital settings. In high-level institutional thinking, Māori 
      health equity policy is dictated by the Treaty of Waitangi which sets it apart from 
      the cultural competence focus of programmes for other ethnic groups. Drawing on 
      interviews with clinical staff in the DHB, we reveal how intersecting subject 
      positions, including personal histories and institutional roles, influence the 
      interpretation and enactment of these policies and programmes in ways that blur 
      their distinct agendas. As a result, the paper demonstrates how the politics that 
      underpin agendas that distinctly address equity and diversity, as well as the 
      potential for change in these areas, can be compromised in everyday practice on the 
      hospital floor.
CI  - Copyright © 2020 Elsevier Ltd. All rights reserved.
FAU - Lee, Sandy
AU  - Lee S
AD  - School of Environment, University of Auckland, Private Bag 92019, Auckland, 1142, 
      New Zealand. Electronic address: sandy.lee@auckland.ac.nz.
FAU - Collins, Francis L
AU  - Collins FL
AD  - National Institute of Demographic and Economic Analysis, University of Waikato, 
      Private Bag 3105, Hamilton, 3240, New Zealand. Electronic address: 
      fcollins@waikato.ac.nz.
FAU - Simon-Kumar, Rachel
AU  - Simon-Kumar R
AD  - School of Population Health, Faculty of Medical and Health Sciences, University of 
      Auckland, Private Bag 92019, Auckland Mail Centre, 1142, New Zealand. Electronic 
      address: r.simon-kumar@auckland.ac.nz.
LA  - eng
PT  - Journal Article
PT  - Research Support, Non-U.S. Gov't
DEP - 20200728
PL  - England
TA  - Soc Sci Med
JT  - Social science & medicine (1982)
JID - 8303205
SB  - IM
MH  - Cultural Competency
MH  - *Health Equity
MH  - Health Policy
MH  - Humans
MH  - New Zealand
MH  - Oceanic Ancestry Group
OTO - NOTNLM
OT  - *Aotearoa New Zealand
OT  - *Cultural competency
OT  - *Ethnic diversity
OT  - *Health equity
OT  - *Hospital workplace
OT  - *Māori
OT  - *Policy translation
EDAT- 2020/08/06 06:00
MHDA- 2021/10/28 06:00
CRDT- 2020/08/06 06:00
PHST- 2020/06/10 00:00 [revised]
PHST- 2020/07/23 00:00 [accepted]
PHST- 2020/08/06 06:00 [pubmed]
PHST- 2021/10/28 06:00 [medline]
PHST- 2020/08/06 06:00 [entrez]
AID - S0277-9536(20)30467-6 [pii]
AID - 10.1016/j.socscimed.2020.113248 [doi]
PST - ppublish
SO  - Soc Sci Med. 2021 Nov;288:113248. doi: 10.1016/j.socscimed.2020.113248. Epub 2020 
      Jul 28.

PMID- 30443847
OWN - NLM
STAT- MEDLINE
DCOM- 20210209
LR  - 20211008
IS  - 1573-6695 (Electronic)
IS  - 1389-4986 (Print)
IS  - 1389-4986 (Linking)
VI  - 21
IP  - Suppl 1
DP  - 2020 Jan
TI  - Promising Practices for Promoting Health Equity Through Rigorous Intervention 
      Science with Indigenous Communities.
PG  - 5-12
LID - 10.1007/s11121-018-0954-x [doi]
AB  - Research in indigenous communities is at the forefront of innovation currently 
      influencing several new perspectives in engaged intervention science. This is 
      innovation born of necessity, involving efforts to create health equity complicated 
      by a history of distrust of research. Immense diversity across indigenous cultures, 
      accompanied by variation in associated explanatory models, health beliefs, and 
      health behaviors, along with divergent structural inequities add further complexity 
      to this challenge. The aim of this Supplemental Issue on Promoting Health Equity 
      through Rigorous, Culturally Informed Intervention Science: Innovations with 
      Indigenous Populations in the United States is to highlight the promising new 
      approaches and perspectives implemented by a group of engaged researchers and their 
      community partners, as they seek to move intervention research forward within 
      indigenous communities. Case studies presented are from projects led by members of 
      the National Institutes of Health Intervention Research to Improve Native American 
      Health (IRINAH) consortioum, investigators who conduct health promotion and disease 
      prevention research among American Indians, Alaska Natives, and Native Hawaiians. 
      The promising practices profiled include new strategies in (a) community 
      partnerships, engagement, and capacity building; (b) integration of indigenous and 
      academic perspectives; (c) alignment of interventions with indigenous cultural 
      values and practices; and (d) implementation and evaluation of multilevel 
      interventions responsive to complex cultural contexts. The IRINAH projects 
      illustrate the evolution of an intervention science responsive to the needs, 
      realities, and promise of indigenous communities, with application to health 
      research among other culturally distinct health inequity groups.
FAU - Whitesell, Nancy Rumbaugh
AU  - Whitesell NR
AUID- ORCID: 0000-0002-3383-3194
AD  - Centers for American Indian and Alaska Native Health, Colorado School of Public 
      Health, University of Colorado Anschutz Medical Campus, MS F800, 13055 E. 17th 
      Avenue, Room 333, Aurora, CO, 80045, USA. nancy.whitesell@ucdenver.edu.
FAU - Mousseau, Alicia
AU  - Mousseau A
AD  - National Native Children's Trauma Center, University of Montana, 32 Campus Drive, 
      Missoula, MT, 59812, USA.
FAU - Parker, Myra
AU  - Parker M
AD  - Center for the Study of Health and Risk Behaviors, Department of Psychiatry and 
      Behavioral Sciences, School of Medicine, University of Washington, 1100 NE 45th 
      Street, Suite 300, Seattle, WA, 98105, USA.
FAU - Rasmus, Stacy
AU  - Rasmus S
AD  - Center of Alaska Native Health Research, University of Alaska Fairbanks, PO Box 
      757000, Fairbanks, AK, 99775-7000, USA.
FAU - Allen, James
AU  - Allen J
AD  - Department of Family Medicine and Biobehavioral Health & Memory Keepers Medical 
      Discovery Team - American Indian and Rural Health Equity, University of Minnesota 
      Medical School Duluth Campus, 624 E. 1st St., Suite 201, Duluth, MN, 55805, USA.
LA  - eng
GR  - U19 MH113138/MH/NIMH NIH HHS/United States
GR  - R25 MH084565/MH/NIMH NIH HHS/United States
GR  - R01 DA035111/DA/NIDA NIH HHS/United States
GR  - R01DA035111/DA/NIDA NIH HHS/United States
GR  - R01 AA022068/AA/NIAAA NIH HHS/United States
GR  - R01 AA023754/AA/NIAAA NIH HHS/United States
GR  - R01AA023754/AA/NIAAA NIH HHS/United States
GR  - S06 GM123552/GM/NIGMS NIH HHS/United States
GR  - R01AA022068/AA/NIAAA NIH HHS/United States
GR  - R37 DA047926/DA/NIDA NIH HHS/United States
PT  - Introductory Journal Article
PT  - Research Support, N.I.H., Extramural
TA  - Prev Sci
JT  - Prevention science : the official journal of the Society for Prevention Research
JID - 100894724
SB  - IM
MH  - Community-Based Participatory Research
MH  - Cultural Competency
MH  - Evidence-Based Practice
MH  - Health Equity/*organization & administration
MH  - Health Promotion/*methods
MH  - Humans
MH  - *Indians, North American
MH  - United States
PMC - PMC6778005
MID - NIHMS1512875
OTO - NOTNLM
OT  - *American Indian/Alaska Native/Native Hawaiian
OT  - *Community-based participatory research
OT  - *Health equity
OT  - *Indigenous populations
OT  - *Intervention research
COIS- Disclosure of potential conflicts of interest: The authors report no conflict of 
      interest.
EDAT- 2018/11/18 06:00
MHDA- 2021/02/10 06:00
CRDT- 2018/11/17 06:00
PHST- 2018/11/18 06:00 [pubmed]
PHST- 2021/02/10 06:00 [medline]
PHST- 2018/11/17 06:00 [entrez]
AID - 10.1007/s11121-018-0954-x [pii]
AID - 10.1007/s11121-018-0954-x [doi]
PST - ppublish
SO  - Prev Sci. 2020 Jan;21(Suppl 1):5-12. doi: 10.1007/s11121-018-0954-x.

PMID- 26400722
OWN - NLM
STAT- MEDLINE
DCOM- 20160704
LR  - 20181113
IS  - 1472-6920 (Electronic)
IS  - 1472-6920 (Linking)
VI  - 15
DP  - 2015 Sep 23
TI  - What all students in healthcare training programs should learn to increase health 
      equity: perspectives on postcolonialism and the health of Aboriginal Peoples in 
      Canada.
PG  - 155
LID - 10.1186/s12909-015-0442-y [doi]
LID - 155
AB  - BACKGROUND: The ongoing role of colonialism in producing health inequities is 
      well-known. Postcolonialism is a theoretical approach that enables healthcare 
      providers to better understand and address health inequities in society. While the 
      importance of postcolonialism and health (PCH) in the education of clinicians has 
      been recognized, the literature lacks guidance on how to incorporate PCH into 
      healthcare training programs. This study explores the perspectives of key informants 
      regarding content related to PCH that should be included in Canadian healthcare 
      training programs, and how this content should be delivered. METHODS: This 
      qualitative study involved in-depth, semi-structured interviews with nineteen 
      individuals with insight into PCH in Canada. Data were analyzed collaboratively to 
      identify, code and translate key emergent themes according to the six phases of the 
      DEPICT method. RESULTS: Three themes emerged related to incorporating PCH into 
      Canadian healthcare training programs: (1) content related to PCH that should be 
      taught; (2) how this content should be delivered, including teaching strategies, who 
      should teach this content and when content should be taught, and; (3) why this 
      content should be taught. For the Canadian context, participants advised that PCH 
      content should include a foundational history of colonization of Aboriginal Peoples 
      in Canada, how structures rooted in colonialism continue to produce health 
      inequities, and how Canadian clinicians' own experiences of privilege and oppression 
      affect their practice. Participants also advised that this content should be 
      integrated longitudinally through a variety of interactive teaching strategies and 
      developed in collaboration with Aboriginal partners to address health inequities. 
      CONCLUSIONS: These findings reinforce that clinicians and educators must understand 
      health and healthcare as situated in social, political and historical contexts 
      rooted in colonialism. Postcolonialism enables learners to understand and respond to 
      how colonialism creates and sustains health inequities. This empirical study 
      provides educators with guidance regarding PCH content and delivery strategies for 
      healthcare training programs. More broadly, this study joins the chorus of voices 
      calling for critical reflection on the limits and harms of an exclusively Western 
      worldview, and the need for action to name and correct past wrongs in the spirit of 
      reconciliation and justice for all.
FAU - Beavis, Allana S W
AU  - Beavis AS
AD  - Department of Physical Therapy, University of Toronto, 160-500 University Avenue, 
      Toronto, ON, Canada. allanabeavis@gmail.com.
AD  - Global Health Division, Canadian Physiotherapy Association, 955 Green Valley 
      Crescent, Suite 270, Ottawa, ON, Canada. allanabeavis@gmail.com.
AD  - International Centre for Disability and Rehabilitation, University of Toronto, 500 
      University Avenue, Toronto, ON, Canada. allanabeavis@gmail.com.
FAU - Hojjati, Ala
AU  - Hojjati A
AD  - Department of Physical Therapy, University of Toronto, 160-500 University Avenue, 
      Toronto, ON, Canada. ala.hojjati@mail.utoronto.ca.
FAU - Kassam, Aly
AU  - Kassam A
AD  - Department of Physical Therapy, University of Toronto, 160-500 University Avenue, 
      Toronto, ON, Canada. kassam057@gmail.com.
FAU - Choudhury, Daniel
AU  - Choudhury D
AD  - Department of Physical Therapy, University of Toronto, 160-500 University Avenue, 
      Toronto, ON, Canada. daniel.choudhury@mail.utoronto.ca.
FAU - Fraser, Michelle
AU  - Fraser M
AD  - Department of Physical Therapy, University of Toronto, 160-500 University Avenue, 
      Toronto, ON, Canada. mmhfraser@hotmail.ca.
FAU - Masching, Renee
AU  - Masching R
AD  - Canadian Aboriginal AIDS Network, 113-154 Willowdale Drive, Dartmouth, NS, Canada. 
      reneem@caan.ca.
FAU - Nixon, Stephanie A
AU  - Nixon SA
AD  - Department of Physical Therapy, University of Toronto, 160-500 University Avenue, 
      Toronto, ON, Canada. stephanie.nixon@utoronto.ca.
AD  - International Centre for Disability and Rehabilitation, University of Toronto, 500 
      University Avenue, Toronto, ON, Canada. stephanie.nixon@utoronto.ca.
LA  - eng
PT  - Historical Article
PT  - Journal Article
DEP - 20150923
TA  - BMC Med Educ
JT  - BMC medical education
JID - 101088679
SB  - IM
MH  - Canada
MH  - Colonialism/history
MH  - Cultural Competency/*education
MH  - Female
MH  - Health Equity/*standards
MH  - Health Personnel/*education/psychology/standards
MH  - *Health Status Disparities
MH  - History, 19th Century
MH  - History, 20th Century
MH  - History, 21st Century
MH  - Humans
MH  - Indians, North American/history/legislation & jurisprudence/*psychology
MH  - Interviews as Topic
MH  - Inuits/history/legislation & jurisprudence/*psychology
MH  - Male
MH  - Qualitative Research
MH  - Racism
MH  - Social Determinants of Health/*ethnology
PMC - PMC4581088
EDAT- 2015/09/25 06:00
MHDA- 2016/07/05 06:00
CRDT- 2015/09/25 06:00
PHST- 2015/01/12 00:00 [received]
PHST- 2015/09/14 00:00 [accepted]
PHST- 2015/09/25 06:00 [entrez]
PHST- 2015/09/25 06:00 [pubmed]
PHST- 2016/07/05 06:00 [medline]
AID - 10.1186/s12909-015-0442-y [pii]
AID - 442 [pii]
AID - 10.1186/s12909-015-0442-y [doi]
PST - epublish
SO  - BMC Med Educ. 2015 Sep 23;15:155. doi: 10.1186/s12909-015-0442-y.

PMID- 32788411
OWN - NLM
STAT- MEDLINE
DCOM- 20210601
LR  - 20210601
IS  - 1543-3072 (Electronic)
IS  - 1056-6716 (Linking)
VI  - 29
IP  - 7
DP  - 2020 Sep 1
TI  - Our Commitment to Diversity, Equity, and Inclusion.
PG  - 859
LID - jsr.2020-0325 [pii]
LID - 10.1123/jsr.2020-0325 [doi]
FAU - Huxel Bliven, Kellie C
AU  - Huxel Bliven KC
AD  - A.T. Still University.
LA  - eng
PT  - Editorial
DEP - 20200812
PL  - United States
TA  - J Sport Rehabil
JT  - Journal of sport rehabilitation
JID - 9206500
SB  - IM
MH  - *Cultural Diversity
MH  - *Editorial Policies
MH  - *Health Equity
MH  - Humans
MH  - *Periodicals as Topic
MH  - *Rehabilitation
MH  - *Social Inclusion
MH  - *Sports Medicine
EDAT- 2020/08/14 06:00
MHDA- 2021/06/02 06:00
CRDT- 2020/08/14 06:00
PHST- 2020/07/16 00:00 [received]
PHST- 2020/07/16 00:00 [accepted]
PHST- 2020/08/14 06:00 [pubmed]
PHST- 2021/06/02 06:00 [medline]
PHST- 2020/08/14 06:00 [entrez]
AID - jsr.2020-0325 [pii]
AID - 10.1123/jsr.2020-0325 [doi]
PST - epublish
SO  - J Sport Rehabil. 2020 Aug 12;29(7):859. doi: 10.1123/jsr.2020-0325. Print 2020 Sep 
      1.

PMID- 30921312
OWN - NLM
STAT- MEDLINE
DCOM- 20191021
LR  - 20191022
IS  - 1175-8716 (Electronic)
IS  - 0028-8446 (Linking)
VI  - 132
IP  - 1492
DP  - 2019 Mar 29
TI  - Upholding Te Tiriti, ending institutional racism and Crown inaction on health 
      equity.
PG  - 61-66
AB  - Upholding te Tiriti o Waitangi should eliminate institutional racism against Māori 
      and contribute to the achievement of health equity. Given the Waitangi Tribunal is 
      investigating health-related breaches of te Tiriti o Waitangi, we argue 
      institutional racism, a key determinant of health inequalities, needs to be 
      acknowledged and addressed within the health sector. Historically the Crown response 
      can be characterised by denial and inaction. The Crown has the power and resources 
      to take action through mechanisms such as those they are currently applying to child 
      poverty and gender pay inequity. Anti-racism literature recommends planned, 
      systems-based approaches to eradicate the problem. We need the government to uphold 
      our Tiriti responsibilities and we require a plan to end racism in the New Zealand 
      health system.
FAU - Came, Heather
AU  - Came H
AD  - Senior Lecturer, Taupua Waiora Centre for Māori Health Research, School of Public 
      Health and Psychosocial Health, Auckland University of Technology, Auckland.
FAU - McCreanor, Tim
AU  - McCreanor T
AD  - Professor, Te Rōpū Whāriki, Massey University, Auckland.
FAU - Manson, Leanne
AU  - Manson L
AD  - Policy Advisor Māori; Kerri Nuku, Kaiwhakahaere, Te Rūnanga o Aotearoa, New Zealand 
      Nurses Organisation, Wellington.
LA  - eng
PT  - Journal Article
DEP - 20190329
PL  - New Zealand
TA  - N Z Med J
JT  - The New Zealand medical journal
JID - 0401067
SB  - IM
MH  - Cultural Characteristics
MH  - Health Equity/*organization & administration
MH  - Health Policy/trends
MH  - Health Services, Indigenous/*organization & administration
MH  - Humans
MH  - New Zealand
MH  - Oceanic Ancestry Group/*statistics & numerical data
MH  - Racism/*prevention & control
COIS- Dr Came is co-chair of STIR: Stop Institutional Racism—this is a nationwide network 
      of activist scholars and public health practitioners committed to eliminating 
      institutional racism in the health sector.
EDAT- 2019/03/29 06:00
MHDA- 2019/10/23 06:00
CRDT- 2019/03/29 06:00
PHST- 2019/03/29 06:00 [entrez]
PHST- 2019/03/29 06:00 [pubmed]
PHST- 2019/10/23 06:00 [medline]
PST - epublish
SO  - N Z Med J. 2019 Mar 29;132(1492):61-66.

PMID- 30906161
OWN - NLM
STAT- MEDLINE
DCOM- 20200629
LR  - 20200629
IS  - 1945-0826 (Electronic)
IS  - 1049-510X (Print)
IS  - 1049-510X (Linking)
VI  - 29
IP  - Suppl 1
DP  - 2019
TI  - An Institutional Coordinated Plan for Effective Partnerships to Achieve Health 
      Equity and Biomedical Workforce Diversity.
PG  - 129-134
LID - 10.18865/ed.29.S1.129 [doi]
AB  - The rapid growth and accumulation of specialized knowledge in today's biomedical 
      fields, combined with entrenched and emerging health issues that persist among 
      certain groups within the US population, emphasizes the significant need to 
      diversify the nation's biomedical science workforce. The under-representation of 
      minorities in science results in inadequate scientific input from divergent social 
      or cultural perspectives and detracts from our nation's ability to resolve health 
      disparities. The University of North Texas Health Science Center at Fort Worth has 
      developed a coordinated approach with local, regional, and national partners to 
      increase participation of underrepresented students along the career pathway from 
      K-12 to faculty level. Career stage specific activities that include research, 
      mentoring, networking, career development, grantsmanship and health disparities 
      curriculum are provided for participants. Successful outcomes from our coordinated 
      plan includes an increase in participant self-efficacy, research presentation 
      awards, increase in grant awards and publications, and career advancement. Through 
      partnerships within our institution, local school districts, and minority serving 
      institutions nationwide, our coordinated plan provides mutually beneficial 
      co-learning experiences to increase the number of under-represented individuals 
      entering translational research focused on increasing the biomedical research 
      workforce diversity and achieving health equity.
FAU - Vishwanatha, Jamboor K
AU  - Vishwanatha JK
AD  - Center for Diversity and International Programs, UNT Health Science Center, Fort 
      Worth, TX 76107.
FAU - Basha, Riyaz
AU  - Basha R
AD  - Center for Diversity and International Programs, UNT Health Science Center, Fort 
      Worth, TX 76107.
FAU - Nair, Maya
AU  - Nair M
AD  - Center for Diversity and International Programs, UNT Health Science Center, Fort 
      Worth, TX 76107.
FAU - Jones, Harlan P
AU  - Jones HP
AD  - Center for Diversity and International Programs, UNT Health Science Center, Fort 
      Worth, TX 76107.
LA  - eng
GR  - U54 MD006882/MD/NIMHD NIH HHS/United States
GR  - R25 HL007786/HL/NHLBI NIH HHS/United States
GR  - R25 HL125447/HL/NHLBI NIH HHS/United States
GR  - R25 GM125587/GM/NIGMS NIH HHS/United States
GR  - S21 MD012472/MD/NIMHD NIH HHS/United States
GR  - U54 GM119023/GM/NIGMS NIH HHS/United States
GR  - P20 CA233355/CA/NCI NIH HHS/United States
GR  - T32 AG020494/AG/NIA NIH HHS/United States
GR  - R25 DA043225/DA/NIDA NIH HHS/United States
PT  - Journal Article
PT  - Research Support, N.I.H., Extramural
PT  - Research Support, U.S. Gov't, Non-P.H.S.
DEP - 20190221
TA  - Ethn Dis
JT  - Ethnicity & disease
JID - 9109034
SB  - IM
MH  - Biomedical Research
MH  - Cultural Diversity
MH  - Curriculum
MH  - Faculty/standards
MH  - Health Equity/*standards
MH  - Humans
MH  - Mentoring/methods
MH  - *Minority Groups/education/statistics & numerical data
MH  - Research Personnel/education
MH  - Research Support as Topic
MH  - United States
MH  - Workforce/*standards
PMC - PMC6428186
OTO - NOTNLM
OT  - *Diversity
OT  - *Faculty Development
OT  - *K-12
OT  - *Underrepresented Minority
COIS- Competing Interests: None declared.
EDAT- 2019/03/25 06:00
MHDA- 2020/07/01 06:00
CRDT- 2019/03/26 06:00
PHST- 2019/03/26 06:00 [entrez]
PHST- 2019/03/25 06:00 [pubmed]
PHST- 2020/07/01 06:00 [medline]
AID - ed.29.S1.129 [pii]
AID - 10.18865/ed.29.S1.129 [doi]
PST - epublish
SO  - Ethn Dis. 2019 Feb 21;29(Suppl 1):129-134. doi: 10.18865/ed.29.S1.129. eCollection 
      2019.

PMID- 30316247
OWN - NLM
STAT- MEDLINE
DCOM- 20190415
LR  - 20190922
IS  - 2322-5939 (Electronic)
IS  - 2322-5939 (Linking)
VI  - 7
IP  - 10
DP  - 2018 Oct 1
TI  - Community Health Worker Programs to Improve Healthcare Access and Equity: Are They 
      Only Relevant to Low- and Middle-Income Countries?
PG  - 943-954
LID - 10.15171/ijhpm.2018.53 [doi]
AB  - BACKGROUND: Community Health Workers (CHWs) are proven to be highly effective in 
      low- and middle-income countries with many examples of successful large-scale 
      programs. There is growing interest in deploying CHW programs in high-income 
      countries to address inequity in healthcare access and outcomes amongst population 
      groups facing disadvantage. This study is the first that examines the scope and 
      potential value of CHW programs in Australia and the challenges involved in 
      integrating CHWs into the health system. The potential for CHWs to improve health 
      equity is explored. METHODS: Academic and grey literature was searched to examine 
      existing CHW roles in the Australian primary healthcare system. Semi-structured 
      telephone interviews were conducted with a purposive sample of 11 people including 
      policymakers, program managers and practitioners, to develop an understanding of 
      policy and practice. RESULTS: Literature on CHWs in Australia is sparse, yet 
      combined with interview data indicates CHWs conduct a broad range of roles, 
      including education, advocacy and basic clinical services, and work with a variety 
      of communities experiencing disadvantage. Many, and to some extent inconsistent, 
      terms are used for CHWs, reflecting the various strategies employed by CHWs, the 
      characteristics of the communities they serve, and the health issues they address. 
      The role of aboriginal health workers (AHWs) is comparatively well recognised, 
      understood and documented in Australia with evidence on their contribution to 
      overcoming cultural barriers and improving access to health services. Ethnic health 
      workers assist with language barriers and increase the cultural appropriateness of 
      services. CHWs are widely seen to be well accepted and valuable, facilitating access 
      to health services as a trusted 'bridge' to communities. They work best where 
      'health' is conceived to include action on social determinants and service models 
      are less hierarchical. Short term funding models and the lack of professional 
      qualifications and recognition are challenges CHWs encounter. CONCLUSION: CHWs serve 
      a range of functions in various contexts in Australian primary healthcare (PHC) with 
      a common, valued purpose of facilitating access to services and information for 
      marginalised communities. CHWs offer a promising opportunity to enhance equity of 
      access to PHC for communities facing disadvantage, especially in the face of rising 
      chronic disease.
CI  - © 2018 The Author(s); Published by Kerman University of Medical Sciences. This is an 
      open-access article distributed under the terms of the Creative Commons Attribution 
      License (http://creativecommons.org/licenses/by/4.0), which permits unrestricted 
      use, distribution, and reproduction in any medium, provided the original work is 
      properly cited.
FAU - Javanparast, Sara
AU  - Javanparast S
AD  - Southgate Institute for Health Society and Equity, Flinders University, Adelaide, 
      SA, Australia.
FAU - Windle, Alice
AU  - Windle A
AD  - Southgate Institute for Health Society and Equity, Flinders University, Adelaide, 
      SA, Australia.
FAU - Freeman, Toby
AU  - Freeman T
AD  - Southgate Institute for Health Society and Equity, Flinders University, Adelaide, 
      SA, Australia.
FAU - Baum, Fran
AU  - Baum F
AD  - Southgate Institute for Health Society and Equity, Flinders University, Adelaide, 
      SA, Australia.
LA  - eng
PT  - Journal Article
DEP - 20181001
TA  - Int J Health Policy Manag
JT  - International journal of health policy and management
JID - 101619905
SB  - H
SB  - IM
MH  - Australia
MH  - Communication Barriers
MH  - Community Health Services
MH  - *Community Health Workers
MH  - Cultural Competency
MH  - *Developed Countries
MH  - Developing Countries
MH  - Female
MH  - *Health Equity
MH  - Health Policy
MH  - *Health Services, Indigenous
MH  - Humans
MH  - Income
MH  - Male
MH  - *Oceanic Ancestry Group
MH  - *Poverty
MH  - *Primary Health Care
MH  - Qualitative Research
MH  - Surveys and Questionnaires
PMC - PMC6186464
OTO - NOTNLM
OT  - *Community Health Workers
OT  - *Health Equity
OT  - *Healthcare Access
OT  - *High-Income Countries
OT  - *Primary Healthcare
EDAT- 2018/10/15 06:00
MHDA- 2019/04/16 06:00
CRDT- 2018/10/15 06:00
PHST- 2017/10/03 00:00 [received]
PHST- 2018/06/02 00:00 [accepted]
PHST- 2018/10/15 06:00 [entrez]
PHST- 2018/10/15 06:00 [pubmed]
PHST- 2019/04/16 06:00 [medline]
AID - 10.15171/ijhpm.2018.53 [doi]
PST - epublish
SO  - Int J Health Policy Manag. 2018 Oct 1;7(10):943-954. doi: 10.15171/ijhpm.2018.53.

PMID- 27855703
OWN - NLM
STAT- MEDLINE
DCOM- 20171018
LR  - 20181113
IS  - 1475-9276 (Electronic)
IS  - 1475-9276 (Linking)
VI  - 15
IP  - 1
DP  - 2016 Nov 17
TI  - Working at the interface in Aboriginal and Torres Strait Islander health: focussing 
      on the individual health professional and their organisation as a means to address 
      health equity.
PG  - 187
LID - 187
AB  - BACKGROUND: Aboriginal and Torres Strait Islander people experience inequity in 
      health outcomes in Australia. Health care interactions are an important starting 
      place to seek to address this inequity. The majority of health professionals in 
      Australia do not identify as Aboriginal and/or Torres Strait Islander people and the 
      health care interaction therefore becomes an example of working in an intercultural 
      space (or interface). It is therefore critical to consider how health professionals 
      may maximise the positive impact within the health care interaction by skilfully 
      working at the interface. METHODS: Thirty-five health professionals working in South 
      Australia were interviewed about their experiences working with Aboriginal people. 
      Recruitment was through purposive sampling. The research was guided by the National 
      Health and Medical Research Council Values and Ethics for undertaking research with 
      Aboriginal communities. Critical social research was used to analyse data. RESULTS: 
      Interviews revealed two main types of factors influencing the experience of 
      non-Aboriginal health professionals working with Aboriginal people at the interface: 
      the organisation and the individual. Within these two factors, a number of 
      sub-factors were found to be important including organisational culture, 
      organisational support, accessibility of health services and responding to 
      expectations of the wider health system (organisation) and personal ideology and 
      awareness of colonisation (individual). CONCLUSIONS: A health professional's 
      practice at the interface cannot be considered in isolation from individual and 
      organisational contexts. It is critical to consider how the organisational and 
      individual factors identified in this research will be addressed in health 
      professional training and practice, in order to maximise the ability of health 
      professionals to work with Aboriginal and Torres Strait Islander people and 
      therefore contribute to addressing health equity.
FAU - Wilson, Annabelle M
AU  - Wilson AM
AD  - Southgate Institute for Health, Society and Equity, Flinders University of South 
      Australia, GPO Box 2100, Adelaide, South Australia, 5001, Australia. 
      annabelle.wilson@flinders.edu.au.
FAU - Kelly, Janet
AU  - Kelly J
AD  - School of Nursing, University of Adelaide, North Terrace, Adelaide, Australia.
FAU - Magarey, Anthea
AU  - Magarey A
AD  - Nutrition and Dietetics, Flinders University of South Australia, GPO Box 2100, 
      Adelaide, South Australia, 5001, Australia.
FAU - Jones, Michelle
AU  - Jones M
AD  - Adjunct Research Fellow, University of South Australia, Adelaide, South Australia, 
      5000, Australia.
FAU - Mackean, Tamara
AU  - Mackean T
AD  - Southgate Institute for Health, Society and Equity, Flinders University of South 
      Australia, GPO Box 2100, Adelaide, South Australia, 5001, Australia.
LA  - eng
PT  - Journal Article
PT  - Research Support, Non-U.S. Gov't
DEP - 20161117
TA  - Int J Equity Health
JT  - International journal for equity in health
JID - 101147692
SB  - IM
MH  - *Attitude of Health Personnel
MH  - *Cultural Competency
MH  - Female
MH  - *Health Equity
MH  - Health Personnel
MH  - Health Services
MH  - *Health Services Accessibility
MH  - *Health Services, Indigenous
MH  - Healthcare Disparities
MH  - Humans
MH  - Male
MH  - *Oceanic Ancestry Group
MH  - *Organizational Culture
MH  - Organizations
MH  - Qualitative Research
MH  - Social Support
MH  - South Australia
PMC - PMC5114820
OTO - NOTNLM
OT  - *Aboriginal and Torres Strait Islander
OT  - *Health professional
OT  - *Indigenous
OT  - *Interface
OT  - *Practice
EDAT- 2016/11/20 06:00
MHDA- 2017/10/19 06:00
CRDT- 2016/11/19 06:00
PHST- 2016/06/17 00:00 [received]
PHST- 2016/11/08 00:00 [accepted]
PHST- 2016/11/19 06:00 [entrez]
PHST- 2016/11/20 06:00 [pubmed]
PHST- 2017/10/19 06:00 [medline]
AID - 10.1186/s12939-016-0476-8 [pii]
AID - 476 [pii]
AID - 10.1186/s12939-016-0476-8 [doi]
PST - epublish
SO  - Int J Equity Health. 2016 Nov 17;15(1):187. doi: 10.1186/s12939-016-0476-8.

PMID- 32589272
OWN - NLM
STAT- MEDLINE
DCOM- 20210909
LR  - 20210909
IS  - 1573-2770 (Electronic)
IS  - 0091-0562 (Print)
IS  - 0091-0562 (Linking)
VI  - 66
IP  - 3-4
DP  - 2020 Dec
TI  - Youth Participatory Action Research for Health Equity: Increasing Youth Empowerment 
      and Decreasing Physical Activity Access Inequities in Under-resourced Programs and 
      Schools.
PG  - 232-243
LID - 10.1002/ajcp.12433 [doi]
AB  - To address gaps in the youth participation and adolescent physical activity (PA) 
      promotion literature, we examined the feasibility of youth participatory action 
      research (YPAR) in (a) general aftercare (YPAR only) and (b) with a physical 
      activity intervention, (YPAR + PA) to reach marginalized youth and impact individual 
      empowerment and second-order change for equitable PA access. We intervened during 
      middle school, a developmental stage conducive to changing health habits. We used a 
      concurrent, mixed-method triangulation design. Participants were students (94% 
      non-Hispanic Black/African American, 75% free/reduced lunch) in the southeastern 
      United States. YPAR was adapted from online modules. Youth conducted photovoice, 
      capturing and analyzing social/environmental factors contributing to inequities in 
      their schools/programs. PA inequities emerged for girls. Findings indicated 
      feasibility of YPAR with systems supports. Changes occurred at the individual and 
      systems level in the YPAR + PA program. Sociopolitical skills, participatory 
      behavior, and perceived control empowerment subdomains increased pre-post, and youth 
      qualitative responses aligned. A follow-up interview with the director revealed all 
      youth-proposed changes occurred. A feedback loop was developed for continued youth 
      input. Youth-led changes to increase PA access have potential to decrease health 
      disparities by generating unique solutions likely missed when adults intervene 
      alone.
CI  - © 2020 Society for Community Research and Action.
FAU - Abraczinskas, Michelle
AU  - Abraczinskas M
AD  - University of Florida, Gainesville, FL, USA.
FAU - Zarrett, Nicole
AU  - Zarrett N
AD  - University of South Carolina, Columbia, SC, USA.
LA  - eng
GR  - R21 HD077357/HD/NICHD NIH HHS/United States
GR  - T32 DA039772/DA/NIDA NIH HHS/United States
GR  - R01 NR017619/NR/NINR NIH HHS/United States
PT  - Journal Article
PT  - Research Support, N.I.H., Extramural
DEP - 20200626
TA  - Am J Community Psychol
JT  - American journal of community psychology
JID - 0364535
SB  - IM
MH  - Adolescent
MH  - African Americans/statistics & numerical data
MH  - Child
MH  - Community-Based Participatory Research/*methods
MH  - *Empowerment
MH  - *Exercise
MH  - Female
MH  - *Health Equity
MH  - Health Promotion
MH  - *Health Services Research
MH  - Humans
MH  - Male
MH  - *Schools
MH  - Social Change
MH  - Southeastern United States
MH  - Students
PMC - PMC7762735
MID - NIHMS1614769
OTO - NOTNLM
OT  - *After-school
OT  - *Health disparities
OT  - *Intervention
OT  - *Physical activity
OT  - *Youth participation
OT  - *Youth participatory action research
EDAT- 2020/06/27 06:00
MHDA- 2021/09/10 06:00
PMCR- 2021/12/01
CRDT- 2020/06/27 06:00
PHST- 2021/12/01 00:00 [pmc-release]
PHST- 2020/06/27 06:00 [pubmed]
PHST- 2021/09/10 06:00 [medline]
PHST- 2020/06/27 06:00 [entrez]
AID - 10.1002/ajcp.12433 [doi]
PST - ppublish
SO  - Am J Community Psychol. 2020 Dec;66(3-4):232-243. doi: 10.1002/ajcp.12433. Epub 2020 
      Jun 26.

PMID- 32732705
OWN - NLM
STAT- MEDLINE
DCOM- 20210802
LR  - 20210802
IS  - 1932-8095 (Electronic)
IS  - 1932-8087 (Linking)
VI  - 25
IP  - 6
DP  - 2020 Nov/Dec
TI  - The Professional Case Manager and Social Justice, Inclusion, and Equity: A Time for 
      Reflection and Action.
PG  - 305-311
LID - 10.1097/NCM.0000000000000465 [doi]
AB  - Social justice, inclusion and equity are everyone's responsibility. We achieve these 
      values when we recognize and accept the characteristics of every person as a unique 
      individual. Professional case managers, or other healthcare practitioners and 
      leaders, have an obligation to advance the health, human and social outcomes of the 
      people they serve, regardless of the social group they belong to and irrespective of 
      their determinants of diversity. It is time to address social justice, inclusion and 
      equity as ethical principles of practice for the professional case manager.
FAU - Tahan, Hussein M
AU  - Tahan HM
AD  - Hussein M. Tahan, PhD, RN, FAAN, is a case management consultant, expert, author, 
      and researcher. Dr. Tahan has nearly 30 years of experience in hospital management 
      and operations and professional case management practice; is a member of the 
      editorial advisory board of Professional Case Management journal; author of multiple 
      textbooks, including the CMSA's Core Curriculum for Case Management and Case 
      Management: A Practical Guide for Education and Practice; is the chief knowledge 
      editor of the Case Management Body of Knowledge online portal sponsored by the 
      Commission for Case Manager Certification; and the recipient of CMSA's 2016 Lifetime 
      Achievement Award for his contributions to the field of case management.
LA  - eng
PT  - Journal Article
PL  - United States
TA  - Prof Case Manag
JT  - Professional case management
JID - 101291585
SB  - N
MH  - Adult
MH  - Case Managers/*ethics/*psychology
MH  - Cultural Diversity
MH  - Female
MH  - *Guidelines as Topic
MH  - Health Equity/*ethics/*standards
MH  - Humans
MH  - Male
MH  - Middle Aged
MH  - Social Justice/*ethics/*psychology
MH  - United States
EDAT- 2020/08/01 06:00
MHDA- 2021/08/03 06:00
CRDT- 2020/08/01 06:00
PHST- 2020/08/01 06:00 [pubmed]
PHST- 2021/08/03 06:00 [medline]
PHST- 2020/08/01 06:00 [entrez]
AID - 01269241-202011000-00001 [pii]
AID - 10.1097/NCM.0000000000000465 [doi]
PST - ppublish
SO  - Prof Case Manag. 2020 Nov/Dec;25(6):305-311. doi: 10.1097/NCM.0000000000000465.

PMID- 29555688
OWN - NLM
STAT- MEDLINE
DCOM- 20190411
LR  - 20190411
IS  - 1098-4275 (Electronic)
IS  - 0031-4005 (Linking)
VI  - 141
IP  - 4
DP  - 2018 Apr
TI  - New Resources and Strategies to Advance the AAP's Values of Diversity, Inclusion, 
      and Health Equity.
LID - e20180177 [pii]
LID - 10.1542/peds.2018-0177 [doi]
FAU - Stein, Fernando
AU  - Stein F
AD  - Texas Children's Hospital, Houston, Texas.
FAU - Remley, Karen
AU  - Remley K
AD  - American Academy of Pediatrics, Itasca, Illinois; kremley@aap.org.
FAU - Laraque-Arena, Danielle
AU  - Laraque-Arena D
AD  - State University of New York Upstate Medical University, Syracuse, New York.
FAU - Pursley, DeWayne M
AU  - Pursley DM
AD  - Beth Israel Deaconess Medical Center, Boston, Massachusetts; and.
AD  - Harvard Medical School, Harvard University, Boston, Massachusetts.
LA  - eng
PT  - Journal Article
PT  - Review
DEP - 20180319
PL  - United States
TA  - Pediatrics
JT  - Pediatrics
JID - 0376422
SB  - AIM
SB  - IM
MH  - Academies and Institutes/*standards/trends
MH  - Child
MH  - *Cultural Diversity
MH  - Health Equity/*standards/trends
MH  - Health Resources/*standards/trends
MH  - Humans
MH  - Pediatrics/*standards/trends
MH  - United States/ethnology
COIS- POTENTIAL CONFLICT OF INTEREST: The authors have indicated they have no potential 
      conflicts of interest to disclose.
EDAT- 2018/03/21 06:00
MHDA- 2019/04/12 06:00
CRDT- 2018/03/21 06:00
PHST- 2018/01/29 00:00 [accepted]
PHST- 2018/03/21 06:00 [pubmed]
PHST- 2019/04/12 06:00 [medline]
PHST- 2018/03/21 06:00 [entrez]
AID - peds.2018-0177 [pii]
AID - 10.1542/peds.2018-0177 [doi]
PST - ppublish
SO  - Pediatrics. 2018 Apr;141(4):e20180177. doi: 10.1542/peds.2018-0177. Epub 2018 Mar 
      19.

PMID- 32028955
OWN - NLM
STAT- MEDLINE
DCOM- 20201117
LR  - 20201117
IS  - 1475-9276 (Electronic)
IS  - 1475-9276 (Linking)
VI  - 19
IP  - 1
DP  - 2020 Feb 6
TI  - Improving health equity among the African ethnic minority through health system 
      strengthening: a narrative review of the New Zealand healthcare system.
PG  - 21
LID - 10.1186/s12939-020-1125-9 [doi]
LID - 21
AB  - BACKGROUND: In New Zealand, health equity is a pressing concern and reaching 
      disadvantaged populations has become the goal to close the inequity gap. Building 
      and strengthening health systems is one way to secure better outcomes. However, the 
      discourse to date has predominately focussed on inequities in health outcomes for 
      Māori. This study has interest in the African ethnic minority community in New 
      Zealand. It undertakes a narrative review of the New Zealand health system which 
      aims to identify literature around the attainment of health equity of African 
      minority by: (i) providing a critical overview of the healthcare delivery system 
      using World Health Organization's six inter-related building blocks of health system 
      strengthening; (ii) developing a summary and discussions of the research results 
      and; (iii) identifying priorities and recommendations for future research. METHOD: A 
      narrative review of 27 articles published between January 2010 and June 2019 were 
      selected from CINAHL, PubMed, Scopus, Google Scholar. Grey literature also informed 
      the review. Articles excluded studies: (i) non-related to New Zealand; (ii) with no 
      focus on equity on ethnic minority in the delivering of healthcare; (iii) had no 
      full text available. FINDINGS: Literature on Africans health outcomes were scarce 
      regarding the six building blocks. However, findings show inequities in 
      accessibility of health services, a non-ethnic inclusive health workforce, a 
      leadership and governance which lack political will on migrant health and 
      resultantly an under-performing health information system which influences resource 
      allocation. RECOMMENDATION AND CONCLUSION: An improvement and well-functioning 
      health information system is pivotal to capture the unmet needs of the African 
      population. There is a need for research and political will to invest in African 
      minority health and diverse workforce that understands the background of the African 
      population; and action to address structural and institutional racism and white 
      privilege to address root causes of inadequate access and care processes for ethnic 
      minorities.
FAU - Kanengoni, Blessing
AU  - Kanengoni B
AUID- ORCID: 0000-0001-6856-3318
AD  - School of Public Health and Psychosocial Studies, Auckland University of Technology, 
      90 Akoranga Drive, Northcote, Auckland, 0627, New Zealand. beekanengoni@yahoo.com.
FAU - Andajani-Sutjahjo, Sari
AU  - Andajani-Sutjahjo S
AD  - School of Public Health and Psychosocial Studies, Auckland University of Technology, 
      90 Akoranga Drive, Northcote, Auckland, 0627, New Zealand.
FAU - Holroyd, Eleanor
AU  - Holroyd E
AD  - Nursing Research, Department of Nursing, Auckland University of Technology, 
      Auckland, New Zealand.
LA  - eng
PT  - Journal Article
PT  - Research Support, Non-U.S. Gov't
PT  - Review
DEP - 20200206
TA  - Int J Equity Health
JT  - International journal for equity in health
JID - 101147692
SB  - IM
MH  - *Continental Population Groups
MH  - Cultural Diversity
MH  - *Delivery of Health Care
MH  - *Ethnic Groups
MH  - Government Programs
MH  - *Health Equity
MH  - Health Workforce
MH  - *Healthcare Disparities
MH  - Humans
MH  - Leadership
MH  - Medical Assistance
MH  - *Minority Groups
MH  - New Zealand
MH  - Racism
MH  - Resource Allocation
MH  - Vulnerable Populations
PMC - PMC7006202
OTO - NOTNLM
OT  - *Africans
OT  - *Ethnic minority
OT  - *Health delivery systems
OT  - *Health equity
OT  - *Health system strengthening
OT  - *New Zealand
COIS- The authors declare that they have no competing interests.
EDAT- 2020/02/08 06:00
MHDA- 2020/11/18 06:00
CRDT- 2020/02/08 06:00
PHST- 2019/09/28 00:00 [received]
PHST- 2020/01/09 00:00 [accepted]
PHST- 2020/02/08 06:00 [entrez]
PHST- 2020/02/08 06:00 [pubmed]
PHST- 2020/11/18 06:00 [medline]
AID - 10.1186/s12939-020-1125-9 [pii]
AID - 1125 [pii]
AID - 10.1186/s12939-020-1125-9 [doi]
PST - epublish
SO  - Int J Equity Health. 2020 Feb 6;19(1):21. doi: 10.1186/s12939-020-1125-9.

PMID- 32740019
OWN - NLM
STAT- MEDLINE
DCOM- 20210706
LR  - 20210706
IS  - 1538-9766 (Electronic)
IS  - 1042-895X (Linking)
VI  - 43
IP  - 4
DP  - 2020 Jul/Aug
TI  - LESSONS IN DIVERSITY, EQUITY, AND INCLUSION.
PG  - 281-283
LID - 10.1097/SGA.0000000000000548 [doi]
FAU - Baker, Kathy A
AU  - Baker KA
LA  - eng
PT  - Journal Article
PL  - United States
TA  - Gastroenterol Nurs
JT  - Gastroenterology nursing : the official journal of the Society of Gastroenterology 
      Nurses and Associates
JID - 8915377
SB  - N
MH  - *Cultural Diversity
MH  - *Health Equity
MH  - Humans
MH  - *Nurse's Role
MH  - *Social Inclusion
EDAT- 2020/08/03 06:00
MHDA- 2021/07/07 06:00
CRDT- 2020/08/03 06:00
PHST- 2020/08/03 06:00 [entrez]
PHST- 2020/08/03 06:00 [pubmed]
PHST- 2021/07/07 06:00 [medline]
AID - 00001610-202007000-00001 [pii]
AID - 10.1097/SGA.0000000000000548 [doi]
PST - ppublish
SO  - Gastroenterol Nurs. 2020 Jul/Aug;43(4):281-283. doi: 10.1097/SGA.0000000000000548.

PMID- 32631376
OWN - NLM
STAT- MEDLINE
DCOM- 20210125
LR  - 20210125
IS  - 1475-9276 (Electronic)
IS  - 1475-9276 (Linking)
VI  - 19
IP  - 1
DP  - 2020 Jul 6
TI  - Global health activists' lessons on building social movements for Health for All.
PG  - 116
LID - 10.1186/s12939-020-01232-1 [doi]
LID - 116
AB  - BACKGROUND: The People's Health Movement (PHM) was formed in 2000 and drew 
      inspiration from the Alma Ata Declaration on Primary Health Care's 'Health for All' 
      (1978). Since then PHM has been an active part of a global counter-hegemonic social 
      movement. This study aimed to gain insights on social movement building, drawing on 
      the successes and failures reported by activists over their experiences of working 
      in the Health for All social movement to improve health, justice and equity. 
      METHODS: Qualitative research methods were employed in this study to capture complex 
      and historical narratives of individual activists, through semi-structured 
      interviews and subsequent thematic analysis of transcripts. The research design and 
      analysis were informed by social movement theory and literature on health activism 
      as a pathway for social change. In this study we examine the semi-structured 
      interviews of 15 health activists who are part of the PHM, with the aim of deriving 
      lessons for strengthening movements for Health for All. RESULTS: This study locates 
      the activists' narratives within a socio-political analysis of the global trends of 
      late modern individualism and capitalist neoliberalism. This highlights the 
      challenges faced by civil society groups mobilising collective action and building 
      social movements for Health for All. The study found that within the constraints of 
      the neoliberal socio-political and economic conditions which have caused the rise in 
      social and health inequities, this group of long-term health activists have been 
      nurturing alternative approaches to structuring society and building collective 
      agency to improve health. CONCLUSION: The practical long-term experiences of the PHM 
      activists examined in this study contribute to a better understanding of the 
      processes and motivations that lead to and sustain health activism, and the 
      dilemmas, strategies, impacts and achievements of such activism.
FAU - Musolino, Connie
AU  - Musolino C
AUID- ORCID: 0000-0002-3269-8883
AD  - Southgate Institute for Health, Society, and Equity, Flinders University, GPO Box 
      2100, Adelaide, SA, 5001, Australia. connie.musolino@flinders.edu.au.
FAU - Baum, Fran
AU  - Baum F
AD  - Southgate Institute for Health, Society, and Equity, Flinders University, GPO Box 
      2100, Adelaide, SA, 5001, Australia.
FAU - Freeman, Toby
AU  - Freeman T
AD  - Southgate Institute for Health, Society, and Equity, Flinders University, GPO Box 
      2100, Adelaide, SA, 5001, Australia.
FAU - Labonté, Ronald
AU  - Labonté R
AD  - School of Epidemiology and Public Health, University of Ottawa, 600 Peter Morand 
      Crescent, Ontario, Ottawa, K1G 5Z3, Canada.
FAU - Bodini, Chiara
AU  - Bodini C
AD  - Centre for International and Intercultural Health (CSI), University of Bologna, 
      Bologna, Italy.
FAU - Sanders, David
AU  - Sanders D
AD  - School of Public Health, University of the Western Cape, Cape Town, South Africa.
LA  - eng
PT  - Journal Article
PT  - Research Support, Non-U.S. Gov't
DEP - 20200706
TA  - Int J Equity Health
JT  - International journal for equity in health
JID - 101147692
SB  - IM
MH  - *Global Health
MH  - *Health Equity
MH  - Humans
MH  - Political Systems
MH  - Qualitative Research
MH  - *Social Change
MH  - *Social Justice
PMC - PMC7338122
OTO - NOTNLM
OT  - *Civil society
OT  - *Health activism
OT  - *Health equity
OT  - *Health for all
OT  - *Neoliberalism
OT  - *People’s health Movement
OT  - *Social determinants of health
COIS- The authors declare that they have no competing interests.
EDAT- 2020/07/08 06:00
MHDA- 2021/01/26 06:00
CRDT- 2020/07/08 06:00
PHST- 2020/04/24 00:00 [received]
PHST- 2020/06/29 00:00 [accepted]
PHST- 2020/07/08 06:00 [entrez]
PHST- 2020/07/08 06:00 [pubmed]
PHST- 2021/01/26 06:00 [medline]
AID - 10.1186/s12939-020-01232-1 [pii]
AID - 1232 [pii]
AID - 10.1186/s12939-020-01232-1 [doi]
PST - epublish
SO  - Int J Equity Health. 2020 Jul 6;19(1):116. doi: 10.1186/s12939-020-01232-1.

PMID- 27694651
OWN - NLM
STAT- MEDLINE
DCOM- 20170621
LR  - 20200306
IS  - 2322-5939 (Electronic)
IS  - 2322-5939 (Linking)
VI  - 5
IP  - 10
DP  - 2016 Oct 1
TI  - Politics, Power, Poverty and Global Health: Systems and Frames.
PG  - 599-604
LID - 10.15171/ijhpm.2016.101 [doi]
AB  - Striking disparities in access to healthcare and in health outcomes are major 
      characteristics of health across the globe. This inequitable state of global health 
      and how it could be improved has become a highly popularized field of academic 
      study. In a series of articles in this journal the roles of power and politics in 
      global health have been addressed in considerable detail. Three points are added 
      here to this debate. The first is consideration of how the use of definitions and 
      common terms, for example 'poverty eradication,' can mask full exposure of the 
      extent of rectification required, with consequent failure to understand what poverty 
      eradication should mean, how this could be achieved and that a new definition is 
      called for. Secondly, a criticism is offered of how the term 'global health' is used 
      in a restricted manner to describe activities that focus on an anthropocentric and 
      biomedical conception of health across the world. It is proposed that the discourse 
      on 'global health' should be extended beyond conventional boundaries towards an 
      ecocentric conception of global/planetary health in an increasingly interdependent 
      planet characterised by a multitude of interlinked crises. Finally, it is noted that 
      the paucity of workable strategies towards achieving greater equity in sustainable 
      global health is not so much due to lack of understanding of, or insight into, the 
      invisible dimensions of power, but is rather the outcome of seeking solutions from 
      within belief systems and cognitive biases that cannot offer solutions. Hence the 
      need for a new framing perspective for global health that could reshape our thinking 
      and actions.
CI  - © 2016 by Kerman University of Medical Sciences.
FAU - Benatar, Solomon
AU  - Benatar S
AD  - University of Cape Town, Cape Town, South Africa.
AD  - Dalla Lana School of Public Health, University of Toronto, Toronto, ON, Canada.
LA  - eng
PT  - Journal Article
DEP - 20161001
TA  - Int J Health Policy Manag
JT  - International journal of health policy and management
JID - 101619905
SB  - H
SB  - IM
CIN - Int J Health Policy Manag. 2017 Mar 01;6(7):423-425. PMID: 28812840
CIN - Int J Health Policy Manag. 2016 Dec 28;6(9):535-538. PMID: 28949466
CIN - Int J Health Policy Manag. 2017 Jan 03;6(9):539-541. PMID: 28949467
CIN - Int J Health Policy Manag. 2017 Jan 17;6(9):547-549. PMID: 28949469
MH  - Attitude
MH  - Communication
MH  - Culture
MH  - Delivery of Health Care
MH  - Dissent and Disputes
MH  - Environment
MH  - *Global Health
MH  - Health
MH  - *Health Equity
MH  - Health Policy
MH  - *Health Status Disparities
MH  - *Healthcare Disparities
MH  - Humans
MH  - *Politics
MH  - *Poverty
MH  - *Power, Psychological
PMC - PMC5042589
OTO - NOTNLM
OT  - *Belief Systems
OT  - *Framing
OT  - *Global/Planetary Health
OT  - *Poverty
OT  - *Power
OT  - *Values
EDAT- 2016/10/04 06:00
MHDA- 2017/06/22 06:00
CRDT- 2016/10/04 06:00
PHST- 2016/06/13 00:00 [received]
PHST- 2016/07/31 00:00 [accepted]
PHST- 2016/10/04 06:00 [entrez]
PHST- 2016/10/04 06:00 [pubmed]
PHST- 2017/06/22 06:00 [medline]
AID - 10.15171/ijhpm.2016.101 [doi]
PST - epublish
SO  - Int J Health Policy Manag. 2016 Oct 1;5(10):599-604. doi: 10.15171/ijhpm.2016.101.

PMID- 30052181
OWN - NLM
STAT- MEDLINE
DCOM- 20190911
LR  - 20190911
IS  - 1929-6339 (Electronic)
IS  - 1488-917X (Linking)
VI  - 17
IP  - 3
DP  - 2018 Jan
TI  - Reconciliation and Health Systems Performance in Northern, Indigenous and Rural 
      Communities.
PG  - 11-17
LID - hcpap.2018.25506 [pii]
LID - 10.12927/hcpap.2018.25506 [doi]
AB  - This commentary calls for a broader conceptualization of the healthcare system and 
      proposes a health systems performance framework that will guide reconciliation and 
      health system improvements in northern, Indigenous and rural communities. 
      Reconciliation provides an opportunity to develop more reciprocal approaches to 
      performance framework and indicator development in Indigenous and northern regions. 
      An enhanced performance framework will inform management that is underpinned by 
      policies and actionable strategies that build on evidence and Indigenous knowledge 
      to inform health systems improvements. Performance measurement systems rooted in 
      reconciliation and based on Indigenous values enable us to have a deeper 
      understanding of system drivers and the legislation and policy levers that 
      perpetuate health inequities.
CI  - © 2018 Longwoods Publishing.
FAU - Chatwood, Susan
AU  - Chatwood S
AD  - Scientific Director, Institute for Circumpolar Health Research; Associate Professor, 
      School of Public Health, University of Alberta; Assistant Professor, Institute of 
      Health Policy Management and Evaluation, Yellowknife, NT.
LA  - eng
PT  - Journal Article
PL  - Canada
TA  - Healthc Pap
JT  - HealthcarePapers
JID - 100961305
SB  - IM
MH  - Culture
MH  - Delivery of Health Care/*organization & administration
MH  - Government Programs
MH  - Health Equity
MH  - *Health Policy
MH  - Humans
MH  - *Population Groups
MH  - *Rural Population
EDAT- 2018/07/28 06:00
MHDA- 2019/09/12 06:00
CRDT- 2018/07/28 06:00
PHST- 2018/07/28 06:00 [entrez]
PHST- 2018/07/28 06:00 [pubmed]
PHST- 2019/09/12 06:00 [medline]
AID - hcpap.2018.25506 [pii]
AID - 10.12927/hcpap.2018.25506 [doi]
PST - ppublish
SO  - Healthc Pap. 2018 Jan;17(3):11-17. doi: 10.12927/hcpap.2018.25506.

PMID- 32813641
OWN - NLM
STAT- MEDLINE
DCOM- 20211008
LR  - 20211008
IS  - 1715-6580 (Electronic)
IS  - 1715-6572 (Print)
IS  - 1715-6572 (Linking)
VI  - 16
IP  - 1
DP  - 2020 Aug
TI  - Structural Facilitators and Barriers to Access to and Continuity of French-Language 
      Healthcare and Social Services in Ontario's Champlain Region.
PG  - 78-94
LID - hcpol.2020.26289 [pii]
LID - 10.12927/hcpol.2020.26289 [doi]
AB  - PURPOSE: The purpose of this article is to examine access to and continuity of 
      French-language healthcare and social services in Ontario's Champlain region through 
      an analytical framework that incorporates people seeking care, their caregivers and 
      the linguistic component of care into a health and social service system bounded by 
      community, organizational, political and symbolic structures. METHODS: Experiences 
      of French-speaking seniors seeking care and those of health and social service 
      providers and managers from two qualitative exploratory studies are used to describe 
      trajectories through the system. RESULTS: Participants exposed how, together with 
      community vitality, issues within each of the system's symbolic, political or 
      regulatory and organizational structures influence these trajectories. CONCLUSIONS: 
      To meet the needs of francophone seniors, additional work is needed to increase 
      French-language services coordination within the organizational, regulatory and 
      policy structures of the health and social service system.
CI  - Copyright © 2020 Longwoods Publishing.
FAU - Savard, Jacinthe
AU  - Savard J
AD  - Associate Professor, Occupational Therapy Program, School of Rehabilitation 
      Sciences, University of Ottawa, Research Chair, University of Ottawa and Institut du 
      savoir Montfort, Member, Groupe de recherche sur la formation et les pratiques en 
      santé et service social en contexte francophone minoritaire (GReFoPS), University of 
      Ottawa, Ottawa, ON.
FAU - Bigney, Kate
AU  - Bigney K
AD  - Postdoctoral Fellow, GReFoPS, University of Ottawa and Institut du savoir Montfort, 
      Senior Policy Analyst, Agriculture and Agri-Food Canada, Ottawa, ON.
FAU - Kubina, Lucy-Ann
AU  - Kubina LA
AD  - Former Occupational Therapist, Research Associate, GReFoPS, University of Ottawa, 
      Ottawa, ON.
FAU - Savard, SÉbastien
AU  - Savard S
AD  - Full Professor, School of Social Work, University of Ottawa, Member, GReFoPS, 
      University of Ottawa, Member, Institut du savoir Montfort-Recherche, Ottawa, ON.
FAU - Drolet, Marie
AU  - Drolet M
AD  - Full Professor, School of Social Work, University of Ottawa, Founding Member, 
      GReFoPS, University of Ottawa, Project Manager, LE CAP - Centre d'appui et de 
      prévention, Ottawa, ON.
LA  - eng
PT  - Journal Article
PT  - Research Support, Non-U.S. Gov't
TA  - Healthc Policy
JT  - Healthcare policy = Politiques de sante
JID - 101280107
SB  - IM
MH  - Aged
MH  - Aged, 80 and over
MH  - Caregivers
MH  - *Communication
MH  - Culture
MH  - *Delivery of Health Care
MH  - *Health Equity
MH  - Health Personnel
MH  - Health Policy
MH  - *Health Services Needs and Demand
MH  - Humans
MH  - *Language
MH  - Middle Aged
MH  - *Minority Groups
MH  - Ontario
MH  - Professional-Patient Relations
MH  - Qualitative Research
MH  - *Social Work
MH  - Social Workers
PMC - PMC7435076
OAB - Publisher: Abstract available from the publisher.
OABL- fre
EDAT- 2020/08/20 06:00
MHDA- 2021/10/09 06:00
CRDT- 2020/08/20 06:00
PHST- 2020/08/20 06:00 [entrez]
PHST- 2020/08/20 06:00 [pubmed]
PHST- 2021/10/09 06:00 [medline]
AID - hcpol.2020.26289 [pii]
AID - 10.12927/hcpol.2020.26289 [doi]
PST - ppublish
SO  - Healthc Policy. 2020 Aug;16(1):78-94. doi: 10.12927/hcpol.2020.26289.

PMID- 31415203
OWN - NLM
STAT- MEDLINE
DCOM- 20200302
LR  - 20200430
IS  - 1541-0048 (Electronic)
IS  - 0090-0036 (Print)
IS  - 0090-0036 (Linking)
VI  - 109
IP  - 10
DP  - 2019 Oct
TI  - A Framework for Increasing Equity Impact in Obesity Prevention.
PG  - 1350-1357
LID - 10.2105/AJPH.2019.305221 [doi]
AB  - One of the most pressing unmet challenges for preventing and controlling epidemic 
      obesity is ensuring that socially disadvantaged populations benefit from relevant 
      public health interventions. Obesity levels are disproportionately high in ethnic 
      minority, low-income, and other socially marginalized US population groups. Current 
      policy, systems, and environmental change interventions target obesity-promoting 
      aspects of physical, economic, social, and information environments but do not 
      necessarily account for inequities in environmental contexts and, therefore, may 
      perpetuate disparities.I propose a framework to guide practitioners and researchers 
      in public health and other fields that contribute to obesity prevention in 
      identifying ways to give greater priority to equity issues when undertaking policy, 
      systems, and environmental change strategies. My core argument is that these 
      approaches to improving options for healthy eating and physical activity should be 
      linked to strategies that account for or directly address social determinants of 
      health.I describe the framework rationale and elements and provide research and 
      practice examples of its use in the US context. The approach may also apply to other 
      health problems and in countries where similar inequities are observed.
FAU - Kumanyika, Shiriki K
AU  - Kumanyika SK
AD  - Shiriki K. Kumanyika is with the Department of Community Health and Prevention, 
      Drexel University Dornsife School of Public Health, Philadelphia, PA.
LA  - eng
GR  - P30 DK092950/DK/NIDDK NIH HHS/United States
PT  - Journal Article
PT  - Research Support, Non-U.S. Gov't
DEP - 20190815
TA  - Am J Public Health
JT  - American journal of public health
JID - 1254074
SB  - AIM
SB  - IM
CIN - Am J Public Health. 2019 Oct;109(10):1321-1322. PMID: 31483733
MH  - Cultural Characteristics
MH  - Cultural Competency
MH  - Environment Design
MH  - Food Supply
MH  - Health Equity
MH  - Health Promotion/*organization & administration
MH  - Health Status Disparities
MH  - Humans
MH  - *Minority Groups
MH  - Obesity/*ethnology/*prevention & control
MH  - Policy
MH  - Poverty
MH  - Residence Characteristics
MH  - Socioeconomic Factors
MH  - United States
PMC - PMC6727309
EDAT- 2019/08/16 06:00
MHDA- 2020/03/03 06:00
CRDT- 2019/08/16 06:00
PHST- 2019/08/16 06:00 [pubmed]
PHST- 2020/03/03 06:00 [medline]
PHST- 2019/08/16 06:00 [entrez]
AID - 201824555 [pii]
AID - 10.2105/AJPH.2019.305221 [doi]
PST - ppublish
SO  - Am J Public Health. 2019 Oct;109(10):1350-1357. doi: 10.2105/AJPH.2019.305221. Epub 
      2019 Aug 15.

PMID- 31348042
OWN - NLM
STAT- MEDLINE
DCOM- 20200511
LR  - 20210203
IS  - 1528-1140 (Electronic)
IS  - 0003-4932 (Linking)
VI  - 271
IP  - 3
DP  - 2020 Mar
TI  - Beyond Numbers: Achieving Equity, Inclusion, and Excellence.
PG  - 425-426
LID - 10.1097/SLA.0000000000003490 [doi]
FAU - Gardner, Aimee K
AU  - Gardner AK
AD  - School of Health Professions, Department of Surgery, Baylor College of Medicine, 
      Houston, TX.
AD  - SurgWise Consulting, Houston, TX.
FAU - Harris, Toi B
AU  - Harris TB
AD  - Office of Institutional Diversity, Inclusion, and Equity, Department of Psychiatry, 
      Baylor College of Medicine, Houston, TX.
LA  - eng
PT  - Journal Article
PL  - United States
TA  - Ann Surg
JT  - Annals of surgery
JID - 0372354
SB  - AIM
SB  - IM
MH  - Cultural Diversity
MH  - Female
MH  - *Health Equity
MH  - Health Status Disparities
MH  - Humans
MH  - Male
MH  - *Minority Groups
MH  - Organizational Culture
MH  - Patient-Centered Care
MH  - Quality of Health Care
MH  - *Surgical Procedures, Operative
EDAT- 2019/07/28 06:00
MHDA- 2020/05/12 06:00
CRDT- 2019/07/27 06:00
PHST- 2019/07/28 06:00 [pubmed]
PHST- 2020/05/12 06:00 [medline]
PHST- 2019/07/27 06:00 [entrez]
AID - 00000658-202003000-00005 [pii]
AID - 10.1097/SLA.0000000000003490 [doi]
PST - ppublish
SO  - Ann Surg. 2020 Mar;271(3):425-426. doi: 10.1097/SLA.0000000000003490.

PMID- 30444170
OWN - NLM
STAT- MEDLINE
DCOM- 20200611
LR  - 20200611
IS  - 1757-9767 (Electronic)
IS  - 1757-9759 (Linking)
VI  - 25
IP  - 4
DP  - 2018 Dec
TI  - Health literacy and social change: exploring networks and interests groups shaping 
      the rising global health literacy movement.
PG  - 89-92
LID - 10.1177/1757975918798366 [doi]
AB  - Limited health literacy is a neglected public health challenge in many countries. To 
      bridge the gap, various interest groups, coalitions and networks have increasingly 
      been formed. This study aimed to scope the formation of health literacy groups, 
      coalitions and networks to map their existence and to discuss whether an actual 
      global health literacy movement is under development. The internet was searched, 
      particularly using Google, LinkedIn and Twitter. The 60 identified entities were 
      categorised and analysed according to their target group, geographical origin, 
      member profile, aim, year of establishment and communication platform. The study 
      revealed a vibrant worldwide health literacy community driving the rise of an 
      emerging global health literacy movement for social change towards empowerment and 
      health equity. Time will show whether health literacy will successfully become 
      mainstream or fade out without impact.
FAU - Sørensen, Kristine
AU  - Sørensen K
AD  - Global Health Literacy Academy, Urmond, Netherlands.
FAU - Karuranga, Suvi
AU  - Karuranga S
AD  - Global Health Literacy Academy, Urmond, Netherlands.
FAU - Denysiuk, Eva
AU  - Denysiuk E
AD  - Global Health Literacy Academy, Urmond, Netherlands.
FAU - McLernon, Laryn
AU  - McLernon L
AD  - Vienna University, Vienna, Austria.
LA  - eng
PT  - Journal Article
DEP - 20181116
PL  - England
TA  - Glob Health Promot
JT  - Global health promotion
JID - 101497462
SB  - IM
MH  - Global Health
MH  - Health Equity
MH  - *Health Literacy
MH  - Humans
MH  - *Public Health
MH  - *Social Change
OTO - NOTNLM
OT  - *global health
OT  - *health literacy
OT  - *network
OT  - *social change
OT  - *social movement
EDAT- 2018/11/18 06:00
MHDA- 2020/06/12 06:00
CRDT- 2018/11/17 06:00
PHST- 2018/11/18 06:00 [pubmed]
PHST- 2020/06/12 06:00 [medline]
PHST- 2018/11/17 06:00 [entrez]
AID - 10.1177/1757975918798366 [doi]
PST - ppublish
SO  - Glob Health Promot. 2018 Dec;25(4):89-92. doi: 10.1177/1757975918798366. Epub 2018 
      Nov 16.

PMID- 32870313
OWN - NLM
STAT- MEDLINE
DCOM- 20210107
LR  - 20210110
IS  - 2574-3805 (Electronic)
IS  - 2574-3805 (Linking)
VI  - 3
IP  - 9
DP  - 2020 Sep 1
TI  - Trends in Internal Medicine Faculty by Sex and Race/Ethnicity, 1980-2018.
PG  - e2015205
LID - 10.1001/jamanetworkopen.2020.15205 [doi]
LID - e2015205
AB  - IMPORTANCE: Increasing diversity in the physician workforce is a fulcrum for 
      reducing health disparities. Efforts to increase the diversity in the internal 
      medicine (IM) workforce may improve health equity among an increasingly diverse 
      population with increasing prevalence of chronic disease. OBJECTIVES: To assess 
      diversity trends in the academic IM workforce and evaluate how well these trends 
      reflected medical student diversity and the changing demographic composition of the 
      general population. DESIGN, SETTING, AND PARTICIPANTS: This secondary analysis of a 
      cross-sectional study analyzed data from January 1, 1980, to December 31, 2018, from 
      the Association of American Medical Colleges Faculty Roster and Applicant 
      Matriculant File, which capture full-time US medical school faculty and 
      matriculants, respectively, and population data through 2017 from the US Census 
      Bureau. MAIN OUTCOMES AND MEASURES: The study calculated the proportions of women 
      and individuals from racial/ethnic groups that are traditionally underrepresented in 
      medicine (URM) among IM faculty and faculty in all other clinical departments. These 
      data were compared with the proportions of female and URM matriculants in US medical 
      schools and the proportions of women and individuals from underrepresented 
      racial/ethnic groups in the population. The analysis was stratified by sex, 
      race/ethnicity, and intersections of sex and race/ethnicity. RESULTS: From 1980 to 
      2018, the absolute number of full-time IM faculty increased from 10 964 to 42 547. 
      Although IM was the department classification with the most women faculty, in 2018 
      it continued to have a lower proportion of women (n = 17 165 [40.3%]) compared with 
      all other clinical departments (n = 48 936 [43.2%]). Among IM faculty, the 
      percentage of URM faculty members more than doubled during the study period (from 
      4.1% to 9.7%) but still made up only a small portion of faculty members. The 
      percentage of female matriculants among medical school matriculants increased 
      steadily (from 28.7% in 1980 to 51.6% in 2018) and was nearly identical to their 
      population representation in 2017 (50.7% compared with 50.8%). Although the 
      percentage of URM matriculants had nearly doubled since 1980 (from 11.3% to 18.1%), 
      it still lagged far behind the proportion of individuals in the US population who 
      are members of underrepresented racial/ethnic groups (18.1% vs 31.5% in 2017). 
      CONCLUSIONS AND RELEVANCE: This cross-sectional study found that progress has been 
      made in diversifying academic IM faculty; however, it does not yet reflect the 
      diversity of medical students or the US population. Continued efforts to increase 
      the diversity of the academic IM workforce are needed.
FAU - Ogunwole, S Michelle
AU  - Ogunwole SM
AD  - Department of Medicine, Johns Hopkins University School of Medicine, Baltimore, 
      Maryland.
AD  - Johns Hopkins Center for Health Equity, Baltimore, Maryland.
FAU - Dill, Michael
AU  - Dill M
AD  - Association of American Medical Colleges, Washington, DC.
FAU - Jones, Karen
AU  - Jones K
AD  - Association of American Medical Colleges, Washington, DC.
FAU - Golden, Sherita H
AU  - Golden SH
AD  - Department of Medicine, Johns Hopkins University School of Medicine, Baltimore, 
      Maryland.
AD  - Welch Center for Prevention, Epidemiology, and Clinical Research, Baltimore, 
      Maryland.
AD  - Johns Hopkins Medicine Office of Diversity, Inclusion, and Health Equity, Baltimore, 
      Maryland.
LA  - eng
PT  - Journal Article
DEP - 20200901
TA  - JAMA Netw Open
JT  - JAMA network open
JID - 101729235
SB  - IM
CIN - JAMA Netw Open. 2020 Sep 1;3(9):e2015326. PMID: 32870309
MH  - Adult
MH  - Cross-Sectional Studies
MH  - *Cultural Diversity
MH  - *Ethnic Groups
MH  - *Faculty, Medical/statistics & numerical data/trends
MH  - Female
MH  - Health Equity/standards
MH  - *Health Workforce/statistics & numerical data/trends
MH  - Humans
MH  - Internal Medicine/*education
MH  - Male
MH  - Quality Improvement
MH  - Schools, Medical/organization & administration
MH  - Sex Factors
MH  - United States
PMC - PMC7489836
COIS- Conflict of Interest Disclosures: Dr Ogunwole is supported by a training grant from 
      the Health Resources and Services Administration (Institutional National Research 
      Service Award T32HP10025BO). No other disclosures were reported.
EDAT- 2020/09/02 06:00
MHDA- 2021/01/08 06:00
CRDT- 2020/09/02 06:00
PHST- 2020/09/02 06:00 [entrez]
PHST- 2020/09/02 06:00 [pubmed]
PHST- 2021/01/08 06:00 [medline]
AID - 2770061 [pii]
AID - zoi200571 [pii]
AID - 10.1001/jamanetworkopen.2020.15205 [doi]
PST - epublish
SO  - JAMA Netw Open. 2020 Sep 1;3(9):e2015205. doi: 10.1001/jamanetworkopen.2020.15205.

PMID- 33029017
OWN - NLM
STAT- MEDLINE
DCOM- 20201207
LR  - 20210210
IS  - 1546-170X (Electronic)
IS  - 1078-8956 (Linking)
VI  - 26
IP  - 10
DP  - 2020 Oct
TI  - The Human Cell Atlas and equity: lessons learned.
PG  - 1509-1511
LID - 10.1038/s41591-020-1100-4 [doi]
FAU - Majumder, Partha P
AU  - Majumder PP
AD  - Indian Statistical Institute, Kolkata, India. ppm1@nibmg.ac.in.
AD  - National Institute of Biomedical Genomics, Kalyani, India. ppm1@nibmg.ac.in.
FAU - Mhlanga, Musa M
AU  - Mhlanga MM
AUID- ORCID: 0000-0003-1381-3409
AD  - Radboud Institute for Molecular Life Sciences, Radboud University Medical Center, 
      Nijmegen, The Netherlands. musahca@mhlangalab.org.
AD  - Epigenomics & Single Cell Biophysics Group, Department of Cell Biology, Radboud 
      University, Nijmegen, The Netherlands. musahca@mhlangalab.org.
AD  - Department of Human Genetics, Radboud University Medical Center, Nijmegen, The 
      Netherlands. musahca@mhlangalab.org.
FAU - Shalek, Alex K
AU  - Shalek AK
AUID- ORCID: 0000-0001-5670-8778
AD  - Institute for Medical Engineering & Science, Department of Chemistry, and Koch 
      Institute for Integrative Cancer Research, Massachusetts Institute of Technology, 
      Cambridge, MA, USA. shalek@mit.edu.
AD  - Ragon Institute of MGH, MIT and Harvard, Cambridge, MA, USA. shalek@mit.edu.
AD  - Broad Institute of MIT and Harvard, Cambridge, MA, USA. shalek@mit.edu.
LA  - eng
GR  - WT_/Wellcome Trust/United Kingdom
PT  - Journal Article
PT  - Research Support, Non-U.S. Gov't
PL  - United States
TA  - Nat Med
JT  - Nature medicine
JID - 9502015
SB  - IM
MH  - Atlases as Topic
MH  - Biomedical Research/*ethics/organization & administration/trends
MH  - Career Choice
MH  - Career Mobility
MH  - Cell Physiological Phenomena
MH  - Cross-Cultural Comparison
MH  - European Continental Ancestry Group
MH  - Female
MH  - *Health Equity/organization & administration/trends
MH  - Humans
MH  - Male
MH  - Patient Advocacy
MH  - Patient Selection/ethics
MH  - *Racism/prevention & control/trends
MH  - *Research Subjects
MH  - Science/ethics/organization & administration/trends
MH  - Socioeconomic Factors
EDAT- 2020/10/09 06:00
MHDA- 2020/12/15 06:00
CRDT- 2020/10/08 05:31
PHST- 2020/10/08 05:31 [entrez]
PHST- 2020/10/09 06:00 [pubmed]
PHST- 2020/12/15 06:00 [medline]
AID - 10.1038/s41591-020-1100-4 [pii]
AID - 10.1038/s41591-020-1100-4 [doi]
PST - ppublish
SO  - Nat Med. 2020 Oct;26(10):1509-1511. doi: 10.1038/s41591-020-1100-4.

PMID- 32917224
OWN - NLM
STAT- MEDLINE
DCOM- 20210122
LR  - 20210122
IS  - 1475-9276 (Electronic)
IS  - 1475-9276 (Linking)
VI  - 19
IP  - 1
DP  - 2020 Sep 11
TI  - Factors associated with cervical cancer screening participation among migrant women 
      in Europe: a scoping review.
PG  - 160
LID - 10.1186/s12939-020-01275-4 [doi]
LID - 160
AB  - BACKGROUND: Cervical cancer screening has been effective in reducing incidence and 
      mortality of cervical cancer, leading European countries to implement screening 
      programs. However, migrant women show lower screening participation compared to 
      nationals. This scoping review aims to provide a synthesis of the growing evidence 
      on factors associated with participation in cervical cancer screening among migrant 
      women in Europe. METHODS: Electronic peer-reviewed databases were searched in 
      November 2019 for studies on factors related to the participation of migrants in 
      cervical cancer screening conducted in EU/EFTA countries, using comprehensive search 
      expressions. Retrieved articles were screened and those eligible were selected for 
      data extraction. Quantitative and qualitative studies were included. Factors were 
      classified in barriers and facilitators and were divided into further categories. 
      RESULTS: Twenty out of 96 articles were selected and analyzed. Factors associated 
      with participation in cervical cancer screening were classified in categories 
      related to sociodemographic, healthcare-system, psychological, migration, knowledge, 
      language, and cultural factors. Lack of information, lack of female healthcare 
      providers, poor language skills, and emotional responses to the test (especially 
      fear, embarrassment and discomfort) were the most reported barriers to cervical 
      cancer screening. Encouragement from healthcare providers and information available 
      in migrants' languages were frequently stated as facilitators. Results on the role 
      of sociodemographic factors, such as age, education, employment and marital status, 
      are the most conflicting, highlighting the complexity of the issue and the 
      possibility of interactions between factors, resulting in different effects on 
      cervical cancer screening participation among migrant women. Several identified 
      barriers to screening are like those to access to healthcare services in general. 
      CONCLUSIONS: Efforts to increase migrant women's participation in CCS must target 
      barriers to access to healthcare services in general but also specific barriers, 
      including cultural differences about sexuality and gender, past traumatic personal 
      experiences, and the gender and competences of healthcare professionals performing 
      CCS. Healthcare services should strengthen resources to meet migrants' needs, 
      including having CCS information translated and culturally adapted, as well as 
      healthcare providers with skills to deal with cultural background. These findings 
      can contribute to improve CCS programs among migrant women, reducing health 
      disparities and enhancing their overall health and well-being.
FAU - Marques, Patrícia
AU  - Marques P
AD  - NOVA National School of Public Health, Public Health Research Centre, Universidade 
      NOVA de Lisboa, Lisbon, Portugal.
AD  - Comprehensive Health Research Center (CHRC), Universidade NOVA de Lisboa, Lisbon, 
      Portugal.
FAU - Nunes, Mariana
AU  - Nunes M
AD  - NOVA National School of Public Health, Public Health Research Centre, Universidade 
      NOVA de Lisboa, Lisbon, Portugal.
AD  - Comprehensive Health Research Center (CHRC), Universidade NOVA de Lisboa, Lisbon, 
      Portugal.
FAU - Antunes, Maria da Luz
AU  - Antunes MDL
AD  - ESTeSL (Instituto Politécnico de Lisboa), Lisbon, Portugal.
AD  - APPsyCI - Applied Psychology Research Center Capabilities & Inclusion, ISPA, Lisbon, 
      Portugal.
FAU - Heleno, Bruno
AU  - Heleno B
AD  - Comprehensive Health Research Center (CHRC), Universidade NOVA de Lisboa, Lisbon, 
      Portugal.
AD  - NOVA Medical School, Universidade NOVA de Lisboa, Lisbon, Portugal.
FAU - Dias, Sónia
AU  - Dias S
AUID- ORCID: 0000-0001-5085-0685
AD  - NOVA National School of Public Health, Public Health Research Centre, Universidade 
      NOVA de Lisboa, Lisbon, Portugal. smfdias@yahoo.com.
AD  - Comprehensive Health Research Center (CHRC), Universidade NOVA de Lisboa, Lisbon, 
      Portugal. smfdias@yahoo.com.
LA  - eng
PT  - Journal Article
PT  - Review
DEP - 20200911
TA  - Int J Equity Health
JT  - International journal for equity in health
JID - 101147692
SB  - IM
MH  - Culture
MH  - Delivery of Health Care
MH  - *Early Detection of Cancer
MH  - *Emigrants and Immigrants
MH  - Emigration and Immigration
MH  - Europe
MH  - European Union
MH  - Female
MH  - Health Equity
MH  - Health Personnel
MH  - *Health Services Accessibility
MH  - Humans
MH  - *Mass Screening
MH  - *Patient Acceptance of Health Care
MH  - Qualitative Research
MH  - *Transients and Migrants
MH  - Translating
MH  - Uterine Cervical Neoplasms/*diagnosis/psychology
PMC - PMC7488650
OTO - NOTNLM
OT  - *Early detection of Cancer
OT  - *Emigrants and immigrants
OT  - *Migrants and transients
OT  - *Uterine cervical neoplasms
COIS- The authors declare that they have no competing interests.
EDAT- 2020/09/13 06:00
MHDA- 2021/01/23 06:00
CRDT- 2020/09/12 05:23
PHST- 2020/05/05 00:00 [received]
PHST- 2020/09/02 00:00 [accepted]
PHST- 2020/09/12 05:23 [entrez]
PHST- 2020/09/13 06:00 [pubmed]
PHST- 2021/01/23 06:00 [medline]
AID - 10.1186/s12939-020-01275-4 [pii]
AID - 1275 [pii]
AID - 10.1186/s12939-020-01275-4 [doi]
PST - epublish
SO  - Int J Equity Health. 2020 Sep 11;19(1):160. doi: 10.1186/s12939-020-01275-4.

PMID- 31577586
OWN - NLM
STAT- MEDLINE
DCOM- 20200212
LR  - 20200212
IS  - 1938-808X (Electronic)
IS  - 1040-2446 (Linking)
VI  - 95
IP  - 2
DP  - 2020 Feb
TI  - The Not Underrepresented Minorities: Asian Americans, Diversity, and Admissions.
PG  - 184-189
LID - 10.1097/ACM.0000000000003019 [doi]
AB  - Several lawsuits have recently been filed against U.S. universities; the plaintiffs 
      contend that considerations of race and ethnicity in admissions decisions 
      discriminate against Asian Americans. In prior cases brought by non-Latino whites, 
      the U.S. Supreme Court has upheld these considerations, arguing that they are 
      crucial to a compelling interest to increase diversity. The dissenting opinion, 
      however, concerns the possibility that such policies disadvantage Asian Americans, 
      who are considered overrepresented in higher education. Here, the authors explain 
      how a decision favoring the plaintiffs would affect U.S. medical schools. First, 
      eliminating race and ethnicity in holistic review would undermine efforts to 
      diversify the physician workforce. Second, the restrictions on considering 
      race/ethnicity in admissions decisions would not remedy potential discrimination 
      against Asian Americans that arise from implicit biases. Third, such restrictions 
      would exacerbate the difficulty of addressing the diversity of experiences within 
      Asian American subgroups, including recognizing those who are underrepresented in 
      medicine. The authors propose that medical schools engage Asian Americans in 
      diversity and inclusion efforts and recommend the following strategies: incorporate 
      health equity into the institutional mission and admissions policies, disaggregate 
      data to identify underrepresented Asian subgroups, include Asian Americans in 
      diversity committees and support faculty who make diversity work part of their 
      academic portfolio, and enhance the Asian American faculty pipeline through support 
      and mentorship of students. Asian Americans will soon comprise one-fifth of the U.S. 
      physician workforce and should be welcomed as part of the solution to advancing 
      diversity and inclusion in medicine, not cast as the problem.
FAU - Ko, Michelle
AU  - Ko M
AD  - M. Ko is assistant professor, Division of Health Policy and Management, Department 
      of Public Health Sciences, University of California, Davis, Davis, California; 
      ORCID: https://orcid.org/0000-0001-8859-0022. H. Ton is interim associate vice 
      chancellor, Diversity, Equity and Inclusion, associate dean, Faculty Development and 
      Diversity, and professor, Department of Psychiatry and Behavioral Sciences, 
      University of California, Davis, Sacramento, California.
FAU - Ton, Hendry
AU  - Ton H
LA  - eng
PT  - Journal Article
PL  - United States
TA  - Acad Med
JT  - Academic medicine : journal of the Association of American Medical Colleges
JID - 8904605
SB  - AIM
SB  - IM
MH  - Asian Americans/*legislation & jurisprudence
MH  - Cultural Diversity
MH  - Education, Medical/*legislation & jurisprudence/organization & administration
MH  - Health Equity
MH  - Humans
MH  - Physicians
MH  - *School Admission Criteria
MH  - United States/ethnology
EDAT- 2019/10/03 06:00
MHDA- 2020/02/13 06:00
CRDT- 2019/10/03 06:00
PHST- 2019/10/03 06:00 [pubmed]
PHST- 2020/02/13 06:00 [medline]
PHST- 2019/10/03 06:00 [entrez]
AID - 10.1097/ACM.0000000000003019 [doi]
PST - ppublish
SO  - Acad Med. 2020 Feb;95(2):184-189. doi: 10.1097/ACM.0000000000003019.

PMID- 32889938
OWN - NLM
STAT- MEDLINE
DCOM- 20201231
LR  - 20210505
IS  - 1938-808X (Electronic)
IS  - 1040-2446 (Linking)
VI  - 95
IP  - 12S Addressing Harmful Bias and Eliminating Discrimination in Health Professions 
      Learning Environments
DP  - 2020 Dec
TI  - Building Equity, Inclusion, and Diversity Into the Fabric of a New Medical School: 
      Early Experiences of the Kaiser Permanente Bernard J. Tyson School of Medicine.
PG  - S66-S70
LID - 10.1097/ACM.0000000000003695 [doi]
AB  - In July 2020, the Kaiser Permanente Bernard J. Tyson School of Medicine opened in 
      Pasadena, California, with an inaugural class of 50 students. The school endeavors 
      to address systemic barriers that have contributed to health care and educational 
      disparities in the United States. To realize its vision for change, equity, 
      inclusion, and diversity (EID) have been woven throughout the school. Board members 
      were chosen in part based on their commitment to the core values of EID. The board 
      developed mission, vision, and values statements that explicitly avow a commitment 
      to EID and recruited a dean (and the dean recruited leaders) who espoused and 
      evinced these values. Leaders, faculty, and staff received training to foster an 
      inclusive environment and ensure accountability. The school developed a curriculum 
      that has been thoroughly evaluated for its representative and inclusive content by a 
      team drawn from all departments. The diverse first class, selected through a 
      holistic admissions approach, has access to student support systems that emphasize 
      an appreciation of the distinct experiences and context of each student. The school 
      plans a rigorous evaluation program to assess its performance in EID. Although the 
      school may well fall short of achieving all of its EID objectives, by learning from 
      its experiences and from evidence of others in academic medicine, the school 
      recognizes its opportunity to continue to come closer to achieving its goals and to 
      help shape and contribute to the national and international discourse on EID.
FAU - Schuster, Mark A
AU  - Schuster MA
AD  - M.A. Schuster is founding dean and chief executive officer, and professor, Kaiser 
      Permanente Bernard J. Tyson School of Medicine, Pasadena, California.
FAU - Conwell, Walter D
AU  - Conwell WD
AD  - W.D. Conwell is associate dean, Equity, Inclusion, and Diversity, and assistant 
      professor, Department of Clinical Science, Kaiser Permanente Bernard J. Tyson School 
      of Medicine, Pasadena, California.
FAU - Connelly, Maureen T
AU  - Connelly MT
AD  - M.T. Connelly is senior associate dean, Academic and Community Affairs, and 
      professor, Department of Health Systems Science, Kaiser Permanente Bernard J. Tyson 
      School of Medicine, Pasadena, California.
FAU - Humphrey, Holly J
AU  - Humphrey HJ
AD  - H.J. Humphrey is president, Josiah Macy Jr. Foundation, New York, New York, and 
      chair, Kaiser Permanente Bernard J. Tyson School of Medicine Board of Directors, 
      Pasadena, California.
LA  - eng
PT  - Journal Article
PL  - United States
TA  - Acad Med
JT  - Academic medicine : journal of the Association of American Medical Colleges
JID - 8904605
SB  - AIM
SB  - IM
MH  - American Medical Association/organization & administration
MH  - *Cultural Diversity
MH  - Health Equity/*standards/trends
MH  - Humans
MH  - Leadership
MH  - Schools, Medical/organization & administration/*trends
MH  - *Social Inclusion
MH  - United States
EDAT- 2020/09/06 06:00
MHDA- 2021/01/01 06:00
CRDT- 2020/09/05 17:05
PHST- 2020/09/06 06:00 [pubmed]
PHST- 2021/01/01 06:00 [medline]
PHST- 2020/09/05 17:05 [entrez]
AID - 00001888-202012001-00011 [pii]
AID - 10.1097/ACM.0000000000003695 [doi]
PST - ppublish
SO  - Acad Med. 2020 Dec;95(12S Addressing Harmful Bias and Eliminating Discrimination in 
      Health Professions Learning Environments):S66-S70. doi: 
      10.1097/ACM.0000000000003695.

PMID- 29103388
OWN - NLM
STAT- MEDLINE
DCOM- 20190916
LR  - 20190916
IS  - 1469-7599 (Electronic)
IS  - 0021-9320 (Linking)
VI  - 50
IP  - 6
DP  - 2018 Nov
TI  - WOMEN'S EDUCATION AND UTILIZATION OF MATERNAL HEALTH SERVICES IN AFRICA: A 
      MULTI-COUNTRY AND SOCIOECONOMIC STATUS ANALYSIS.
PG  - 725-748
LID - 10.1017/S0021932017000505 [doi]
AB  - There is an abundant literature on the relationship between women's education and 
      maternal and child outcomes, including antenatal and postnatal care, onset of 
      antenatal care and skilled birth attendance. However, few studies have adopted the 
      'equity' lens, despite increasing evidence that inequities between rich and poor are 
      increasing although maternal and child mortality is declining. This study examined 
      the differential effects of women's education within different socioeconomic strata 
      in Africa. The most recent Demographic and Health Surveys (DHS) conducted in the 
      Democratic Republic of the Congo, Egypt, Ghana, Nigeria and Zimbabwe were used. In 
      each country, the original sample was stratified into three socioeconomic groups: 
      poor, middle and rich. For each maternal health service utilization variable, the 
      gross and net effects of women's education, controlling for age, parity, religion, 
      marital status, health insurance, access to health facilities, partner's education 
      and current place of residence, were estimated using logistic regression, taking 
      into account the complex sampling design of the DHS. The findings revealed 
      country-specific variations in maternal health service utilization, and for most 
      indicators there was a clear gradient among socioeconomic strata: women living in 
      better-off households exhibited greater access to, and utilization of, maternal 
      health services. Multivariate analyses revealed that women's education had a 
      positive association with type of antenatal care provider, timing and frequency of 
      antenatal care visits, place of delivery and presence of a skilled birth attendant 
      at delivery. Many other factors were found to be significantly associated with 
      maternal health service utilization. For instance, parity had a negative and 
      significant association with timing of first antenatal care visit. Likewise, 
      partner's education was positively and statistically associated with timing of first 
      antenatal care visit. It is argued that an over-generalization of the association 
      between women's education and maternal health service utilization can be misleading. 
      Efforts to improve maternal health service utilization in Africa must adopt an 
      'equity' approach, taking into account the specific needs of sub-populations.
FAU - Tsala Dimbuene, Zacharie
AU  - Tsala Dimbuene Z
AD  - *Department of Population Sciences and Development, Faculty of Economics and 
      Management,University of Kinshasa,Democratic Republic of the Congo.
FAU - Amo-Adjei, Joshua
AU  - Amo-Adjei J
AD  - *Department of Population Sciences and Development, Faculty of Economics and 
      Management,University of Kinshasa,Democratic Republic of the Congo.
FAU - Amugsi, Dickson
AU  - Amugsi D
AD  - *Department of Population Sciences and Development, Faculty of Economics and 
      Management,University of Kinshasa,Democratic Republic of the Congo.
FAU - Mumah, Joyce
AU  - Mumah J
AD  - *Department of Population Sciences and Development, Faculty of Economics and 
      Management,University of Kinshasa,Democratic Republic of the Congo.
FAU - Izugbara, Chimaraoke O
AU  - Izugbara CO
AD  - *Department of Population Sciences and Development, Faculty of Economics and 
      Management,University of Kinshasa,Democratic Republic of the Congo.
FAU - Beguy, Donatien
AU  - Beguy D
AD  - *Department of Population Sciences and Development, Faculty of Economics and 
      Management,University of Kinshasa,Democratic Republic of the Congo.
LA  - eng
PT  - Comparative Study
PT  - Journal Article
PT  - Research Support, Non-U.S. Gov't
DEP - 20171106
PL  - England
TA  - J Biosoc Sci
JT  - Journal of biosocial science
JID - 0177346
SB  - IM
MH  - Adolescent
MH  - Adult
MH  - Africa South of the Sahara
MH  - *Cross-Cultural Comparison
MH  - *Developing Countries
MH  - *Educational Status
MH  - Female
MH  - Health Equity
MH  - Health Services Accessibility/statistics & numerical data
MH  - Health Services Needs and Demand/statistics & numerical data
MH  - Humans
MH  - Maternal Health Services/*statistics & numerical data
MH  - Middle Aged
MH  - Pregnancy
MH  - Pregnancy Outcome
MH  - *Social Class
MH  - Spouses/education
MH  - *Utilization Review
MH  - Women/*education
MH  - Young Adult
EDAT- 2017/11/07 06:00
MHDA- 2019/09/17 06:00
CRDT- 2017/11/07 06:00
PHST- 2017/11/07 06:00 [pubmed]
PHST- 2019/09/17 06:00 [medline]
PHST- 2017/11/07 06:00 [entrez]
AID - S0021932017000505 [pii]
AID - 10.1017/S0021932017000505 [doi]
PST - ppublish
SO  - J Biosoc Sci. 2018 Nov;50(6):725-748. doi: 10.1017/S0021932017000505. Epub 2017 Nov 
      6.

PMID- 28961621
OWN - NLM
STAT- MEDLINE
DCOM- 20190715
LR  - 20210224
IS  - 1941-9430 (Print)
IS  - 1941-9430 (Linking)
VI  - 28 Suppl 1
DP  - 2017 Oct
TI  - Redesigning Physician Assistant Education to Promote Cognitive Diversity, Inclusion, 
      and Health Care Equity.
PG  - S38-S42
LID - 10.1097/JPA.0000000000000128 [doi]
FAU - Parkhurst, Doreen C
AU  - Parkhurst DC
AD  - Doreen C. Parkhurst, MD, is a professor of medical education, associate dean, and 
      the program director of the Physician Assistant Program at Barry University in Miami 
      Shores, Florida. Gerald Kayingo, PhD, PA-C, is an assistant clinical professor and 
      director of the Physician Assistant Program, University of California-Davis, Betty 
      Irene Moore School of Nursing, Sacramento, California. Shani Fleming, MSHS, MPH, 
      PA-C, is an assistant professor of medical education and director of community 
      outreach for the Barry University Physician Assistant Program, Frederiksted, Virgin 
      Islands.
FAU - Kayingo, Gerald
AU  - Kayingo G
FAU - Fleming, Shani
AU  - Fleming S
LA  - eng
PT  - Journal Article
PL  - United States
TA  - J Physician Assist Educ
JT  - The journal of physician assistant education : the official journal of the Physician 
      Assistant Education Association
JID - 101298201
RN  - 0 (Apoptosis Regulatory Proteins)
RN  - 0 (Membrane Proteins)
RN  - 0 (TMBIM1 protein, human)
SB  - IM
MH  - Apoptosis Regulatory Proteins
MH  - *Cultural Diversity
MH  - Curriculum
MH  - Health Equity/*organization & administration/standards
MH  - Health Workforce/statistics & numerical data
MH  - Humans
MH  - Leadership
MH  - Membrane Proteins
MH  - Minority Groups/*education
MH  - Models, Educational
MH  - Physician Assistants/*education
MH  - Socioeconomic Factors
MH  - Teaching/organization & administration
EDAT- 2017/09/30 06:00
MHDA- 2019/07/16 06:00
CRDT- 2017/09/30 06:00
PHST- 2017/09/30 06:00 [entrez]
PHST- 2017/09/30 06:00 [pubmed]
PHST- 2019/07/16 06:00 [medline]
AID - 01367895-201710001-00012 [pii]
AID - 10.1097/JPA.0000000000000128 [doi]
PST - ppublish
SO  - J Physician Assist Educ. 2017 Oct;28 Suppl 1:S38-S42. doi: 
      10.1097/JPA.0000000000000128.

PMID- 27538529
OWN - NLM
STAT- MEDLINE
DCOM- 20170719
LR  - 20191210
IS  - 1471-2458 (Electronic)
IS  - 1471-2458 (Linking)
VI  - 16
DP  - 2016 Aug 19
TI  - Assessing health literacy in the eastern and middle-eastern cultures.
PG  - 831
LID - 10.1186/s12889-016-3488-9 [doi]
LID - 831
AB  - BACKGROUND: Health literacy is a term employed to assess the ability of people to 
      meet the increasing demands related to health in a rapidly evolving society. Low 
      health literacy can affect the social determinants of health, health outcomes and 
      the use of healthcare services. The purpose of the study was to develop a survey 
      construct to assess health literacy within the context of regional culture. 
      Different socioeconomic status among the Eastern and Middle Eastern countries may 
      restrict, health information access and utilization for those with low literacy. 
      METHODS: By employing expert panel, Delphi technique, focus group methodologies, and 
      pre-testing using participants (N = 900) from the UAE and India, a survey construct 
      to the Eastern-Middle Eastern cultures was developed. Reliability was assessed using 
      Cronbach's α and validity using Factor analysis. Kiaser-Meyer-Olkin (KMO) sampling 
      adequacy and Bartlett's tests were used to assess the strength of the relationship 
      among the variables. RESULTS: Inclusion of non-health related items were found to be 
      critical in the authentic assessment of health literacy in the Eastern and Middle 
      Eastern population given the influence of social desirability. Thirty-two percentage 
      of the original 19-item construct was eliminated by the focus group for reasons of 
      relevance and impact for the local culture. Field pretesting participants from two 
      countries, indicated overall construct reliability (Cronbach's α =0.85), validity 
      and consistency (KMO value of 0.92 and Bartlett's test of sphericity was 
      significant). CONCLUSION: The Eastern-Middle Eastern Adult Health Literacy 
      (EMAHL13), screening instrument is brief, simple, a useful indicator of whether or 
      not a patient can read. It assessespatients' ability to comprehend by distinguishing 
      between health and non-health related items. The EMAHL13 will be a useful too for 
      the reliable assessment of health literacy in countries, where culture plays a 
      significant impact. This will be the first steptowards providing equitable access to 
      healthcare for countries that have large populations with low socioeconomic status.
FAU - Nair, Satish Chandrasekhar
AU  - Nair SC
AD  - Academic Affairs Medical Affairs Department, Tawam Hospital- Johns Hopkins Medicine 
      International Affiliate, Post Box 15258, Al Ain, UAE. schandra@tawamhospital.ae.
FAU - Satish, Karthyayani Priya
AU  - Satish KP
AD  - Al Daar Al Ain International School, Al Ain, UAE.
FAU - Sreedharan, Jayadevan
AU  - Sreedharan J
AD  - Department of Statistics, Gulf Medical University, Ajman, UAE.
FAU - Ibrahim, Halah
AU  - Ibrahim H
AD  - Johns Hopkins Graduate School of Education, Baltimore, MD, USA.
LA  - eng
PT  - Journal Article
PT  - Validation Study
DEP - 20160819
TA  - BMC Public Health
JT  - BMC public health
JID - 100968562
SB  - IM
MH  - Adolescent
MH  - Adult
MH  - *Culture
MH  - Factor Analysis, Statistical
MH  - Female
MH  - Health Equity
MH  - *Health Literacy
MH  - Humans
MH  - India
MH  - Literacy
MH  - Male
MH  - Middle Aged
MH  - Reading
MH  - Reproducibility of Results
MH  - Surveys and Questionnaires/*standards
MH  - United Arab Emirates
MH  - Young Adult
PMC - PMC4991078
OTO - NOTNLM
OT  - *Culture
OT  - *Health literacy
OT  - *Health outcomes
OT  - *Middle Eastern
OT  - *Survey instrument
EDAT- 2016/08/20 06:00
MHDA- 2017/07/20 06:00
CRDT- 2016/08/20 06:00
PHST- 2016/03/14 00:00 [received]
PHST- 2016/08/11 00:00 [accepted]
PHST- 2016/08/20 06:00 [entrez]
PHST- 2016/08/20 06:00 [pubmed]
PHST- 2017/07/20 06:00 [medline]
AID - 10.1186/s12889-016-3488-9 [pii]
AID - 3488 [pii]
AID - 10.1186/s12889-016-3488-9 [doi]
PST - epublish
SO  - BMC Public Health. 2016 Aug 19;16:831. doi: 10.1186/s12889-016-3488-9.

PMID- 31596698
OWN - NLM
STAT- MEDLINE
DCOM- 20200925
LR  - 20200925
IS  - 1929-6339 (Electronic)
IS  - 1488-917X (Linking)
VI  - 18
IP  - 2
DP  - 2019 Sep
TI  - Culturally Responsive Services as a Path to Equity in Mental Healthcare.
PG  - 11-23
LID - hcpap.2019.25925 [pii]
LID - 10.12927/hcpap.2019.25925 [doi]
AB  - Indigenous peoples, immigrants and refugees and racialized groups, as well as some 
      long-established ethnic, linguistic, cultural and religious communities, experience 
      inequities in mental health in Canadian society. These inequities result from social 
      structural determinants of health that are embedded in the cultural knowledge, 
      values and attitudes of the specific group as well as those of the larger society. 
      Culture shapes the experience and expression of mental health problems, modes of 
      coping, pathways to care and the effectiveness of treatment and prevention, as well 
      as the processes of resilience and recovery. Systematic attention to culture in the 
      provision of mental health services can improve access, utilization and health 
      outcomes. We review models to address diversity in mental healthcare and identify 
      key areas in which we believe policy innovation is urgently needed: 1. Cultural 
      competence, safety and anti-racism training and accreditation standards for 
      practitioners and for healthcare education, service systems and institutions; 2. 
      National regulations and quality assurance standards to ensure use of language 
      interpreters; 3. Development of a cadre of culture brokers to improve clinical 
      communication; and 4. Integration of attention to culture in service systems design, 
      as well as clinical practice.
CI  - Copyright © 2019 Longwoods Publishing.
FAU - Kirmayer, Laurence J
AU  - Kirmayer LJ
AD  - Division of Social and Transcultural Psychiatry, McGill University, Culture and 
      Mental Health Research Unit, Institute of Community & Family Psychiatry, Jewish 
      General Hospital, Montreal, QC.
FAU - Jarvis, G Eric
AU  - Jarvis GE
AD  - Division of Social and Transcultural Psychiatry, McGill University, Culture and 
      Mental Health Research Unit, Institute of Community & Family Psychiatry, Jewish 
      General Hospital, Montreal, QC.
LA  - eng
PT  - Journal Article
PL  - Canada
TA  - Healthc Pap
JT  - HealthcarePapers
JID - 100961305
SB  - IM
MH  - Canada/epidemiology
MH  - *Cultural Competency
MH  - Emigrants and Immigrants
MH  - *Health Equity
MH  - Health Personnel/*education
MH  - *Health Policy
MH  - Humans
MH  - Indigenous Peoples
MH  - Mental Disorders/epidemiology
MH  - Mental Health Services/*standards
MH  - Quality of Health Care/standards
MH  - Refugees
MH  - Social Determinants of Health
EDAT- 2019/10/10 06:00
MHDA- 2020/09/26 06:00
CRDT- 2019/10/10 06:00
PHST- 2019/10/10 06:00 [entrez]
PHST- 2019/10/10 06:00 [pubmed]
PHST- 2020/09/26 06:00 [medline]
AID - hcpap.2019.25925 [pii]
AID - 10.12927/hcpap.2019.25925 [doi]
PST - ppublish
SO  - Healthc Pap. 2019 Sep;18(2):11-23. doi: 10.12927/hcpap.2019.25925.

PMID- 31033431
OWN - NLM
STAT- MEDLINE
DCOM- 20191211
LR  - 20200225
IS  - 1748-2631 (Electronic)
IS  - 1748-2623 (Print)
IS  - 1748-2623 (Linking)
VI  - 14
IP  - 1
DP  - 2019 Dec
TI  - Indigenous mothers' experiences of using primary care in Hamilton, Ontario, for 
      their infants.
PG  - 1600940
LID - 10.1080/17482631.2019.1600940 [doi]
LID - 1600940
AB  - PURPOSE: Access to primary care can help mitigate the negative impacts of social 
      inequity that disproportionately affect Indigenous people in Canada. Despite this, 
      however, Indigenous people cite difficulties accessing care. This study seeks to 
      understand how Indigenous mothers-typically responsible for the health of their 
      infants-living in urban areas, experience selecting and using health services to 
      meet the health needs of their infants. Results provide strategies to improve access 
      to care, which may lead to improved health outcomes for Indigenous infants and their 
      families. METHODS: This qualitative interpretive description study is guided by the 
      Two-Eyed Seeing framework. Interviews were conducted with 19 Indigenous mothers and 
      5 primary care providers. RESULTS: The experiences of Indigenous mothers using 
      primary care for their infants resulted in eight themes. Themes were organized 
      according to three domains of primary care: structural, organizational and 
      personnel. CONCLUSIONS: Primary care providers can develop contextual-awareness to 
      better recognize and respond to the health and well-being of Indigenous families. 
      Applying culturally safe, trauma and violence-informed and family-centred approaches 
      to care can promote equitable access and positive health care interactions which may 
      lead to improved health outcomes for Indigenous infants and their families.
FAU - Wright, Amy L
AU  - Wright AL
AUID- ORCID: 0000-0002-2207-2545
AD  - a Lawrence S. Bloomberg Faculty of Nursing, University of Toronto , Toronto , 
      Canada.
FAU - Jack, Susan M
AU  - Jack SM
AD  - b School of Nursing , McMaster University , Hamilton , Canada.
FAU - Ballantyne, Marilyn
AU  - Ballantyne M
AUID- ORCID: 0000-0003-4003-7126
AD  - a Lawrence S. Bloomberg Faculty of Nursing, University of Toronto , Toronto , 
      Canada.
AD  - b School of Nursing , McMaster University , Hamilton , Canada.
AD  - c Holland Bloorview Kids Rehabilitation Hospital , Toronto , Canada.
FAU - Gabel, Chelsea
AU  - Gabel C
AD  - d Department of Health Aging and Society , McMaster University , Hamilton , Canada.
FAU - Bomberry, Rachel
AU  - Bomberry R
AD  - d Department of Health Aging and Society , McMaster University , Hamilton , Canada.
FAU - Wahoush, Olive
AU  - Wahoush O
AD  - b School of Nursing , McMaster University , Hamilton , Canada.
LA  - eng
PT  - Journal Article
TA  - Int J Qual Stud Health Well-being
JT  - International journal of qualitative studies on health and well-being
JID - 101256506
SB  - IM
MH  - Adult
MH  - Cultural Competency
MH  - Culture
MH  - Delivery of Health Care/*ethnology
MH  - Female
MH  - *Health Equity
MH  - Humans
MH  - *Indians, North American
MH  - Infant
MH  - *Infant Health
MH  - *Mothers
MH  - Ontario
MH  - Patient Acceptance of Health Care/*ethnology
MH  - *Primary Health Care
MH  - Professional-Patient Relations
MH  - Qualitative Research
MH  - Socioeconomic Factors
MH  - Surveys and Questionnaires
MH  - Urban Population
MH  - Violence
MH  - Young Adult
PMC - PMC6493282
OTO - NOTNLM
OT  - Canada
OT  - Indigenous mothers and infants
OT  - Primary health care
OT  - health equity
OT  - health services
OT  - maternal/child health
OT  - qualitative research
EDAT- 2019/04/30 06:00
MHDA- 2019/12/18 06:00
CRDT- 2019/04/30 06:00
PHST- 2019/04/30 06:00 [entrez]
PHST- 2019/04/30 06:00 [pubmed]
PHST- 2019/12/18 06:00 [medline]
AID - 1600940 [pii]
AID - 10.1080/17482631.2019.1600940 [doi]
PST - ppublish
SO  - Int J Qual Stud Health Well-being. 2019 Dec;14(1):1600940. doi: 
      10.1080/17482631.2019.1600940.

PMID- 28455174
OWN - NLM
STAT- MEDLINE
DCOM- 20180205
LR  - 20191210
IS  - 1873-2518 (Electronic)
IS  - 0264-410X (Linking)
VI  - 35
IP  - 23
DP  - 2017 May 25
TI  - Improving adult immunization equity: Where do the published research literature and 
      existing resources lead?
PG  - 3020-3025
LID - S0264-410X(17)30197-4 [pii]
LID - 10.1016/j.vaccine.2017.02.016 [doi]
AB  - Evidence suggests that disparities in adult immunization (AI) rates are growing. 
      Providers need adequate patient resources and information about successful 
      interventions to help them engage in effective practices to reduce AI disparities. 
      The primary purposes of this paper were to review and summarize the evidence base 
      regarding interventions to reduce AI disparities and to scan for relevant resources 
      that could support providers in their AI efforts to specifically target disparities. 
      First, building on a literature review conducted by the U.S. Centers for Disease 
      Control and Prevention, we searched the peer-reviewed literature to identify 
      articles that either discussed interventions to reduce AI disparities or provided 
      reasons and associations for disparities. We scanned the articles and conducted an 
      internet search to identify tools and resources to support efforts to improve AI 
      rates. We limited both searches to resources that addressed influenza, pneumococcal, 
      hepatitis B, Tdap, and/or herpes zoster vaccinations. We found that most articles 
      characterized AI disparities, but several discussed strategies for reducing AI 
      disparities, including practice-based changes, communication and health literacy 
      approaches, and partnering with community-based organizations. The resources we 
      identified were largely fact sheets and handouts for patients and journal articles 
      for providers. Most resources pertain to influenza vaccination and Spanish was the 
      most prevalent language after English. More evaluation is needed to assess the 
      health literacy levels of the materials. We conclude that additional research is 
      needed to identify effective ways to reduce AI disparities and more resources are 
      needed to support providers in their efforts. We recommend identifying best 
      practices of high performers, further reviewing the appropriateness and usefulness 
      of available resources, and prioritizing which gaps should be addressed.
CI  - Copyright © 2017 Elsevier Ltd. All rights reserved.
FAU - Prins, Wendy
AU  - Prins W
AD  - National Quality Forum, 1030 15th Street NW, Suite 800, Washington DC 20005, United 
      States. Electronic address: wprins@qualityforum.org.
FAU - Butcher, Emily
AU  - Butcher E
AD  - QHC Advisory Group, LLC, United States.
FAU - Hall, Laura Lee
AU  - Hall LL
AD  - Sustainable Health Communities, LLC, United States.
FAU - Puckrein, Gary
AU  - Puckrein G
AD  - National Minority Quality Forum, United States.
FAU - Rosof, Bernard
AU  - Rosof B
AD  - Hofstra Northwell School of Medicine, United States.
LA  - eng
PT  - Journal Article
PT  - Review
DEP - 20170426
PL  - Netherlands
TA  - Vaccine
JT  - Vaccine
JID - 8406899
RN  - 0 (Influenza Vaccines)
SB  - IM
MH  - Adult
MH  - Centers for Disease Control and Prevention, U.S./statistics & numerical data
MH  - Communicable Disease Control/statistics & numerical data
MH  - Cultural Competency
MH  - *Health Equity
MH  - *Health Literacy
MH  - *Health Resources
MH  - Humans
MH  - Immunization/*statistics & numerical data
MH  - Influenza Vaccines/administration & dosage
MH  - Publishing
MH  - United States
OTO - NOTNLM
OT  - *Adult immunization
OT  - *Cultural competency
OT  - *Disparities
OT  - *Health literacy
EDAT- 2017/04/30 06:00
MHDA- 2018/02/06 06:00
CRDT- 2017/04/30 06:00
PHST- 2016/10/14 00:00 [received]
PHST- 2017/01/19 00:00 [revised]
PHST- 2017/02/08 00:00 [accepted]
PHST- 2017/04/30 06:00 [pubmed]
PHST- 2018/02/06 06:00 [medline]
PHST- 2017/04/30 06:00 [entrez]
AID - S0264-410X(17)30197-4 [pii]
AID - 10.1016/j.vaccine.2017.02.016 [doi]
PST - ppublish
SO  - Vaccine. 2017 May 25;35(23):3020-3025. doi: 10.1016/j.vaccine.2017.02.016. Epub 2017 
      Apr 26.

PMID- 31378729
OWN - NLM
STAT- MEDLINE
DCOM- 20200828
LR  - 20200828
IS  - 1557-055X (Electronic)
IS  - 1557-0541 (Print)
IS  - 1557-0541 (Linking)
VI  - 13
IP  - 5
DP  - 2019
TI  - Community-Academic Partnerships to Reduce Cancer Inequities: The ChicagoCHEC 
      Community Engagement Core.
PG  - 21-37
LID - 10.1353/cpr.2019.0032 [doi]
AB  - BACKGROUND: In 2015, Chicago Cancer Health Equity Collaborative (ChicagoCHEC) was 
      formed to address cancer inequities. The Community Engagement Core (CEC) is one of 
      the key components aimed at establishing meaningful partnerships between the 
      academic institutions and the community. Herein, we describe ChicagoCHEC CEC 
      processes, challenges, opportunities, successes, and preliminary evaluation results. 
      METHODS: CEC stresses participatory and empowerment approaches in all aspects of 
      ChicagoCHEC work. Evaluation processes were conducted to assess, report back, and 
      respond to community needs and to evaluate the strength of the partnership. RESULTS: 
      CEC has facilitated meaningful community integration and involvement in all 
      ChicagoCHEC work. The partnership resulted in annual cancer symposium; more than 50 
      outreach and education activities, including cancer screening and referrals; the 
      development of health resources; and providing expertise in culturally and health 
      literacy appropriate research targeting minorities. Preliminary partnership 
      evaluation results show that ChicagoCHEC researchers and community partners have 
      developed trust and cohesiveness and value the community benefits resulting from the 
      partnership. CONCLUSIONS: CEC is essential in achieving research objectives 
      following community participatory action research (CPAR) approaches. Some key 
      lessons learned include 1) the need for clear, honest, and open channels of 
      communication not only among the three participating academic institutions, but also 
      among the community partners, 2) transparent operational processes, and 3) mutual 
      trust and understanding regarding the different cultures, structure, foci and 
      processes, expectations at each institution and partnering organization.
FAU - Giachello, Aida L
AU  - Giachello AL
FAU - Watson, Karriem S
AU  - Watson KS
FAU - Stuart, Moira
AU  - Stuart M
FAU - Barceló, Henrietta
AU  - Barceló H
FAU - Glenn, Joanne
AU  - Glenn J
FAU - Wang, Shan
AU  - Wang S
FAU - Navas-Nacher, Elena
AU  - Navas-Nacher E
FAU - Nava, Magdalena
AU  - Nava M
FAU - McKoy, June
AU  - McKoy J
FAU - Riva, Erika de
AU  - Riva E
FAU - Cooper, Jen
AU  - Cooper J
FAU - Aponte-Soto, Lisa
AU  - Aponte-Soto L
FAU - Kanoon, Jacqueline
AU  - Kanoon J
FAU - Martinez, Erica
AU  - Martinez E
FAU - Simon, Melissa
AU  - Simon M
LA  - eng
GR  - U54 CA202995/CA/NCI NIH HHS/United States
GR  - U54 CA202997/CA/NCI NIH HHS/United States
GR  - U54 CA203000/CA/NCI NIH HHS/United States
PT  - Journal Article
PT  - Research Support, N.I.H., Extramural
TA  - Prog Community Health Partnersh
JT  - Progress in community health partnerships : research, education, and action
JID - 101273946
SB  - IM
MH  - Biomedical Research/*organization & administration
MH  - Cancer Care Facilities/*organization & administration
MH  - Capacity Building/organization & administration
MH  - Chicago
MH  - Community Participation
MH  - *Community-Institutional Relations
MH  - Cooperative Behavior
MH  - *Cultural Diversity
MH  - Early Detection of Cancer
MH  - Health Education/organization & administration
MH  - Health Equity/*organization & administration
MH  - Health Occupations/education
MH  - Humans
MH  - Minority Groups
MH  - Poverty
MH  - Universities
PMC - PMC6984343
MID - NIHMS1063183
EDAT- 2019/08/06 06:00
MHDA- 2020/08/29 06:00
CRDT- 2019/08/06 06:00
PHST- 2019/08/06 06:00 [entrez]
PHST- 2019/08/06 06:00 [pubmed]
PHST- 2020/08/29 06:00 [medline]
AID - S1557055X19500031 [pii]
AID - 10.1353/cpr.2019.0032 [doi]
PST - ppublish
SO  - Prog Community Health Partnersh. 2019;13(5):21-37. doi: 10.1353/cpr.2019.0032.

PMID- 30397737
OWN - NLM
STAT- MEDLINE
DCOM- 20210209
LR  - 20210929
IS  - 1573-6695 (Electronic)
IS  - 1389-4986 (Print)
IS  - 1389-4986 (Linking)
VI  - 21
IP  - Suppl 1
DP  - 2020 Jan
TI  - Growing from Our Roots: Strategies for Developing Culturally Grounded Health 
      Promotion Interventions in American Indian, Alaska Native, and Native Hawaiian 
      Communities.
PG  - 54-64
LID - 10.1007/s11121-018-0952-z [doi]
AB  - Given the paucity of empirically based health promotion interventions designed by 
      and for American Indian, Alaska Native, and Native Hawaiian (i.e., Native) 
      communities, researchers and partnering communities have had to rely on the 
      adaptation of evidence-based interventions (EBIs) designed for non-Native 
      populations, a decidedly sub-optimal approach. Native communities have called for 
      development of Indigenous health promotion programs in which their cultural 
      worldviews and protocols are prioritized in the design, development, testing, and 
      implementation. There is limited information regarding how Native communities and 
      scholars have successfully collaborated to design and implement culturally based 
      prevention efforts "from the ground up." Drawing on five diverse community-based 
      Native health intervention studies, we describe strategies for designing and 
      implementing culturally grounded models of health promotion developed in partnership 
      with Native communities. Additionally, we highlight indigenist worldviews and 
      protocols that undergird Native health interventions with an emphasis on the 
      incorporation of (1) original instructions, (2) relational restoration, (3) 
      narrative-[em]bodied transformation, and (4) indigenist community-based 
      participatory research (ICBPR) processes. Finally, we demonstrate how culturally 
      grounded interventions can improve population health when they prioritize local 
      Indigenous knowledge and health-positive messages for individual to multi-level 
      community interventions.
FAU - Walters, Karina L
AU  - Walters KL
AD  - Indigenous Wellness Research Institute (IWRI), School of Social Work, University of 
      Washington, Box 354900, Seattle, WA, 98105-6299, USA. kw5@uw.edu.
FAU - Johnson-Jennings, Michelle
AU  - Johnson-Jennings M
AD  - Research for Indigenous Community Health (RICH) Center, College of Pharmacy, 
      University of Minnesota, Minneapolis, MN, USA.
FAU - Stroud, Sandra
AU  - Stroud S
AD  - Yappalli Project, Department of Behavioral Health, Choctaw Nation Health Services, 
      Choctaw Nation of Oklahoma, Durant, OK, USA.
FAU - Rasmus, Stacy
AU  - Rasmus S
AD  - Institute of Arctic Biology, University of Alaska Fairbanks, Fairbanks, AK, USA.
FAU - Charles, Billy
AU  - Charles B
AD  - Institute of Arctic Biology, University of Alaska Fairbanks, Fairbanks, AK, USA.
FAU - John, Simeon
AU  - John S
AD  - Institute of Arctic Biology, University of Alaska Fairbanks, Fairbanks, AK, USA.
FAU - Allen, James
AU  - Allen J
AD  - Memory Keepers Medical Discovery Team-Health Equity, Department of Family Medicine 
      and Biobehavioral Sciences, University of Minnesota Medical School, Duluth Campus, 
      Duluth, MN, USA.
FAU - Kaholokula, Joseph Keawe'aimoku
AU  - Kaholokula JK
AD  - Department of Native Hawaiian Health, John A. Burns School of Medicine, University 
      of Hawai'i at Mānoa, Honolulu, HI, USA.
FAU - Look, Mele A
AU  - Look MA
AD  - Department of Native Hawaiian Health, John A. Burns School of Medicine, University 
      of Hawai'i at Mānoa, Honolulu, HI, USA.
AD  - Hālau Mōhala 'Ilima, Ka'ōhao, HI, USA.
FAU - de Silva, Māpuana
AU  - de Silva M
AD  - Hālau Mōhala 'Ilima, Ka'ōhao, HI, USA.
FAU - Lowe, John
AU  - Lowe J
AD  - Center for Indigenous Nursing Research for Health Equity (INRHE), Florida State 
      University, Tallahassee, FL, USA.
FAU - Baldwin, Julie A
AU  - Baldwin JA
AD  - Center for Health Equity Research (CHER), Northern Arizona University, Flagstaff, 
      AZ, USA.
FAU - Lawrence, Gary
AU  - Lawrence G
AD  - Choctaw Nation Health Services Authority, Choctaw Nation of Oklahoma, Talihina, OK, 
      USA.
FAU - Brooks, Jada
AU  - Brooks J
AD  - School of Nursing, The University of North Carolina at Chapel Hill, Chapel Hill, NC, 
      USA.
FAU - Noonan, Curtis W
AU  - Noonan CW
AD  - School of Public and Community Health Sciences, University of Montana, Missoula, MT, 
      USA.
AD  - Skaggs School of Pharmacy, University of Montana, Missoula, MT, USA.
FAU - Belcourt, Annie
AU  - Belcourt A
AD  - School of Public and Community Health Sciences, University of Montana, Missoula, MT, 
      USA.
AD  - Skaggs School of Pharmacy, University of Montana, Missoula, MT, USA.
FAU - Quintana, Eugenia
AU  - Quintana E
AD  - Navajo Nation Environmental Protection Agency, Window Rock, AZ, USA.
FAU - Semmens, Erin O
AU  - Semmens EO
AD  - School of Public and Community Health Sciences, University of Montana, Missoula, MT, 
      USA.
FAU - Boulafentis, Johna
AU  - Boulafentis J
AD  - Nez Perce Tribe Environmental Restoration and Waste Management, Lapwai, ID, USA.
LA  - eng
GR  - R01HL126577/HL/NHLBI NIH HHS/United States
GR  - R25 MH084565/MH/NIMH NIH HHS/United States
GR  - 1P60MD006909/MD/NIMHD NIH HHS/United States
GR  - R01ES022649/ES/NIEHS NIH HHS/United States
GR  - R01 HL126577/HL/NHLBI NIH HHS/United States
GR  - R01AA023754/AA/NIAAA NIH HHS/United States
GR  - S06 GM123552/GM/NIGMS NIH HHS/United States
GR  - P60 MD006909/MD/NIMHD NIH HHS/United States
GR  - R01 ES022583/ES/NIEHS NIH HHS/United States
GR  - T37 MD014208/MD/NIMHD NIH HHS/United States
GR  - R01DA035143/DA/NIDA NIH HHS/United States
GR  - R01 DA037176/DA/NIDA NIH HHS/United States
GR  - R01ES022583/ES/NIEHS NIH HHS/United States
GR  - U19 MH113138/MH/NIMH NIH HHS/United States
GR  - R01 AA023754/AA/NIAAA NIH HHS/United States
GR  - U54 MD007601/MD/NIMHD NIH HHS/United States
GR  - R01 DA035143/DA/NIDA NIH HHS/United States
GR  - R01DA037176/DA/NIDA NIH HHS/United States
PT  - Journal Article
PT  - Research Support, N.I.H., Extramural
TA  - Prev Sci
JT  - Prevention science : the official journal of the Society for Prevention Research
JID - 100894724
SB  - IM
MH  - *Cultural Competency
MH  - Female
MH  - Health Equity
MH  - Health Promotion/*methods
MH  - Humans
MH  - *Indians, North American
MH  - Male
MH  - *Oceanic Ancestry Group
MH  - Program Development/*methods
MH  - United States
PMC - PMC6502697
MID - NIHMS1511711
OTO - NOTNLM
OT  - *American Indian, Alaska Native, Native Hawaiian, Indigenous
OT  - *Culturally grounded
OT  - *Decolonizing methodologies
OT  - *Health promotion programs
OT  - *Indigenist research
OT  - *Indigenous knowledge
COIS- B. Conflict of Interest: The authors declare that they have no conflict of interest 
      with respect to their authorship or the publication of this article.
EDAT- 2018/11/07 06:00
MHDA- 2021/02/10 06:00
CRDT- 2018/11/07 06:00
PHST- 2018/11/07 06:00 [pubmed]
PHST- 2021/02/10 06:00 [medline]
PHST- 2018/11/07 06:00 [entrez]
AID - 10.1007/s11121-018-0952-z [pii]
AID - 10.1007/s11121-018-0952-z [doi]
PST - ppublish
SO  - Prev Sci. 2020 Jan;21(Suppl 1):54-64. doi: 10.1007/s11121-018-0952-z.

PMID- 32597511
OWN - NLM
STAT- MEDLINE
DCOM- 20210909
LR  - 20210909
IS  - 1573-2770 (Electronic)
IS  - 0091-0562 (Linking)
VI  - 66
IP  - 3-4
DP  - 2020 Dec
TI  - The Urban American Indian Traditional Spirituality Program: Promoting Indigenous 
      Spiritual Practices for Health Equity.
PG  - 279-289
LID - 10.1002/ajcp.12436 [doi]
AB  - Beginning in 2009, Detroit's urban American Indian health center entered into a 
      collaborative and participatory partnership with a university research team. The 
      purpose of the partnership was to incorporate Indigenous traditional healing 
      practices into the health and wellness services at this center. Following extensive 
      consultation with stakeholders at the center, we were commissioned by local 
      decision-makers to develop a program tailored for members of the urban American 
      Indian community that would introduce and orient these individuals to meaningful 
      participation in Indigenous traditional spirituality. The Urban American Indian 
      Traditional Spirituality Program is a structured curriculum for American Indian 
      community members that introduces and orients participants to meaningful engagement 
      with sacred practices associated with the sweat lodge ceremony. The signature 
      innovation of this program was the recasting of traditional socialization practices 
      into a structured, didactic curriculum that could initiate an enduring spiritual 
      devotional life for American Indian participants toward improved health and 
      well-being. Created primarily "by Indians, for Indians," the collaboratively 
      designed curriculum draws on cultural strengths and spiritual empowerment to advance 
      health equity for these marginalized populations.
CI  - © 2020 Society for Community Research and Action.
FAU - Gone, Joseph P
AU  - Gone JP
AUID- ORCID: 0000-0002-0572-1179
AD  - Department of Global Health and Social Medicine, Harvard Medical School, Boston, MA, 
      USA.
AD  - Department of Anthropology, Harvard University, Cambridge, MA, USA.
FAU - Tuomi, Ashley
AU  - Tuomi A
AD  - American Indian Health & Family Services of Southeast Michigan, Inc., Detroit, MI, 
      USA.
FAU - Fox, Nickole
AU  - Fox N
AD  - American Indian Health & Family Services of Southeast Michigan, Inc., Detroit, MI, 
      USA.
LA  - eng
GR  - UL1TR002240/Michigan Institute for Clinical &amp; Health Research/International
PT  - Journal Article
PT  - Research Support, N.I.H., Extramural
PT  - Research Support, Non-U.S. Gov't
DEP - 20200629
PL  - England
TA  - Am J Community Psychol
JT  - American journal of community psychology
JID - 0364535
SB  - IM
MH  - *American Natives
MH  - Community-Based Participatory Research
MH  - *Community-Institutional Relations
MH  - Cultural Characteristics
MH  - *Health Equity
MH  - Health Services, Indigenous
MH  - Humans
MH  - Medicine, Traditional
MH  - Michigan
MH  - Program Development
MH  - *Spiritual Therapies
MH  - Spirituality
MH  - *Universities
MH  - Urban Population
OTO - NOTNLM
OT  - *American Indians
OT  - *Health inequities
OT  - *Indigenous spirituality
OT  - *Integrative healthcare
OT  - *Participatory research
OT  - *Sweat lodge ceremony
EDAT- 2020/07/01 06:00
MHDA- 2021/09/10 06:00
CRDT- 2020/06/30 06:00
PHST- 2020/07/01 06:00 [pubmed]
PHST- 2021/09/10 06:00 [medline]
PHST- 2020/06/30 06:00 [entrez]
AID - 10.1002/ajcp.12436 [doi]
PST - ppublish
SO  - Am J Community Psychol. 2020 Dec;66(3-4):279-289. doi: 10.1002/ajcp.12436. Epub 2020 
      Jun 29.

PMID- 26490367
OWN - NLM
STAT- MEDLINE
DCOM- 20160622
LR  - 20181113
IS  - 1748-5908 (Electronic)
IS  - 1748-5908 (Linking)
VI  - 10
DP  - 2015 Oct 21
TI  - Protocol for the development of a CONSORT-equity guideline to improve reporting of 
      health equity in randomized trials.
PG  - 146
LID - 10.1186/s13012-015-0332-z [doi]
LID - 146
AB  - BACKGROUND: Health equity concerns the absence of avoidable and unfair differences 
      in health. Randomized controlled trials (RCTs) can provide evidence about the impact 
      of an intervention on health equity for specific disadvantaged populations or in 
      general populations; this is important for equity-focused decision-making. Previous 
      work has identified a lack of adequate reporting guidelines for assessing health 
      equity in RCTs. The objective of this study is to develop guidelines to improve the 
      reporting of health equity considerations in RCTs, as an extension of the 
      Consolidated Standards of Reporting Trials (CONSORT). METHODS/DESIGN: A six-phase 
      study using integrated knowledge translation governed by a study executive and 
      advisory board will assemble empirical evidence to inform the CONSORT-equity 
      extension. To create the guideline, the following steps are proposed: (1) develop a 
      conceptual framework for identifying "equity-relevant trials," (2) assess empirical 
      evidence regarding reporting of equity-relevant trials, (3) consult with global 
      methods and content experts on how to improve reporting of health equity in RCTs, 
      (4) collect broad feedback and prioritize items needed to improve reporting of 
      health equity in RCTs, (5) establish consensus on the CONSORT-equity extension: the 
      guideline for equity-relevant trials, and (6) broadly disseminate and implement the 
      CONSORT-equity extension. DISCUSSION: This work will be relevant to a broad range of 
      RCTs addressing questions of effectiveness for strategies to improve practice and 
      policy in the areas of social determinants of health, clinical care, health systems, 
      public health, and international development, where health and/or access to health 
      care is a primary outcome. The outcomes include a reporting guideline 
      (CONSORT-equity extension) for equity-relevant RCTs and a knowledge translation 
      strategy to broadly encourage its uptake and use by journal editors, authors, and 
      funding agencies.
FAU - Welch, Vivian
AU  - Welch V
AD  - Bruyère Research Institute, Bruyère Continuing Care and University of Ottawa, 85 
      Primrose, Ottawa, Ontario, Canada. vivian.welch@uottawa.ca.
FAU - Jull, J
AU  - Jull J
AD  - Bruyère Research Institute, Bruyère Continuing Care and University of Ottawa, 85 
      Primrose, Ottawa, Ontario, Canada. jjull013@uottawa.ca.
FAU - Petkovic, J
AU  - Petkovic J
AD  - Bruyère Research Institute, Bruyère Continuing Care and University of Ottawa, 85 
      Primrose, Ottawa, Ontario, Canada. jennnifer.petkovic@uottawa.ca.
FAU - Armstrong, R
AU  - Armstrong R
AD  - Centre for Health Equity, Melbourne School of Population and Global Health, 
      University of Melbourne, 5/207 Bouverie St Carlton 3010, Victoria, Australia. 
      armr@unimelb.edu.au.
FAU - Boyer, Y
AU  - Boyer Y
AD  - Canada Research Chair in Aboriginal Health and Wellness, Brandon University, 
      Manitoba, Canada. yboyer@gmail.com.
FAU - Cuervo, L G
AU  - Cuervo LG
AD  - Research Promotion and Development Office of Knowledge Management, Bioethics and 
      Research Pan American Health Organization, World Health Organization, Washington, 
      DC, USA. CuervoLu@PAHO.org.
FAU - Edwards, Sjl
AU  - Edwards S
AD  - Research Ethics and Governance, University College London, London, England. 
      sarah.edwards@ucl.ac.uk.
FAU - Lydiatt, A
AU  - Lydiatt A
AD  - Cochrane Musculoskeletal Group, London, Ontario, Canada. alydiatt@primus.ca.
FAU - Gough, D
AU  - Gough D
AD  - Department of Social Science, University College London, London, UK. 
      D.Gough@ioe.ac.uk.
FAU - Grimshaw, J
AU  - Grimshaw J
AD  - Ottawa Hospital Research Institute, Medicine University of Ottawa, Ottawa, Canada. 
      jgrimshaw@ohri.ca.
FAU - Kristjansson, E
AU  - Kristjansson E
AD  - School of Psychology, Institute of Population Health, University of Ottawa, Ottawa, 
      Ontario, Canada. kristjan@uottawa.ca.
FAU - Mbuagbaw, L
AU  - Mbuagbaw L
AD  - Department of Clinical Epidemiology and Biostatistics, McMaster University, 
      Hamilton, ON, Canada. mbuagblc@mcmaster.ca.
AD  - Biostatistics Unit, Father Sean O'Sullivan Research Centre, St Joseph's Healthcare, 
      Hamilton, ON, Canada. mbuagblc@mcmaster.ca.
AD  - Centre for the Development of Best Practices in Health (CDBPH), Yaoundé Central 
      Hospital, Avenue Henri Dunant, Messa, Yaoundé, Cameroon. mbuagblc@mcmaster.ca.
FAU - McGowan, J
AU  - McGowan J
AD  - Department of Medicine, University of Ottawa, Ontario, Canada. jmcgowan@uottawa.ca.
FAU - Moher, D
AU  - Moher D
AD  - Ottawa Hospital Research Institute; School of Epidemiology, Public Health and 
      Preventive Medicine, Faculty of Medicine, University of Ottawa, Ottawa, Canada. 
      dmoher@ohri.ca.
FAU - Pantoja, T
AU  - Pantoja T
AD  - Department of Family Medicine, Pontificia Universidad Católica de Chile, Centro 
      Médico San Joaquín Vicuña Mackenna 4686, Macul, Santiago, Chile. 
      tpantoja@med.puc.cl.
FAU - Petticrew, M
AU  - Petticrew M
AD  - Department of Social and Environmental Health Research, Public Health Evaluation, 
      Faculty of Public Health and Policy, London School of Hygiene and Tropical Medicine, 
      London, England. Mark.Petticrew@lshtm.ac.uk.
FAU - Pottie, K
AU  - Pottie K
AD  - Departments of Family Medicine and Epidemiology and Community Medicine Primary Care 
      Research Group and Equity Methods Group, Bruyere Research Institute; School of 
      Epidemiology, Public Health and Preventive Medicine, University of Ottawa, Ottawa, 
      Canada. kpottie@uottawa.ca.
FAU - Rader, T
AU  - Rader T
AD  - Canadian Agency for Drugs and Technology in Health, 865 Carling Ave Ottawa, Ontario, 
      Canada. tamarar@cadth.ca.
FAU - Shea, B
AU  - Shea B
AD  - Bruyère Research Institute, Bruyère Continuing Care and University of Ottawa, 85 
      Primrose, Ottawa, Ontario, Canada. bevshea35@gmail.com.
FAU - Taljaard, M
AU  - Taljaard M
AD  - Clinical Epidemiology Program, Ottawa Hospital Research Institute; School of 
      Epidemiology, Public Health and Preventive Medicine, University of Ottawa, Ontario, 
      Canada. mtaljaard@ohri.ca.
FAU - Waters, E
AU  - Waters E
AD  - Public Health Insight, Melbourne School of Population and Global Health, University 
      of Melbourne, 5/207 Bouverie St Carlton 3010, Victoria, Australia. 
      ewaters@unimelb.edu.au.
FAU - Weijer, C
AU  - Weijer C
AD  - Rotman Institute of Philosophy, Western University, 1151 Richmond Street, London, 
      Ontario, Canada. cweijer@uwo.ca.
FAU - Wells, G A
AU  - Wells GA
AD  - Department of Epidemiology and Community Medicine, University of Ottawa, Ottawa, 
      Ontario, Canada. gawells@ottawaheart.ca.
FAU - White, H
AU  - White H
AD  - Alfred Deakin University, Geelong, Victoria, Australia. howardwhite@c2admin.org.
FAU - Whitehead, M
AU  - Whitehead M
AD  - Department of Public Health and Policy, University of Liverpool, Liverpool, UK. 
      mmw@liverpool.ac.uk.
FAU - Tugwell, P
AU  - Tugwell P
AD  - Bruyère Research Institute, Bruyère Continuing Care and University of Ottawa, 85 
      Primrose, Ottawa, Ontario, Canada. ptugwell@uottawa.ca.
LA  - eng
GR  - 001/World Health Organization/International
GR  - Canadian Institutes of Health Research/Canada
PT  - Journal Article
PT  - Research Support, Non-U.S. Gov't
DEP - 20151021
TA  - Implement Sci
JT  - Implementation science : IS
JID - 101258411
SB  - IM
MH  - Age Factors
MH  - Culture
MH  - *Guidelines as Topic
MH  - Health Equity/*standards
MH  - Humans
MH  - Randomized Controlled Trials as Topic/*standards
MH  - *Research Design
MH  - Sex Factors
MH  - Socioeconomic Factors
PMC - PMC4618136
EDAT- 2015/10/23 06:00
MHDA- 2016/06/23 06:00
CRDT- 2015/10/23 06:00
PHST- 2015/09/30 00:00 [received]
PHST- 2015/10/05 00:00 [accepted]
PHST- 2015/10/23 06:00 [entrez]
PHST- 2015/10/23 06:00 [pubmed]
PHST- 2016/06/23 06:00 [medline]
AID - 10.1186/s13012-015-0332-z [pii]
AID - 332 [pii]
AID - 10.1186/s13012-015-0332-z [doi]
PST - epublish
SO  - Implement Sci. 2015 Oct 21;10:146. doi: 10.1186/s13012-015-0332-z.

PMID- 34402823
OWN - NLM
STAT- MEDLINE
DCOM- 20210825
LR  - 20210825
IS  - 1538-3598 (Electronic)
IS  - 0098-7484 (Linking)
VI  - 326
IP  - 7
DP  - 2021 Aug 17
TI  - Toward Healing and Health Equity for Asian American, Native Hawaiian, and Pacific 
      Islander Populations.
PG  - 599-600
LID - 10.1001/jama.2021.9441 [doi]
FAU - Koh, Howard K
AU  - Koh HK
AD  - Harvard T.H. Chan School of Public Health, Boston, Massachusetts.
AD  - Harvard Kennedy School, Cambridge, Massachusetts.
FAU - Choi, Juliet K
AU  - Choi JK
AD  - The Asian & Pacific Islander American Health Forum, Oakland, California.
AD  - The Asian & Pacific Islander American Health Forum, Washington, DC.
FAU - Caballero, Jeffrey B
AU  - Caballero JB
AD  - The Association of Asian Pacific Community Health Organizations, San Francisco, 
      California.
LA  - eng
PT  - Journal Article
PL  - United States
TA  - JAMA
JT  - JAMA
JID - 7501160
SB  - AIM
SB  - IM
MH  - *American Natives
MH  - *Asian Americans
MH  - Cultural Diversity
MH  - Delivery of Health Care/*ethnology
MH  - *Health Equity
MH  - Healthcare Disparities/*ethnology
MH  - Humans
MH  - *Oceanic Ancestry Group
MH  - Racism
MH  - United States
EDAT- 2021/08/18 06:00
MHDA- 2021/08/26 06:00
CRDT- 2021/08/17 12:20
PHST- 2021/08/17 12:20 [entrez]
PHST- 2021/08/18 06:00 [pubmed]
PHST- 2021/08/26 06:00 [medline]
AID - 2783062 [pii]
AID - 10.1001/jama.2021.9441 [doi]
PST - ppublish
SO  - JAMA. 2021 Aug 17;326(7):599-600. doi: 10.1001/jama.2021.9441.

PMID- 31289086
OWN - NLM
STAT- MEDLINE
DCOM- 20200720
LR  - 20200720
IS  - 2044-6055 (Electronic)
IS  - 2044-6055 (Linking)
VI  - 9
IP  - 7
DP  - 2019 Jul 9
TI  - How should health policy and practice respond to the increased genetic risk 
      associated with close relative marriage? results of a UK Delphi consensus building 
      exercise.
PG  - e028928
LID - 10.1136/bmjopen-2019-028928 [doi]
LID - e028928
AB  - OBJECTIVES: (1) To explore professional and lay stakeholder views on the design and 
      delivery of services in the area of consanguinity and genetic risk. (2) To identify 
      principles on which there is sufficient consensus to warrant inclusion in a national 
      guidance document. (3) To highlight differences of opinion that necessitate 
      dialogue. (4) To identify areas where further research or development work is needed 
      to inform practical service approaches. DESIGN: Delphi exercise. Three rounds and 
      one consensus conference. SETTING: UK, national, web-based and face-to-face. 
      PARTICIPANTS: Recruitment via email distribution lists and professional networks. 42 
      participants with varied professional and demographic backgrounds contributed to at 
      least one round of the exercise. 29 people participated in statement ranking across 
      both rounds 2 and 3. RESULTS: Over 700 individual statements were generated in round 
      1 and consolidated into 193 unique statements for ranking in round 2, with 60% 
      achieving 80% or higher agreement. In round 3, 74% of statements achieved 80% or 
      higher agreement. Consensus conference discussions resulted in a final set of 148 
      agreed statements, providing direction for both policy-makers and healthcare 
      professionals. 13 general principles were agreed, with over 90% agreement on 12 of 
      these. Remaining statements were organised into nine themes: national level 
      leadership and coordination, local level leadership and coordination, training and 
      competencies for healthcare and other professionals, genetic services, genetic 
      literacy, primary care, referrals and coordination, monitoring and evaluation and 
      research. Next steps and working groups were also identified. CONCLUSIONS: There is 
      high agreement among UK stakeholders on the general principles that should shape 
      policy and practice responses in this area: equity of access, cultural competence, 
      coordinated inter-agency working, co-design and empowerment and embedded evaluation. 
      The need for strong national leadership to ensure more efficient sharing of 
      knowledge and promotion of more equitable and consistent responses across the 
      country is emphasised.
CI  - © Author(s) (or their employer(s)) 2019. Re-use permitted under CC BY-NC. No 
      commercial re-use. See rights and permissions. Published by BMJ.
FAU - Salway, Sarah
AU  - Salway S
AD  - Department of Sociological Studies, University of Sheffield, Sheffield, UK.
FAU - Yazici, Edanur
AU  - Yazici E
AD  - Department of Sociological Studies, University of Sheffield, Sheffield, UK.
FAU - Khan, Nasaim
AU  - Khan N
AD  - Manchester Centre for Genomic Medicine, St Mary's Hospital, Manchester University 
      Hospitals NHS Foundation Trust, Manchester, UK.
FAU - Ali, Parveen
AU  - Ali P
AD  - School of Nursing and Midwifery, University of Sheffield, Sheffield, UK.
FAU - Elmslie, Frances
AU  - Elmslie F
AD  - South West Thames Regional Genetics Service, St George's University Hospitals, 
      London, UK.
FAU - Thompson, Julia
AU  - Thompson J
AD  - Children and Young People's Public Health Team, Sheffield City Council, Sheffield, 
      UK.
FAU - Qureshi, Nadeem
AU  - Qureshi N
AD  - Division of Primary Care, University of Nottingham, Nottingham, UK.
LA  - eng
PT  - Consensus Development Conference
PT  - Journal Article
DEP - 20190709
TA  - BMJ Open
JT  - BMJ open
JID - 101552874
SB  - IM
MH  - Adult
MH  - Aged
MH  - *Consanguinity
MH  - Cultural Competency
MH  - Delphi Technique
MH  - Female
MH  - *Genetic Predisposition to Disease
MH  - Health Equity
MH  - *Health Policy
MH  - Health Services Accessibility
MH  - Humans
MH  - Male
MH  - Middle Aged
MH  - *Public Health
MH  - Stakeholder Participation
MH  - United Kingdom
MH  - Young Adult
PMC - PMC6615806
OTO - NOTNLM
OT  - *autosomal recessive
OT  - *consanguinity
OT  - *cousin marriage
OT  - *delphi consensus
OT  - *genetic risk
OT  - *healthcare equity
COIS- Competing interests: None declared.
EDAT- 2019/07/11 06:00
MHDA- 2020/07/21 06:00
CRDT- 2019/07/11 06:00
PHST- 2019/07/11 06:00 [entrez]
PHST- 2019/07/11 06:00 [pubmed]
PHST- 2020/07/21 06:00 [medline]
AID - bmjopen-2019-028928 [pii]
AID - 10.1136/bmjopen-2019-028928 [doi]
PST - epublish
SO  - BMJ Open. 2019 Jul 9;9(7):e028928. doi: 10.1136/bmjopen-2019-028928.

PMID- 27860214
OWN - NLM
STAT- MEDLINE
DCOM- 20170626
LR  - 20170817
IS  - 1542-2011 (Electronic)
IS  - 1526-9523 (Linking)
VI  - 61
IP  - 6
DP  - 2016 Nov
TI  - Infusing Diversity and Equity Into Clinical Teaching: Training the Trainers.
PG  - 726-736
LID - 10.1111/jmwh.12548 [doi]
AB  - Clinical instructors in health care disciplines are charged with engaging students 
      in experiential learning wherein respect and cultural sensitivity is applied. This 
      article reports on the results of 3 diversity workshops conducted for clinical 
      preceptors and field instructors from various disciplines. The workshops were 
      developed in response to students' growing concerns that their academic learning 
      experiences were negatively affected by dissatisfying management of differences 
      between students, faculty, and preceptors with respect to ethno-racial group 
      membership, socioeconomic level, and degree of privilege and power. The workshops 
      included a didactic session that presented basic principles of social and health 
      equity followed by small-group reflection about various ethical and moral dilemmas 
      that were presented in clinical education scenarios. Examples of discrimination on a 
      variety of levels were addressed in these workshops, including race, ethnicity, 
      immigration status, sexual orientation, religion, body size and appearance, ability, 
      age, socioeconomic class, religious faith, and gender. The group exercises and 
      discussion from these sessions provided valuable insight and approaches to difficult 
      but common areas of discomfiture encountered in the clinical teaching setting. This 
      article presents the findings from participants of these diversity workshops in 
      order to encourage the application of equity principles into clinical teaching in 
      midwifery and other health care education contexts.
CI  - © 2016 by the American College of Nurse-Midwives.
FAU - Wilson-Mitchell, Karline
AU  - Wilson-Mitchell K
FAU - Handa, Manavi
AU  - Handa M
LA  - eng
PT  - Journal Article
DEP - 20161116
PL  - United States
TA  - J Midwifery Womens Health
JT  - Journal of midwifery & women's health
JID - 100909407
SB  - IM
SB  - N
MH  - Attitude of Health Personnel
MH  - *Cultural Competency
MH  - *Cultural Diversity
MH  - *Curriculum
MH  - Female
MH  - Health Equity
MH  - Health Occupations
MH  - Humans
MH  - Midwifery/*education
MH  - *Preceptorship
MH  - Pregnancy
MH  - *Problem-Based Learning
MH  - Social Justice
MH  - *Teaching
OTO - NOTNLM
OT  - Ethics
OT  - health disparity
OT  - midwifery education
OT  - midwifery workforce
OT  - vulnerable populations
EDAT- 2016/11/20 06:00
MHDA- 2017/06/27 06:00
CRDT- 2016/11/19 06:00
PHST- 2015/11/04 00:00 [received]
PHST- 2016/07/26 00:00 [revised]
PHST- 2016/07/29 00:00 [accepted]
PHST- 2016/11/20 06:00 [pubmed]
PHST- 2017/06/27 06:00 [medline]
PHST- 2016/11/19 06:00 [entrez]
AID - 10.1111/jmwh.12548 [doi]
PST - ppublish
SO  - J Midwifery Womens Health. 2016 Nov;61(6):726-736. doi: 10.1111/jmwh.12548. Epub 
      2016 Nov 16.

PMID- 27813330
OWN - NLM
STAT- MEDLINE
DCOM- 20170626
LR  - 20170817
IS  - 1542-2011 (Electronic)
IS  - 1526-9523 (Linking)
VI  - 61
IP  - 6
DP  - 2016 Nov
TI  - Organizational Change in Pursuit of Health Equity.
PG  - 685-687
LID - 10.1111/jmwh.12568 [doi]
FAU - Dau, Kim Q
AU  - Dau KQ
AD  - Former Co-chair, ACNM Diversification and Inclusion Taskforce.
LA  - eng
PT  - Editorial
DEP - 20161103
PL  - United States
TA  - J Midwifery Womens Health
JT  - Journal of midwifery & women's health
JID - 100909407
SB  - IM
SB  - N
MH  - *Cultural Diversity
MH  - Female
MH  - *Health Equity
MH  - Humans
MH  - *Midwifery
MH  - *Nurse Midwives
MH  - *Organizational Innovation
MH  - *Organizations
MH  - Pregnancy
MH  - *Social Discrimination
EDAT- 2016/11/05 06:00
MHDA- 2017/06/27 06:00
CRDT- 2016/11/05 06:00
PHST- 2016/09/03 00:00 [received]
PHST- 2016/09/07 00:00 [accepted]
PHST- 2016/11/05 06:00 [pubmed]
PHST- 2017/06/27 06:00 [medline]
PHST- 2016/11/05 06:00 [entrez]
AID - 10.1111/jmwh.12568 [doi]
PST - ppublish
SO  - J Midwifery Womens Health. 2016 Nov;61(6):685-687. doi: 10.1111/jmwh.12568. Epub 
      2016 Nov 3.

PMID- 34705750
OWN - NLM
STAT- MEDLINE
DCOM- 20211105
LR  - 20211105
IS  - 1938-808X (Electronic)
IS  - 1040-2446 (Print)
IS  - 1040-2446 (Linking)
VI  - 96
IP  - 11
DP  - 2021 Nov 1
TI  - Approaching the COVID-19 Pandemic Response With a Health Equity Lens: A Framework 
      for Academic Health Systems.
PG  - 1546-1552
LID - 10.1097/ACM.0000000000003999 [doi]
AB  - Racially and ethnically diverse and socioeconomically disadvantaged communities have 
      historically been disproportionately affected by disasters and public health 
      emergencies in the United States. The U.S. Department of Health and Human Services' 
      Office of Minority Health established the National Consensus Panel on Emergency 
      Preparedness and Cultural Diversity to provide guidance to agencies and 
      organizations on developing effective strategies to advance emergency preparedness 
      and eliminate disparities among racially and ethnically diverse communities during 
      these crises. Adopting the National Consensus Panel recommendations, the Johns 
      Hopkins Medicine Office of Diversity, Inclusion, and Health Equity; Language 
      Services; and academic-community partnerships used existing health equity resources 
      and expertise to develop an operational framework to support the organization's 
      COVID-19 response and to provide a framework of health equity initiatives for other 
      academic medical centers. This operational framework addressed policies to support 
      health equity patient care and clinical operations, accessible COVID-19 
      communication, and staff and community support and engagement, which also supported 
      the National Standards for Culturally and Linguistically Appropriate Services in 
      Health and Health Care. Johns Hopkins Medicine identified expanded recommendations 
      for addressing institutional policy making and capacity building, including 
      unconscious bias training for resource allocation teams and staff training in 
      accurate race, ethnicity, and language data collection, that should be considered in 
      future updates to the National Consensus Panel's recommendations.
CI  - Copyright © 2021 by the Association of American Medical Colleges.
FAU - Golden, Sherita H
AU  - Golden SH
AD  - S.H. Golden is professor of medicine, Department of Medicine, Division of 
      Endocrinology, Diabetes, and Metabolism, Johns Hopkins University School of 
      Medicine, professor of epidemiology, Johns Hopkins University Bloomberg School of 
      Public Health, and vice president and chief diversity officer, Office of Diversity, 
      Inclusion, and Health Equity, Johns Hopkins Medicine, Baltimore, Maryland.
FAU - Galiatsatos, Panagis
AU  - Galiatsatos P
AD  - P. Galiatsatos is assistant professor of medicine, Department of Medicine, Division 
      of Pulmonary and Critical Care Medicine, Johns Hopkins University School of 
      Medicine, and health equity colead, Office of Diversity, Inclusion, and Health 
      Equity, Johns Hopkins Medicine, Baltimore, Maryland.
FAU - Wilson, Cheri
AU  - Wilson C
AD  - C. Wilson is diversity and inclusion education and training program manager, Office 
      of Diversity, Inclusion, and Health Equity, Johns Hopkins Medicine, Baltimore, 
      Maryland.
FAU - Page, Kathleen R
AU  - Page KR
AD  - K.R. Page is associate professor of medicine, Division of Infectious Disease Center 
      for Clinical Global Health Education, Johns Hopkins University School of Medicine, 
      Baltimore, Maryland.
FAU - Jones, Vanya
AU  - Jones V
AD  - V. Jones is associate professor, Department of Health, Behavior, and Society, Johns 
      Hopkins University Bloomberg School of Public Health, Baltimore, Maryland.
FAU - Tolson, Tina
AU  - Tolson T
AD  - T. Tolson is senior director, Office of Language Services, Johns Hopkins Medicine, 
      Baltimore, Maryland.
FAU - Lugo, April
AU  - Lugo A
AD  - A. Lugo is diversity, inclusion, and health equity program coordinator, Office of 
      Diversity, Inclusion, and Health Equity, Johns Hopkins Medicine, Baltimore, 
      Maryland.
FAU - McCann, Nicki
AU  - McCann N
AD  - N. McCann is vice president for payer/provider transformation, Presidents Office 
      Administration, Johns Hopkins Health System, Baltimore, Maryland.
FAU - Wilson, Alicia
AU  - Wilson A
AD  - A. Wilson is vice president for economic development, Presidents Office 
      Administration for Johns Hopkins University and Johns Hopkins Health System, 
      Baltimore, Maryland.
FAU - Hill-Briggs, Felicia
AU  - Hill-Briggs F
AD  - F. Hill-Briggs is professor, Department of Medicine, Division of General Internal 
      Medicine, Johns Hopkins University School of Medicine, Department of Health, 
      Behavior and Society, Johns Hopkins University Bloomberg School of Public Health, 
      Department of Acute and Chronic Care, Johns Hopkins University School of Nursing, 
      and health equity senior lead, Office of Diversity, Inclusion, and Health Equity, 
      Johns Hopkins Medicine, Baltimore, Maryland.
LA  - eng
PT  - Journal Article
PT  - Research Support, Non-U.S. Gov't
TA  - Acad Med
JT  - Academic medicine : journal of the Association of American Medical Colleges
JID - 8904605
SB  - AIM
SB  - IM
MH  - Academic Medical Centers/*organization & administration
MH  - COVID-19/diagnosis/epidemiology/*ethnology/virology
MH  - Civil Defense/organization & administration
MH  - Consensus
MH  - Cultural Diversity
MH  - Disasters/*prevention & control
MH  - Ethnic Groups/statistics & numerical data
MH  - Government Programs/organization & administration/standards
MH  - Health Equity/*standards
MH  - Healthcare Disparities/ethnology
MH  - Humans
MH  - Minority Groups/statistics & numerical data
MH  - Policy Making
MH  - Public Health/standards
MH  - SARS-CoV-2/genetics
MH  - Social Participation
MH  - Socioeconomic Factors
MH  - United States/epidemiology
PMC - PMC8541896
COIS- Other disclosures: None reported.
EDAT- 2021/10/28 06:00
MHDA- 2021/11/06 06:00
CRDT- 2021/10/27 17:21
PHST- 2021/10/27 17:21 [entrez]
PHST- 2021/10/28 06:00 [pubmed]
PHST- 2021/11/06 06:00 [medline]
AID - 00001888-202111000-00018 [pii]
AID - 10.1097/ACM.0000000000003999 [doi]
PST - ppublish
SO  - Acad Med. 2021 Nov 1;96(11):1546-1552. doi: 10.1097/ACM.0000000000003999.

PMID- 34469389
OWN - NLM
STAT- MEDLINE
DCOM- 20210920
LR  - 20210920
IS  - 1550-5103 (Electronic)
IS  - 0363-9568 (Linking)
VI  - 45
IP  - 4
DP  - 2021 Oct-Dec 01
TI  - Diversity, Equity, and Inclusion in Nursing: The Pathway to Excellence Framework 
      Alignment.
PG  - 311-323
LID - 10.1097/NAQ.0000000000000494 [doi]
AB  - The promotion of diversity, equity, and inclusion (DEI) in nursing is a topic of 
      renewed importance, given the civil unrest following the death of George Floyd and 
      identified disparities in health and health outcomes during the COVID-19 pandemic. 
      Despite its progress, the nursing profession continues to struggle with recruiting 
      and retaining a workforce that represents the cultural diversity of the patient 
      population. The authors completed a review of the literature on DEI in nursing and 
      found a scarcity of studies, and that a limitation exists due to the strength of the 
      evidence examined. This article aims to provide a review of the literature on DEI in 
      nursing, outcomes and strategies associated with organizational DEI efforts, and 
      knowledge on how the American Nurses Credentialing Center Pathway to Excellence® 
      Designation Program framework supports DEI initiatives. The authors further provided 
      recommendations for nurse leaders and a checklist of proposed questions for 
      assessing commitment, culture, and structural empowerment initiatives toward a more 
      diverse, equitable, and inclusive organization.
CI  - Copyright © 2021 Wolters Kluwer Health, Inc. All rights reserved.
FAU - Morrison, Valerie
AU  - Morrison V
AD  - Student Health Services, University of North Florida, Jacksonville (Dr Morrison); 
      BayCare Health Systems, St Joseph Hospital, Tampa, Florida (Dr Hauch); James A. 
      Haley Veterans Medical Center, Tampa, Florida (Ms Perez); and American Nurses 
      Credentialing Center/American Nurses Association, Silver Spring, Maryland (Dr Bates 
      and Mss Sepe and Dans).
FAU - Hauch, Rodney R
AU  - Hauch RR
FAU - Perez, Edith
AU  - Perez E
FAU - Bates, Melissa
AU  - Bates M
FAU - Sepe, Paulette
AU  - Sepe P
FAU - Dans, Maricon
AU  - Dans M
LA  - eng
PT  - Journal Article
PT  - Review
PL  - United States
TA  - Nurs Adm Q
JT  - Nursing administration quarterly
JID - 7703976
SB  - N
MH  - COVID-19/epidemiology
MH  - *Cultural Diversity
MH  - Empowerment
MH  - *Health Equity
MH  - Humans
MH  - *Leadership
MH  - Nursing/*standards
MH  - Organizational Culture
MH  - Pandemics
MH  - Racism/prevention & control
MH  - SARS-CoV-2
MH  - *Social Inclusion
MH  - Workforce/organization & administration
COIS- The authors declare no conflict of interest.
EDAT- 2021/09/02 06:00
MHDA- 2021/09/21 06:00
CRDT- 2021/09/01 17:19
PHST- 2021/09/01 17:19 [entrez]
PHST- 2021/09/02 06:00 [pubmed]
PHST- 2021/09/21 06:00 [medline]
AID - 00006216-202110000-00008 [pii]
AID - 10.1097/NAQ.0000000000000494 [doi]
PST - ppublish
SO  - Nurs Adm Q. 2021 Oct-Dec 01;45(4):311-323. doi: 10.1097/NAQ.0000000000000494.

PMID- 30188301
OWN - NLM
STAT- MEDLINE
DCOM- 20181018
LR  - 20181018
IS  - 1078-4535 (Print)
IS  - 1078-4535 (Linking)
VI  - 22
IP  - 1
DP  - 2016 Feb 1
TI  - Strategies to Address Individual Level Social Determinants of Health Designed to 
      Cultivate the Next Generation of Minority Nurse Leaders Committed to Health Equity.
PG  - 11-16
LID - 10.1891/1078-4535.22.1.11 [doi]
AB  - In response to the need for increased racial and ethnic diversity in the nursing 
      profession, the Duke University School of Nursing (DUSON) established the Academy 
      for Academic and Social Enrichment for Leadership Development in Health Equity 
      (Health Equity Academy). The aim of the Health Equity Academy is to improve the 
      diversity of the nursing workforce by expanding nursing education opportunities for 
      underrepresented minority (URM) students who are economically disadvantaged to 
      prepare for, enroll in, and graduate from the DUSON's Accelerated Bachelors of 
      Science in Nursing program. The goal of this program is to cultivate URM nursing 
      graduates with advanced knowledge and leadership skills who can address health 
      disparities and positively influence health care issues currently plaguing 
      underrepresented populations. The article discusses the Health Equity Academy 
      framework, which consists of two unique components: the Pre-entry Immersion in 
      Nursing and the Pathway to Success in Nursing (PSN). These two components are 
      designed to address the nursing student individual level social determinants which 
      could be potential barriers to success as well as provide support in their academic 
      and professional development goals.
FAU - Carter, Brigit Maria
AU  - Carter BM
AD  - Health Equity Academy Project, Duke University School of Nursing, Durham, North 
      Carolina, USA.
FAU - Derouin, Anne L
AU  - Derouin AL
LA  - eng
PT  - Journal Article
PL  - United States
TA  - Creat Nurs
JT  - Creative nursing
JID - 9505022
SB  - N
MH  - *Cultural Diversity
MH  - Health Equity
MH  - Humans
MH  - Leadership
MH  - *Minority Groups
MH  - North Carolina
MH  - Schools, Nursing
MH  - Social Determinants of Health
MH  - *Students, Nursing
EDAT- 2016/02/01 00:00
MHDA- 2016/02/01 00:01
CRDT- 2018/09/07 06:00
PHST- 2018/09/07 06:00 [entrez]
PHST- 2016/02/01 00:00 [pubmed]
PHST- 2016/02/01 00:01 [medline]
AID - 10.1891/1078-4535.22.1.11 [doi]
PST - ppublish
SO  - Creat Nurs. 2016 Feb 1;22(1):11-16. doi: 10.1891/1078-4535.22.1.11.

PMID- 31430381
OWN - NLM
STAT- MEDLINE
DCOM- 20200519
LR  - 20200519
IS  - 1537-6613 (Electronic)
IS  - 0022-1899 (Linking)
VI  - 220
IP  - 220 Suppl 2
DP  - 2019 Aug 20
TI  - Principles of Inclusion, Diversity, Access, and Equity.
PG  - S30-S32
LID - 10.1093/infdis/jiz198 [doi]
FAU - Tan, Tina Q
AU  - Tan TQ
AD  - Department of Pediatrics, Feinberg School of Medicine, Northwestern University.
AD  - Division of Infectious Diseases, Ann and Robert H. Lurie Children's Hospital of 
      Chicago, Chicago, Illinois.
LA  - eng
PT  - Journal Article
PT  - Research Support, Non-U.S. Gov't
PL  - United States
TA  - J Infect Dis
JT  - The Journal of infectious diseases
JID - 0413675
SB  - AIM
SB  - IM
MH  - Committee Membership
MH  - *Cultural Diversity
MH  - *Health Education
MH  - *Health Equity
MH  - Health Personnel
MH  - Humans
MH  - Research
MH  - Sexual and Gender Minorities
MH  - United States
OTO - NOTNLM
OT  - *access and equity
OT  - *diversity
OT  - *inclusion
EDAT- 2019/08/21 06:00
MHDA- 2020/05/20 06:00
CRDT- 2019/08/21 06:00
PHST- 2019/08/21 06:00 [entrez]
PHST- 2019/08/21 06:00 [pubmed]
PHST- 2020/05/20 06:00 [medline]
AID - 5552351 [pii]
AID - 10.1093/infdis/jiz198 [doi]
PST - ppublish
SO  - J Infect Dis. 2019 Aug 20;220(220 Suppl 2):S30-S32. doi: 10.1093/infdis/jiz198.

PMID- 29959716
OWN - NLM
STAT- MEDLINE
DCOM- 20210209
LR  - 20211022
IS  - 1573-6695 (Electronic)
IS  - 1389-4986 (Print)
IS  - 1389-4986 (Linking)
VI  - 21
IP  - Suppl 1
DP  - 2020 Jan
TI  - Encompassing Cultural Contexts Within Scientific Research Methodologies in the 
      Development of Health Promotion Interventions.
PG  - 33-42
LID - 10.1007/s11121-018-0926-1 [doi]
AB  - American Indians/Alaska Natives/Native Hawaiians (AI/AN/NHs) disproportionately 
      experience higher rates of various health conditions. Developing culturally centered 
      interventions targeting health conditions is a strategy to decrease the burden of 
      health conditions among this population. This study analyzes characteristics from 21 
      studies currently funded under the Interventions for Health Promotion and Disease 
      Prevention in Native American (NA) Populations program among investigators currently 
      funded under this grant mechanism. Four broad challenges were revealed as critical 
      to address when scientifically establishing culturally centered interventions for 
      Native populations. These challenges were (a) their ability to harness 
      culture-centered knowledge and perspectives from communities; (b) their utilization 
      of Indigenous-based theories and knowledge systems with Western-based intervention 
      paradigms and theories; (c) their use of Western-based methodologies; and (d) their 
      cultural adaptation, if based on an evidence-based treatment. Findings revealed that 
      qualitative methodologies and community-based participatory research (CBPR) 
      approaches were very commonly used to finalize the development of interventions. 
      Various Indigenous-based theories and knowledge systems and Western-based theories 
      were used in the methodologies employed. Cultural adaptations were made that often 
      used formative mixed qualitative and quantitative methods. Illustrative examples of 
      strategies used and suggestions for future research are provided. Findings 
      underscored the importance of CBPR methods to improve the efficacy of interventions 
      for AI/AN/NH communities by integrating Indigenous-based theories and knowledge 
      systems with Western science approaches to improve health.
FAU - Dickerson, Daniel
AU  - Dickerson D
AUID- ORCID: 0000-0001-7094-091X
AD  - Integrated Substance Abuse Programs (ISAP), Semel Institute for Neuroscience and 
      Human Behavior, David Geffen School of Medicine, University of California, Los 
      Angeles, 11075 Santa Monica Blvd., Ste. 200, Los Angeles, CA, 90025, USA. 
      daniel.dickerson@ucla.edu.
FAU - Baldwin, Julie A
AU  - Baldwin JA
AD  - Center for Health Equity Research, Northern Arizona University, P. O. Box 4065, ARD 
      Suite 140, Flagstaff, AZ, 86011-4065, USA.
FAU - Belcourt, Annie
AU  - Belcourt A
AD  - College of Health Professions & Biomedical Sciences, University of Montana, Skaggs 
      Building, Room 306, Missoula, MT, 59812, USA.
FAU - Belone, Lorenda
AU  - Belone L
AD  - Department of Health, Exercise, & Sports Sciences, College of Education, University 
      of New Mexico, MSC04 2610, 1 University of New Mexico, Albuquerque, NM,, 87131-0001, 
      USA.
FAU - Gittelsohn, Joel
AU  - Gittelsohn J
AD  - Center for Human Nutrition, Department of International Health, Johns Hopkins 
      Bloomberg School of Public Health, 615 North Wolfe St, Baltimore, MD, 21205-2179, 
      USA.
FAU - Keawe'aimoku Kaholokula, Joseph
AU  - Keawe'aimoku Kaholokula J
AD  - Department of Native Hawaiian Health, John A. Burns School of Medicine, University 
      of Hawaii at Manoa, 677 Ala Moana Blvd. 1016, Honolulu, HI, 96813, USA.
FAU - Lowe, John
AU  - Lowe J
AD  - College of Nursing, Center for Indigenous Nursing Research for Health Equity 
      (INRHE), Florida State University, 98 Varsity Way, Tallahassee, FL, 32306, USA.
FAU - Patten, Christi A
AU  - Patten CA
AD  - Department of Psychiatry and Psychology, Mayo Clinic, 200 First ST SW, Rochester, 
      MN, 55905, USA.
FAU - Wallerstein, Nina
AU  - Wallerstein N
AD  - College of Population Health, University of New Mexico, MSC09 5070, 1 University of 
      New Mexico, Albuquerque, NM, 87131-0001, USA.
LA  - eng
GR  - U54 MD004811/MD/NIMHD NIH HHS/United States
GR  - R01 DA037174/DA/NIDA NIH HHS/United States
GR  - R01 ES022649/ES/NIEHS NIH HHS/United States
GR  - R01 ES022583/ES/NIEHS NIH HHS/United States
GR  - 1R01DA037174/DA/NIDA NIH HHS/United States
GR  - R01 ES016336/ES/NIEHS NIH HHS/United States
GR  - R01 AA022066/AA/NIAAA NIH HHS/United States
GR  - R01 CA164533/CA/NCI NIH HHS/United States
GR  - 1R01ES022583-01A/ES/NIEHS NIH HHS/United States
GR  - R01 HL126577/HL/NHLBI NIH HHS/United States
GR  - 1R01HL126577/HL/NHLBI NIH HHS/United States
GR  - R01 AA022066-04/AA/NIAAA NIH HHS/United States
GR  - R01 HL122150/HL/NHLBI NIH HHS/United States
PT  - Journal Article
PT  - Research Support, N.I.H., Extramural
TA  - Prev Sci
JT  - Prevention science : the official journal of the Society for Prevention Research
JID - 100894724
SB  - IM
MH  - Cultural Competency
MH  - *Health Equity
MH  - Health Promotion/*methods
MH  - Health Status Disparities
MH  - Humans
MH  - *Indians, North American
MH  - *Oceanic Ancestry Group
MH  - *Research Design
MH  - United States
PMC - PMC6311146
MID - NIHMS978863
OTO - NOTNLM
OT  - *Alaska Natives
OT  - *American Indians
OT  - *Culture
OT  - *Interventions
OT  - *Native Americans
OT  - *Native Hawaiians
COIS- Conflict of Interest. The authors declare that we have no conflicts of interest.
EDAT- 2018/07/01 06:00
MHDA- 2021/02/10 06:00
CRDT- 2018/07/01 06:00
PHST- 2018/07/01 06:00 [pubmed]
PHST- 2021/02/10 06:00 [medline]
PHST- 2018/07/01 06:00 [entrez]
AID - 10.1007/s11121-018-0926-1 [pii]
AID - 10.1007/s11121-018-0926-1 [doi]
PST - ppublish
SO  - Prev Sci. 2020 Jan;21(Suppl 1):33-42. doi: 10.1007/s11121-018-0926-1.

PMID- 28961622
OWN - NLM
STAT- MEDLINE
DCOM- 20190715
LR  - 20190715
IS  - 1941-9430 (Print)
IS  - 1941-9430 (Linking)
VI  - 28 Suppl 1
DP  - 2017 Oct
TI  - Promoting Diversity to Eliminate Health Disparities.
PG  - S43-S48
LID - 10.1097/JPA.0000000000000155 [doi]
FAU - Pomeranz, Harry
AU  - Pomeranz H
AD  - Harry Pomeranz, MS, PA-C, is an associate clinical professor of PA studies at Sacred 
      Heart University, Fairfield, Connecticut. Theresa Horvath, MPH, PA-C, is the 
      director of the Physician Assistant Institute at the University of Bridgeport, 
      Bridgeport, Connecticut.
FAU - Horvath, Theresa
AU  - Horvath T
LA  - eng
PT  - Journal Article
PT  - Review
PL  - United States
TA  - J Physician Assist Educ
JT  - The journal of physician assistant education : the official journal of the Physician 
      Assistant Education Association
JID - 101298201
SB  - IM
MH  - Continental Population Groups/education
MH  - *Cultural Diversity
MH  - Ethnic Groups/education
MH  - Health Equity
MH  - Healthcare Disparities/*ethnology
MH  - Humans
MH  - Minority Groups/*education
MH  - Personnel Selection/organization & administration
MH  - Physician Assistants/*education
MH  - United States
EDAT- 2017/09/30 06:00
MHDA- 2019/07/16 06:00
CRDT- 2017/09/30 06:00
PHST- 2017/09/30 06:00 [entrez]
PHST- 2017/09/30 06:00 [pubmed]
PHST- 2019/07/16 06:00 [medline]
AID - 01367895-201710001-00013 [pii]
AID - 10.1097/JPA.0000000000000155 [doi]
PST - ppublish
SO  - J Physician Assist Educ. 2017 Oct;28 Suppl 1:S43-S48. doi: 
      10.1097/JPA.0000000000000155.

PMID- 27783889
OWN - NLM
STAT- MEDLINE
DCOM- 20170626
LR  - 20171116
IS  - 1542-2011 (Electronic)
IS  - 1526-9523 (Linking)
VI  - 61
IP  - 6
DP  - 2016 Nov
TI  - Educational Strategies to Help Students Provide Respectful Sexual and Reproductive 
      Health Care for Lesbian, Gay, Bisexual, and Transgender Persons.
PG  - 737-743
LID - 10.1111/jmwh.12506 [doi]
AB  - Graduate medical, nursing, and midwifery curricula often have limited amounts of 
      time to focus on issues related to cultural competency in clinical practice, and 
      respectful sexual and reproductive health care for all individuals in particular. 
      Respectful health care that addresses sexual and reproductive concerns is a right 
      for everyone, including those who self-identify as lesbian, gay, bisexual, or 
      transgender (LGBT). LGBT persons have unique reproductive health care needs as well 
      as increased risks for poor health outcomes. Both the World Health Organization and 
      Healthy People 2020 identified the poor health of LGBT persons as an area for 
      improvement. A lack of educational resources as well as few student clinical 
      experiences with an LGBT population may be barriers to providing respectful sexual 
      and reproductive health care to LGBT persons. This article offers didactic 
      educational strategies for midwifery and graduate nursing education programs that 
      may result in reducing barriers to the provision of respectful sexual and 
      reproductive health care for LGBT clients. Specific ideas for implementation are 
      discussed in detail. In addition to what is presented here, other educational 
      strategies and clinical experiences may help to support students for caring for LGBT 
      persons prior to entrance into clinical practice.
CI  - © 2016 by the American College of Nurse-Midwives.
FAU - Walker, Kelly
AU  - Walker K
FAU - Arbour, Megan
AU  - Arbour M
FAU - Waryold, Justin
AU  - Waryold J
LA  - eng
PT  - Journal Article
DEP - 20161026
PL  - United States
TA  - J Midwifery Womens Health
JT  - Journal of midwifery & women's health
JID - 100909407
SB  - IM
SB  - N
MH  - Cultural Competency/*education
MH  - *Curriculum
MH  - *Education, Medical
MH  - *Education, Nursing
MH  - Female
MH  - *Health Equity
MH  - Humans
MH  - Male
MH  - Midwifery
MH  - Personhood
MH  - Prejudice
MH  - *Sexual and Gender Minorities
MH  - *Sexuality
MH  - Social Justice
MH  - Students
MH  - Teaching
MH  - Transgender Persons
OTO - NOTNLM
OT  - bisexual
OT  - cultural awareness
OT  - cultural competency
OT  - cultural humility
OT  - education
OT  - gay
OT  - lesbian
OT  - midwifery education
OT  - nursing
OT  - sexual health
OT  - transgender
EDAT- 2016/10/27 06:00
MHDA- 2017/06/27 06:00
CRDT- 2016/10/27 06:00
PHST- 2015/11/17 00:00 [received]
PHST- 2016/05/15 00:00 [revised]
PHST- 2016/05/17 00:00 [accepted]
PHST- 2016/10/27 06:00 [pubmed]
PHST- 2017/06/27 06:00 [medline]
PHST- 2016/10/27 06:00 [entrez]
AID - 10.1111/jmwh.12506 [doi]
PST - ppublish
SO  - J Midwifery Womens Health. 2016 Nov;61(6):737-743. doi: 10.1111/jmwh.12506. Epub 
      2016 Oct 26.

PMID- 26970298
OWN - NLM
STAT- MEDLINE
DCOM- 20170213
LR  - 20181113
IS  - 1741-6612 (Electronic)
IS  - 1440-6381 (Print)
IS  - 1440-6381 (Linking)
VI  - 35
IP  - 3
DP  - 2016 Sep
TI  - Diversity Conceptual Model for aged care: Person-centred and difference-oriented and 
      connective with a focus on benefit, disadvantage and equity.
PG  - 210-5
LID - 10.1111/ajag.12313 [doi]
AB  - AIM: This project aimed to develop a Diversity Conceptual Model to support the aged 
      care sector to identify diversity characteristics and associated benefits and 
      disadvantages in order to consider greater equity in policy and practice. METHODS: A 
      multi-method approach was used to develop the Diversity Conceptual Model using a 
      literature review, organisation-wide consultation using a questionnaire, focus 
      groups and interviews with key stakeholders. RESULTS: A Diversity Conceptual Model 
      was developed as a visual 'tool', made up of numerous components, with a focus on 
      diversity characteristics that may be creating benefits and disadvantages for a 
      consumer to participate in their health care. Continuous quality improvements and 
      equity are presented as essential overarching components of the Model. CONCLUSION: 
      The Diversity Conceptual Model has many potential applications for aged care. The 
      author proposes that its wider adoption would increase confidence, skills and 
      knowledge, enabling the aged care sector to influence greater equity in policy and 
      care practice.
CI  - © 2016 AJA Inc.
FAU - Michael, Jaklina
AU  - Michael J
AD  - Royal District Nursing Service Limited, Melbourne, Victoria, Australia. 
      jmichael@rdns.com.au.
LA  - eng
PT  - Journal Article
DEP - 20160311
TA  - Australas J Ageing
JT  - Australasian journal on ageing
JID - 9808874
SB  - IM
MH  - Age Factors
MH  - *Aging/ethnology
MH  - Cultural Diversity
MH  - Delivery of Health Care, Integrated/*organization & administration
MH  - Focus Groups
MH  - Geriatrics/*organization & administration
MH  - Health Care Reform
MH  - Health Equity/*organization & administration
MH  - Healthcare Disparities/*organization & administration
MH  - Humans
MH  - Interviews as Topic
MH  - *Models, Organizational
MH  - Organizational Innovation
MH  - Organizational Objectives
MH  - Patient-Centered Care/*organization & administration
MH  - Policy Making
MH  - Quality Improvement
MH  - Quality Indicators, Health Care
MH  - Socioeconomic Factors
MH  - Surveys and Questionnaires
PMC - PMC5108464
OTO - NOTNLM
OT  - aged care
OT  - disadvantage
OT  - diversity
OT  - equity
OT  - policy
EDAT- 2016/03/13 06:00
MHDA- 2017/02/14 06:00
CRDT- 2016/03/13 06:00
PHST- 2016/03/13 06:00 [entrez]
PHST- 2016/03/13 06:00 [pubmed]
PHST- 2017/02/14 06:00 [medline]
AID - AJAG12313 [pii]
AID - 10.1111/ajag.12313 [doi]
PST - ppublish
SO  - Australas J Ageing. 2016 Sep;35(3):210-5. doi: 10.1111/ajag.12313. Epub 2016 Mar 11.

PMID- 27852948
OWN - NLM
STAT- MEDLINE
DCOM- 20180803
LR  - 20201209
IS  - 1938-8993 (Electronic)
IS  - 1540-4153 (Linking)
VI  - 14
IP  - 4
DP  - 2016 Dec
TI  - Why Does NAHN Care?
PG  - 198
FAU - Parés-Avila, José A
AU  - Parés-Avila JA
AD  - College of Nursing, The University of Arizona jpares@email.arizona.edu.
FAU - Prada, Jorge
AU  - Prada J
AD  - Rory Meyer College of Nursing, New York University.
LA  - eng
PT  - Editorial
DEP - 20161116
PL  - United States
TA  - Hisp Health Care Int
JT  - Hispanic health care international : the official journal of the National 
      Association of Hispanic Nurses
JID - 101150304
SB  - IM
MH  - Advisory Committees/*organization & administration
MH  - *Cultural Diversity
MH  - Health Equity
MH  - *Hispanic Americans
MH  - Humans
MH  - Nurses/*supply & distribution
MH  - Organizational Culture
MH  - Organizational Objectives
MH  - Psychological Distance
MH  - *Societies, Nursing
EDAT- 2016/11/18 06:00
MHDA- 2018/08/04 06:00
CRDT- 2016/11/18 06:00
PHST- 2016/11/18 06:00 [pubmed]
PHST- 2018/08/04 06:00 [medline]
PHST- 2016/11/18 06:00 [entrez]
AID - 1540415316678517 [pii]
AID - 10.1177/1540415316678517 [doi]
PST - ppublish
SO  - Hisp Health Care Int. 2016 Dec;14(4):198. doi: 10.1177/1540415316678517. Epub 2016 
      Nov 16.

PMID- 29323829
OWN - NLM
STAT- MEDLINE
DCOM- 20180723
LR  - 20181202
IS  - 1098-1861 (Print)
IS  - 1098-1861 (Linking)
VI  - 116
IP  - 3
DP  - 2017 Aug
TI  - Working With Communities Toward Health Equity.
PG  - 151-152
FAU - Schrager, Sarina
AU  - Schrager S
LA  - eng
PT  - Journal Article
PL  - United States
TA  - WMJ
JT  - WMJ : official publication of the State Medical Society of Wisconsin
JID - 9716054
SB  - IM
MH  - Bicycling
MH  - Cultural Competency
MH  - Faith-Based Organizations
MH  - Health Equity/*organization & administration
MH  - *Health Status Disparities
MH  - Humans
MH  - Socioeconomic Factors
MH  - Wisconsin
EDAT- 2018/01/13 06:00
MHDA- 2018/07/24 06:00
CRDT- 2018/01/12 06:00
PHST- 2018/01/12 06:00 [entrez]
PHST- 2018/01/13 06:00 [pubmed]
PHST- 2018/07/24 06:00 [medline]
PST - ppublish
SO  - WMJ. 2017 Aug;116(3):151-152.

PMID- 32889948
OWN - NLM
STAT- MEDLINE
DCOM- 20201230
LR  - 20210108
IS  - 1938-808X (Electronic)
IS  - 1040-2446 (Linking)
VI  - 95
IP  - 12
DP  - 2020 Dec
TI  - Rank Equity Index: Measuring Parity in the Advancement of Underrepresented 
      Populations in Academic Medicine.
PG  - 1844-1852
LID - 10.1097/ACM.0000000000003720 [doi]
AB  - As educators, researchers, clinicians, and administrators, faculty serve pivotal 
      roles in academic medical centers (AMCs). Thus, the quality of faculty members' 
      experiences is inseparable from an AMC's success. In seeking new methods to assess 
      equity in advancement in academic medicine, the authors developed the Rank Equity 
      Index (REI)-adapted from the Executive Parity Index, a scale previously implemented 
      within the business sector-to examine national data on gender and racial/ethnic 
      equity across faculty ranks. The REI was employed on self-reported demographic data, 
      collected by the Association of American Medical Colleges, from U.S. medical school 
      faculty in 2017, to make pairwise rank comparisons of the professoriate by 
      demographic characteristics and department. Overall results indicated that women did 
      not attain parity at any pairwise rank comparison, while men were above parity at 
      all ranks. Similar results were observed across all departments surveyed: women in 
      the basic sciences had REIs closest to parity, women in pediatrics had the highest 
      representation but had REIs that were further from parity than REIs in the basic 
      sciences, and women in surgery demonstrated the lowest REIs. Nationally, REIs were 
      below 1.00 for all racial/ethnic group rank comparisons except for White and, in one 
      case, multiple-race non-Hispanic/Latinx. Across all analyzed departments, 
      Black/African American, Asian, Hispanic/Latinx, and multiple-race Hispanic/Latinx 
      faculty had REIs below parity at all ranks except in 2 cases. In a comparison of 
      2017 and 2007 data, REIs across both race/ethnicity and gender were lower in 2007 
      for nearly all groups. REI analyses can highlight inequities in faculty rank that 
      may be masked when using aggregate faculty proportions, which do not account for 
      rank. The REI provides AMCs with a new tool to better analyze institutional data to 
      inform efforts to increase parity across all faculty ranks.
FAU - Fassiotto, Magali
AU  - Fassiotto M
AD  - M. Fassiotto is associate dean for faculty development and diversity, Office of 
      Faculty Development and Diversity, Stanford University School of Medicine, Stanford, 
      California.
FAU - Flores, Brenda
AU  - Flores B
AD  - B. Flores is research and program officer, Office of Faculty Development and 
      Diversity, Stanford University School of Medicine, Stanford, California.
FAU - Victor, Robert
AU  - Victor R
AD  - R. Victor is research and program officer, Office of Faculty Development and 
      Diversity, Stanford University School of Medicine, Stanford, California.
FAU - Altamirano, Jonathan
AU  - Altamirano J
AD  - J. Altamirano is senior research analyst, Office of Faculty Development and 
      Diversity and Global Child Health Program, Stanford University School of Medicine, 
      Stanford, California.
FAU - Garcia, Luis C
AU  - Garcia LC
AD  - L.C. Garcia is a medical student and research assistant, Office of Faculty 
      Development and Diversity, Stanford University School of Medicine, Stanford, 
      California.
FAU - Kotadia, Shaila
AU  - Kotadia S
AD  - S. Kotadia is director of culture and inclusion, Office of Faculty Development and 
      Diversity, Stanford University School of Medicine, Stanford, California.
FAU - Maldonado, Yvonne
AU  - Maldonado Y
AD  - Y. Maldonado is professor of pediatrics and of epidemiology and population health, 
      and senior associate dean for faculty development and diversity, Office of Faculty 
      Development and Diversity, Stanford University School of Medicine, Stanford, 
      California.
LA  - eng
PT  - Journal Article
PL  - United States
TA  - Acad Med
JT  - Academic medicine : journal of the Association of American Medical Colleges
JID - 8904605
SB  - AIM
SB  - IM
MH  - *Academic Medical Centers
MH  - *Career Mobility
MH  - *Cultural Diversity
MH  - *Education, Medical, Graduate
MH  - *Health Equity
MH  - Humans
MH  - United States
EDAT- 2020/09/06 06:00
MHDA- 2020/12/31 06:00
CRDT- 2020/09/05 17:05
PHST- 2020/09/06 06:00 [pubmed]
PHST- 2020/12/31 06:00 [medline]
PHST- 2020/09/05 17:05 [entrez]
AID - 00001888-202012000-00028 [pii]
AID - 10.1097/ACM.0000000000003720 [doi]
PST - ppublish
SO  - Acad Med. 2020 Dec;95(12):1844-1852. doi: 10.1097/ACM.0000000000003720.

PMID- 26325461
OWN - NLM
STAT- MEDLINE
DCOM- 20161006
LR  - 20161230
IS  - 1557-9700 (Electronic)
IS  - 1075-2730 (Linking)
VI  - 67
IP  - 1
DP  - 2016 Jan
TI  - Eliminating Behavioral Health Disparities and Improving Outcomes for Racial and 
      Ethnic Minority Populations.
PG  - 13-5
LID - 10.1176/appi.ps.201400581 [doi]
AB  - Integrated care holds promise for reducing mental health disparities for racial and 
      ethnic minority groups, but studies are lacking. The authors consider critical 
      components of effective integrated models for minority populations, including 
      cultural and linguistic competence and a diverse workforce, and describe emerging 
      best practices. To successfully implement integrated models into practice with 
      minority populations will require guidance from communities, consumers and family 
      members, and national experts.
FAU - Sanchez, Katherine
AU  - Sanchez K
AD  - Dr. Sanchez is with the School of Social Work, University of Texas at Arlington, 
      Arlington (e-mail: ksanchez@uta.edu ). Mr. Ybarra and Dr. Martinez are with the Hogg 
      Foundation for Mental Health, Austin, Texas. Dr. Chapa is with the National Hispanic 
      Medical Association, Washington, D.C. Benjamin G. Druss, M.D., M.P.H., is editor of 
      this column.
FAU - Ybarra, Rick
AU  - Ybarra R
AD  - Dr. Sanchez is with the School of Social Work, University of Texas at Arlington, 
      Arlington (e-mail: ksanchez@uta.edu ). Mr. Ybarra and Dr. Martinez are with the Hogg 
      Foundation for Mental Health, Austin, Texas. Dr. Chapa is with the National Hispanic 
      Medical Association, Washington, D.C. Benjamin G. Druss, M.D., M.P.H., is editor of 
      this column.
FAU - Chapa, Teresa
AU  - Chapa T
AD  - Dr. Sanchez is with the School of Social Work, University of Texas at Arlington, 
      Arlington (e-mail: ksanchez@uta.edu ). Mr. Ybarra and Dr. Martinez are with the Hogg 
      Foundation for Mental Health, Austin, Texas. Dr. Chapa is with the National Hispanic 
      Medical Association, Washington, D.C. Benjamin G. Druss, M.D., M.P.H., is editor of 
      this column.
FAU - Martinez, Octavio N
AU  - Martinez ON
AD  - Dr. Sanchez is with the School of Social Work, University of Texas at Arlington, 
      Arlington (e-mail: ksanchez@uta.edu ). Mr. Ybarra and Dr. Martinez are with the Hogg 
      Foundation for Mental Health, Austin, Texas. Dr. Chapa is with the National Hispanic 
      Medical Association, Washington, D.C. Benjamin G. Druss, M.D., M.P.H., is editor of 
      this column.
LA  - eng
PT  - Journal Article
PT  - Research Support, Non-U.S. Gov't
PT  - Research Support, U.S. Gov't, P.H.S.
DEP - 20150901
PL  - United States
TA  - Psychiatr Serv
JT  - Psychiatric services (Washington, D.C.)
JID - 9502838
SB  - IM
MH  - Cultural Competency
MH  - *Delivery of Health Care, Integrated
MH  - Health Equity/*legislation & jurisprudence
MH  - *Healthcare Disparities
MH  - Humans
MH  - *Mental Health
MH  - Minority Groups
MH  - *Minority Health
MH  - Review Literature as Topic
MH  - United States
EDAT- 2015/09/02 06:00
MHDA- 2016/10/08 06:00
CRDT- 2015/09/02 06:00
PHST- 2015/09/02 06:00 [entrez]
PHST- 2015/09/02 06:00 [pubmed]
PHST- 2016/10/08 06:00 [medline]
AID - 10.1176/appi.ps.201400581 [doi]
PST - ppublish
SO  - Psychiatr Serv. 2016 Jan;67(1):13-5. doi: 10.1176/appi.ps.201400581. Epub 2015 Sep 
      1.

PMID- 31378726
OWN - NLM
STAT- MEDLINE
DCOM- 20200828
LR  - 20200828
IS  - 1557-055X (Electronic)
IS  - 1557-0541 (Print)
IS  - 1557-0541 (Linking)
VI  - 13
IP  - 5
DP  - 2019
TI  - Architecture Matters-Moving Beyond "Business as Usual": The Chicago Cancer Health 
      Equity Collaborative.
PG  - 1-4
LID - 10.1353/cpr.2019.0029 [doi]
FAU - Simon, Melissa A
AU  - Simon MA
LA  - eng
GR  - U54 CA202995/CA/NCI NIH HHS/United States
GR  - U54 CA202997/CA/NCI NIH HHS/United States
GR  - U54 CA203000/CA/NCI NIH HHS/United States
PT  - Introductory Journal Article
TA  - Prog Community Health Partnersh
JT  - Progress in community health partnerships : research, education, and action
JID - 101273946
SB  - IM
MH  - Biomedical Research/*organization & administration
MH  - Cancer Care Facilities/*organization & administration
MH  - Capacity Building/organization & administration
MH  - Chicago
MH  - Community Participation
MH  - *Cooperative Behavior
MH  - *Cultural Diversity
MH  - Health Equity
MH  - Health Occupations/*education
MH  - Humans
MH  - Minority Groups
PMC - PMC6944977
MID - NIHMS1063177
EDAT- 2019/08/06 06:00
MHDA- 2020/08/29 06:00
CRDT- 2019/08/06 06:00
PHST- 2019/08/06 06:00 [entrez]
PHST- 2019/08/06 06:00 [pubmed]
PHST- 2020/08/29 06:00 [medline]
AID - S1557055X19500006 [pii]
AID - 10.1353/cpr.2019.0029 [doi]
PST - ppublish
SO  - Prog Community Health Partnersh. 2019;13(5):1-4. doi: 10.1353/cpr.2019.0029.

PMID- 26961841
OWN - NLM
STAT- MEDLINE
DCOM- 20160505
LR  - 20160310
IS  - 0029-2559 (Print)
IS  - 0029-2559 (Linking)
VI  - 77
IP  - 2
DP  - 2016 Mar-Apr
TI  - Improving Diversity in the Health Professions.
PG  - 137-40
LID - 10.18043/ncm.77.2.137 [doi]
AB  - The health professional workforce of North Carolina does not reflect the rich 
      diversity of the state's population, and the underrepresentation of various 
      demographic groups in health care may affect the health outcomes of the state's 
      citizens. There are opportunities for educational institutions to partner with 
      others, share successful strategies, and implement measures to promote diversity 
      among health professionals.
CI  - ©2016 by the North Carolina Institute of Medicine and The Duke Endowment. All rights 
      reserved.
FAU - Valentine, Peggy
AU  - Valentine P
AD  - dean and professor, School of Health Sciences, Winston-Salem State University; 
      cofounder, North Carolina Alliance for Health Professions Diversity, Winston-Salem, 
      North Carolina pvalentine@wssu.edu.
FAU - Wynn, Jacqueline
AU  - Wynn J
AD  - associate director, North Carolina Area Health Education Centers, University of 
      North Carolina at Chapel Hill; cofounder, North Carolina Alliance for Health 
      Professions Diversity, Chapel Hill, North Carolina.
FAU - McLean, Darius
AU  - McLean D
AD  - former graduate assistant, Winston-Salem State University, Winston-Salem, North 
      Carolina.
LA  - eng
PT  - Journal Article
PL  - United States
TA  - N C Med J
JT  - North Carolina medical journal
JID - 2984805R
SB  - IM
MH  - Cultural Competency
MH  - *Cultural Diversity
MH  - *Culturally Competent Care/ethnology/organization & administration
MH  - *Health Equity/organization & administration/standards
MH  - Health Occupations/*standards
MH  - Humans
MH  - North Carolina
MH  - Quality Improvement
EDAT- 2016/03/11 06:00
MHDA- 2016/05/06 06:00
CRDT- 2016/03/11 06:00
PHST- 2016/03/11 06:00 [entrez]
PHST- 2016/03/11 06:00 [pubmed]
PHST- 2016/05/06 06:00 [medline]
AID - 77/2/137 [pii]
AID - 10.18043/ncm.77.2.137 [doi]
PST - ppublish
SO  - N C Med J. 2016 Mar-Apr;77(2):137-40. doi: 10.18043/ncm.77.2.137.

PMID- 27834246
OWN - NLM
STAT- MEDLINE
DCOM- 20180312
LR  - 20180405
IS  - 1544-5208 (Electronic)
IS  - 0278-2715 (Linking)
VI  - 35
IP  - 11
DP  - 2016 Nov 1
TI  - Pay For Success And Population Health: Early Results From Eleven Projects Reveal 
      Challenges And Promise.
PG  - 2053-2061
AB  - Pay for success (PFS) is a type of social impact investing that uses private capital 
      to finance proven prevention programs that help a government reduce public 
      expenditures or achieve greater value. We conducted an analysis of the first eleven 
      PFS projects in the United States to investigate the potential of PFS as a strategy 
      for financing and disseminating interventions aimed at improving population health 
      and health equity. The PFS approach has significant potential for bringing 
      private-sector resources to interventions regarding social determinants of health. 
      Nonetheless, a number of challenges remain, including structuring PFS initiatives so 
      that optimal prevention benefits can be achieved and ensuring that PFS interventions 
      and evaluation designs are based on rigorous research principles. In addition, 
      increased policy attention regarding key PFS payout issues is needed, including the 
      "wrong pockets" problem and legal barriers to using federal Medicaid funds as an 
      investor payout source.
CI  - Project HOPE—The People-to-People Health Foundation, Inc.
FAU - Lantz, Paula M
AU  - Lantz PM
AD  - Paula M. Lantz (plantz@umich.edu) is associate dean for academic affairs and a 
      professor of public policy at the Gerald R. Ford School of Public Policy, University 
      of Michigan, in Ann Arbor.
FAU - Rosenbaum, Sara
AU  - Rosenbaum S
AD  - Sara Rosenbaum is the Hirsh Professor and chair of the School of Public Health and 
      Health Services at George Washington University, in Washington, D.C.
FAU - Ku, Leighton
AU  - Ku L
AD  - Leighton Ku is a professor in the Department of Health Policy at the Milken 
      Institute School of Public Health, George Washington University, and director of the 
      Center for Health Policy Research there.
FAU - Iovan, Samantha
AU  - Iovan S
AD  - Samantha Iovan is project manager at the Gerald R. Ford School of Public Policy at 
      the University of Michigan.
LA  - eng
PT  - Journal Article
PT  - Research Support, Non-U.S. Gov't
PL  - United States
TA  - Health Aff (Millwood)
JT  - Health affairs (Project Hope)
JID - 8303128
SB  - IM
MH  - Financing, Organized/*methods
MH  - *Health Equity
MH  - Health Expenditures
MH  - Health Promotion/*economics
MH  - Humans
MH  - *Population Health
MH  - Private Sector
MH  - *Social Change
MH  - Social Determinants of Health/economics
MH  - United States
OTO - NOTNLM
OT  - *Pay for Success
OT  - *Population Health
OT  - *Public Health
OT  - *Social Impact Bonds
EDAT- 2016/11/12 06:00
MHDA- 2018/03/13 06:00
CRDT- 2016/11/12 06:00
PHST- 2016/11/12 06:00 [entrez]
PHST- 2016/11/12 06:00 [pubmed]
PHST- 2018/03/13 06:00 [medline]
AID - 35/11/2053 [pii]
AID - 10.1377/hlthaff.2016.0713 [doi]
PST - ppublish
SO  - Health Aff (Millwood). 2016 Nov 1;35(11):2053-2061. doi: 10.1377/hlthaff.2016.0713.

PMID- 31655686
OWN - NLM
STAT- MEDLINE
DCOM- 20200408
LR  - 20200408
IS  - 1097-6760 (Electronic)
IS  - 0196-0644 (Linking)
VI  - 74
IP  - 5S
DP  - 2019 Nov
TI  - Optimizing Our Clinical Practice for Health Equity: Recognizing the Social Drivers 
      of Health That Affect Physician Behavior.
PG  - S78-S81
LID - S0196-0644(19)31180-1 [pii]
LID - 10.1016/j.annemergmed.2019.08.465 [doi]
FAU - Taira, Breena R
AU  - Taira BR
AD  - UCLA David Geffen School of Medicine, Los Angeles, CA. Electronic address: 
      btaira@ucla.edu.
LA  - eng
PT  - Journal Article
PT  - Research Support, Non-U.S. Gov't
PL  - United States
TA  - Ann Emerg Med
JT  - Annals of emergency medicine
JID - 8002646
SB  - AIM
SB  - IM
MH  - Attitude to Health
MH  - Communication
MH  - *Communication Barriers
MH  - *Cultural Competency
MH  - Culture
MH  - Educational Status
MH  - *Emergency Medicine
MH  - *Health Equity
MH  - *Health Literacy
MH  - Humans
MH  - *Language
MH  - Needs Assessment
MH  - *Physician-Patient Relations
MH  - *Prejudice
MH  - Social Determinants of Health
EDAT- 2019/10/28 06:00
MHDA- 2020/04/09 06:00
CRDT- 2019/10/28 06:00
PHST- 2019/10/28 06:00 [entrez]
PHST- 2019/10/28 06:00 [pubmed]
PHST- 2020/04/09 06:00 [medline]
AID - S0196-0644(19)31180-1 [pii]
AID - 10.1016/j.annemergmed.2019.08.465 [doi]
PST - ppublish
SO  - Ann Emerg Med. 2019 Nov;74(5S):S78-S81. doi: 10.1016/j.annemergmed.2019.08.465.

PMID- 33069350
OWN - NLM
STAT- MEDLINE
DCOM- 20210413
LR  - 20210413
IS  - 1879-355X (Electronic)
IS  - 0360-3016 (Print)
IS  - 0360-3016 (Linking)
VI  - 108
IP  - 4
DP  - 2020 Nov 15
TI  - Insights Into Addressing Structural Barriers and Building Specialty Diversity 
      Through a Successful Pipeline Pathway Program.
PG  - 864-866
LID - S0360-3016(20)34215-2 [pii]
LID - 10.1016/j.ijrobp.2020.08.057 [doi]
FAU - Mason, Bonnie S
AU  - Mason BS
AD  - Vice President, Diversity, Equity, and Inclusion, Accreditation Council for Graduate 
      Medical Education, Chicago, Illinois. Electronic address: bmason@acgme.org.
LA  - eng
PT  - Editorial
TA  - Int J Radiat Oncol Biol Phys
JT  - International journal of radiation oncology, biology, physics
JID - 7603616
SB  - IM
MH  - *Cultural Diversity
MH  - Female
MH  - *Health Equity
MH  - Healthcare Disparities/*ethnology
MH  - Humans
MH  - Internship and Residency/organization & administration
MH  - Male
MH  - Orthopedics/education/statistics & numerical data
MH  - Physicians/*supply & distribution
MH  - *Program Evaluation
MH  - *Racism
MH  - Radiation Oncology
MH  - United States
PMC - PMC7561291
EDAT- 2020/10/19 06:00
MHDA- 2021/04/14 06:00
CRDT- 2020/10/18 20:22
PHST- 2020/08/24 00:00 [received]
PHST- 2020/08/25 00:00 [accepted]
PHST- 2020/10/18 20:22 [entrez]
PHST- 2020/10/19 06:00 [pubmed]
PHST- 2021/04/14 06:00 [medline]
AID - S0360-3016(20)34215-2 [pii]
AID - 10.1016/j.ijrobp.2020.08.057 [doi]
PST - ppublish
SO  - Int J Radiat Oncol Biol Phys. 2020 Nov 15;108(4):864-866. doi: 
      10.1016/j.ijrobp.2020.08.057.

PMID- 32932057
OWN - NLM
STAT- MEDLINE
DCOM- 20210505
LR  - 20210505
IS  - 1532-2793 (Electronic)
IS  - 0260-6917 (Linking)
VI  - 94
DP  - 2020 Nov
TI  - Getting it right after getting it wrong: Using the AQUERY tool in conversation with 
      transgender nursing students.
PG  - 104560
LID - S0260-6917(20)31410-6 [pii]
LID - 10.1016/j.nedt.2020.104560 [doi]
FAU - Whitney, Clare
AU  - Whitney C
AD  - Stony Brook University, School of Nursing, United States of America. Electronic 
      address: clare.whitney@stonybrook.edu.
FAU - Greene, Madelyne Z
AU  - Greene MZ
AD  - University of Wisconsin-Madison, School of Nursing, United States of America.
FAU - Dudek, Alex
AU  - Dudek A
AD  - University of Wisconsin-Madison, School of Nursing, United States of America.
LA  - eng
PT  - Editorial
DEP - 20200904
PL  - Scotland
TA  - Nurse Educ Today
JT  - Nurse education today
JID - 8511379
SB  - N
MH  - *Cultural Competency
MH  - *Education, Nursing, Baccalaureate
MH  - Health Equity
MH  - Humans
MH  - Minority Health
MH  - Students, Nursing/*psychology
MH  - Transgender Persons/*psychology
OTO - NOTNLM
OT  - *Cultural competence
OT  - *Cultural safety
OT  - *Health equity
OT  - *Nursing education
OT  - *Transgender health
COIS- Declaration of competing interest This research did not receive any specific grant 
      from funding agencies in the public, commercial, or not-for-profit sectors.
EDAT- 2020/09/16 06:00
MHDA- 2021/05/06 06:00
CRDT- 2020/09/15 20:15
PHST- 2019/09/24 00:00 [received]
PHST- 2020/06/21 00:00 [revised]
PHST- 2020/07/26 00:00 [accepted]
PHST- 2020/09/16 06:00 [pubmed]
PHST- 2021/05/06 06:00 [medline]
PHST- 2020/09/15 20:15 [entrez]
AID - S0260-6917(20)31410-6 [pii]
AID - 10.1016/j.nedt.2020.104560 [doi]
PST - ppublish
SO  - Nurse Educ Today. 2020 Nov;94:104560. doi: 10.1016/j.nedt.2020.104560. Epub 2020 Sep 
      4.

PMID- 31743389
OWN - NLM
STAT- MEDLINE
DCOM- 20200608
LR  - 20200608
IS  - 1535-2900 (Electronic)
IS  - 1079-2082 (Linking)
VI  - 77
IP  - 1
DP  - 2020 Jan 1
TI  - Role of the clinical learning environment in preparing new clinicians to engage in 
      quality improvement efforts to eliminate health care disparities.
PG  - 39-46
LID - 10.1093/ajhp/zxz251 [doi]
AB  - PURPOSE: The National Collaborative for Improving the Clinical Learning Environment 
      offers guidance to health care leaders for engaging new clinicians in efforts to 
      eliminate health care disparities. SUMMARY: To address health care disparities that 
      are pervasive across the United States, individuals at all levels of the health care 
      system need to commit to ensuring equity in care. Engaging new clinicians is a key 
      element of any systems-based approach, as new clinicians will shape the future of 
      health care delivery. Clinical learning environments, or the hospitals, medical 
      centers, and ambulatory care clinics where new clinicians train, have an important 
      role in this process. Efforts may include training in cultural humility and cultural 
      competency, education about the organization's vulnerable populations, and 
      continuous interprofessional experiential learning through comprehensive, 
      systems-based QI efforts focused on eliminating health care disparities. CONCLUSION: 
      By preparing and supporting new clinicians to engage in systems-based QI efforts to 
      eliminate health care disparities, clinical learning environments are instilling 
      skills and supporting behaviors that clinicians can build throughout their 
      careers-and helping pave the road towards equity throughout the US health care 
      system.
CI  - Published by Oxford University Press on behalf of the American Society of 
      Health-System Pharmacists 2019.
FAU - Casey, Baretta R
AU  - Casey BR
AD  - Accreditation Council for Graduate Medical Education, Chicago, IL (retired).
FAU - Chisholm-Burns, Marie
AU  - Chisholm-Burns M
AD  - College of Pharmacy and College of Medicine, University of Tennessee Health Science 
      Center, Memphis, TN.
FAU - Passiment, Morgan
AU  - Passiment M
AD  - Clinical Learning Environment Review Program, Accreditation Council for Graduate 
      Medical Education, Chicago, IL.
FAU - Wagner, Robin
AU  - Wagner R
AD  - Clinical Learning Environment Review Program, Accreditation Council for Graduate 
      Medical Education, Chicago, IL.
FAU - Riordan, Laura
AU  - Riordan L
AD  - Clinical Learning Environment Review Program, Accreditation Council for Graduate 
      Medical Education, Chicago, IL.
FAU - Weiss, Kevin B
AU  - Weiss KB
AD  - Clinical Learning Environment Review Program, Accreditation Council for Graduate 
      Medical Education, Chicago, IL.
LA  - eng
PT  - Journal Article
PL  - England
TA  - Am J Health Syst Pharm
JT  - American journal of health-system pharmacy : AJHP : official journal of the American 
      Society of Health-System Pharmacists
JID - 9503023
SB  - IM
MH  - Attitude of Health Personnel
MH  - Cultural Competency
MH  - Health Equity/standards
MH  - Health Personnel/*education
MH  - Healthcare Disparities/*organization & administration/standards
MH  - Humans
MH  - *Leadership
MH  - Minority Groups
MH  - Organizational Culture
MH  - Problem-Based Learning
MH  - Quality Improvement/*organization & administration/standards
MH  - Socioeconomic Factors
MH  - United States
EDAT- 2019/11/20 06:00
MHDA- 2020/06/09 06:00
CRDT- 2019/11/20 06:00
PHST- 2019/11/20 06:00 [pubmed]
PHST- 2020/06/09 06:00 [medline]
PHST- 2019/11/20 06:00 [entrez]
AID - 5632144 [pii]
AID - 10.1093/ajhp/zxz251 [doi]
PST - ppublish
SO  - Am J Health Syst Pharm. 2020 Jan 1;77(1):39-46. doi: 10.1093/ajhp/zxz251.

PMID- 32314551
OWN - NLM
STAT- MEDLINE
DCOM- 20200720
LR  - 20201218
IS  - 1600-6143 (Electronic)
IS  - 1600-6135 (Linking)
VI  - 20
IP  - 7
DP  - 2020 Jul
TI  - Transplant programs during COVID-19: Unintended consequences for health inequality.
PG  - 1954-1955
LID - 10.1111/ajt.15931 [doi]
FAU - Sharma, Shivani
AU  - Sharma S
AUID- ORCID: 0000-0002-7682-2858
AD  - School of Life and Medical Sciences, University of Hertfordshire, Hatfield, UK.
FAU - Lawrence, Christopher
AU  - Lawrence C
AUID- ORCID: 0000-0002-8159-0879
AD  - Spire Healthcare, London, UK.
FAU - Giovinazzo, Francesco
AU  - Giovinazzo F
AUID- ORCID: 0000-0002-3392-9292
AD  - Fondazione Policlinico Universitario Agostino Gemelli IRCCS, Rome, Italy.
LA  - eng
PT  - Letter
DEP - 20200510
PL  - United States
TA  - Am J Transplant
JT  - American journal of transplantation : official journal of the American Society of 
      Transplantation and the American Society of Transplant Surgeons
JID - 100968638
SB  - IM
MH  - Betacoronavirus
MH  - COVID-19
MH  - Communicable Disease Control
MH  - Coronavirus Infections/*prevention & control/transmission
MH  - Cultural Characteristics
MH  - Health Care Rationing
MH  - Health Equity
MH  - *Health Services Accessibility
MH  - *Health Status Disparities
MH  - Healthcare Disparities
MH  - Humans
MH  - Minority Groups
MH  - Organ Transplantation/*ethics/standards/*trends
MH  - Pandemics/*prevention & control
MH  - Patient Education as Topic
MH  - Patient Safety
MH  - Pneumonia, Viral/*prevention & control/transmission
MH  - Resource Allocation
MH  - Risk
MH  - SARS-CoV-2
MH  - *Socioeconomic Factors
OTO - NOTNLM
OT  - allied health/nursing
OT  - ethics and public policy
OT  - patient characteristics
OT  - patient safety
OT  - quality of care/care delivery
OT  - social sciences
EDAT- 2020/04/22 06:00
MHDA- 2020/07/21 06:00
CRDT- 2020/04/22 06:00
PHST- 2020/04/06 00:00 [received]
PHST- 2020/04/13 00:00 [revised]
PHST- 2020/04/15 00:00 [accepted]
PHST- 2020/04/22 06:00 [pubmed]
PHST- 2020/07/21 06:00 [medline]
PHST- 2020/04/22 06:00 [entrez]
AID - 10.1111/ajt.15931 [doi]
PST - ppublish
SO  - Am J Transplant. 2020 Jul;20(7):1954-1955. doi: 10.1111/ajt.15931. Epub 2020 May 10.

PMID- 29278347
OWN - NLM
STAT- MEDLINE
DCOM- 20181105
LR  - 20181105
IS  - 2376-6980 (Electronic)
VI  - 19
IP  - 12
DP  - 2017 Dec 1
TI  - Rising Waters and a Smaller Island: What Should Physicians Do for Tuvaluans?
PG  - 1211-1221
LID - journalofethics.2017.19.12.imhl1-1712 [pii]
LID - 10.1001/journalofethics.2017.19.12.imhl1-1712 [doi]
AB  - Residents of the island nation of Tuvalu will be among the first of the 1.7 million 
      Pacific Islanders to be displaced by the effects of climate change (including rising 
      sea levels, changing distributions of agriculture, and unpredictable weather 
      patterns). Already 3,500 Tuvaluans live in New Zealand (approximately 25 percent of 
      the world's Tuvaluan population), some of whom moved due to climate change. 
      Immigrating to New Zealand presents several challenges for Tuvaluans, including 
      limited job opportunities, health care disparities, and dietary changes. 
      Nevertheless, Tuvaluans in New Zealand continue their culture as they redefine their 
      identity in a new country. Given the growing effects of climate change, physicians 
      around the world will soon care for a new generation of immigrants and will play an 
      important role in advocating for health equity and self-determination among 
      climate-sensitive populations. This article uses personal stories and photographs of 
      Tuvaluans and photographs of Tuvalu and New Zealand to present Tuvaluans' struggles 
      and ethical issues pertaining to health that arise in relocating Tuvaluans.
CI  - © 2017 American Medical Association. All Rights Reserved.
FAU - Emont, Jordan
AU  - Emont J
FAU - Anandarajah, Gowri
AU  - Anandarajah G
AD  - A professor of family medicine and medical science and a clinician educator at the 
      Warren Alpert Medical School of Brown University in Providence, Rhode Island.
LA  - eng
PT  - Journal Article
DEP - 20171201
PL  - United States
TA  - AMA J Ethics
JT  - AMA journal of ethics
JID - 101649265
SB  - IM
MH  - *Climate Change
MH  - Culture
MH  - *Delivery of Health Care/ethics
MH  - *Emigrants and Immigrants
MH  - *Emigration and Immigration
MH  - Health Equity
MH  - Humans
MH  - *Islands
MH  - Micronesia
MH  - New Zealand
MH  - *Oceans and Seas
MH  - *Physicians
MH  - Population Dynamics
MH  - Public Health/ethics
MH  - Social Responsibility
MH  - Vulnerable Populations
EDAT- 2017/12/27 06:00
MHDA- 2018/11/06 06:00
CRDT- 2017/12/27 06:00
PHST- 2017/12/27 06:00 [entrez]
PHST- 2017/12/27 06:00 [pubmed]
PHST- 2018/11/06 06:00 [medline]
AID - journalofethics.2017.19.12.imhl1-1712 [pii]
AID - 10.1001/journalofethics.2017.19.12.imhl1-1712 [doi]
PST - epublish
SO  - AMA J Ethics. 2017 Dec 1;19(12):1211-1221. doi: 
      10.1001/journalofethics.2017.19.12.imhl1-1712.

PMID- 31229953
OWN - NLM
STAT- MEDLINE
DCOM- 20200416
LR  - 20200416
IS  - 1468-2044 (Electronic)
IS  - 0003-9888 (Linking)
VI  - 104
IP  - 12
DP  - 2019 Dec
TI  - Discharge against medical advice in culturally and linguistically diverse Australian 
      children.
PG  - 1150-1154
LID - 10.1136/archdischild-2019-317063 [doi]
AB  - OBJECTIVES: This study quantifies the prevalence and rates of discharge against 
      medical advice (DAMA) in culturally and linguistically diverse (CALD) children and 
      assesses the independent association between CALD status and DAMA accounting for key 
      demographic confounders in a large tertiary Australian hospital network. METHODS: 
      Prospectively collected data between 2010 and 2018 were extracted from the hospital 
      network electronic medical records system for admitted patients (n=192 037), 
      outpatients (n=268 904) and between 2015 and 2018 for emergency department (ED) 
      patients (n=158 903). CALD status was defined as 'preferred language being not 
      English' and DAMA was measured as 'discharge at own risk' in admissions, 'no show' 
      in outpatients, 'left without being seen' and 'did not wait' in ED. Data were 
      analysed using χ² test, bivariate analysis and multivariate logistic regression. 
      RESULTS: The prevalence of DAMA was 1.34% in admitted patients, 19.31% in 
      outpatients and 12.64% in ED patients. Rates of DAMA were higher among CALD children 
      compared to non-CALD children (1.75% vs 1.29% in admitted patients, 26.53% vs 17.92% 
      in outpatients and 18.74% vs 11.61% in ED patients). CALD status was independently 
      associated with DAMA in admitted children (OR=1.30, 95% CI 1.15 to 1.44), 
      outpatients (OR=1.55; 95% CI 1.51 to 1.58) and ED patients (OR=1.60; 95% CI 1.53 to 
      1.66). CONCLUSION: Being from a CALD background places children at increased risks 
      to DAMA. Implementing appropriate health service responses may ensure equitable 
      access and quality care for children from CALD backgrounds to reduce the rates of 
      DAMA and its associated ramifications.
CI  - © Author(s) (or their employer(s)) 2019. No commercial re-use. See rights and 
      permissions. Published by BMJ.
FAU - Guo, Xin Yue
AU  - Guo XY
AUID- ORCID: 0000-0003-0999-7508
AD  - Faculty of Medicine, University of New South Wales, Sydney, New South Wales, 
      Australia.
AD  - School of Women's and Children's Health, University of New South Wales, Sydney, New 
      South Wales, Australia.
FAU - Woolfenden, Susan
AU  - Woolfenden S
AD  - School of Women's and Children's Health, University of New South Wales, Sydney, New 
      South Wales, Australia.
AD  - Community Child Health, Sydney Children's Hospitals Network Randwick, Randwick, New 
      South Wales, Australia.
FAU - McDonald, Gordon
AU  - McDonald G
AD  - Sydney Informatics Hub, University of Sydney, Sydney, New South Wales, Australia.
FAU - Saavedra, Aldo
AU  - Saavedra A
AD  - Faculty of Health Sciences, University of Sydney, Sydney, New South Wales, 
      Australia.
AD  - Centre for Translational Data Science, University of Sydney, Sydney, New South 
      Wales, Australia.
FAU - Lingam, Raghu
AU  - Lingam R
AD  - School of Women's and Children's Health, University of New South Wales, Sydney, New 
      South Wales, Australia.
LA  - eng
PT  - Journal Article
DEP - 20190622
PL  - England
TA  - Arch Dis Child
JT  - Archives of disease in childhood
JID - 0372434
SB  - AIM
SB  - IM
MH  - Australia/epidemiology
MH  - Child
MH  - Communication Barriers
MH  - Cultural Diversity
MH  - Culturally Competent Care/statistics & numerical data
MH  - Female
MH  - Health Equity
MH  - Health Services Accessibility/*statistics & numerical data
MH  - Humans
MH  - Male
MH  - *Minority Health
MH  - Patient Discharge/*statistics & numerical data
MH  - Socioeconomic Factors
MH  - Treatment Refusal/ethnology/*statistics & numerical data
OTO - NOTNLM
OT  - *clinical procedures
OT  - *comm child health
OT  - *epidemiology
OT  - *health service
OT  - *health services research
COIS- Competing interests: None declared.
EDAT- 2019/06/24 06:00
MHDA- 2020/04/17 06:00
CRDT- 2019/06/24 06:00
PHST- 2019/02/21 00:00 [received]
PHST- 2019/05/23 00:00 [revised]
PHST- 2019/05/26 00:00 [accepted]
PHST- 2019/06/24 06:00 [pubmed]
PHST- 2020/04/17 06:00 [medline]
PHST- 2019/06/24 06:00 [entrez]
AID - archdischild-2019-317063 [pii]
AID - 10.1136/archdischild-2019-317063 [doi]
PST - ppublish
SO  - Arch Dis Child. 2019 Dec;104(12):1150-1154. doi: 10.1136/archdischild-2019-317063. 
      Epub 2019 Jun 22.

PMID- 31161137
OWN - NLM
STAT- MEDLINE
DCOM- 20200424
LR  - 20201209
IS  - 2374-8265 (Electronic)
IS  - 2374-8265 (Linking)
VI  - 15
DP  - 2019 May 15
TI  - Social and Structural Determinants of Urban American Indian and Alaska Native 
      Health: A Case Study in Los Angeles.
PG  - 10825
LID - 10.15766/mep_2374-8265.10825 [doi]
LID - 10825
AB  - INTRODUCTION: American Indians and Alaska Natives (AIAN) experience significant 
      health inequities, yet there are very few curricula dedicated to training a 
      culturally sensitive workforce to care for this population. There is a further 
      dearth of curricula that center on Indigenous values and ways of knowing. METHODS: 
      We developed a 90-minute interactive workshop aimed at increasing faculty and 
      trainee understanding of the social and structural determinants of urban AIAN 
      health. The workshop consisted of a PowerPoint presentation, two videos, an 
      interactive storytelling exercise, and reflection exercises. Participants also 
      completed pre-/postworkshop questionnaires. The workshop was implemented three times 
      at two medical schools. RESULTS: There were a total of 35 diverse participants. 
      Regarding the effect of the workshop on participants' knowledge base, a comparison 
      of pre- and postworkshop questionnaire responses showed a statistically significant 
      (p < .05) increase in the correct answer being chosen for each question. All 
      participants agreed or strongly agreed that each of the three learning objectives 
      had been met. Participants particularly valued the workshop's interactive nature, as 
      well as its use of storytelling and multimedia to reinforce policy impact. 
      DISCUSSION: This workshop provided an interactive and effective method to increase 
      participant knowledge of the importance of a land acknowledgment, of connecting 
      federal Indian policy to health outcomes, and of how AIAN identity may impact access 
      to health care.
FAU - Garcia, Andrea N
AU  - Garcia AN
AD  - Visiting Project Scientist, Center for Health Services and Society, Department of 
      Psychiatry, UCLA David Geffen School of Medicine.
AD  - Physician Specialist, Los Angeles County Department of Mental Health.
AD  - Board Member, BNGAP, Inc.
FAU - Castro, Monique C
AU  - Castro MC
AD  - Owner, Indigenous Circle of Wellness.
AD  - Founder, Indigenous Circle of Wellness.
FAU - Sánchez, John Paul
AU  - Sánchez JP
AD  - Associate Professor, Emergency Medicine, Rutgers New Jersey Medical School.
AD  - Associate Dean, Diversity and Inclusion, Rutgers New Jersey Medical School.
AD  - Founder, BNGAP, Inc.
LA  - eng
PT  - Case Reports
PT  - Journal Article
DEP - 20190515
TA  - MedEdPORTAL
JT  - MedEdPORTAL : the journal of teaching and learning resources
JID - 101714390
SB  - IM
MH  - *Alaskan Natives
MH  - *Cultural Competency
MH  - Delivery of Health Care
MH  - *Health Equity
MH  - Humans
MH  - *Indians, North American
MH  - Los Angeles
MH  - *Social Determinants of Health
MH  - Surveys and Questionnaires
PMC - PMC6543927
OTO - NOTNLM
OT  - *Alaska Natives
OT  - *American Indian and Alaska Native
OT  - *Community-Based Medicine
OT  - *Cultural Competence
OT  - *Diversity and Inclusion
OT  - *Editor's Chioce
OT  - *Health Equity
OT  - *Health Policy
OT  - *Historical Trauma
OT  - *Intergenerational Trauma
OT  - *Population Health
OT  - *Social Determinants of Health
OT  - *Structural Determinants
OT  - *Urban
COIS- None to report.
EDAT- 2019/06/05 06:00
MHDA- 2020/05/06 06:00
CRDT- 2019/06/05 06:00
PHST- 2019/06/05 06:00 [entrez]
PHST- 2019/06/05 06:00 [pubmed]
PHST- 2020/05/06 06:00 [medline]
AID - 10.15766/mep_2374-8265.10825 [doi]
PST - epublish
SO  - MedEdPORTAL. 2019 May 15;15:10825. doi: 10.15766/mep_2374-8265.10825.

PMID- 32958693
OWN - NLM
STAT- MEDLINE
DCOM- 20201109
LR  - 20210110
IS  - 1473-4257 (Electronic)
IS  - 0306-6800 (Print)
IS  - 0306-6800 (Linking)
VI  - 46
IP  - 11
DP  - 2020 Nov
TI  - Ethics of sharing medical knowledge with the community: is the physician responsible 
      for medical outreach during a pandemic?
PG  - 732-735
LID - 10.1136/medethics-2020-106348 [doi]
LID - medethics-2020-106348
AB  - A recent update to the Geneva Declaration's 'Physician Pledge' involves the ethical 
      requirement of physicians to share medical knowledge for the benefit of patients and 
      healthcare. With the spread of COVID-19, pockets exist in every country with 
      different viral expressions. In the Chareidi ('ultra-orthodox') religious community, 
      for example, rates of COVID-19 transmission and dissemination are above average 
      compared with other communities within the same countries. While viral spread in 
      densely populated communities is common during pandemics, several reasons have been 
      suggested to explain the blatant flouting of public health regulations. It is easy 
      to fault the Chareidi population for their proliferation of COVID-19, partly due to 
      their avoidance of social media and internet aversion. However, the question 
      remains: who is to blame for their community crisis? The ethical argument suggests 
      that from a public health perspective, the physician needs to reach out and share 
      medical knowledge with the community. The public's best interests are critical in a 
      pandemic and should supersede any considerations of cultural differences. By all 
      indications, therefore, the physician has an ethical obligation to promote 
      population healthcare and share medical knowledge based on ethical concepts of 
      beneficence, non-maleficence, utilitarian ethics as well as social, procedural and 
      distributive justice. This includes the ethical duty to reduce health disparities 
      and convey the message that individual responsibility for health has repercussions 
      within the context of broader social accountability. Creative channels are clearly 
      demanded for this ethical challenge, including measured medical paternalism with 
      appropriate cultural sensitivity in physician community outreach.
CI  - © Author(s) (or their employer(s)) 2020. No commercial re-use. See rights and 
      permissions. Published by BMJ.
FAU - Strous, Rael D
AU  - Strous RD
AUID- ORCID: 0000-0002-2287-1726
AD  - Department of Psychiatry, Mayanei HaYeshua Medical Center, Bnei Brak, Tel Aviv, 
      Israel raels@tauex.tau.ac.il.
AD  - Department of Psychiatry, Tel Aviv University Sackler Faculty of Medicine, Tel Aviv, 
      Israel.
FAU - Karni, Tami
AU  - Karni T
AD  - Department of Surgery, Yitzhak Shamir Medical Center, Zerifin, Israel.
LA  - eng
PT  - Journal Article
DEP - 20200921
TA  - J Med Ethics
JT  - Journal of medical ethics
JID - 7513619
SB  - E
SB  - IM
MH  - Access to Information
MH  - Beneficence
MH  - Betacoronavirus
MH  - COVID-19
MH  - Codes of Ethics
MH  - Coronavirus Infections/epidemiology/prevention & control/virology
MH  - Cultural Competency
MH  - Culture
MH  - Ethical Theory
MH  - Health Education/*ethics
MH  - Health Equity
MH  - Health Promotion/ethics
MH  - Humans
MH  - Internet
MH  - *Moral Obligations
MH  - Pandemics/*ethics/prevention & control
MH  - Paternalism
MH  - Physicians/*ethics
MH  - Pneumonia, Viral/epidemiology/prevention & control/virology
MH  - *Professional Role
MH  - Public Health/ethics
MH  - Religion
MH  - SARS-CoV-2
MH  - Social Justice
MH  - *Social Responsibility
PMC - PMC7507248
OTO - NOTNLM
OT  - education
OT  - health promotion
OT  - public health ethics
COIS- Competing interests: None declared.
EDAT- 2020/09/23 06:00
MHDA- 2020/11/11 06:00
CRDT- 2020/09/22 05:37
PHST- 2020/04/24 00:00 [received]
PHST- 2020/09/01 00:00 [revised]
PHST- 2020/09/05 00:00 [accepted]
PHST- 2020/09/23 06:00 [pubmed]
PHST- 2020/11/11 06:00 [medline]
PHST- 2020/09/22 05:37 [entrez]
AID - medethics-2020-106348 [pii]
AID - 10.1136/medethics-2020-106348 [doi]
PST - ppublish
SO  - J Med Ethics. 2020 Nov;46(11):732-735. doi: 10.1136/medethics-2020-106348. Epub 2020 
      Sep 21.

PMID- 25911455
OWN - NLM
STAT- MEDLINE
DCOM- 20160614
LR  - 20171116
IS  - 2150-1327 (Electronic)
IS  - 2150-1319 (Linking)
VI  - 6
IP  - 4
DP  - 2015 Oct
TI  - Clinical Outcomes in a Primary Care Practice Within a Center for Health Equity.
PG  - 239-42
LID - 10.1177/2150131915583658 [doi]
AB  - OBJECTIVE: A Center for Health Equity that included a primary care practice was 
      built in a neighborhood affected by long-term disparities related to race and class 
      in order to promote health equity within the population. Changes in blood pressure 
      and HbA1c (glycated hemoglobin) over 2 years were examined to assess the impact of 
      providing culturally appropriate and patient-centered care. METHODS: Data from June 
      1, 2012, to June 30, 2014 were obtained. Patients with high blood pressure or 
      elevated HbA1c levels were treated according to evidence based guidelines. Blood 
      pressure and HbA1c values at the first and last visit were compared using paired t 
      tests. RESULTS: Of the 390 patients seen with a systolic pressure ≥140 mm Hg, 358 
      came back for at least 1 visit (92%). By the time of the last visit, 70% had values 
      <140 mm Hg. Mean decreases for systolic and diastolic pressure between the first and 
      last visit were statistically significant (both P < .001). Of the 88 patients seen 
      with HbA1c values ≥7%, 68 came back for at least 1 visit (77%). By the last visit, 
      31% had values <7%. The change in mean HbA1c levels between the first and last 
      visits was statistically significant (P = .001). CONCLUSION: Data from this report 
      demonstrate statistically significant improved clinical outcomes among members of 
      this community who sought and received care from physicians within this Center for 
      Health Equity.
CI  - © The Author(s) 2015.
FAU - Scott, Edward Demond
AU  - Scott ED
AD  - Summa Health System, Akron, OH, USA.
FAU - Gil, Karen
AU  - Gil K
AD  - Summa Health System, Akron, OH, USA kmg1@neomed.edu.
FAU - King, Billi Copeland
AU  - King BC
AD  - Summa Health System, Akron, OH, USA.
FAU - Piatt, Elizabeth
AU  - Piatt E
AD  - Hiram College, Hiram, OH, USA.
LA  - eng
PT  - Journal Article
DEP - 20150424
PL  - United States
TA  - J Prim Care Community Health
JT  - Journal of primary care & community health
JID - 101518419
RN  - 0 (Glycated Hemoglobin A)
RN  - 0 (hemoglobin A1c protein, human)
SB  - IM
MH  - Blood Pressure
MH  - Cultural Competency/organization & administration
MH  - Diabetes Mellitus/therapy
MH  - Female
MH  - Glycated Hemoglobin A/analysis
MH  - Health Equity/*organization & administration/statistics & numerical data
MH  - Humans
MH  - Hypertension/therapy
MH  - Male
MH  - Middle Aged
MH  - Patient-Centered Care/methods
MH  - Primary Health Care/*methods/standards/statistics & numerical data
MH  - Treatment Outcome
OTO - NOTNLM
OT  - Center for Health Equity
OT  - HbA1c levels
OT  - hypertension
OT  - primary care
EDAT- 2015/04/26 06:00
MHDA- 2016/06/15 06:00
CRDT- 2015/04/26 06:00
PHST- 2015/04/26 06:00 [entrez]
PHST- 2015/04/26 06:00 [pubmed]
PHST- 2016/06/15 06:00 [medline]
AID - 2150131915583658 [pii]
AID - 10.1177/2150131915583658 [doi]
PST - ppublish
SO  - J Prim Care Community Health. 2015 Oct;6(4):239-42. doi: 10.1177/2150131915583658. 
      Epub 2015 Apr 24.

PMID- 30613960
OWN - NLM
STAT- MEDLINE
DCOM- 20200127
LR  - 20210109
IS  - 1475-6773 (Electronic)
IS  - 0017-9124 (Print)
IS  - 0017-9124 (Linking)
VI  - 54 Suppl 1
IP  - Suppl 1
DP  - 2019 Feb
TI  - Inpatient care experiences differ by preferred language within racial/ethnic groups.
PG  - 263-274
LID - 10.1111/1475-6773.13105 [doi]
AB  - OBJECTIVE: To describe differences in patient experiences of hospital care by 
      preferred language within racial/ethnic groups. DATA SOURCE: 2014-2015 HCAHPS survey 
      data. STUDY DESIGN: We compared six composite measures for seven languages (English, 
      Spanish, Russian, Portuguese, Chinese, Vietnamese, and Other) within applicable 
      subsets of five racial/ethnic groups (Hispanics, Asian/Pacific Islanders, American 
      Indian/Alaska Natives, Blacks, and Whites). We measured patient-mix adjusted 
      overall, between- and within-hospital differences in patient experience by language, 
      using linear regression. DATA COLLECTION METHODS: Surveys from 5 480 308 patients 
      discharged from 4517 hospitals 2014-2015. PRINCIPAL FINDINGS: Within each 
      racial/ethnic group, mean reported experiences for non-English-preferring patients 
      were almost always worse than their English-preferring counterparts. Language 
      differences were largest and most consistent for Care Coordination. Within-hospital 
      differences by language were often larger than between-hospital differences and were 
      largest for Care Coordination. Where between-hospital differences existed, 
      non-English-preferring patients usually attended hospitals whose average patient 
      experience scores for all patients were lower than the average scores for the 
      hospitals of their English-preferring counterparts. CONCLUSIONS: Efforts should be 
      made to increase access to better hospitals for language minorities and improve care 
      coordination and other facets of patient experience in hospitals with high 
      proportions of non-English-preferring patients, focusing on cultural competence and 
      language-appropriate services.
CI  - © 2019 The Authors. Health Services Research published by Wiley Periodicals, Inc. on 
      behalf of Health Research and Educational Trust.
FAU - Quigley, Denise D
AU  - Quigley DD
AUID- ORCID: 0000-0002-3815-908X
AD  - RAND Corporation, Santa Monica, California.
FAU - Elliott, Marc N
AU  - Elliott MN
AUID- ORCID: 0000-0002-7147-5535
AD  - RAND Corporation, Santa Monica, California.
FAU - Hambarsoomian, Katrin
AU  - Hambarsoomian K
AD  - RAND Corporation, Santa Monica, California.
FAU - Wilson-Frederick, Shondelle M
AU  - Wilson-Frederick SM
AD  - Centers for Medicare & Medicaid Services, Office of Minority Health, Baltimore, 
      Maryland.
FAU - Lehrman, William G
AU  - Lehrman WG
AD  - Centers for Medicare & Medicaid Services, Baltimore, Maryland.
FAU - Agniel, Denis
AU  - Agniel D
AD  - RAND Corporation, Santa Monica, California.
FAU - Ng, Judy H
AU  - Ng JH
AD  - National Committee for Quality Assurance, Washington, District of Columbia.
FAU - Goldstein, Elizabeth H
AU  - Goldstein EH
AD  - Centers for Medicare & Medicaid Services, Baltimore, Maryland.
FAU - Giordano, Laura A
AU  - Giordano LA
AD  - Health Services Advisory Group, Phoenix, Arizona.
FAU - Martino, Steven C
AU  - Martino SC
AUID- ORCID: 0000-0002-1514-4133
AD  - RAND Corporation, Pittsburgh, Pennsylvania.
LA  - eng
GR  - HHSM-500-2016-00097G/Centers for Medicare and Medicaid Services/International
PT  - Journal Article
PT  - Research Support, U.S. Gov't, Non-P.H.S.
DEP - 20190106
TA  - Health Serv Res
JT  - Health services research
JID - 0053006
SB  - IM
MH  - Adolescent
MH  - Adult
MH  - Aged
MH  - *Communication Barriers
MH  - *Cultural Competency
MH  - Ethnic Groups/*statistics & numerical data
MH  - Female
MH  - Health Care Surveys
MH  - Health Equity
MH  - Hospitalization
MH  - Humans
MH  - Inpatients/psychology/*statistics & numerical data
MH  - Language
MH  - Male
MH  - Middle Aged
MH  - Minority Groups/*statistics & numerical data
MH  - Patient Satisfaction/ethnology
MH  - Pregnancy
MH  - Young Adult
PMC - PMC6341216
OTO - NOTNLM
OT  - *patient assessment
OT  - *quality of care (measurement)
OT  - *survey research
COIS- All authors have no potential conflicts of interest.
EDAT- 2019/01/08 06:00
MHDA- 2020/01/28 06:00
CRDT- 2019/01/08 06:00
PHST- 2019/01/08 06:00 [pubmed]
PHST- 2020/01/28 06:00 [medline]
PHST- 2019/01/08 06:00 [entrez]
AID - HESR13105 [pii]
AID - 10.1111/1475-6773.13105 [doi]
PST - ppublish
SO  - Health Serv Res. 2019 Feb;54 Suppl 1(Suppl 1):263-274. doi: 10.1111/1475-6773.13105. 
      Epub 2019 Jan 6.

PMID- 26617450
OWN - NLM
STAT- MEDLINE
DCOM- 20160907
LR  - 20190108
IS  - 1598-6357 (Electronic)
IS  - 1011-8934 (Print)
IS  - 1011-8934 (Linking)
VI  - 30 Suppl 2
IP  - Suppl 2
DP  - 2015 Nov
TI  - Horizontal Inequity in Elderly Health Care Utilization: Evidence from India.
PG  - S155-66
LID - 10.3346/jkms.2015.30.S2.S155 [doi]
AB  - Against the backdrop of population aging, this paper presents the analysis of 
      need-standardised health care utilization among elderly in India. Based on 
      nationally representative morbidity and health care survey 2004, we demonstrate that 
      the need for health care utilization is indeed pro-poor in nature. However, the 
      actual health care utilization is concentrated among richer sections of the 
      population. Further, the decomposition analysis reveals that income has a very 
      strong role in shifting the distribution of health care away from the poor elderly. 
      The impact of income on utilization is well-demonstrated even at the 
      ecological-level as states with higher per capita incomes have higher elderly health 
      care utilization even as the levels of need-predicted distribution across these 
      states are similar. We also find that the distribution of elderly across social 
      groups and their educational achievements favours the rich and significantly 
      contributes to overall inequality. Nevertheless, contribution of need-related 
      self-assessed health clearly favours pro-poor inequality. In concluding, we argue 
      that to reduce such inequities in health care utilization it is necessary to 
      increase public investments in health care infrastructure including geriatric care 
      particularly in rural areas and underdeveloped regions to enhance access and quality 
      of health care for the elderly.
FAU - Joe, William
AU  - Joe W
AD  - Institute of Economic Growth, University of Delhi Enclave, Delhi, India.
FAU - Rudra, Shalini
AU  - Rudra S
AD  - Jawaharlal Nehru University, New Mehrauli Road, New Delhi, India.
FAU - Subramanian, S V
AU  - Subramanian SV
AD  - Department of Social and Behavioral Sciences, Harvard T.H.Chan School of Public 
      Health, Boston, Massachusetts, USA.
LA  - eng
PT  - Journal Article
PT  - Research Support, Non-U.S. Gov't
DEP - 20151106
TA  - J Korean Med Sci
JT  - Journal of Korean medical science
JID - 8703518
SB  - IM
MH  - Aged
MH  - Aged, 80 and over
MH  - *Cultural Characteristics
MH  - Evidence-Based Medicine
MH  - Female
MH  - Health Care Rationing/*statistics & numerical data
MH  - Health Equity/*statistics & numerical data
MH  - Health Services for the Aged/*statistics & numerical data
MH  - Humans
MH  - Income/*statistics & numerical data
MH  - India/epidemiology
MH  - Male
MH  - Middle Aged
MH  - Socioeconomic Factors
MH  - *Utilization Review
PMC - PMC4659869
OTO - NOTNLM
OT  - Aged
OT  - Delivery of Health Care
OT  - Health Care
OT  - Socioeconomic Factors
OT  - Surveys
EDAT- 2015/12/01 06:00
MHDA- 2016/09/08 06:00
CRDT- 2015/12/01 06:00
PHST- 2015/06/09 00:00 [received]
PHST- 2015/10/02 00:00 [accepted]
PHST- 2015/12/01 06:00 [entrez]
PHST- 2015/12/01 06:00 [pubmed]
PHST- 2016/09/08 06:00 [medline]
AID - 10.3346/jkms.2015.30.S2.S155 [doi]
PST - ppublish
SO  - J Korean Med Sci. 2015 Nov;30 Suppl 2(Suppl 2):S155-66. doi: 
      10.3346/jkms.2015.30.S2.S155. Epub 2015 Nov 6.

PMID- 27834235
OWN - NLM
STAT- MEDLINE
DCOM- 20180312
LR  - 20180405
IS  - 1544-5208 (Electronic)
IS  - 0278-2715 (Linking)
VI  - 35
IP  - 11
DP  - 2016 Nov 1
TI  - Creating Healthier, More Equitable Communities By Improving Governance And Policy.
PG  - 1970-1975
AB  - How can healthier, more equitable communities be created? This is a key question for 
      public health. Even though progress has been made in understanding the impact of 
      social, physical, and policy factors on population health, there is much room for 
      improvement. With this in mind, the Robert Wood Johnson Foundation made creating 
      healthier, more equitable communities the third of four Action Areas in its Culture 
      of Health Action Framework. This Action Area focuses on the interplay of three 
      drivers-the physical environment, social and economic conditions, and policy and 
      governance-in influencing health equity. In this article we review some of the 
      policy and governance challenges confronting decisionmakers as they seek to create 
      healthy communities on a broad scale. We use these challenges as a framework for 
      understanding where the most critical gaps still exist, where the links could be 
      exploited more effectively, and where there are opportunities for further research 
      and policy development.
CI  - Project HOPE—The People-to-People Health Foundation, Inc.
FAU - Dubowitz, Tamara
AU  - Dubowitz T
AD  - Tamara Dubowitz (dubowitz@rand.org) is a senior policy researcher and professor at 
      the Pardee RAND Graduate School at RAND in Pittsburgh, Pennsylvania.
FAU - Orleans, Tracy
AU  - Orleans T
AD  - Tracy Orleans is a senior scientist at the Robert Wood Johnson Foundation, in 
      Princeton, New Jersey.
FAU - Nelson, Christopher
AU  - Nelson C
AD  - Christopher Nelson is a senior political scientist and professor at the Pardee RAND 
      Graduate School at RAND in Santa Monica, California.
FAU - May, Linnea Warren
AU  - May LW
AD  - Linnea Warren May is a project associate at RAND in Pittsburgh.
FAU - Sloan, Jennifer C
AU  - Sloan JC
AD  - Jennifer C. Sloan is a project associate at RAND in Pittsburgh.
FAU - Chandra, Anita
AU  - Chandra A
AD  - Anita Chandra is director, RAND Justice, Infrastructure, and Environment, in 
      Arlington, Virginia.
LA  - eng
PT  - Journal Article
PT  - Research Support, Non-U.S. Gov't
PL  - United States
TA  - Health Aff (Millwood)
JT  - Health affairs (Project Hope)
JID - 8303128
SB  - IM
MH  - *Environment
MH  - Health Equity/*organization & administration
MH  - *Health Policy
MH  - Humans
MH  - Local Government
MH  - Public Health/methods
MH  - Social Change
OTO - NOTNLM
OT  - *built environment
OT  - *health equity
OT  - *policy and governance
OT  - *social and economic conditions
EDAT- 2016/11/12 06:00
MHDA- 2018/03/13 06:00
CRDT- 2016/11/12 06:00
PHST- 2016/11/12 06:00 [entrez]
PHST- 2016/11/12 06:00 [pubmed]
PHST- 2018/03/13 06:00 [medline]
AID - 35/11/1970 [pii]
AID - 10.1377/hlthaff.2016.0608 [doi]
PST - ppublish
SO  - Health Aff (Millwood). 2016 Nov 1;35(11):1970-1975. doi: 10.1377/hlthaff.2016.0608.

PMID- 33646131
OWN - NLM
STAT- MEDLINE
DCOM- 20210913
LR  - 20210913
IS  - 2369-2960 (Electronic)
IS  - 2369-2960 (Linking)
VI  - 7
IP  - 3
DP  - 2021 Mar 1
TI  - Use of #SaludTues Tweetchats for the Dissemination of Culturally Relevant 
      Information on Latino Health Equity: Exploratory Case Study.
PG  - e21266
LID - 10.2196/21266 [doi]
LID - e21266
AB  - BACKGROUND: Latinx people comprise 18% of the US adult population and a large share 
      of youth and continue to experience inequities that perpetuate health disparities. 
      To engage Latinx people in advocacy for health equity based on this population's 
      heavy share of smartphone, social media, and Twitter users, Salud America! launched 
      the #SaludTues Tweetchat series. In this paper, we explore the use of #SaludTues to 
      promote advocacy for Latinx health equity. OBJECTIVE: This study aims to understand 
      how #SaludTues Tweetchats are used to promote dissemination of culturally relevant 
      information on social determinants of health, to determine whether tweetchats serve 
      to drive web traffic to the Salud America! website, and to understand who 
      participates in #SaludTues Tweetchats and what we can learn about the participants. 
      We also aim to share our own experiences and present a step-by-step guide of how 
      tweetchats are planned, developed, promoted, and executed. METHODS: We explored 
      tweetchat data collected between 2014 and 2018 using Symplur and Google Analytics to 
      identify groups of stakeholders and web traffic. Network analysis and mapping tools 
      were also used to derive insights from this series of chats. RESULTS: We conducted 
      187 chats with 24,609 reported users, 177,466 tweets, and more than 1.87 billion 
      impressions using the hashtag #SaludTues during this span, demonstrating effective 
      dissemination of and exposure to culturally relevant information. Traffic to the 
      Salud America! website was higher on Tuesdays than any other day of the week, 
      suggesting that #SaludTues Tweetchats acted effectively as a website traffic-driving 
      tool. Most participants came from advocacy organizations (165/1000, 16.5%) and other 
      health care-related organizations (162/1000, 16.2%), whereas others were unknown 
      users (147/1000, 14.7%) and individual users outside of the health care sector 
      (117/1000, 11.7%). The majority of participants were located in Texas, California, 
      New York, and Florida, all states with high Latinx populations. CONCLUSIONS: 
      Carefully planned, culturally relevant tweetchats such as #SaludTues can be a 
      powerful tool for public health practitioners and advocates to engage audiences on 
      Twitter around health issues, advocacy, and policy solutions for Latino health 
      equity. Further information is needed to determine the effect that #SaludTues 
      Tweetchats have on self- and collective efficacy for advocacy in the area of Latino 
      health equity.
CI  - ©Amelie G Ramirez, Rosalie P Aguilar, Amanda Merck, Cliff Despres, Pramod Sukumaran, 
      Stacy Cantu-Pawlik, Patricia Chalela. Originally published in JMIR Public Health and 
      Surveillance (http://publichealth.jmir.org), 01.03.2021.
FAU - Ramirez, Amelie G
AU  - Ramirez AG
AUID- ORCID: 0000-0002-5310-1337
AD  - Department of Population Health Sciences, Institute for Health Promotion Research, 
      UT Health San Antonio, San Antonio, TX, United States.
FAU - Aguilar, Rosalie P
AU  - Aguilar RP
AUID- ORCID: 0000-0003-4766-6224
AD  - Department of Population Health Sciences, Institute for Health Promotion Research, 
      UT Health San Antonio, San Antonio, TX, United States.
FAU - Merck, Amanda
AU  - Merck A
AUID- ORCID: 0000-0003-1821-5918
AD  - Department of Population Health Sciences, Institute for Health Promotion Research, 
      UT Health San Antonio, San Antonio, TX, United States.
FAU - Despres, Cliff
AU  - Despres C
AUID- ORCID: 0000-0003-4706-7002
AD  - Department of Population Health Sciences, Institute for Health Promotion Research, 
      UT Health San Antonio, San Antonio, TX, United States.
FAU - Sukumaran, Pramod
AU  - Sukumaran P
AUID- ORCID: 0000-0002-4781-3389
AD  - Department of Population Health Sciences, Institute for Health Promotion Research, 
      UT Health San Antonio, San Antonio, TX, United States.
FAU - Cantu-Pawlik, Stacy
AU  - Cantu-Pawlik S
AUID- ORCID: 0000-0002-7921-5084
AD  - Department of Population Health Sciences, Institute for Health Promotion Research, 
      UT Health San Antonio, San Antonio, TX, United States.
FAU - Chalela, Patricia
AU  - Chalela P
AUID- ORCID: 0000-0002-6697-2975
AD  - Department of Population Health Sciences, Institute for Health Promotion Research, 
      UT Health San Antonio, San Antonio, TX, United States.
LA  - eng
PT  - Journal Article
DEP - 20210301
TA  - JMIR Public Health Surveill
JT  - JMIR public health and surveillance
JID - 101669345
SB  - H
SB  - IM
MH  - Cultural Characteristics
MH  - *Health Equity
MH  - Hispanic Americans/*psychology
MH  - Humans
MH  - Information Dissemination/*methods
MH  - Social Media/*statistics & numerical data
MH  - United States
PMC - PMC7961409
OTO - NOTNLM
OT  - *Latino
OT  - *community health
OT  - *health communication
OT  - *health equity
OT  - *mobile phone
OT  - *policy
OT  - *social cognitive theory
OT  - *social media
COIS- Conflicts of Interest: None declared.
EDAT- 2021/03/02 06:00
MHDA- 2021/09/14 06:00
CRDT- 2021/03/01 12:12
PHST- 2020/06/10 00:00 [received]
PHST- 2020/12/31 00:00 [accepted]
PHST- 2020/09/18 00:00 [revised]
PHST- 2021/03/01 12:12 [entrez]
PHST- 2021/03/02 06:00 [pubmed]
PHST- 2021/09/14 06:00 [medline]
AID - v7i3e21266 [pii]
AID - 10.2196/21266 [doi]
PST - epublish
SO  - JMIR Public Health Surveill. 2021 Mar 1;7(3):e21266. doi: 10.2196/21266.

PMID- 28427479
OWN - NLM
STAT- MEDLINE
DCOM- 20171012
LR  - 20181113
IS  - 1475-9276 (Electronic)
IS  - 1475-9276 (Linking)
VI  - 16
IP  - 1
DP  - 2017 Apr 20
TI  - Mainstreaming gender and promoting intersectionality in Papua New Guinea's health 
      policy: a triangulated analysis applying data-mining and content analytic 
      techniques.
PG  - 65
LID - 10.1186/s12939-017-0555-5 [doi]
LID - 65
AB  - BACKGROUND: Gender mainstreaming is an approach to policy and planning that 
      emphasizes equality between the sexes. It is the stated policy for gender equity in 
      Papua New Guinea's (PNG) health sector, as well as all other sectors, and is 
      enshrined in the policies of its biggest aid givers. However, there is criticism 
      that gender mainstreaming's application has too often been technocratic and lacking 
      in conceptual clarity not only in PNG but elsewhere. In the health sector this is 
      further exacerbated by a traditional bio-medical approach, which is often 
      paternalistic and insufficiently patient- and family-centered. METHODS: This study 
      analyses the policy attitudes toward gender in PNG's health sector using both 
      data-mining and a traditional, summative content analysis. RESULTS: Our results show 
      that gender is rarely mentioned. When it is, it is most often mentioned in relation 
      to programs such as maternity and childcare for women, and elsewhere is applied 
      technocratically. CONCLUSION: For PNG to promote greater levels of equity, the focus 
      should first be on conceptualizing gender in a way that is meaningful for Papuans, 
      taking into account the diversity of experiences and setting. Second, there should 
      be greater focus on activists and civil society groups as the stakeholders most 
      likely to make a difference in gender equity.
FAU - Lamprell, G
AU  - Lamprell G
AD  - Centre for Healthcare Resilience and Implementation Science, Australian Institute of 
      Health Innovation, Macquarie University, Level 6, 75 Talavera Rd, Macquarie, NSW, 
      2109, Australia.
FAU - Braithwaite, J
AU  - Braithwaite J
AD  - Centre for Healthcare Resilience and Implementation Science, Australian Institute of 
      Health Innovation, Macquarie University, Level 6, 75 Talavera Rd, Macquarie, NSW, 
      2109, Australia. jeffrey.braithwaite@mq.edu.au.
LA  - eng
PT  - Journal Article
PT  - Research Support, Non-U.S. Gov't
DEP - 20170420
TA  - Int J Equity Health
JT  - International journal for equity in health
JID - 101147692
SB  - IM
MH  - Culture
MH  - Data Mining
MH  - Female
MH  - Financing, Organized
MH  - *Gender Identity
MH  - *Health Equity
MH  - *Health Policy
MH  - Health Status Disparities
MH  - *Healthcare Disparities
MH  - Humans
MH  - Male
MH  - Papua New Guinea
MH  - Paternalism
MH  - Residence Characteristics
MH  - Sex Factors
MH  - *Sexism
MH  - *Social Justice
MH  - *Women's Rights
PMC - PMC5397822
OTO - NOTNLM
OT  - *Health equity
OT  - *Health policy
OT  - *Health services research
EDAT- 2017/04/22 06:00
MHDA- 2017/10/13 06:00
CRDT- 2017/04/22 06:00
PHST- 2016/12/14 00:00 [received]
PHST- 2017/03/30 00:00 [accepted]
PHST- 2017/04/22 06:00 [entrez]
PHST- 2017/04/22 06:00 [pubmed]
PHST- 2017/10/13 06:00 [medline]
AID - 10.1186/s12939-017-0555-5 [pii]
AID - 555 [pii]
AID - 10.1186/s12939-017-0555-5 [doi]
PST - epublish
SO  - Int J Equity Health. 2017 Apr 20;16(1):65. doi: 10.1186/s12939-017-0555-5.

PMID- 28323612
OWN - NLM
STAT- MEDLINE
DCOM- 20170901
LR  - 20170901
IS  - 2376-6980 (Electronic)
VI  - 19
IP  - 3
DP  - 2017 Mar 1
TI  - From Particularities to Context: Refining Our Thinking on Illness Narratives.
PG  - 304-311
LID - journalofethics.2017.19.3.msoc1-1703 [pii]
LID - 10.1001/journalofethics.2017.19.3.msoc1-1703 [doi]
AB  - This paper examines how illness narratives are used in medical education and their 
      implications for clinicians' thinking and care of patients. Ideally, collecting and 
      reading illness narratives can enhance clinicians' sensitivity and contextual 
      thinking. And yet these narratives have become part of institutionalizing cultural 
      competency requirements in ways that tend to favor standardization. Stereotyping and 
      reductionistic thinking can result from these pedagogic approaches and obscure 
      structural inequities. We end by asking how we might best teach and read illness 
      narratives to fulfill the ethical obligations of listening and asking more 
      informative clinical interview questions that can better meet the needs of patients 
      and the community.
CI  - © 2017 American Medical Association. All Rights Reserved.
FAU - Le, Annie
AU  - Le A
AD  - Annie Le, MPH, is a second-year medical student at the University of California, 
      Riverside School of Medicine.
FAU - Miller, Kara
AU  - Miller K
AD  - Kara Miller, MA, is a PhD candidate in the Department of Anthropology at the 
      University of California, Riverside.
FAU - McMullin, Juliet
AU  - McMullin J
AD  - Associate professor at the University of California, Riverside, and the associate 
      director of the Center for Healthy Communities, and a cultural and medical 
      anthropologist with research interests in the political economy of health and the 
      role of narrative in medical encounters.
LA  - eng
PT  - Journal Article
DEP - 20170301
PL  - United States
TA  - AMA J Ethics
JT  - AMA journal of ethics
JID - 101649265
SB  - IM
MH  - Cultural Competency/*education
MH  - Education, Medical/*ethics
MH  - Empathy
MH  - *Health Equity
MH  - Humans
MH  - Literature, Modern
MH  - *Moral Obligations
MH  - *Narration
MH  - Patient Care
MH  - *Physician-Patient Relations
MH  - Reference Standards
MH  - Stereotyping
MH  - Teaching
MH  - Thinking
EDAT- 2017/03/23 06:00
MHDA- 2017/09/02 06:00
CRDT- 2017/03/22 06:00
PHST- 2017/03/22 06:00 [entrez]
PHST- 2017/03/23 06:00 [pubmed]
PHST- 2017/09/02 06:00 [medline]
AID - journalofethics.2017.19.3.msoc1-1703 [pii]
AID - 10.1001/journalofethics.2017.19.3.msoc1-1703 [doi]
PST - epublish
SO  - AMA J Ethics. 2017 Mar 1;19(3):304-311. doi: 
      10.1001/journalofethics.2017.19.3.msoc1-1703.

PMID- 30068445
OWN - NLM
STAT- MEDLINE
DCOM- 20191206
LR  - 20191217
IS  - 1172-6156 (Electronic)
IS  - 1172-6156 (Linking)
VI  - 10
IP  - 1
DP  - 2018 Mar
TI  - Pounamu: Achieving health equity in Aotearoa New Zealand: the contribution of 
      medicines optimisation.
PG  - 11-15
LID - 10.1071/HC17067 [doi]
AB  - This paper aims to consider the various parts of what is required to achieve the 
      best possible health outcomes from medicines in partnership with the person for whom 
      they are prescribed. Specifically, it looks to highlight the process from an 
      Indigenous view with respect to Māori in Aotearoa New Zealand, and claims a 
      multi-dimensional approach is imperative. Attaining optimal use of medicines is 
      necessary to help achieve health equity. There is an urgent need to understand and 
      investigate models of care that achieve this optimal state.
FAU - Te Karu, Leanne
AU  - Te Karu L
AD  - Department of General Practice and Primary Healthcare, University of Auckland, 
      Auckland, New Zealand.
FAU - Bryant, Linda
AU  - Bryant L
AD  - Department of General Practice and Primary Healthcare, University of Auckland, 
      Auckland, New Zealand.
FAU - Harwood, Matire
AU  - Harwood M
AD  - Te Kupenga Hauora M?ori, Faculty of Medical and Health Sciences University of 
      Auckland, Auckland, New Zealand.
FAU - Arroll, Bruce
AU  - Arroll B
AD  - Department of General Practice and Primary Healthcare, University of Auckland, 
      Auckland, New Zealand.
LA  - eng
PT  - Journal Article
PL  - Australia
TA  - J Prim Health Care
JT  - Journal of primary health care
JID - 101524060
RN  - 0 (Prescription Drugs)
SB  - IM
MH  - Cultural Competency
MH  - Health Equity/*organization & administration/standards
MH  - Health Services Accessibility
MH  - Health Services, Indigenous/*organization & administration/standards
MH  - Healthcare Disparities/*ethnology
MH  - Humans
MH  - New Zealand
MH  - *Oceanic Ancestry Group
MH  - Prescription Drugs/administration & dosage/adverse effects/*therapeutic use
EDAT- 2018/08/03 06:00
MHDA- 2019/12/18 06:00
CRDT- 2018/08/03 06:00
PHST- 2018/08/03 06:00 [entrez]
PHST- 2018/08/03 06:00 [pubmed]
PHST- 2019/12/18 06:00 [medline]
AID - HC17067 [pii]
AID - 10.1071/HC17067 [doi]
PST - ppublish
SO  - J Prim Health Care. 2018 Mar;10(1):11-15. doi: 10.1071/HC17067.

PMID- 28684063
OWN - NLM
STAT- MEDLINE
DCOM- 20180615
LR  - 20180615
IS  - 1579-2013 (Electronic)
IS  - 1130-8621 (Linking)
VI  - 27
IP  - 4
DP  - 2017 Jul-Aug
TI  - Ethnicity: An essential approach in improving the quality of care and patient safety 
      with equity.
PG  - 209-210
LID - S1130-8621(17)30097-9 [pii]
LID - 10.1016/j.enfcli.2017.06.001 [doi]
FAU - Del Pino, Sandra
AU  - Del Pino S
AD  - Asesora Regional en Diversidad Cultural, Unidad de Género y Curso de Vida, 
      Departamento de Familia, Género y Curso de Vida, Organización Panamericana de la 
      Salud, Organización Mundial de la Salud, Washington DC, Estados Unidos. Electronic 
      address: delpinosandra@hotmail.com.
FAU - Mujica, Oscar
AU  - Mujica O
AD  - Asesor Regional en Epidemiologia Social, Programa Especial de Desarrollo Sostenible 
      y Equidad en Salud, Organización Panamericana de la Salud, Organización Mundial de 
      la Salud, Washington DC, Estados Unidos.
FAU - Guzman, Jose Milton
AU  - Guzman JM
AD  - Oficial Nacional, Planeación en Salud Pública, Organización Panamericana de la 
      Salud, Organización Mundial de la Salud, Colombia.
LA  - eng
LA  - spa
PT  - Editorial
TT  - La etnicidad: un abordaje esencial en la mejora con equidad de la calidad de la 
      atención y la seguridad del paciente.
PL  - Spain
TA  - Enferm Clin
JT  - Enfermeria clinica
JID - 101190915
SB  - IM
SB  - N
MH  - *Ethnology
MH  - Health Equity
MH  - Humans
MH  - Patient Safety/*standards
MH  - Quality Improvement
MH  - Quality of Health Care/*standards
EDAT- 2017/07/08 06:00
MHDA- 2018/06/16 06:00
CRDT- 2017/07/08 06:00
PHST- 2017/06/12 00:00 [received]
PHST- 2017/06/16 00:00 [accepted]
PHST- 2017/07/08 06:00 [entrez]
PHST- 2017/07/08 06:00 [pubmed]
PHST- 2018/06/16 06:00 [medline]
AID - S1130-8621(17)30097-9 [pii]
AID - 10.1016/j.enfcli.2017.06.001 [doi]
PST - ppublish
SO  - Enferm Clin. 2017 Jul-Aug;27(4):209-210. doi: 10.1016/j.enfcli.2017.06.001.

PMID- 31373675
OWN - NLM
STAT- MEDLINE
DCOM- 20200513
LR  - 20201209
IS  - 1938-2421 (Electronic)
IS  - 0148-4834 (Linking)
VI  - 58
IP  - 8
DP  - 2019 Aug 1
TI  - Integrating Diversity, Equity, and Inclusion Topics Into an Undergraduate Nursing 
      Research Course.
PG  - 494
LID - 10.3928/01484834-20190719-13 [doi]
FAU - O'Connor, Rebecca
AU  - O'Connor R
LA  - eng
PT  - Journal Article
PL  - United States
TA  - J Nurs Educ
JT  - The Journal of nursing education
JID - 7705432
SB  - IM
SB  - N
MH  - Cultural Diversity
MH  - *Curriculum
MH  - Education, Nursing, Baccalaureate/*organization & administration
MH  - Health Equity
MH  - Humans
MH  - Learning
MH  - Nursing Education Research
MH  - Nursing Evaluation Research
MH  - Nursing Research/*education
MH  - Psychological Distance
MH  - Students, Nursing/psychology/statistics & numerical data
MH  - United States
EDAT- 2019/08/03 06:00
MHDA- 2020/05/14 06:00
CRDT- 2019/08/03 06:00
PHST- 2019/08/03 06:00 [entrez]
PHST- 2019/08/03 06:00 [pubmed]
PHST- 2020/05/14 06:00 [medline]
AID - 10.3928/01484834-20190719-13 [doi]
PST - ppublish
SO  - J Nurs Educ. 2019 Aug 1;58(8):494. doi: 10.3928/01484834-20190719-13.

PMID- 32738250
OWN - NLM
STAT- MEDLINE
DCOM- 20210412
LR  - 20210412
IS  - 1528-0012 (Electronic)
IS  - 0016-5085 (Print)
IS  - 0016-5085 (Linking)
VI  - 159
IP  - 5
DP  - 2020 Nov
TI  - From Intention to Action: Operationalizing AGA Diversity Policy to Combat Racism and 
      Health Disparities in Gastroenterology.
PG  - 1637-1647
LID - S0016-5085(20)35007-1 [pii]
LID - 10.1053/j.gastro.2020.07.044 [doi]
FAU - Carr, Rotonya M
AU  - Carr RM
AD  - University of Pennsylvania, Philadelphia, Pennsylvania.
FAU - Quezada, Sandra M
AU  - Quezada SM
AD  - University of Maryland School of Medicine, Baltimore, Maryland.
FAU - Gangarosa, Lisa M
AU  - Gangarosa LM
AD  - University of North Carolina Division of Gastroenterology, Chapel Hill, North 
      Carolina.
FAU - Cryer, Byron
AU  - Cryer B
AD  - University of Texas Southwestern Medical School, Dallas, Texas.
FAU - Abreu, Maria T
AU  - Abreu MT
AD  - University of Miami Miller School of Medicine, Miami, Florida.
FAU - Teixeira, Kathleen
AU  - Teixeira K
AD  - American Gastroenterological Association, Bethesda, Maryland.
FAU - Springer, Jeff
AU  - Springer J
AD  - American Gastroenterological Association, Bethesda, Maryland.
FAU - Margolis, Peter
AU  - Margolis P
AD  - University Gastroenterology, LLC, Providence, Rhode Island.
FAU - Serena, Thomas J
AU  - Serena TJ
AD  - American Gastroenterological Association, Bethesda, Maryland.
FAU - Weinstein, Michael
AU  - Weinstein M
AD  - Capital Digestive Care, LLC, Silver Spring, Maryland.
FAU - Omary, M Bishr
AU  - Omary MB
AD  - Robert Wood Johnson Medical School, Rutgers University, New Brunswick, New Jersey.
CN  - Governing Board of the American Gastroenterological Association
LA  - eng
PT  - Journal Article
DEP - 20200729
TA  - Gastroenterology
JT  - Gastroenterology
JID - 0374630
SB  - AIM
SB  - IM
MH  - Biomedical Research
MH  - Committee Membership
MH  - *Cultural Diversity
MH  - *Culturally Competent Care
MH  - *Gastroenterology
MH  - Health Equity
MH  - Health Services Research
MH  - *Healthcare Disparities
MH  - Humans
MH  - Personnel Selection
MH  - *Policy Making
MH  - Race Factors
MH  - *Racism
MH  - Social Inclusion
MH  - *Societies, Medical
PMC - PMC7388792
EDAT- 2020/08/02 06:00
MHDA- 2021/04/13 06:00
CRDT- 2020/08/02 06:00
PHST- 2020/07/24 00:00 [received]
PHST- 2020/08/02 06:00 [pubmed]
PHST- 2021/04/13 06:00 [medline]
PHST- 2020/08/02 06:00 [entrez]
AID - S0016-5085(20)35007-1 [pii]
AID - 10.1053/j.gastro.2020.07.044 [doi]
PST - ppublish
SO  - Gastroenterology. 2020 Nov;159(5):1637-1647. doi: 10.1053/j.gastro.2020.07.044. Epub 
      2020 Jul 29.

PMID- 30633807
OWN - NLM
STAT- MEDLINE
DCOM- 20190528
LR  - 20190528
IS  - 1938-3800 (Electronic)
IS  - 0742-3225 (Linking)
VI  - 51
IP  - 1
DP  - 2019 Jan
TI  - In It Together for the Long Run.
PG  - 64-66
LID - 10.22454/FamMed.2019.312639 [doi]
FAU - Steiner, Beat
AU  - Steiner B
AD  - University of North Carolina School of Medicine Family Medicine Residency, Chapel 
      Hill, NC.
FAU - Chen, Frederick M
AU  - Chen FM
AD  - Department of Family Medicine, University of Washington School of Medicine, Seattle, 
      WA.
FAU - Brungardt, Stacy H
AU  - Brungardt SH
AD  - Society of Teachers of Family Medicine, Leawood, KS.
FAU - Wilson, Stephen A
AU  - Wilson SA
AD  - University of Pittsburgh UPMC St Margaret Family Medicine Residency.
LA  - eng
PT  - Journal Article
PL  - United States
TA  - Fam Med
JT  - Family medicine
JID - 8306464
SB  - IM
MH  - *Cultural Diversity
MH  - *Family Practice/organization & administration
MH  - *Health Equity
MH  - Humans
MH  - *Racism
MH  - *Social Determinants of Health
EDAT- 2019/01/12 06:00
MHDA- 2019/05/29 06:00
CRDT- 2019/01/12 06:00
PHST- 2019/01/12 06:00 [entrez]
PHST- 2019/01/12 06:00 [pubmed]
PHST- 2019/05/29 06:00 [medline]
AID - 10.22454/FamMed.2019.312639 [doi]
PST - ppublish
SO  - Fam Med. 2019 Jan;51(1):64-66. doi: 10.22454/FamMed.2019.312639.

PMID- 33857154
OWN - NLM
STAT- MEDLINE
DCOM- 20210804
LR  - 20210804
IS  - 1549-1676 (Electronic)
IS  - 1549-1277 (Print)
IS  - 1549-1277 (Linking)
VI  - 18
IP  - 4
DP  - 2021 Apr
TI  - A call for diversity, equity, and inclusion: Highlights from the Consortium of 
      Universities for Global Health 2021 conference.
PG  - e1003607
LID - 10.1371/journal.pmed.1003607 [doi]
LID - e1003607
AB  - Beryne Odeny reports from the CUGH 2021 virtual conference.
FAU - Odeny, Beryne
AU  - Odeny B
AUID- ORCID: 0000-0002-4429-2274
AD  - Public Library of Science, San Francisco, California, United States of America and 
      Cambridge, United Kingdom.
LA  - eng
PT  - Journal Article
DEP - 20210415
TA  - PLoS Med
JT  - PLoS medicine
JID - 101231360
SB  - IM
MH  - *Congresses as Topic
MH  - *Cultural Diversity
MH  - *Global Health
MH  - *Health Equity
MH  - Universities
PMC - PMC8084182
COIS- The author’s individual competing interests are at 
      http://journals.plos.org/plosmedicine/s/staff-editors. PLOS is funded partly through 
      manuscript publication charges, but the PLOS Medicine Editors are paid a fixed 
      salary (their salaries are not linked to the number of papers published in the 
      journal).
EDAT- 2021/04/16 06:00
MHDA- 2021/08/05 06:00
CRDT- 2021/04/15 17:23
PHST- 2021/04/29 00:00 [revised]
PHST- 2021/04/16 06:00 [pubmed]
PHST- 2021/08/05 06:00 [medline]
PHST- 2021/04/15 17:23 [entrez]
AID - PMEDICINE-D-21-01540 [pii]
AID - 10.1371/journal.pmed.1003607 [doi]
PST - epublish
SO  - PLoS Med. 2021 Apr 15;18(4):e1003607. doi: 10.1371/journal.pmed.1003607. eCollection 
      2021 Apr.

PMID- 33357323
OWN - NLM
STAT- MEDLINE
DCOM- 20210319
LR  - 20210319
IS  - 1553-5606 (Electronic)
IS  - 1553-5592 (Linking)
VI  - 16
IP  - 2
DP  - 2021 Feb
TI  - Language Barriers, Equity, and COVID-19: The Impact of a Novel Spanish Language Care 
      Group.
PG  - 109-111
LID - 10.12788/jhm.3542 [doi]
FAU - Knuesel, Steven
AU  - Knuesel S
AD  - Division of General Internal Medicine, Department of Medicine, Massachusetts General 
      Hospital, Boston, Massachusetts.
FAU - Chuang, Warren
AU  - Chuang W
AD  - Division of General Internal Medicine, Department of Medicine, Massachusetts General 
      Hospital, Boston, Massachusetts.
FAU - Olson, Elena
AU  - Olson E
AD  - Center for Diversity & Inclusion, Massachusetts General Hospital, Boston, 
      Massachusetts.
FAU - Betancourt, Joseph
AU  - Betancourt J
AD  - Division of General Internal Medicine, Department of Medicine, Massachusetts General 
      Hospital, Boston, Massachusetts.
AD  - Center for Diversity & Inclusion, Massachusetts General Hospital, Boston, 
      Massachusetts.
LA  - eng
PT  - Journal Article
PL  - United States
TA  - J Hosp Med
JT  - Journal of hospital medicine
JID - 101271025
SB  - IM
MH  - COVID-19/*epidemiology
MH  - *Communication Barriers
MH  - Cultural Competency
MH  - Delivery of Health Care/*organization & administration
MH  - Female
MH  - *Health Equity
MH  - *Health Services Accessibility
MH  - *Hispanic Americans
MH  - Hospitalization
MH  - Humans
MH  - Male
MH  - Massachusetts/epidemiology
MH  - Middle Aged
MH  - Pandemics
MH  - Professional-Patient Relations
MH  - Quality of Health Care
MH  - SARS-CoV-2
MH  - Social Class
MH  - Vulnerable Populations
EDAT- 2020/12/29 06:00
MHDA- 2021/03/20 06:00
CRDT- 2020/12/28 10:15
PHST- 2020/08/07 00:00 [received]
PHST- 2020/09/28 00:00 [accepted]
PHST- 2020/12/29 06:00 [pubmed]
PHST- 2021/03/20 06:00 [medline]
PHST- 2020/12/28 10:15 [entrez]
AID - jhm.3542 [pii]
AID - 10.12788/jhm.3542 [doi]
PST - ppublish
SO  - J Hosp Med. 2021 Feb;16(2):109-111. doi: 10.12788/jhm.3542.

PMID- 28177464
OWN - NLM
STAT- MEDLINE
DCOM- 20180913
LR  - 20180913
IS  - 1460-2393 (Electronic)
IS  - 1460-2393 (Linking)
VI  - 110
IP  - 6
DP  - 2017 Jun 1
TI  - A pivotal moment.
PG  - 351-354
LID - 10.1093/qjmed/hcw191 [doi]
FAU - Plough, A
AU  - Plough A
AD  - From the Research-Evaluation-Learning, Robert Wood Johnson Foundation. Email: 
      aplough@rwjf.org.
LA  - eng
PT  - Journal Article
PT  - Review
PL  - England
TA  - QJM
JT  - QJM : monthly journal of the Association of Physicians
JID - 9438285
SB  - IM
MH  - Cultural Competency
MH  - Foundations
MH  - Health Equity/*organization & administration
MH  - Humans
MH  - Organizational Culture
MH  - United States
EDAT- 2017/02/09 06:00
MHDA- 2018/09/14 06:00
CRDT- 2017/02/09 06:00
PHST- 2016/09/26 00:00 [received]
PHST- 2017/02/09 06:00 [pubmed]
PHST- 2018/09/14 06:00 [medline]
PHST- 2017/02/09 06:00 [entrez]
AID - 2977847 [pii]
AID - 10.1093/qjmed/hcw191 [doi]
PST - ppublish
SO  - QJM. 2017 Jun 1;110(6):351-354. doi: 10.1093/qjmed/hcw191.

PMID- 29171321
OWN - NLM
STAT- MEDLINE
DCOM- 20181105
LR  - 20181105
IS  - 1466-187X (Electronic)
IS  - 0142-159X (Linking)
VI  - 40
IP  - 4
DP  - 2018 Apr
TI  - Changes in medical student implicit attitudes following a health equity curricular 
      intervention.
PG  - 372-378
LID - 10.1080/0142159X.2017.1403014 [doi]
AB  - PURPOSE: This study assessed the: (1) effect of an LGBTQI + health equity curriculum 
      (eQuality) on implicit attitudes among first (M1) and second year (M2) medical 
      students and (2) utility of dedicated time to explore implicit bias. METHOD: 
      Implicit biases were assessed at baseline using implicit association tests (IAT) for 
      all M2s and a random sample of first years (M1A). These students were then debriefed 
      on strategies to mitigate bias. Following eQuality, all M1 and M2s completed 
      post-intervention IATs. The remaining first years (M1B) were then debriefed. Paired 
      sample t-tests assessed differences between pre/post. Independent sample t-tests 
      assessed differences in post-IATs between M1 groups. RESULTS: IATs indicated 
      preferences for "Straight," "White," and "Thin" at both pre and post. M2s 
      demonstrated statistically significant improvements pre to post for sexuality 
      (p = 0.01) and race (p = 0.03). There were significant differences in 
      post-intervention IAT scores between M1As who received the IAT and debriefing prior 
      to eQuality and M1Bs for sexuality (p = 0.002) and race (p = 0.046). There were no 
      significant changes for weight. CONCLUSION: eQuality reduced implicit preference for 
      "Straight" and "White." Differences in M1 post-intervention IAT scores between 
      groups suggest dedicating time to debrief implicit attitudes enhances bias 
      mitigation.
FAU - Leslie, Katie F
AU  - Leslie KF
AD  - a Health Sciences Center Office of Diversity and Inclusion , University of 
      Louisville , Louisville , KY , USA.
FAU - Sawning, Susan
AU  - Sawning S
AD  - a Health Sciences Center Office of Diversity and Inclusion , University of 
      Louisville , Louisville , KY , USA.
FAU - Shaw, M Ann
AU  - Shaw MA
AD  - a Health Sciences Center Office of Diversity and Inclusion , University of 
      Louisville , Louisville , KY , USA.
FAU - Martin, Leslee J
AU  - Martin LJ
AD  - a Health Sciences Center Office of Diversity and Inclusion , University of 
      Louisville , Louisville , KY , USA.
FAU - Simpson, Ryan C
AU  - Simpson RC
AD  - a Health Sciences Center Office of Diversity and Inclusion , University of 
      Louisville , Louisville , KY , USA.
FAU - Stephens, Jennifer E
AU  - Stephens JE
AD  - a Health Sciences Center Office of Diversity and Inclusion , University of 
      Louisville , Louisville , KY , USA.
FAU - Jones, V Faye
AU  - Jones VF
AD  - a Health Sciences Center Office of Diversity and Inclusion , University of 
      Louisville , Louisville , KY , USA.
LA  - eng
PT  - Journal Article
DEP - 20171124
PL  - England
TA  - Med Teach
JT  - Medical teacher
JID - 7909593
SB  - IM
MH  - *Attitude of Health Personnel
MH  - Body Weight
MH  - Continental Population Groups
MH  - Cultural Competency
MH  - Curriculum
MH  - Female
MH  - *Health Equity
MH  - Humans
MH  - Male
MH  - Prejudice/*prevention & control
MH  - *Sexual and Gender Minorities
MH  - Students, Medical/*psychology
EDAT- 2017/11/25 06:00
MHDA- 2018/11/06 06:00
CRDT- 2017/11/25 06:00
PHST- 2017/11/25 06:00 [pubmed]
PHST- 2018/11/06 06:00 [medline]
PHST- 2017/11/25 06:00 [entrez]
AID - 10.1080/0142159X.2017.1403014 [doi]
PST - ppublish
SO  - Med Teach. 2018 Apr;40(4):372-378. doi: 10.1080/0142159X.2017.1403014. Epub 2017 Nov 
      24.

PMID- 26506964
OWN - NLM
STAT- MEDLINE
DCOM- 20170508
LR  - 20190517
IS  - 1680-5348 (Electronic)
IS  - 1020-4989 (Linking)
VI  - 38
IP  - 1
DP  - 2015 Jul
TI  - Health equity: the linchpin of sustainable development.
PG  - 5-8, 1-4
LID - S1020-49892015000600001 [pii]
FAU - Becerra-Posada, Francisco
AU  - Becerra-Posada F
AD  - Organización Panamericana de la Salud, Organización Mundial de la Salud, Washington, 
      D.C., Estados Unidos de América.
LA  - eng
LA  - spa
PT  - Introductory Journal Article
PL  - United States
TA  - Rev Panam Salud Publica
JT  - Revista panamericana de salud publica = Pan American journal of public health
JID - 9705400
SB  - IM
MH  - *Conservation of Natural Resources
MH  - *Health Equity
MH  - Health Promotion
MH  - Humans
MH  - Latin America
MH  - Pan American Health Organization
MH  - Social Change
EDAT- 2015/10/29 06:00
MHDA- 2017/05/10 06:00
CRDT- 2015/10/29 06:00
PHST- 2015/10/29 06:00 [entrez]
PHST- 2015/10/29 06:00 [pubmed]
PHST- 2017/05/10 06:00 [medline]
AID - S1020-49892015000600001 [pii]
PST - ppublish
SO  - Rev Panam Salud Publica. 2015 Jul;38(1):5-8, 1-4.

PMID- 33767479
OWN - NLM
STAT- MEDLINE
DCOM- 20210401
LR  - 20210401
IS  - 1175-8716 (Electronic)
IS  - 0028-8446 (Linking)
VI  - 134
IP  - 1531
DP  - 2021 Mar 26
TI  - The Simpson-led health sector review: a failure to uphold te Tiriti o Waitangi.
PG  - 77-82
AB  - The Health and Disability System Review (the 'Simpson Review') was an opportunity 
      for health sector transformation, particularly in light of the recent damning WAI 
      2575 Waitangi Tribunal report released during the review process. There appears to 
      have been a concerted effort to engage with the sector, an impressive Māori Expert 
      Advisory Group and an extensive body of available scholarship documenting where 
      improvements could be made. In this viewpoint, the authors, tangata whenua 
      (Indigenous people of the land) and tangata Tiriti (people of te Tiriti) and health 
      scholars and leaders undertook a high-level review of the Simpson Review report and
[truncated: 67,406 more chars]
