# Supplementary material for: Connections and Biases in Health Equity and Culture Research: A Semantic Network Analysis
Source: Front Public Health. 2022 Mar 29;10:834172. doi: 10.3389/fpubh.2022.834172 (PMC9002348; doi:10.3389/fpubh.2022.834172)
Supplement: Supplementary file 1 [file Data_Sheet_1.ZIP › Supplementary_Materials/Supplementary_Document_2.txt]

PMID- 32806743
OWN - NLM
STAT- MEDLINE
DCOM- 20201204
LR  - 20201214
IS  - 1660-4601 (Electronic)
IS  - 1661-7827 (Print)
IS  - 1660-4601 (Linking)
VI  - 17
IP  - 16
DP  - 2020 Aug 12
TI  - The Social Determinants of Health: Time to Re-Think?
LID - 10.3390/ijerph17165856 [doi]
LID - 5856
AB  - Twelve years have now passed since the influential WHO Report on the Social 
      Determinants of Health (SDoH) in 2008. A group of senior international public health 
      scholars and decision-makers met in Italy in mid-2019 to review the legacy of the 
      SDoH conceptual framework and its adequacy for the many challenges facing our field 
      as we enter the 2020s. Four major categories of challenges were identified: emerging 
      "exogenous" challenges to global health equity, challenges related to weak policy 
      and practice implementation, more fundamental challenges related to SDoH theory and 
      research, and broader issues around modern research in general. Each of these 
      categories is discussed, and potential solutions offered. We conclude that although 
      the SDoH framework is still a worthy core platform for public health research, 
      policy, and practice, the time is ripe for significant evolution.
FAU - Frank, John
AU  - Frank J
AUID- ORCID: 0000-0003-3912-4214
AD  - Director of Knowledge Exchange and Research Impact, Usher Institute, University of 
      Edinburgh, Room 1-308, Doorway #1, Teviot Hall, Teviot Place, Edinburgh EH8 9AG, UK.
FAU - Abel, Thomas
AU  - Abel T
AUID- ORCID: 0000-0001-6740-1149
AD  - ISPM, University of Bern, 3012 Bern, Switzerland.
FAU - Campostrini, Stefano
AU  - Campostrini S
AUID- ORCID: 0000-0002-7113-4458
AD  - Department of Economics, University Ca' Foscari Venice, 30121 Venice, Italy.
FAU - Cook, Sarah
AU  - Cook S
AUID- ORCID: 0000-0002-2308-3967
AD  - Director, Institute for Global Development, University of New South Wales, John 
      Goodsell Building, Sydney, NSW 2052, Australia.
FAU - Lin, Vivian K
AU  - Lin VK
AD  - Executive Associate Dean, Faculty of Medicine, University of Hong Kong, Hong Kong, 
      China.
FAU - McQueen, David V
AU  - McQueen DV
AD  - ISPM, University of Bern, 3012 Bern, Switzerland.
LA  - eng
PT  - Journal Article
PT  - Research Support, Non-U.S. Gov't
PT  - Review
DEP - 20200812
TA  - Int J Environ Res Public Health
JT  - International journal of environmental research and public health
JID - 101238455
SB  - IM
MH  - *Health Equity
MH  - Health Policy
MH  - Italy
MH  - Public Health
MH  - *Social Determinants of Health
PMC - PMC7459980
OTO - NOTNLM
OT  - *health policy
OT  - *health promotion
OT  - *social determinants of health
COIS- The authors declare no conflict of interest.
EDAT- 2020/08/19 06:00
MHDA- 2020/12/15 06:00
CRDT- 2020/08/19 06:00
PHST- 2020/07/16 00:00 [received]
PHST- 2020/08/07 00:00 [revised]
PHST- 2020/08/10 00:00 [accepted]
PHST- 2020/08/19 06:00 [entrez]
PHST- 2020/08/19 06:00 [pubmed]
PHST- 2020/12/15 06:00 [medline]
AID - ijerph17165856 [pii]
AID - ijerph-17-05856 [pii]
AID - 10.3390/ijerph17165856 [doi]
PST - epublish
SO  - Int J Environ Res Public Health. 2020 Aug 12;17(16):5856. doi: 
      10.3390/ijerph17165856.

PMID- 26599027
OWN - NLM
STAT- MEDLINE
DCOM- 20170206
LR  - 20181113
IS  - 1550-5022 (Electronic)
IS  - 1078-4659 (Print)
IS  - 1078-4659 (Linking)
VI  - 22 Suppl 1
IP  - Suppl 1
DP  - 2016 Jan-Feb
TI  - Measurement of Health Disparities, Health Inequities, and Social Determinants of 
      Health to Support the Advancement of Health Equity.
PG  - S33-42
LID - 10.1097/PHH.0000000000000373 [doi]
AB  - Reduction of health disparities and advancement of health equity in the United 
      States require high-quality data indicative of where the nation stands vis-à-vis 
      health equity, as well as proper analytic tools to facilitate accurate 
      interpretation of these data. This article opens with an overview of health equity 
      and social determinants of health. It then proposes a set of recommended practices 
      in measurement of health disparities, health inequities, and social determinants of 
      health at the national level to support the advancement of health equity, 
      highlighting that (1) differences in health and its determinants that are associated 
      with social position are important to assess; (2) social and structural determinants 
      of health should be assessed and multiple levels of measurement should be 
      considered; (3) the rationale for methodological choices made and measures chosen 
      should be made explicit; (4) groups to be compared should be simultaneously 
      classified by multiple social statuses; and (5) stakeholders and their communication 
      needs can often be considered in the selection of analytic methods. Although much is 
      understood about the role of social determinants of health in shaping the health of 
      populations, researchers should continue to advance understanding of the pathways 
      through which they operate on particular health outcomes. There is still much to 
      learn and implement about how to measure health disparities, health inequities, and 
      social determinants of health at the national level, and the challenges of health 
      equity persist. We anticipate that the present discussion will contribute to the 
      laying of a foundation for standard practice in the monitoring of national progress 
      toward achievement of health equity.
FAU - Penman-Aguilar, Ana
AU  - Penman-Aguilar A
AD  - Office of Minority Health and Health Equity (Drs Penman-Aguilar, Moonesinghe, and 
      Bouye) and National Center for Chronic Disease and Health Promotion (Dr Beckles), 
      Centers for Disease Control and Prevention, Atlanta, Georgia; and National Center 
      for Health Statistics, Centers for Disease Control and Prevention, Hyattsville, 
      Maryland (Drs Talih and Huang).
FAU - Talih, Makram
AU  - Talih M
FAU - Huang, David
AU  - Huang D
FAU - Moonesinghe, Ramal
AU  - Moonesinghe R
FAU - Bouye, Karen
AU  - Bouye K
FAU - Beckles, Gloria
AU  - Beckles G
LA  - eng
GR  - CC999999/Intramural CDC HHS/United States
PT  - Journal Article
TA  - J Public Health Manag Pract
JT  - Journal of public health management and practice : JPHMP
JID - 9505213
SB  - T
CIN - J Public Health Manag Pract. 2016 Nov-Dec;22(6):616. PMID: 27682734
MH  - Health Equity/*standards
MH  - *Health Status Disparities
MH  - Humans
MH  - Social Determinants of Health/*statistics & numerical data
MH  - United States
PMC - PMC5845853
MID - NIHMS944097
COIS- The authors have no conflicts of interest to report.
EDAT- 2015/11/26 06:00
MHDA- 2017/02/07 06:00
CRDT- 2015/11/25 06:00
PHST- 2015/11/25 06:00 [entrez]
PHST- 2015/11/26 06:00 [pubmed]
PHST- 2017/02/07 06:00 [medline]
AID - 00124784-201601001-00007 [pii]
AID - 10.1097/PHH.0000000000000373 [doi]
PST - ppublish
SO  - J Public Health Manag Pract. 2016 Jan-Feb;22 Suppl 1(Suppl 1):S33-42. doi: 
      10.1097/PHH.0000000000000373.

PMID- 31661164
OWN - NLM
STAT- MEDLINE
DCOM- 20200908
LR  - 20200908
IS  - 1542-4863 (Electronic)
IS  - 0007-9235 (Linking)
VI  - 70
IP  - 1
DP  - 2020 Jan
TI  - Understanding and addressing social determinants to advance cancer health equity in 
      the United States: A blueprint for practice, research, and policy.
PG  - 31-46
LID - 10.3322/caac.21586 [doi]
AB  - Although cancer mortality rates declined in the United States in recent decades, 
      some populations experienced little benefit from advances in cancer prevention, 
      early detection, treatment, and survivorship care. In fact, some cancer disparities 
      between populations of low and high socioeconomic status widened during this period. 
      Many potentially preventable cancer deaths continue to occur, and disadvantaged 
      populations bear a disproportionate burden. Reducing the burden of cancer and 
      eliminating cancer-related disparities will require more focused and coordinated 
      action across multiple sectors and in partnership with communities. This article, 
      part of the American Cancer Society's Cancer Control Blueprint series, introduces a 
      framework for understanding and addressing social determinants to advance cancer 
      health equity and presents actionable recommendations for practice, research, and 
      policy. The article aims to accelerate progress toward eliminating disparities in 
      cancer and achieving health equity.
CI  - © 2019 American Cancer Society.
FAU - Alcaraz, Kassandra I
AU  - Alcaraz KI
AUID- ORCID: 0000-0001-7751-3881
AD  - Behavioral and Epidemiology Research Group, American Cancer Society, Atlanta, 
      Georgia.
FAU - Wiedt, Tracy L
AU  - Wiedt TL
AD  - Cancer Control Department, American Cancer Society, Atlanta, Georgia.
FAU - Daniels, Elvan C
AU  - Daniels EC
AD  - Extramural Research, American Cancer Society, Atlanta, Georgia.
FAU - Yabroff, K Robin
AU  - Yabroff KR
AD  - Surveillance and Health Services Research, American Cancer Society, Atlanta, 
      Georgia.
FAU - Guerra, Carmen E
AU  - Guerra CE
AD  - Perelman School of Medicine and Abramson Cancer Center, University of Pennsylvania, 
      Philadelphia, Pennsylvania.
FAU - Wender, Richard C
AU  - Wender RC
AD  - Cancer Control Department, American Cancer Society, Atlanta, Georgia.
LA  - eng
PT  - Journal Article
PT  - Research Support, N.I.H., Extramural
PT  - Research Support, Non-U.S. Gov't
PT  - Review
DEP - 20191029
PL  - United States
TA  - CA Cancer J Clin
JT  - CA: a cancer journal for clinicians
JID - 0370647
SB  - AIM
SB  - IM
MH  - Combined Modality Therapy
MH  - Global Health
MH  - Health Equity/*standards
MH  - *Health Policy
MH  - *Health Status Disparities
MH  - Humans
MH  - Morbidity/trends
MH  - Neoplasms/*epidemiology/therapy
MH  - Social Determinants of Health/*standards
MH  - Survival Rate/trends
OTO - NOTNLM
OT  - *health care disparities
OT  - *health equity
OT  - *policy
OT  - *social determinants of health
OT  - *social discrimination
EDAT- 2019/10/30 06:00
MHDA- 2020/09/09 06:00
CRDT- 2019/10/30 06:00
PHST- 2019/07/08 00:00 [received]
PHST- 2019/09/12 00:00 [revised]
PHST- 2019/09/25 00:00 [accepted]
PHST- 2019/10/30 06:00 [pubmed]
PHST- 2020/09/09 06:00 [medline]
PHST- 2019/10/30 06:00 [entrez]
AID - 10.3322/caac.21586 [doi]
PST - ppublish
SO  - CA Cancer J Clin. 2020 Jan;70(1):31-46. doi: 10.3322/caac.21586. Epub 2019 Oct 29.

PMID- 25995305
OWN - NLM
STAT- MEDLINE
DCOM- 20151224
LR  - 20181113
IS  - 0020-7314 (Print)
IS  - 0020-7314 (Linking)
VI  - 45
IP  - 4
DP  - 2015
TI  - Education Improves Public Health and Promotes Health Equity.
PG  - 657-78
LID - 10.1177/0020731415585986 [doi]
AB  - This article describes a framework and empirical evidence to support the argument 
      that educational programs and policies are crucial public health interventions. 
      Concepts of education and health are developed and linked, and we review a wide 
      range of empirical studies to clarify pathways of linkage and explore implications. 
      Basic educational expertise and skills, including fundamental knowledge, reasoning 
      ability, emotional self-regulation, and interactional abilities, are critical 
      components of health. Moreover, education is a fundamental social determinant of 
      health - an upstream cause of health. Programs that close gaps in educational 
      outcomes between low-income or racial and ethnic minority populations and 
      higher-income or majority populations are needed to promote health equity. Public 
      health policy makers, health practitioners and educators, and departments of health 
      and education can collaborate to implement educational programs and policies for 
      which systematic evidence indicates clear public health benefits.
CI  - © The Author(s) 2015.
FAU - Hahn, Robert A
AU  - Hahn RA
AD  - Centers for Disease Control and Prevention, Atlanta, GA, USA rah1@cdc.gov.
FAU - Truman, Benedict I
AU  - Truman BI
AD  - Centers for Disease Control and Prevention, Atlanta, GA, USA.
LA  - eng
GR  - CC999999/Intramural CDC HHS/United States
PT  - Journal Article
DEP - 20150519
TA  - Int J Health Serv
JT  - International journal of health services : planning, administration, evaluation
JID - 1305035
SB  - IM
MH  - Adult
MH  - Educational Status
MH  - Female
MH  - Health Behavior
MH  - Health Equity/*statistics & numerical data
MH  - *Health Status
MH  - Humans
MH  - Male
MH  - Middle Aged
MH  - Morbidity
MH  - *Public Health
MH  - Risk Factors
MH  - Social Determinants of Health
MH  - Socioeconomic Factors
PMC - PMC4691207
MID - NIHMS746316
OID - NLM: HHSPA746316
OTO - NOTNLM
OT  - disparities
OT  - equity
OT  - health in all policies
OT  - social determinant
COIS- Declaration of Conflicting Interests The author(s) declared no potential conflicts 
      of interest with respect to the research, authorship, and/or publication of this 
      article.
EDAT- 2015/05/23 06:00
MHDA- 2015/12/25 06:00
CRDT- 2015/05/22 06:00
PHST- 2015/05/22 06:00 [entrez]
PHST- 2015/05/23 06:00 [pubmed]
PHST- 2015/12/25 06:00 [medline]
AID - 0020731415585986 [pii]
AID - 10.1177/0020731415585986 [doi]
PST - ppublish
SO  - Int J Health Serv. 2015;45(4):657-78. doi: 10.1177/0020731415585986. Epub 2015 May 
      19.

PMID- 27669456
OWN - NLM
STAT- MEDLINE
DCOM- 20161213
LR  - 20161230
IS  - 1538-3598 (Electronic)
IS  - 0098-7484 (Linking)
VI  - 316
IP  - 16
DP  - 2016 Oct 25
TI  - Addressing Social Determinants of Health and Health Inequalities.
PG  - 1641-1642
LID - 10.1001/jama.2016.14058 [doi]
FAU - Adler, Nancy E
AU  - Adler NE
AD  - Department of Psychiatry, University of California-San Francisco School of 
      Medicine2Center for Health and Community, University of California-San Francisco 
      School of Medicine.
FAU - Glymour, M Maria
AU  - Glymour MM
AD  - Center for Health and Community, University of California-San Francisco School of 
      Medicine3Department of Epidemiology and Biostatistics, University of California-San 
      Francisco School of Medicine.
FAU - Fielding, Jonathan
AU  - Fielding J
AD  - Fielding School of Public Health, University of California-Los Angeles5Geffen School 
      of Medicine, University of California-Los Angeles.
LA  - eng
PT  - Journal Article
PT  - Research Support, Non-U.S. Gov't
PL  - United States
TA  - JAMA
JT  - JAMA
JID - 7501160
SB  - AIM
SB  - IM
CIN - JAMA. 2016 Oct 25;316(16):1679-1681. PMID: 27669540
MH  - Health Equity
MH  - *Health Services Accessibility
MH  - *Healthcare Disparities
MH  - Humans
MH  - Income Tax
MH  - Risk Reduction Behavior
MH  - *Social Determinants of Health
MH  - Socioeconomic Factors
MH  - United States
EDAT- 2016/10/27 06:00
MHDA- 2016/12/15 06:00
CRDT- 2016/09/27 06:00
PHST- 2016/10/27 06:00 [pubmed]
PHST- 2016/12/15 06:00 [medline]
PHST- 2016/09/27 06:00 [entrez]
AID - 2556011 [pii]
AID - 10.1001/jama.2016.14058 [doi]
PST - ppublish
SO  - JAMA. 2016 Oct 25;316(16):1641-1642. doi: 10.1001/jama.2016.14058.

PMID- 29677265
OWN - NLM
STAT- MEDLINE
DCOM- 20190808
LR  - 20210715
IS  - 1539-3704 (Electronic)
IS  - 0003-4819 (Linking)
VI  - 168
IP  - 8
DP  - 2018 Apr 17
TI  - Addressing Social Determinants to Improve Patient Care and Promote Health Equity: An 
      American College of Physicians Position Paper.
PG  - 577-578
LID - 10.7326/M17-2441 [doi]
AB  - Social determinants of health are nonmedical factors that can affect a person's 
      overall health and health outcomes. Where a person is born and the social conditions 
      they are born into can affect their risk factors for premature death and their life 
      expectancy. In this position paper, the American College of Physicians acknowledges 
      the role of social determinants in health, examines the complexities associated with 
      them, and offers recommendations on better integration of social determinants into 
      the health care system while highlighting the need to address systemic issues 
      hindering health equity.
FAU - Daniel, Hilary
AU  - Daniel H
AD  - American College of Physicians, Washington, DC (H.D.).
FAU - Bornstein, Sue S
AU  - Bornstein SS
AD  - Texas Medical Home Initiative, Austin, Texas (S.S.B.).
FAU - Kane, Gregory C
AU  - Kane GC
AD  - Sidney Kimmel Medical College, Thomas Jefferson University, Philadelphia, 
      Pennsylvania (G.C.K.).
CN  - Health and Public Policy Committee of the American College of Physicians
FAU - Carney, Jan K
AU  - Carney JK
FAU - Gantzer, Heather E
AU  - Gantzer HE
FAU - Henry, Tracey L
AU  - Henry TL
FAU - Lenchus, Joshua D
AU  - Lenchus JD
FAU - Li, Joseph M
AU  - Li JM
FAU - McCandless, Bridget M
AU  - McCandless BM
FAU - Nalitt, Beth R
AU  - Nalitt BR
FAU - Viswanathan, Lavanya
AU  - Viswanathan L
FAU - Murphy, Caleb J
AU  - Murphy CJ
FAU - Azah, Ayeetin M
AU  - Azah AM
FAU - Marks, Lianne
AU  - Marks L
LA  - eng
PT  - Journal Article
PT  - Research Support, Non-U.S. Gov't
PT  - Video-Audio Media
PL  - United States
TA  - Ann Intern Med
JT  - Annals of internal medicine
JID - 0372351
CIN - Ann Intern Med. 2018 Apr 17;168(8):596-597. PMID: 29677271
MH  - *Health Equity
MH  - *Health Policy
MH  - *Health Promotion
MH  - Humans
MH  - *Quality Improvement
MH  - *Social Determinants of Health
MH  - Societies, Medical
MH  - United States
FIR - Bornstein, Sue S
IR  - Bornstein SS
FIR - Kane, Gregory C
IR  - Kane GC
FIR - Carney, Jan K
IR  - Carney JK
FIR - Gantzer, Heather E
IR  - Gantzer HE
FIR - Henry, Tracey L
IR  - Henry TL
FIR - Lenchus, Joshua D
IR  - Lenchus JD
FIR - Li, Joseph M
IR  - Li JM
FIR - McCandless, Bridget M
IR  - McCandless BM
FIR - Nalitt, Beth R
IR  - Nalitt BR
FIR - Viswanathan, Lavanya
IR  - Viswanathan L
FIR - Murphy, Caleb J
IR  - Murphy CJ
FIR - Azah, Ayteetin M
IR  - Azah AM
FIR - Marks, Lianne
IR  - Marks L
EDAT- 2018/04/21 06:00
MHDA- 2019/08/09 06:00
CRDT- 2018/04/21 06:00
PHST- 2018/04/21 06:00 [entrez]
PHST- 2018/04/21 06:00 [pubmed]
PHST- 2019/08/09 06:00 [medline]
AID - 2678505 [pii]
AID - 10.7326/M17-2441 [doi]
PST - ppublish
SO  - Ann Intern Med. 2018 Apr 17;168(8):577-578. doi: 10.7326/M17-2441.

PMID- 32433385
OWN - NLM
STAT- MEDLINE
DCOM- 20200610
LR  - 20210210
IS  - 1550-5022 (Electronic)
IS  - 1078-4659 (Linking)
VI  - 26
IP  - 4
DP  - 2020 Jul/Aug
TI  - The Detrimental Impact of the COVID-19 Crisis on Health Equity and Social 
      Determinants of Health.
PG  - 317-319
LID - 10.1097/PHH.0000000000001200 [doi]
FAU - Shah, Gulzar H
AU  - Shah GH
AD  - Departments of Health Policy & Management (Dr Shah) and Biostatistics, Epidemiology 
      & Environmental Health Sciences (Dr Schwind), Jiann-Ping Hsu College of Public 
      Health; Department of Health Sciences & Kinesiology, Waters College of Health 
      Professions (Dr Shankar); and Department of Biology, College of Science and 
      Mathematics (Dr Sittaramane), Georgia Southern University, Statesboro, Georgia.
FAU - Shankar, Padmini
AU  - Shankar P
FAU - Schwind, Jessica S
AU  - Schwind JS
FAU - Sittaramane, Vinoth
AU  - Sittaramane V
LA  - eng
PT  - Journal Article
PL  - United States
TA  - J Public Health Manag Pract
JT  - Journal of public health management and practice : JPHMP
JID - 9505213
SB  - T
MH  - Age Factors
MH  - Betacoronavirus
MH  - COVID-19
MH  - Comorbidity
MH  - Coronavirus Infections/*epidemiology/ethnology
MH  - Food Supply/statistics & numerical data
MH  - Health Equity/*organization & administration
MH  - Hospitalization/statistics & numerical data
MH  - Humans
MH  - Pandemics
MH  - Pneumonia, Viral/*epidemiology/ethnology
MH  - *Public Health
MH  - Residence Characteristics
MH  - SARS-CoV-2
MH  - Social Determinants of Health/*statistics & numerical data
MH  - Socioeconomic Factors
MH  - United States
EDAT- 2020/05/21 06:00
MHDA- 2020/06/11 06:00
CRDT- 2020/05/21 06:00
PHST- 2020/05/21 06:00 [entrez]
PHST- 2020/05/21 06:00 [pubmed]
PHST- 2020/06/11 06:00 [medline]
AID - 00124784-202007000-00006 [pii]
AID - 10.1097/PHH.0000000000001200 [doi]
PST - ppublish
SO  - J Public Health Manag Pract. 2020 Jul/Aug;26(4):317-319. doi: 
      10.1097/PHH.0000000000001200.

PMID- 30782161
OWN - NLM
STAT- MEDLINE
DCOM- 20190724
LR  - 20200309
IS  - 1475-9276 (Electronic)
IS  - 1475-9276 (Linking)
VI  - 18
IP  - 1
DP  - 2019 Feb 19
TI  - The health equity measurement framework: a comprehensive model to measure social 
      inequities in health.
PG  - 36
LID - 10.1186/s12939-019-0935-0 [doi]
LID - 36
AB  - BACKGROUND: Despite the wealth of frameworks on social determinants of health 
      (SDOH), two current limitations include the relative superficial description of 
      factors affecting health and a lack of focus on measuring health equity. The Health 
      Equity Measurement Framework (HEMF) addresses these gaps by providing a more 
      encompassing view of the multitude of SDOH and drivers of health service utilisation 
      and by guiding quantitative analysis for public health surveillance and policy 
      development. The objective of this paper is to present the HEMF, which was 
      specifically designed to measure the direct and indirect effects of SDOH to support 
      improved statistical modelling and measurement of health equity. METHODS: Based on a 
      framework synthesis, the HEMF development involved initially integrating theoretical 
      components from existing SDOH and health system utilisation frameworks. To further 
      develop the framework, relevant publications on SDOH and health equity were 
      identified through a literature review in major electronic databases. White and grey 
      literatures were critically reviewed to identify strengths and gaps in the existing 
      frameworks in order to inform the development of a unique health equity measurement 
      framework. Finally, over a two-year period of consultation, scholars, health 
      practitioners, and local policy influencers from municipal and provincial 
      governments provided critical feedback on the framework regarding its components and 
      causal relationships. RESULTS: This unified framework includes the socioeconomic, 
      cultural, and political context, health policy context, social stratification, 
      social location, material and social circumstances, environment, biological factors, 
      health-related behaviours and beliefs, stress, quality of care, and healthcare 
      utilisation. Alongside the HEMF's self-exploratory diagram showing the causal 
      pathways in-depth, a number of examples are provided to illustrate the framework's 
      usefulness in measuring and monitoring health equity as well as informing 
      policy-making. CONCLUSIONS: The HEMF highlights intervention areas to be influenced 
      by strategic public policy for any organisation whose purview has an effect on 
      health, including helping non-health sectors (such as education and labour) to 
      better understand how their policies influence population health and perceive their 
      role in health equity promotion. The HEMF recognises the complexity surrounding the 
      SDOH and provides a clear, overarching direction for empirical work on health 
      equity.
FAU - Dover, Douglas C
AU  - Dover DC
AUID- ORCID: 0000-0002-2634-857X
AD  - Alberta Health, Government of Alberta, Edmonton, AB, Canada. ddover@ualberta.ca.
AD  - Concordia University of Edmonton, Edmonton, AB, Canada. ddover@ualberta.ca.
FAU - Belon, Ana Paula
AU  - Belon AP
AD  - School of Public Health, University of Alberta, Edmonton, AB, Canada.
LA  - eng
GR  - CPP 137909/CIHR/Canada
PT  - Journal Article
PT  - Research Support, Non-U.S. Gov't
DEP - 20190219
TA  - Int J Equity Health
JT  - International journal for equity in health
JID - 101147692
EIN - Int J Equity Health. 2019 Apr 23;18(1):58. PMID: 31014346
MH  - Global Health
MH  - Health Equity/*statistics & numerical data
MH  - Health Policy
MH  - *Health Status Disparities
MH  - Humans
MH  - *Models, Statistical
MH  - Policy Making
MH  - Review Literature as Topic
MH  - *Social Determinants of Health
MH  - Socioeconomic Factors
PMC - PMC6379929
OTO - NOTNLM
OT  - *Framework
OT  - *Health equity
OT  - *Healthcare
OT  - *Inequities
OT  - *Public health surveillance
OT  - *Social determinants of health
COIS- ETHICS APPROVAL AND CONSENT TO PARTICIPATE: Not applicable. CONSENT FOR PUBLICATION: 
      Not applicable. COMPETING INTERESTS: The authors declare that they have no competing 
      interests. PUBLISHER’S NOTE: Springer Nature remains neutral with regard to 
      jurisdictional claims in published maps and institutional affiliations.
EDAT- 2019/02/21 06:00
MHDA- 2019/07/25 06:00
CRDT- 2019/02/21 06:00
PHST- 2018/10/11 00:00 [received]
PHST- 2019/01/31 00:00 [accepted]
PHST- 2019/02/21 06:00 [entrez]
PHST- 2019/02/21 06:00 [pubmed]
PHST- 2019/07/25 06:00 [medline]
AID - 10.1186/s12939-019-0935-0 [pii]
AID - 935 [pii]
AID - 10.1186/s12939-019-0935-0 [doi]
PST - epublish
SO  - Int J Equity Health. 2019 Feb 19;18(1):36. doi: 10.1186/s12939-019-0935-0.

PMID- 31724414
OWN - NLM
STAT- MEDLINE
DCOM- 20201222
LR  - 20201222
IS  - 1939-1544 (Electronic)
IS  - 0090-5550 (Linking)
VI  - 65
IP  - 1
DP  - 2020 Feb
TI  - The Social Determinants of Health Index.
PG  - 11-21
LID - 10.1037/rep0000298 [doi]
AB  - BACKGROUND: Health disparities are avoidable differences that disproportionately 
      impact certain groups. Health equity demands attention to social determinants of 
      health (SDOH), particularly for people with disabilities who often have poorer 
      outcomes and face more health inequities than nondisabled peers. OBJECTIVE: The aim 
      of this study was to develop a Social Determinants of Health Index for people with 
      disabilities that utilizes personal outcomes. The Index is aimed at helping 
      disability service providers examine the SDOH of those they support, to arm them 
      with more information to provide targeted services and supports. METHOD: We ran an 
      exploratory factor analysis of Personal Outcome Measures interviews with 1,078 
      people with disabilities from 2017 to compute composite scores for the factors 
      underlying the model. RESULTS: Findings revealed the Social Determinants of Health 
      Index had 3 underlying factors: choice and engagement; person-centeredness; and 
      health and safety. Choice and engagement are often inextricably linked as choice, 
      self-determination, and empowerment play a key role in the social inclusion of 
      people with disabilities. Services being person-centered are not only a right and 
      requirement of home- and community-based services, but rights should also be 
      person-centered-each person decides which rights are the most important to them. 
      Finally, the third factor recognizes health and safety as foundational parts of 
      health outcomes. CONCLUSIONS: The creation of the Social Determinants of Health 
      Index for people with disabilities, which utilizes person-centered outcomes, 
      ultimately aims to reduce health disparities. Attention to SDOH can promote good 
      health for all. (PsycINFO Database Record (c) 2020 APA, all rights reserved).
FAU - Friedman, Carli
AU  - Friedman C
AUID- ORCID: 0000-0002-7150-4041
AD  - Council on Quality and Leadership (CQL).
LA  - eng
PT  - Journal Article
DEP - 20191114
PL  - United States
TA  - Rehabil Psychol
JT  - Rehabilitation psychology
JID - 0365337
SB  - IM
MH  - Adolescent
MH  - Adult
MH  - Aged
MH  - Disabled Persons/*statistics & numerical data
MH  - Female
MH  - Health Equity/*statistics & numerical data
MH  - *Health Status Disparities
MH  - Humans
MH  - Male
MH  - Middle Aged
MH  - Social Determinants of Health/*statistics & numerical data
MH  - Young Adult
EDAT- 2019/11/15 06:00
MHDA- 2020/12/23 06:00
CRDT- 2019/11/15 06:00
PHST- 2019/11/15 06:00 [pubmed]
PHST- 2020/12/23 06:00 [medline]
PHST- 2019/11/15 06:00 [entrez]
AID - 2019-67908-001 [pii]
AID - 10.1037/rep0000298 [doi]
PST - ppublish
SO  - Rehabil Psychol. 2020 Feb;65(1):11-21. doi: 10.1037/rep0000298. Epub 2019 Nov 14.

PMID- 31911097
OWN - NLM
STAT- MEDLINE
DCOM- 20201023
LR  - 20201023
IS  - 1751-486X (Electronic)
IS  - 1751-4851 (Linking)
VI  - 24
IP  - 1
DP  - 2020 Feb
TI  - Moving Toward Health Equity by Addressing Social Determinants of Health.
PG  - 36-44
LID - S1751-4851(19)30228-4 [pii]
LID - 10.1016/j.nwh.2019.11.003 [doi]
AB  - Social determinants of health-the conditions in which people are born, grow, work, 
      live, and age that affect health and quality of life-are strongly associated with 
      disparities in health status and life expectancy. Nurses require a comprehensive 
      understanding of social determinants and their associations with health outcomes to 
      provide patient-centered care. Nurses can be leaders and change agents in advancing 
      health equity by screening for social determinants that affect women and by engaging 
      in cross-sector collaboration to build partnerships outside the health care system 
      to address complex social needs. Nurses can also use their experience and knowledge 
      to advocate for system-level change, which is required to address the upstream 
      factors influencing the health of women.
CI  - Copyright © 2020. Published by Elsevier Inc.
FAU - Lathrop, Breanna
AU  - Lathrop B
LA  - eng
PT  - Journal Article
DEP - 20200105
PL  - United States
TA  - Nurs Womens Health
JT  - Nursing for women's health
JID - 101304602
SB  - N
MH  - Health Equity/*standards/trends
MH  - Health Promotion/trends
MH  - Humans
MH  - Safety-net Providers
MH  - Social Determinants of Health/classification/*standards
OTO - NOTNLM
OT  - health disparities
OT  - health equity
OT  - life expectancy
OT  - quality of life
OT  - social determinants of health
OT  - socioeconomic status
EDAT- 2020/01/09 06:00
MHDA- 2020/10/24 06:00
CRDT- 2020/01/09 06:00
PHST- 2019/06/28 00:00 [received]
PHST- 2019/09/02 00:00 [revised]
PHST- 2019/11/01 00:00 [accepted]
PHST- 2020/01/09 06:00 [pubmed]
PHST- 2020/10/24 06:00 [medline]
PHST- 2020/01/09 06:00 [entrez]
AID - S1751-4851(19)30228-4 [pii]
AID - 10.1016/j.nwh.2019.11.003 [doi]
PST - ppublish
SO  - Nurs Womens Health. 2020 Feb;24(1):36-44. doi: 10.1016/j.nwh.2019.11.003. Epub 2020 
      Jan 5.

PMID- 32634358
OWN - NLM
STAT- MEDLINE
DCOM- 20200721
LR  - 20201218
IS  - 1544-5208 (Electronic)
IS  - 0278-2715 (Linking)
VI  - 39
IP  - 7
DP  - 2020 Jul
TI  - Tackling Social Determinants Of Health Around The Globe.
PG  - 1118-1121
LID - 10.1377/hlthaff.2020.00691 [doi]
AB  - A global health equity movement relies on research showing how social factors affect 
      health.
FAU - Weil, Alan R
AU  - Weil AR
AD  - Professor Sir Michael Marmot is a professor of epidemiology at University College 
      London and director of the University College London Institute of Health Equity, 
      both in the United Kingdom, and past president of the World Medical Association. 
      Alan Weil (aweil@projecthope.org) is editor-in-chief of Health Affairs, in Bethesda, 
      Maryland. This is an open access article distributed in accordance with the terms of 
      the Creative Commons Attribution (CC BY 4.0) license, which permits others to 
      distribute, remix, adapt, and build upon this work, for commercial use, provided the 
      original work is properly cited. See https://creativecommons.org/licenses/by/4.0/.
LA  - eng
PT  - Journal Article
PL  - United States
TA  - Health Aff (Millwood)
JT  - Health affairs (Project Hope)
JID - 8303128
SB  - IM
MH  - COVID-19
MH  - Communicable Disease Control/*organization & administration
MH  - Coronavirus Infections/*epidemiology/prevention & control
MH  - Female
MH  - Global Health
MH  - Health Equity/ethics/*standards
MH  - Humans
MH  - Interviews as Topic
MH  - Male
MH  - *Outcome Assessment, Health Care
MH  - Pandemics/prevention & control/*statistics & numerical data
MH  - Pneumonia, Viral/*epidemiology/prevention & control
MH  - Risk Assessment
MH  - Social Determinants of Health/*ethics
MH  - Socioeconomic Factors
MH  - United Kingdom
MH  - World Health Organization
OTO - NOTNLM
OT  - COVID-19: Education
OT  - Coronavirus
OT  - Costs and spending
OT  - Global health
OT  - Health equity
OT  - Housing
OT  - Life expectancy
OT  - Pandemics
OT  - Social determinants of health
OT  - Systems of care
OT  - health policy
EDAT- 2020/07/08 06:00
MHDA- 2020/07/22 06:00
CRDT- 2020/07/08 06:00
PHST- 2020/07/08 06:00 [entrez]
PHST- 2020/07/08 06:00 [pubmed]
PHST- 2020/07/22 06:00 [medline]
AID - 10.1377/hlthaff.2020.00691 [doi]
PST - ppublish
SO  - Health Aff (Millwood). 2020 Jul;39(7):1118-1121. doi: 10.1377/hlthaff.2020.00691.

PMID- 30871510
OWN - NLM
STAT- MEDLINE
DCOM- 20190506
LR  - 20200225
IS  - 1472-6963 (Electronic)
IS  - 1472-6963 (Linking)
VI  - 19
IP  - 1
DP  - 2019 Mar 14
TI  - Social determinants of health priorities of state Medicaid programs.
PG  - 167
LID - 10.1186/s12913-019-3977-5 [doi]
LID - 167
AB  - BACKGROUND: Growing understanding of the influence of social determinants of health 
      (SDH) on healthcare costs and outcomes for low income populations is leading State 
      Medicaid agencies to consider incorporating SDH into their program design. This 
      paper explores states' current approaches to SDH. METHODS: A mixed-methods approach 
      combined a web-based survey sent through the Medicaid Medical Director Network 
      (MMDN) listserv and semi-structured interviews conducted at the MMDN Annual Meeting 
      in November 2017. RESULTS: Seventeen MMDs responded to the survey and 14 
      participated in an interview. More than half reported current collection of SDH data 
      and all had intentions for future collection. Most commonly reported SDH screening 
      topics were housing instability and food insecurity. In-depth interviews underscored 
      barriers to optimal SDH approaches. CONCLUSION: These results demonstrate that 
      Medicaid leaders recognize the importance of SDH in improving health, health equity, 
      and healthcare costs for the Medicaid population but challenges for sustainable 
      implementation remain.
FAU - Chisolm, Deena J
AU  - Chisolm DJ
AD  - Department of Pediatrics, The Ohio State University College of Medicine, 700 
      Children's Drive, RM FB3322, Columbus, OH, 43205, USA. 
      Deena.Chisolm@NationwideChildrens.org.
FAU - Brook, Daniel L
AU  - Brook DL
AD  - College of Public Health, The Ohio State University, 250 Cunz Hall, 1841 Neil Ave, 
      Columbus, OH, 43210, USA.
AD  - Medical Scientist Training Program, The Ohio State University, Columbus, OH, USA.
FAU - Applegate, Mary S
AU  - Applegate MS
AD  - Ohio Department of Medicaid, 50 West Town Street, Suite 400, Columbus, OH, 43215, 
      USA.
FAU - Kelleher, Kelly J
AU  - Kelleher KJ
AD  - Department of Pediatrics, The Ohio State University College of Medicine, 700 
      Children's Drive, RM FB3322, Columbus, OH, 43205, USA.
LA  - eng
PT  - Journal Article
DEP - 20190314
TA  - BMC Health Serv Res
JT  - BMC health services research
JID - 101088677
SB  - IM
MH  - Food Supply
MH  - Health Equity/economics/organization & administration
MH  - Health Priorities/economics/organization & administration
MH  - Health Services Research
MH  - Housing/statistics & numerical data
MH  - Humans
MH  - Medicaid/economics/*organization & administration
MH  - Poverty/economics/statistics & numerical data
MH  - *Social Determinants of Health
MH  - State Government
MH  - United States
PMC - PMC6419347
OTO - NOTNLM
OT  - Equity
OT  - Health insurance
OT  - Low-income
OT  - Medicaid
OT  - Population health
OT  - Social determinants
COIS- ETHICS APPROVAL AND CONSENT TO PARTICIPATE: Study was deemed not human subjects 
      research by the Nationwide Children’s Hospital Institutional Review Board. No 
      consent was required to participate. CONSENT FOR PUBLICATION: Not applicable. 
      COMPETING INTERESTS: We affirm that the authors have no conflicts of interest 
      regarding this work. PUBLISHER’S NOTE: Springer Nature remains neutral with regard 
      to jurisdictional claims in published maps and institutional affiliations.
EDAT- 2019/03/16 06:00
MHDA- 2019/05/07 06:00
CRDT- 2019/03/16 06:00
PHST- 2018/10/15 00:00 [received]
PHST- 2019/02/26 00:00 [accepted]
PHST- 2019/03/16 06:00 [entrez]
PHST- 2019/03/16 06:00 [pubmed]
PHST- 2019/05/07 06:00 [medline]
AID - 10.1186/s12913-019-3977-5 [pii]
AID - 3977 [pii]
AID - 10.1186/s12913-019-3977-5 [doi]
PST - epublish
SO  - BMC Health Serv Res. 2019 Mar 14;19(1):167. doi: 10.1186/s12913-019-3977-5.

PMID- 30350420
OWN - NLM
STAT- MEDLINE
DCOM- 20190107
LR  - 20191201
IS  - 1468-0009 (Electronic)
IS  - 0887-378X (Print)
IS  - 0887-378X (Linking)
VI  - 96
IP  - 4
DP  - 2018 Dec
TI  - How Equity-Oriented Health Care Affects Health: Key Mechanisms and Implications for 
      Primary Health Care Practice and Policy.
PG  - 635-671
LID - 10.1111/1468-0009.12349 [doi]
AB  - Policy Points A consensus regarding the need to orient health systems to address 
      inequities is emerging, with much of this discussion targeting population health 
      interventions and indicators. We know less about applying these approaches to 
      primary health care. This study empirically demonstrates that providing more 
      equity-oriented health care (EOHC) in primary health care, including trauma- and 
      violence-informed, culturally safe, and contextually tailored care, predicts 
      improved health outcomes across time for people living in marginalizing conditions. 
      This is achieved by enhancing patients' comfort and confidence in their care and 
      their own confidence in preventing and managing health problems. This promising new 
      evidence suggests that equity-oriented interventions at the point of care can begin 
      to shift inequities in health outcomes for those with the greatest need. CONTEXT: 
      Significant attention has been directed toward addressing health inequities at the 
      population health and systems levels, yet little progress has been made in 
      identifying approaches to reduce health inequities through clinical care, 
      particularly in a primary health care context. Although the provision of 
      equity-oriented health care (EOHC) is widely assumed to lead to improvements in 
      patients' health outcomes, little empirical evidence supports this claim. To remedy 
      this, we tested whether more EOHC predicts more positive patient health outcomes and 
      identified selected mediators of this relationship. METHODS: Our analysis uses 
      longitudinal data from 395 patients recruited from 4 primary health care clinics 
      serving people living in marginalizing conditions. The participants completed 4 
      structured interviews composed of self-report measures and survey questions over a 
      2-year period. Using path analysis techniques, we tested a hypothesized model of the 
      process through which patients' perceptions of EOHC led to improvements in 
      self-reported health outcomes (quality of life, chronic pain disability, and 
      posttraumatic stress [PTSD] and depressive symptoms), including particular 
      covariates of health outcomes (age, gender, financial strain, experiences of 
      discrimination). FINDINGS: Over a 24-month period, higher levels of EOHC predicted 
      greater patient comfort and confidence in the health care patients received, leading 
      to increased confidence to prevent and manage their health problems, which, in turn, 
      improved health outcomes (depressive symptoms, PTSD symptoms, chronic pain, and 
      quality of life). In addition, financial strain and experiences of discrimination 
      had significant negative effects on all health outcomes. CONCLUSIONS: This study is 
      among the first to demonstrate empirically that providing more EOHC predicts better 
      patient health outcomes over time. At a policy level, this research supports 
      investments in equity-focused organizational and provider-level processes in primary 
      health care as a means of improving patients' health, particularly for those living 
      in marginalizing conditions. Whether these results are robust in different patient 
      groups and across a broader range of health care contexts requires further study.
CI  - © 2018 The Authors The Milbank Quarterly published by Wiley Periodicals, Inc. on 
      behalf of The Millbank Memorial Fund.
FAU - Ford-Gilboe, Marilyn
AU  - Ford-Gilboe M
AD  - Arthur Labatt Family School of Nursing, University of Western Ontario.
FAU - Wathen, C Nadine
AU  - Wathen CN
AD  - Arthur Labatt Family School of Nursing, University of Western Ontario.
AD  - Centre for Research and Education on Violence Against Women and Children, University 
      of Western Ontario.
FAU - Varcoe, Colleen
AU  - Varcoe C
AD  - School of Nursing, University of British Columbia.
FAU - Herbert, Carol
AU  - Herbert C
AD  - Schulich School of Medicine and Dentistry, University of Western Ontario.
FAU - Jackson, Beth E
AU  - Jackson BE
AD  - Centre for Chronic Disease and Health Equity, Public Health Agency of Canada.
AD  - Carleton University, Canada.
FAU - Lavoie, Josée G
AU  - Lavoie JG
AD  - Ongomiizwin-Research, Indigenous Institute of Health and Healing, Rady Faculty of 
      Health Sciences, University of Manitoba.
FAU - Pauly, Bernadette Bernie
AU  - Pauly BB
AD  - School of Nursing, University of Victoria, Canada.
FAU - Perrin, Nancy A
AU  - Perrin NA
AD  - Johns Hopkins University School of Nursing.
FAU - Smye, Victoria
AU  - Smye V
AD  - Arthur Labatt Family School of Nursing, University of Western Ontario.
FAU - Wallace, Bruce
AU  - Wallace B
AD  - School of Social Work, University of Victoria, Canada.
FAU - Wong, Sabrina T
AU  - Wong ST
AD  - School of Nursing, University of British Columbia.
AD  - Centre for Health Services and Policy Research, University of British Columbia.
FAU - Browne For The Equip Research Program, Annette J
AU  - Browne For The Equip Research Program AJ
AD  - School of Nursing, University of British Columbia.
LA  - eng
GR  - ROH-115210/CIHR/Canada
PT  - Journal Article
PT  - Research Support, Non-U.S. Gov't
DEP - 20181022
TA  - Milbank Q
JT  - The Milbank quarterly
JID - 8607003
SB  - IM
CIN - Milbank Q. 2018 Dec;96(4):672-674. PMID: 30350421
MH  - Delivery of Health Care/*organization & administration
MH  - Health Equity/*organization & administration
MH  - *Health Policy
MH  - Humans
MH  - Primary Health Care/*organization & administration
MH  - Quality of Health Care/*organization & administration
MH  - *Social Determinants of Health
MH  - Surveys and Questionnaires
MH  - United States
PMC - PMC6287068
OTO - NOTNLM
OT  - *cohort studies
OT  - *health equity
OT  - *models (theoretical)
OT  - *primary care
OT  - *primary health care
OT  - *quality of care
OT  - *social determinants of health
EDAT- 2018/10/24 06:00
MHDA- 2019/01/08 06:00
CRDT- 2018/10/24 06:00
PHST- 2018/10/24 06:00 [pubmed]
PHST- 2019/01/08 06:00 [medline]
PHST- 2018/10/24 06:00 [entrez]
AID - MILQ12349 [pii]
AID - 10.1111/1468-0009.12349 [doi]
PST - ppublish
SO  - Milbank Q. 2018 Dec;96(4):635-671. doi: 10.1111/1468-0009.12349. Epub 2018 Oct 22.

PMID- 32684310
OWN - NLM
STAT- MEDLINE
DCOM- 20210901
LR  - 20210901
IS  - 1558-075X (Electronic)
IS  - 0146-0005 (Linking)
VI  - 44
IP  - 5
DP  - 2020 Aug
TI  - Community-informed models of perinatal and reproductive health services provision: A 
      justice-centered paradigm toward equity among Black birthing communities.
PG  - 151267
LID - S0146-0005(20)30048-3 [pii]
LID - 10.1016/j.semperi.2020.151267 [doi]
AB  - Perinatal health outcomes in the United States continue to worsen, with the greatest 
      burden of inequity falling on Black birthing communities. Despite transdisciplinary 
      literature citing structural racism as a root cause of inequity, interventions 
      continue to be mostly physician-centered models of perinatal and reproductive 
      healthcare (PRH). These models prioritize individual, biomedical risk identification 
      and stratification as solutions to achieving equity, without adequately addressing 
      the social and structural determinants of health. The objective of this review is 
      to: (1) examine the association between the impact of structural and obstetric 
      racism and patient-centered access to PRH, (2) define and apply reproductive justice 
      (RJ) as a framework to combat structural and obstetric racism in PRH, and (3) 
      describe and demonstrate how to use an RJ lens to critically analyze physician-led 
      and community-informed PRH models. We conclude with recommendations for building a 
      PRH workforce whose capacity is aligned with racial equity. Institutional alignment 
      with a RJ praxis creates opportunities for advancing PRH workforce diversification 
      and development and improving PRH experiences and outcomes for our patients, 
      communities, and workforce.
CI  - Published by Elsevier Inc.
FAU - Julian, Zoë
AU  - Julian Z
AD  - Department of Obstetrics and Gynecology and Department of Medicine, University of 
      Alabama at Birmingham School of Medicine, Birmingham, AL. Electronic address: 
      zjulian@uabmc.edu.
FAU - Robles, Diana
AU  - Robles D
AD  - Department of Obstetrics, Gynecology, and Reproductive Sciences, University of 
      California, San Francisco School of Medicine, San Francisco, CA.
FAU - Whetstone, Sara
AU  - Whetstone S
AD  - Department of Obstetrics, Gynecology, and Reproductive Sciences, University of 
      California, San Francisco School of Medicine, San Francisco, CA.
FAU - Perritt, Jamila B
AU  - Perritt JB
AD  - Independent Reproductive Health and Family Planning Specialist, Washington, DC, 
      United States.
FAU - Jackson, Andrea V
AU  - Jackson AV
AD  - Department of Obstetrics, Gynecology, and Reproductive Sciences, University of 
      California, San Francisco School of Medicine, San Francisco, CA.
FAU - Hardeman, Rachel R
AU  - Hardeman RR
AD  - Division of Health Policy and Management, University of Minnesota School of Public 
      Health, Minneapolis, MN.
FAU - Scott, Karen A
AU  - Scott KA
AD  - Department of Obstetrics, Gynecology, and Reproductive Sciences, University of 
      California, San Francisco School of Medicine, San Francisco, CA.
LA  - eng
PT  - Journal Article
PT  - Review
DEP - 20200619
PL  - United States
TA  - Semin Perinatol
JT  - Seminars in perinatology
JID - 7801132
SB  - IM
MH  - African Americans
MH  - Community Participation
MH  - Female
MH  - *Health Equity
MH  - Health Services Accessibility
MH  - Health Status Disparities
MH  - Healthcare Disparities/ethnology
MH  - Humans
MH  - Maternal Health Services
MH  - Patient-Centered Care
MH  - Pregnancy
MH  - *Racism
MH  - *Reproductive Health Services
MH  - *Reproductive Rights
MH  - Risk Assessment
MH  - *Social Determinants of Health
MH  - *Social Justice
MH  - Stakeholder Participation
EDAT- 2020/07/21 06:00
MHDA- 2021/09/02 06:00
CRDT- 2020/07/21 06:00
PHST- 2020/07/21 06:00 [pubmed]
PHST- 2021/09/02 06:00 [medline]
PHST- 2020/07/21 06:00 [entrez]
AID - S0146-0005(20)30048-3 [pii]
AID - 10.1016/j.semperi.2020.151267 [doi]
PST - ppublish
SO  - Semin Perinatol. 2020 Aug;44(5):151267. doi: 10.1016/j.semperi.2020.151267. Epub 
      2020 Jun 19.

PMID- 29505382
OWN - NLM
STAT- MEDLINE
DCOM- 20190128
LR  - 20190128
IS  - 1544-5208 (Electronic)
IS  - 0278-2715 (Linking)
VI  - 37
IP  - 3
DP  - 2018 Mar
TI  - Examining Whether The Health-In-All-Policies Approach Promotes Health Equity.
PG  - 364-370
LID - 10.1377/hlthaff.2017.1292 [doi]
AB  - Scholars and public health advocates have expressed optimism about the potential for 
      the health-in-all-policies approach to address social disparities in health, but 
      little research has been done on whether it promotes health equity in practice. 
      Based on sixty-five in-depth interviews with US officials in the public and private 
      sectors conducted in five states in 2016-17, we found a relationship between the use 
      of the approach and the prominence of health equity as a policy concern. In 
      emphasizing the social determinants of health, the approach gives public officials 
      and policy entrepreneurs a framework for promoting this goal. In some areas, we 
      found a gradual transition in focus from health generally to health equity. Overall, 
      we found that practitioners of the approach introduce equity selectively and 
      strategically.
FAU - Hall, Richard L
AU  - Hall RL
AD  - Richard L. Hall is a professor in the Department of Political Science and the Gerald 
      R. Ford School of Public Policy, University of Michigan, in Ann Arbor.
FAU - Jacobson, Peter D
AU  - Jacobson PD
AD  - Peter D. Jacobson ( pdj@umich.edu ) is a professor in the Department of Health 
      Management and Policy, School of Public Health, University of Michigan.
LA  - eng
PT  - Journal Article
PT  - Research Support, Non-U.S. Gov't
PL  - United States
TA  - Health Aff (Millwood)
JT  - Health affairs (Project Hope)
JID - 8303128
SB  - IM
MH  - *Health Equity
MH  - *Health Policy
MH  - Humans
MH  - Interviews as Topic
MH  - *Policy Making
MH  - Private Sector
MH  - Public Health
MH  - Public Sector
MH  - *Social Determinants of Health
OTO - NOTNLM
OT  - *Health Equity
OT  - *Health Policy
OT  - *Health in All Policies
EDAT- 2018/03/06 06:00
MHDA- 2019/01/29 06:00
CRDT- 2018/03/06 06:00
PHST- 2018/03/06 06:00 [entrez]
PHST- 2018/03/06 06:00 [pubmed]
PHST- 2019/01/29 06:00 [medline]
AID - 10.1377/hlthaff.2017.1292 [doi]
PST - ppublish
SO  - Health Aff (Millwood). 2018 Mar;37(3):364-370. doi: 10.1377/hlthaff.2017.1292.

PMID- 33410822
OWN - NLM
STAT- MEDLINE
DCOM- 20210924
LR  - 20210924
IS  - 1548-6869 (Electronic)
IS  - 1049-2089 (Linking)
VI  - 31
IP  - 2
DP  - 2020
TI  - Collecting Social Determinants of Health Data in the Clinical Setting: Findings from 
      National PRAPARE Implementation.
PG  - 1018-1035
LID - 10.1353/hpu.2020.0075 [doi]
AB  - BACKGROUND: The Protocol for Responding to and Assessing Patient Assets, Risks, and 
      Experiences (PRAPARE) is a nationally recognized standardized protocol that goes 
      beyond medical acuity to account for patients' social determinants of health (SDH). 
      AIMS: We described the magnitude of patient SDH barriers at health centers. METHODS: 
      Health centers across three PRAPARE implementation cohorts collected and submitted 
      PRAPARE data using a standardized data reporting template. We analyzed the scope and 
      intensity of SDH barriers across the cohorts. RESULTS: Nationally, patients faced an 
      average of 7.2 out of 22 social risks. The most common SDH risks among all three 
      cohorts were limited English proficiency, less than high school education, lack of 
      insurance, experiencing high to medium-high stress, and unemployment. CONCLUSIONS: 
      Findings demonstrated a high prevalence of SDH risks among health center patients 
      that can be critical for informing social interventions and upstream transformation 
      to improve health equity for underserved populations.
FAU - Weir, Rosy Chang
AU  - Weir RC
FAU - Proser, Michelle
AU  - Proser M
FAU - Jester, Michelle
AU  - Jester M
FAU - Li, Vivian
AU  - Li V
FAU - Hood-Ronick, Carlyn M
AU  - Hood-Ronick CM
FAU - Gurewich, Deborah
AU  - Gurewich D
LA  - eng
PT  - Journal Article
PT  - Research Support, Non-U.S. Gov't
PL  - United States
TA  - J Health Care Poor Underserved
JT  - Journal of health care for the poor and underserved
JID - 9103800
SB  - IM
MH  - *Health Equity
MH  - Humans
MH  - *Social Determinants of Health
EDAT- 2021/01/08 06:00
MHDA- 2021/09/25 06:00
CRDT- 2021/01/07 12:15
PHST- 2021/01/07 12:15 [entrez]
PHST- 2021/01/08 06:00 [pubmed]
PHST- 2021/09/25 06:00 [medline]
AID - S1548686920200393 [pii]
AID - 10.1353/hpu.2020.0075 [doi]
PST - ppublish
SO  - J Health Care Poor Underserved. 2020;31(2):1018-1035. doi: 10.1353/hpu.2020.0075.

PMID- 29894902
OWN - NLM
STAT- MEDLINE
DCOM- 20190312
LR  - 20191001
IS  - 1873-7870 (Electronic)
IS  - 0149-7189 (Print)
IS  - 0149-7189 (Linking)
VI  - 70
DP  - 2018 Oct
TI  - A conceptual framework for evaluating health equity promotion within community-based 
      participatory research partnerships.
PG  - 25-34
LID - S0149-7189(17)30316-6 [pii]
LID - 10.1016/j.evalprogplan.2018.04.014 [doi]
AB  - Community-based participatory research (CBPR) approaches present strong 
      opportunities to promote health equity by improving health within low-income 
      communities and communities of color. CBPR principles and evaluation frameworks 
      highlight an emphasis on equitable group dynamics (e.g., shared leadership and 
      power, participatory decision-making, two-way open communication) that promote both 
      equitable processes within partnerships and health equity in the communities with 
      whom they engage. The development of an evaluation framework that describes the 
      manner in which equitable group dynamics promote intermediate and long-term equity 
      outcomes can aid partners in assessing their ability to work together effectively 
      and improve health equity in the broader community. CBPR principles align with 
      health equity evaluation guidelines recently developed for Health Impact Assessments 
      (HIAs), which emphasize meaningful engagement of communities in decision-making 
      processes that influence their health. In this paper, we propose a synergistic 
      framework integrating contributions from CBPR and HIA evaluation frameworks in order 
      to guide efforts to evaluate partnership effectiveness in addressing health 
      inequities. We suggest specific indicators that might be used to assess partnership 
      effectiveness in addressing health equity and discuss implications for evaluation of 
      partnership approaches to address health equity.
CI  - Copyright © 2018 Elsevier Ltd. All rights reserved.
FAU - Ward, Melanie
AU  - Ward M
AD  - Department of Health Behavior and Health Education, University of Michigan School of 
      Public Health, 1415 Washington Heights, Ann Arbor, MI 48109-2029, USA. Electronic 
      address: melaward@umich.edu.
FAU - Schulz, Amy J
AU  - Schulz AJ
AD  - 28221 SPH I, Department of Health Behavior and Health Education, University of 
      Michigan School of Public Health, 1415 Washington Heights, Ann Arbor, MI 48109-2029, 
      USA. Electronic address: ajschulz@umich.edu.
FAU - Israel, Barbara A
AU  - Israel BA
AD  - 2794 SPH I, Department of Health Behavior and Health Education, University of 
      Michigan School of Public Health, 1415 Washington Heights, Ann Arbor, MI 48109-2029, 
      USA. Electronic address: ilanais@umich.edu.
FAU - Rice, Kristina
AU  - Rice K
AD  - Department of Health Behavior and Health Education, University of Michigan School of 
      Public Health, 1415 Washington Heights, Ann Arbor, M(48109-2029, USA).
FAU - Martenies, Sheena E
AU  - Martenies SE
AD  - Department of Environmental Health Sciences, University of Michigan School of Public 
      Health, 1415 Washington Heights, Ann Arbor, MI 48109-2029, USA. Electronic address: 
      smarten@umich.edu.
FAU - Markarian, Evan
AU  - Markarian E
AD  - Southwest Detroit Environmental Vision, 2555 Clarke Ave, Detroit, MI 48209, USA.
LA  - eng
GR  - R24 MD001619/MD/NIMHD NIH HHS/United States
GR  - R01 ES010936/ES/NIEHS NIH HHS/United States
GR  - R01 ES014234/ES/NIEHS NIH HHS/United States
GR  - P60 MD002249/MD/NIMHD NIH HHS/United States
GR  - R01 ES022616/ES/NIEHS NIH HHS/United States
GR  - P30 ES017885/ES/NIEHS NIH HHS/United States
PT  - Journal Article
PT  - Research Support, N.I.H., Extramural
PT  - Research Support, Non-U.S. Gov't
DEP - 20180430
TA  - Eval Program Plann
JT  - Evaluation and program planning
JID - 7801727
SB  - IM
MH  - Community-Based Participatory Research/*methods
MH  - Community-Institutional Relations
MH  - Decision Making
MH  - *Group Processes
MH  - *Health Equity
MH  - Health Impact Assessment/methods
MH  - Health Promotion/*methods
MH  - Humans
MH  - Program Evaluation/methods
MH  - Social Determinants of Health
MH  - Socioeconomic Factors
PMC - PMC6077092
MID - NIHMS968454
OTO - NOTNLM
OT  - *Community-based participatory research
OT  - *Community-based research
OT  - *Community-engaged research
OT  - *Equity promotion
OT  - *Evaluation
OT  - *Framework
OT  - *Health disparities
OT  - *Health equity
OT  - *Health impact assessment
OT  - *Health promotion
OT  - *Participatory evaluation
OT  - *Participatory research
OT  - *Social determinants of health
EDAT- 2018/06/13 06:00
MHDA- 2019/03/13 06:00
CRDT- 2018/06/13 06:00
PHST- 2017/09/19 00:00 [received]
PHST- 2018/03/07 00:00 [revised]
PHST- 2018/04/29 00:00 [accepted]
PHST- 2018/06/13 06:00 [pubmed]
PHST- 2019/03/13 06:00 [medline]
PHST- 2018/06/13 06:00 [entrez]
AID - S0149-7189(17)30316-6 [pii]
AID - 10.1016/j.evalprogplan.2018.04.014 [doi]
PST - ppublish
SO  - Eval Program Plann. 2018 Oct;70:25-34. doi: 10.1016/j.evalprogplan.2018.04.014. Epub 
      2018 Apr 30.

PMID- 32589207
OWN - NLM
STAT- MEDLINE
DCOM- 20210429
LR  - 20210429
IS  - 1527-1927 (Electronic)
IS  - 0361-6878 (Linking)
VI  - 45
IP  - 5
DP  - 2020 Oct 1
TI  - The Potential and Realized Impact of the Affordable Care Act on Health Equity.
PG  - 831-845
LID - 10.1215/03616878-8543298 [doi]
AB  - The Affordable Care Act (ACA) was designed with multiple goals in mind, including a 
      reduction in social disparities in health care and health status. This was to be 
      accomplished through some novel provisions and a significant infusion of resources 
      into long-standing public programs with an existing track record related to health 
      equity. In this article, we discuss seven ACA provisions with regard to their 
      intended and realized impact on social inequalities in health, focusing primarily on 
      socioeconomic and racial/ethnic disparities. Arriving at its 10th anniversary, there 
      is significant evidence that the ACA has reduced social disparities in key health 
      care outcomes, including insurance coverage, health care access, and the use of 
      primary care. In addition, the ACA has had a significant impact on the volume/range 
      of services offered and the financial security of community health centers, and 
      through section 1557, the ACA broadened the civil rights landscape in which the 
      health care system operates. Less clear is how the ACA has contributed to improved 
      health outcomes and health equity. Extant evidence suggests that the part of the ACA 
      that has had the greatest impact on social disparities in health outcomes-including 
      preterm births and mortality-is the Medicaid expansion.
CI  - Copyright © 2020 by Duke University Press.
FAU - Lantz, Paula M
AU  - Lantz PM
AD  - University of Michigan.
FAU - Rosenbaum, Sara
AU  - Rosenbaum S
AD  - George Washington University.
LA  - eng
PT  - Journal Article
PT  - Research Support, Non-U.S. Gov't
PL  - United States
TA  - J Health Polit Policy Law
JT  - Journal of health politics, policy and law
JID - 7609331
SB  - IM
MH  - Health Care Reform/*legislation & jurisprudence
MH  - *Health Equity
MH  - Health Status Disparities
MH  - Healthcare Disparities
MH  - Humans
MH  - Patient Protection and Affordable Care Act/*legislation & jurisprudence
MH  - Race Factors
MH  - Social Determinants of Health
MH  - Socioeconomic Factors
MH  - United States
OTO - NOTNLM
OT  - *Affordable Care Act
OT  - *Medicaid expansion
OT  - *clinical preventive services
OT  - *community health centers
OT  - *discrimination
OT  - *health disparities
OT  - *health equity
OT  - *health policy
EDAT- 2020/06/27 06:00
MHDA- 2021/04/30 06:00
CRDT- 2020/06/27 06:00
PHST- 2020/06/27 06:00 [pubmed]
PHST- 2021/04/30 06:00 [medline]
PHST- 2020/06/27 06:00 [entrez]
AID - 165999 [pii]
AID - 10.1215/03616878-8543298 [doi]
PST - ppublish
SO  - J Health Polit Policy Law. 2020 Oct 1;45(5):831-845. doi: 10.1215/03616878-8543298.

PMID- 32076989
OWN - NLM
STAT- MEDLINE
DCOM- 20210514
LR  - 20210514
IS  - 1525-1497 (Electronic)
IS  - 0884-8734 (Print)
IS  - 0884-8734 (Linking)
VI  - 35
IP  - 5
DP  - 2020 May
TI  - Addressing Social Determinants of Health Within Healthcare Delivery Systems: a 
      Framework to Ground and Inform Health Outcomes.
PG  - 1571-1575
LID - 10.1007/s11606-020-05720-6 [doi]
AB  - Social determinants of health (SDoH) are the conditions in which people live and 
      work that shape access to essential social and economic resources. Calls for 
      healthcare systems to intervene on unmet social needs have stimulated several 
      large-scale initiatives across the country. Yet, such activities are underway in the 
      absence of a unifying conceptual framework outlining the potential mechanisms by 
      which healthcare-based unmet social need interventions can improve health outcomes. 
      Drawing on theoretical foundations and empirical evidence about the relationship 
      between unmet social needs and health, the authors developed the OASIS (Outcomes 
      from Addressing SDoH in Systems) conceptual framework to map the known and 
      hypothesized pathways by which unmet social need screening and referral 
      interventions may impact outcomes. The OASIS framework may help guide policy makers, 
      healthcare system leaders, clinicians, and researchers to utilize a more unified 
      approach in their efforts to implement and evaluate unmet social need interventions 
      and thus foster the development of an evidence base to inform healthcare systems to 
      more effectively mitigate the consequences of unmet social needs. Adopting an 
      overarching conceptual framework for addressing unmet social needs by healthcare 
      systems holds promise for better achieving health equity and promoting health at the 
      individual and population levels.
FAU - Gurewich, Deborah
AU  - Gurewich D
AUID- ORCID: 0000-0002-9398-7646
AD  - VA Boston Healthcare System, Center for Healthcare Organization and Implementation 
      Research, Boston, MA, USA. Deborah.gurewich@va.gov.
AD  - Boston University School of Medicine, Boston Medical Center, Boston, MA, USA. 
      Deborah.gurewich@va.gov.
FAU - Garg, Arvin
AU  - Garg A
AD  - Boston University School of Medicine, Boston Medical Center, Boston, MA, USA.
FAU - Kressin, Nancy R
AU  - Kressin NR
AD  - VA Boston Healthcare System, Center for Healthcare Organization and Implementation 
      Research, Boston, MA, USA.
AD  - Boston University School of Medicine, Boston Medical Center, Boston, MA, USA.
LA  - eng
PT  - Journal Article
PT  - Research Support, U.S. Gov't, Non-P.H.S.
DEP - 20200219
TA  - J Gen Intern Med
JT  - Journal of general internal medicine
JID - 8605834
SB  - IM
MH  - Delivery of Health Care
MH  - *Health Equity
MH  - Humans
MH  - Outcome Assessment, Health Care
MH  - *Social Determinants of Health
PMC - PMC7210348
OTO - NOTNLM
OT  - *conceptual framework
OT  - *health equity
OT  - *healthcare delivery
OT  - *social determinants of health
COIS- The authors declare that they do not have a conflict of interest.
EDAT- 2020/02/23 06:00
MHDA- 2021/05/15 06:00
CRDT- 2020/02/21 06:00
PHST- 2019/07/15 00:00 [received]
PHST- 2020/02/04 00:00 [accepted]
PHST- 2019/09/24 00:00 [revised]
PHST- 2020/02/23 06:00 [pubmed]
PHST- 2021/05/15 06:00 [medline]
PHST- 2020/02/21 06:00 [entrez]
AID - 10.1007/s11606-020-05720-6 [pii]
AID - 5720 [pii]
AID - 10.1007/s11606-020-05720-6 [doi]
PST - ppublish
SO  - J Gen Intern Med. 2020 May;35(5):1571-1575. doi: 10.1007/s11606-020-05720-6. Epub 
      2020 Feb 19.

PMID- 32381624
OWN - NLM
STAT- MEDLINE
DCOM- 20200803
LR  - 20210602
IS  - 1098-4275 (Electronic)
IS  - 0031-4005 (Print)
IS  - 0031-4005 (Linking)
VI  - 145
IP  - 6
DP  - 2020 Jun
TI  - Health Equity and the Social Determinants: Putting Newborn Health in Context.
LID - 10.1542/peds.2020-0817 [doi]
LID - e20200817
FAU - Litt, Jonathan S
AU  - Litt JS
AD  - Department of Neonatology, Beth Israel Deaconess Medical Center, Boston, 
      Massachusetts; jlitt@bidmc.harvard.edu.
AD  - Division of Newborn Medicine, Boston Children's Hospital, Boston, Massachusetts; 
      and.
AD  - Department of Pediatrics, Harvard Medical School and.
AD  - Department of Social and Behavioral Sciences, Harvard T.H. Chan School of Public 
      Health, Harvard University, Boston, Massachusetts.
FAU - Fraiman, Yarden S
AU  - Fraiman YS
AD  - Department of Neonatology, Beth Israel Deaconess Medical Center, Boston, 
      Massachusetts.
AD  - Division of Newborn Medicine, Boston Children's Hospital, Boston, Massachusetts; 
      and.
FAU - Pursley, DeWayne M
AU  - Pursley DM
AD  - Department of Neonatology, Beth Israel Deaconess Medical Center, Boston, 
      Massachusetts.
AD  - Division of Newborn Medicine, Boston Children's Hospital, Boston, Massachusetts; 
      and.
AD  - Department of Pediatrics, Harvard Medical School and.
LA  - eng
GR  - T32 HS000063/HS/AHRQ HHS/United States
PT  - Comment
PT  - Journal Article
PT  - Research Support, U.S. Gov't, P.H.S.
DEP - 20200507
TA  - Pediatrics
JT  - Pediatrics
JID - 0376422
SB  - AIM
SB  - IM
CON - Pediatrics. 2020 Jun;145(6):. PMID: 32381625
MH  - *Health Equity
MH  - Health Status Disparities
MH  - Humans
MH  - Infant Health
MH  - Infant, Newborn
MH  - Infant, Premature
MH  - Social Determinants of Health
MH  - *Social Segregation
PMC - PMC7426997
MID - NIHMS1616014
COIS- POTENTIAL CONFLICT OF INTEREST: The authors have indicated they have no potential 
      conflicts of interest to disclose.
EDAT- 2020/05/10 06:00
MHDA- 2020/08/04 06:00
CRDT- 2020/05/09 06:00
PHST- 2020/03/17 00:00 [accepted]
PHST- 2020/05/10 06:00 [pubmed]
PHST- 2020/08/04 06:00 [medline]
PHST- 2020/05/09 06:00 [entrez]
AID - peds.2020-0817 [pii]
AID - 10.1542/peds.2020-0817 [doi]
PST - ppublish
SO  - Pediatrics. 2020 Jun;145(6):e20200817. doi: 10.1542/peds.2020-0817. Epub 2020 May 7.

PMID- 32464654
OWN - NLM
STAT- MEDLINE
DCOM- 20201207
LR  - 20201214
IS  - 1527-1927 (Electronic)
IS  - 0361-6878 (Linking)
VI  - 45
IP  - 6
DP  - 2020 Dec 1
TI  - Equitable Pandemic Preparedness and Rapid Response: Lessons from COVID-19 for 
      Pandemic Health Equity.
PG  - 921-935
LID - 10.1215/03616878-8641469 [doi]
AB  - The novel coronavirus pandemic has set in high relief the entrenched health, social, 
      racial, political, and economic inequities within American society as the incidence 
      of severe morbidity and mortality from the disease caused by the virus appears to be 
      much greater in black and other racial/ethnic minority populations, within homeless 
      and incarcerated populations, and in lower-income communities in general. The 
      reality is that the United States is ill equipped to realize health equity in 
      prevention and control efforts for any type of health outcome, including an 
      infectious disease pandemic. In this article, the authors address an important 
      question: When new waves of the current pandemic emerge, or another novel pandemic 
      emerges, how can the United States be better prepared and also ensure a rapid 
      response that reduces rather than exacerbates social and health inequities? The 
      authors argue for a health equity framework to pandemic preparedness that is 
      grounded in meaningful community engagement and that, while recognizing the 
      fundamental causes of social and health inequity, has a clear focus on upstream and 
      midstream preparedness and downstream rapid response efforts that put social and 
      health equity at the forefront.
CI  - Copyright © 2020 by Duke University Press.
FAU - Alberti, Philip M
AU  - Alberti PM
AD  - Association of American Medical Colleges.
FAU - Lantz, Paula M
AU  - Lantz PM
AD  - University of Michigan.
FAU - Wilkins, Consuelo H
AU  - Wilkins CH
AD  - Vanderbilt University Medical Center.
LA  - eng
PT  - Journal Article
PL  - United States
TA  - J Health Polit Policy Law
JT  - Journal of health politics, policy and law
JID - 7609331
SB  - IM
MH  - COVID-19/*epidemiology
MH  - *Health Equity
MH  - Humans
MH  - Needs Assessment
MH  - *Pandemics
MH  - *Public Health
MH  - Social Determinants of Health
MH  - United States/epidemiology
OTO - NOTNLM
OT  - *COVID-19
OT  - *community engagement
OT  - *health equity
OT  - *inequities
OT  - *pandemic
OT  - *preparedness
EDAT- 2020/05/29 06:00
MHDA- 2020/12/15 06:00
CRDT- 2020/05/29 06:00
PHST- 2020/05/29 06:00 [pubmed]
PHST- 2020/12/15 06:00 [medline]
PHST- 2020/05/29 06:00 [entrez]
AID - 165299 [pii]
AID - 10.1215/03616878-8641469 [doi]
PST - ppublish
SO  - J Health Polit Policy Law. 2020 Dec 1;45(6):921-935. doi: 10.1215/03616878-8641469.

PMID- 31190099
OWN - NLM
STAT- MEDLINE
DCOM- 20200501
LR  - 20200501
IS  - 1534-3111 (Electronic)
IS  - 1522-6417 (Linking)
VI  - 21
IP  - 8
DP  - 2019 Jun 12
TI  - Achieving Health Equity in Hypertension Management Through Addressing the Social 
      Determinants of Health.
PG  - 58
LID - 10.1007/s11906-019-0962-7 [doi]
AB  - PURPOSE OF REVIEW: The goals of this paper were to examine recent literature on the 
      social determinants of health as they relate to hypertension and cardiovascular 
      disease, and discuss relevance to the practice of emergency medicine. RECENT 
      FINDINGS: Social determinants of health, defined by the World Health Organization as 
      "the conditions in which people are born, grow, live, work, and age" ( 
      https://www.who.int/social_determinants/thecommission/en/ ) play a complex role in 
      the development of hypertension and cardiovascular disease and the persistence of 
      racial disparities in related health outcomes. Deciphering the independent 
      association between minority status and social determinants in the United States is 
      challenging. As a result, much of the recent interventional work has targeted 
      populations by race or ethnicity in order to address these disparities. There is 
      opportunity to expand the work on social determinants of health and hypertension. 
      This includes exploring innovative approaches to identifying at-need individuals and 
      breaking down traditional siloes to develop multidimensional interventions. New 
      funding and payment mechanisms will allow for providers and health systems to 
      identify and target modifiable social determinants of health at the level of the 
      individual patient to improve outcomes.
FAU - Doyle, Shannon K
AU  - Doyle SK
AD  - Sidney Kimmel Medical College, Thomas Jefferson University, Philadelphia, PA, USA.
FAU - Chang, Anna Marie
AU  - Chang AM
AD  - Department of Emergency Medicine, Thomas Jefferson University, 1025 Walnut St., 
      Suite 300, Philadelphia, PA, 19147, USA.
FAU - Levy, Phillip
AU  - Levy P
AD  - Department of Emergency Medicine and Integrative Biosciences Center, Wayne State 
      University, Detroit, MI, USA.
FAU - Rising, Kristin L
AU  - Rising KL
AD  - Department of Emergency Medicine, Thomas Jefferson University, 1025 Walnut St., 
      Suite 300, Philadelphia, PA, 19147, USA. kristin.rising@jefferson.edu.
LA  - eng
PT  - Journal Article
PT  - Review
DEP - 20190612
PL  - United States
TA  - Curr Hypertens Rep
JT  - Current hypertension reports
JID - 100888982
SB  - IM
MH  - Ethnic Groups
MH  - *Health Equity
MH  - Humans
MH  - Hypertension/*therapy
MH  - Minority Groups
MH  - *Social Determinants of Health
MH  - United States
OTO - NOTNLM
OT  - *Disparities
OT  - *Ethnicity
OT  - *Innovative care models
OT  - *Population health
OT  - *Race
OT  - *Social determinants of health
EDAT- 2019/06/14 06:00
MHDA- 2020/05/02 06:00
CRDT- 2019/06/14 06:00
PHST- 2019/06/14 06:00 [entrez]
PHST- 2019/06/14 06:00 [pubmed]
PHST- 2020/05/02 06:00 [medline]
AID - 10.1007/s11906-019-0962-7 [pii]
AID - 10.1007/s11906-019-0962-7 [doi]
PST - epublish
SO  - Curr Hypertens Rep. 2019 Jun 12;21(8):58. doi: 10.1007/s11906-019-0962-7.

PMID- 33064073
OWN - NLM
STAT- MEDLINE
DCOM- 20210818
LR  - 20210818
IS  - 2368-738X (Electronic)
IS  - 2368-738X (Linking)
VI  - 40
IP  - 10
DP  - 2020 Oct
TI  - Intersectoral action on the social determinants of health and health equity in 
      Canada: December 2019 federal government mandate letter review.
PG  - 314-323
LID - 10.24095/hpcdp.40.10.03 [doi]
FAU - Lucyk, Kelsey
AU  - Lucyk K
AD  - Public Health Agency of Canada, Ottawa, Ontario, Canada.
LA  - eng
LA  - fre
PT  - Journal Article
PT  - Review
TT  - Action intersectorielle sur les déterminants sociaux de la santé et l’équité en 
      santé au Canada : examen des lettres de mandat du gouvernement fédéral de décembre 
      2019.
TA  - Health Promot Chronic Dis Prev Can
JT  - Health promotion and chronic disease prevention in Canada : research, policy and 
      practice
JID - 101648506
SB  - IM
MH  - Canada
MH  - Federal Government
MH  - Government Regulation
MH  - Health Equity/*organization & administration
MH  - Health Policy
MH  - Humans
MH  - *Intersectoral Collaboration
MH  - Policy Making
MH  - *Social Determinants of Health/legislation & jurisprudence/standards
PMC - PMC7608935
OAB - Mandate letters for the current federal government cabinet ministers identify 
      opportunities for intersectoral action on social determinants of health and health 
      equity. Key areas for intersectoral action identified in 2019 mandate letters 
      include adopting measures of wellbeing in the federal budget, redistributive tax 
      policies, and initiatives in employment, housing, education and other sectors. 
      Continued monitoring and reporting on health inequalities in Canada is important in 
      assessing progress and identifying areas where intersectoral collaboration can be 
      strengthened.
OABL- eng
OAB - Publisher: Abstract available from the publisher.
OABL- fre
OTO - NOTNLM
OT  - health in all policies
OT  - healthy equity
OT  - policy review
OT  - social determinants of health
COIS- None.
EDAT- 2020/10/17 06:00
MHDA- 2021/08/19 06:00
CRDT- 2020/10/16 12:09
PHST- 2020/10/16 12:09 [entrez]
PHST- 2020/10/17 06:00 [pubmed]
PHST- 2021/08/19 06:00 [medline]
AID - 150421_Willis_v7-mthighlights_clean_SD [pii]
AID - 10.24095/hpcdp.40.10.03 [doi]
PST - ppublish
SO  - Health Promot Chronic Dis Prev Can. 2020 Oct;40(10):314-323. doi: 
      10.24095/hpcdp.40.10.03.

PMID- 26853896
OWN - NLM
STAT- MEDLINE
DCOM- 20160815
LR  - 20190109
IS  - 1654-9880 (Electronic)
IS  - 1654-9716 (Print)
IS  - 1654-9880 (Linking)
VI  - 9
DP  - 2016
TI  - Scoping review: national monitoring frameworks for social determinants of health and 
      health equity.
PG  - 28831
LID - 10.3402/gha.v9.28831 [doi]
AB  - BACKGROUND: The strategic importance of monitoring social determinants of health 
      (SDH) and health equity and inequity has been a central focus in global discussions 
      around the 2011 Rio Political Declaration on SDH and the Millennium Development 
      Goals. This study is part of the World Health Organization (WHO) equity-oriented 
      analysis of linkages between health and other sectors (EQuAL) project, which aims to 
      define a framework for monitoring SDH and health equity. OBJECTIVES: This review 
      provides a global summary and analysis of the domains and indicators that have been 
      used in recent studies covering the SDH. These studies are considered here within 
      the context of indicators proposed by the WHO EQuAL project. The objectives are as 
      follows: to describe the range of international and national studies and the types 
      of indicators most frequently used; report how they are used in causal explanation 
      of the SDH; and identify key priorities and challenges reported in current research 
      for national monitoring of the SDH. DESIGN: We conducted a scoping review of 
      published SDH studies in the PubMed(®) database to obtain evidence of socio-economic 
      indicators. We evaluated, selected, and extracted data from national scale studies 
      published from 2004 to 2014. The research included papers published in English, 
      Italian, French, Portuguese, and Spanish. RESULTS: The final sample consisted of 96 
      articles. SDH monitoring is well reported in the scientific literature independent 
      of the economic level of the country and magnitude of deprivation in population 
      groups. The research methods were mostly quantitative and many papers used 
      multilevel and multivariable statistical analyses and indexes to measure health 
      inequalities and SDH. In addition to the usual economic indicators, a high number of 
      socio-economic indicators were used. The indicators covered a broad range of social 
      dimensions, which were given consideration within and across different social 
      groups. Many indicators included in the WHO EQuAL framework were not common in the 
      studies in this review due to their intersectoral and interdisciplinary nature. 
      CONCLUSIONS: Our review illustrates that the attention to SDH monitoring has grown 
      in terms of its importance and complexity within the scientific health literature. 
      We identified a need to make indicators more wide-ranging in order to include a 
      broader range of social conditions. The WHO EQuAL framework can provide 
      intersectoral and interdisciplinary means of building a more comprehensive 
      standardised approach to monitoring the SDH and improving equity in health.
FAU - Pedrana, Leo
AU  - Pedrana L
AD  - ISC Instituto de Saúde Coletiva, UFBA - Universidade Federal da Bahia, Salvador, 
      Brazil; leo.pedrana@gmail.com.
FAU - Pamponet, Marina
AU  - Pamponet M
AD  - ISC Instituto de Saúde Coletiva, UFBA - Universidade Federal da Bahia, Salvador, 
      Brazil.
FAU - Walker, Ruth
AU  - Walker R
AD  - Department of Evolution, Ecology and Behaviour, University of Liverpool, Liverpool, 
      UK.
FAU - Costa, Federico
AU  - Costa F
AD  - ISC Instituto de Saúde Coletiva, UFBA - Universidade Federal da Bahia, Salvador, 
      Brazil.
FAU - Rasella, Davide
AU  - Rasella D
AD  - ISC Instituto de Saúde Coletiva, UFBA - Universidade Federal da Bahia, Salvador, 
      Brazil.
LA  - eng
PT  - Journal Article
PT  - Review
DEP - 20160205
TA  - Glob Health Action
JT  - Global health action
JID - 101496665
SB  - IM
MH  - Global Health
MH  - *Health Equity
MH  - Health Policy
MH  - Health Status Disparities
MH  - Humans
MH  - *Social Determinants of Health
MH  - World Health Organization
PMC - PMC4744868
OTO - NOTNLM
OT  - EQuAL
OT  - equity
OT  - framework
OT  - health inequity
OT  - indicators
OT  - inequality
OT  - monitoring
OT  - scoping review
OT  - social determinants
EDAT- 2016/02/09 06:00
MHDA- 2016/08/16 06:00
CRDT- 2016/02/09 06:00
PHST- 2015/06/11 00:00 [received]
PHST- 2015/10/25 00:00 [revised]
PHST- 2015/10/31 00:00 [accepted]
PHST- 2016/02/09 06:00 [entrez]
PHST- 2016/02/09 06:00 [pubmed]
PHST- 2016/08/16 06:00 [medline]
AID - 28831 [pii]
AID - 10.3402/gha.v9.28831 [doi]
PST - epublish
SO  - Glob Health Action. 2016 Feb 5;9:28831. doi: 10.3402/gha.v9.28831. eCollection 2016.

PMID- 31329877
OWN - NLM
STAT- MEDLINE
DCOM- 20210113
LR  - 20210113
IS  - 1527-974X (Electronic)
IS  - 1067-5027 (Print)
IS  - 1067-5027 (Linking)
VI  - 26
IP  - 8-9
DP  - 2019 Aug 1
TI  - Social determinants of health in mental health care and research: a case for greater 
      inclusion.
PG  - 895-899
LID - 10.1093/jamia/ocz049 [doi]
AB  - Social determinants of health (SDOH) are known to influence mental health outcomes, 
      which are independent risk factors for poor health status and physical illness. 
      Currently, however, existing SDOH data collection methods are ad hoc and inadequate, 
      and SDOH data are not systematically included in clinical research or used to inform 
      patient care. Social contextual data are rarely captured prospectively in a 
      structured and comprehensive manner, leaving large knowledge gaps. Extraction 
      methods are now being developed to facilitate the collection, standardization, and 
      integration of SDOH data into electronic health records. If successful, these 
      efforts may have implications for health equity, such as reducing disparities in 
      access and outcomes. Broader use of surveys, natural language processing, and 
      machine learning methods to harness SDOH may help researchers and clinical teams 
      reduce barriers to mental health care.
CI  - © The Author(s) 2019. Published by Oxford University Press on behalf of the American 
      Medical Informatics Association. All rights reserved. For permissions, please email: 
      journals.permissions@oup.com.
FAU - Deferio, Joseph J
AU  - Deferio JJ
AD  - Department of Healthcare Policy and Research, Weill Cornell Medicine, New York, New 
      York, USA.
FAU - Breitinger, Scott
AU  - Breitinger S
AD  - Department of Psychiatry, Weill Cornell Medicine, New York, New York, USA.
FAU - Khullar, Dhruv
AU  - Khullar D
AD  - Department of Healthcare Policy and Research, Weill Cornell Medicine, New York, New 
      York, USA.
AD  - Department of Medicine, Weill Cornell Medicine, New York, New York, USA.
FAU - Sheth, Amit
AU  - Sheth A
AD  - Ohio Center of Excellence in Knowledge-enabled Computing (Kno.e.sis), Wright State 
      University, Dayton, Ohio, USA.
FAU - Pathak, Jyotishman
AU  - Pathak J
AD  - Department of Healthcare Policy and Research, Weill Cornell Medicine, New York, New 
      York, USA.
LA  - eng
GR  - R01 MH105384/MH/NIMH NIH HHS/United States
PT  - Journal Article
PT  - Research Support, N.I.H., Extramural
TA  - J Am Med Inform Assoc
JT  - Journal of the American Medical Informatics Association : JAMIA
JID - 9430800
SB  - IM
MH  - *Biomedical Research
MH  - Data Collection/*methods
MH  - Electronic Health Records/standards
MH  - *Health Equity
MH  - Healthcare Disparities
MH  - Humans
MH  - Machine Learning
MH  - Mental Disorders/therapy
MH  - *Mental Health
MH  - Natural Language Processing
MH  - *Social Determinants of Health
PMC - PMC6696493
EDAT- 2019/07/23 06:00
MHDA- 2021/01/14 06:00
CRDT- 2019/07/23 06:00
PHST- 2019/01/09 00:00 [received]
PHST- 2019/03/22 00:00 [revised]
PHST- 2019/03/26 00:00 [accepted]
PHST- 2019/07/23 06:00 [pubmed]
PHST- 2021/01/14 06:00 [medline]
PHST- 2019/07/23 06:00 [entrez]
AID - 5480562 [pii]
AID - ocz049 [pii]
AID - 10.1093/jamia/ocz049 [doi]
PST - ppublish
SO  - J Am Med Inform Assoc. 2019 Aug 1;26(8-9):895-899. doi: 10.1093/jamia/ocz049.

PMID- 28033848
OWN - NLM
STAT- MEDLINE
DCOM- 20190314
LR  - 20190314
IS  - 1541-3772 (Electronic)
IS  - 1048-2911 (Linking)
VI  - 26
IP  - 4
DP  - 2017 Feb
TI  - Solidarity, Love, and the Social Determinants of Morbidity, Mortality, and Equity.
PG  - 521-523
LID - 10.1177/1048291116684387 [doi]
FAU - Slatin, Craig
AU  - Slatin C
AD  - 1 Department of Public Health, University of Massachusetts Lowell, MA, USA.
LA  - eng
PT  - Editorial
PL  - United States
TA  - New Solut
JT  - New solutions : a journal of environmental and occupational health policy : NS
JID - 9100937
SB  - IM
MH  - Adult
MH  - Asbestosis/epidemiology/*mortality/*physiopathology
MH  - Female
MH  - Health Equity/*legislation & jurisprudence/*statistics & numerical data
MH  - Health Policy
MH  - Humans
MH  - Male
MH  - Middle Aged
MH  - *Morbidity
MH  - *Mortality
MH  - Politics
MH  - Social Determinants of Health/*legislation & jurisprudence
MH  - United States/epidemiology
EDAT- 2016/12/31 06:00
MHDA- 2019/03/15 06:00
CRDT- 2016/12/31 06:00
PHST- 2016/12/31 06:00 [entrez]
PHST- 2016/12/31 06:00 [pubmed]
PHST- 2019/03/15 06:00 [medline]
AID - 10.1177/1048291116684387 [doi]
PST - ppublish
SO  - New Solut. 2017 Feb;26(4):521-523. doi: 10.1177/1048291116684387.

PMID- 31221026
OWN - NLM
STAT- MEDLINE
DCOM- 20200804
LR  - 20200804
IS  - 1744-1706 (Electronic)
IS  - 1744-1692 (Linking)
VI  - 15
IP  - 1
DP  - 2020 Jan
TI  - Towards ending the US HIV epidemic by 2030: Understanding social determinants of 
      health and HIV in Mississippi.
PG  - 31-51
LID - 10.1080/17441692.2019.1631366 [doi]
AB  - The disproportionate burden of HIV-related inequities borne by African Americans in 
      the US South amplifies the role of social determinants of health (SDH) in shaping 
      social patterning of illness. Despite some attention, SDH remain overlooked in a 
      biomedically oriented, federal HIV policy. Mississippi is the poorest state with the 
      worst HIV outcomes, nationally. Using qualitative methods, we investigated how 
      primarily African American, HIV-positive Mississippians experienced SDH and health 
      inequities in their daily lives. Employing grounded theory and in-depth interviews 
      (n = 25) in an urban and rural site in 2015 yielded these findings: (1) absence of 
      an enabling structural environment; (a) HIV-stigma constructed via social discourse; 
      (b) lack of psycho-social support and HIV education; (c) insufficient economic and 
      social support resources; and (2) presence of family support for coping. Due to 
      stigma, being HIV-positive seemed to lead to further status loss; diminished social 
      position; reduced life chances; and contractions in particular freedoms. Stigma 
      further compounded existing inequalities - contributing to the moral, social 
      experience of those living with HIV. Trump's plan to end HIV by 2030 creates the 
      opportunity to rethink the biomedical-paradigm and fully engage SDH - using social 
      science theory and methods that address multi-level social determinants in ways that 
      are also policy-responsive.
FAU - Sprague, Courtenay
AU  - Sprague C
AD  - Department of Conflict Resolution, Human Security & Global Governance, McCormack 
      Graduate School of Policy and Global Studies, University of Massachusetts Boston, 
      Boston, MA, USA.
AD  - Department of Nursing, College of Nursing and Health Sciences, University of 
      Massachusetts Boston, Boston, MA, USA.
AD  - Faculty of Health Sciences, Wits Reproductive Health and HIV Institute, University 
      of the Witwatersrand, Johannesburg, South Africa.
AD  - Center for Peace, Democracy & Development, University of Massachusetts Boston, 
      Boston, MA, USA.
FAU - Brown, Shelley M
AU  - Brown SM
AD  - Department of Conflict Resolution, Human Security & Global Governance, McCormack 
      Graduate School of Policy and Global Studies, University of Massachusetts Boston, 
      Boston, MA, USA.
AD  - Faculty of Health Sciences, Wits Reproductive Health and HIV Institute, University 
      of the Witwatersrand, Johannesburg, South Africa.
AD  - Department of Health Sciences, Sargent College, Boston University, Boston, MA, USA.
FAU - Simon, Sara
AU  - Simon S
AD  - Department of Conflict Resolution, Human Security & Global Governance, McCormack 
      Graduate School of Policy and Global Studies, University of Massachusetts Boston, 
      Boston, MA, USA.
AD  - Center for Peace, Democracy & Development, University of Massachusetts Boston, 
      Boston, MA, USA.
FAU - McMahan, Lyndsey D
AU  - McMahan LD
AD  - Department of Conflict Resolution, Human Security & Global Governance, McCormack 
      Graduate School of Policy and Global Studies, University of Massachusetts Boston, 
      Boston, MA, USA.
AD  - Center for Peace, Democracy & Development, University of Massachusetts Boston, 
      Boston, MA, USA.
AD  - School of Social Work, Boston College, Chestnut Hill, MA, USA.
FAU - Kassiel, Ira
AU  - Kassiel I
AD  - Department of Conflict Resolution, Human Security & Global Governance, McCormack 
      Graduate School of Policy and Global Studies, University of Massachusetts Boston, 
      Boston, MA, USA.
FAU - Konkle-Parker, Deborah
AU  - Konkle-Parker D
AD  - Department of Medicine, Division of Infectious Diseases, University of Mississippi 
      Medical Center, Jackson, MS, USA.
LA  - eng
PT  - Journal Article
PT  - Research Support, Non-U.S. Gov't
DEP - 20190621
PL  - England
TA  - Glob Public Health
JT  - Global public health
JID - 101256323
SB  - IM
MH  - Adult
MH  - *African Americans
MH  - *Epidemics
MH  - Female
MH  - HIV Infections/*epidemiology
MH  - Health Equity
MH  - *Health Status Disparities
MH  - Healthcare Disparities
MH  - Humans
MH  - Interviews as Topic
MH  - Male
MH  - Middle Aged
MH  - Mississippi/epidemiology
MH  - Poverty
MH  - Qualitative Research
MH  - *Social Determinants of Health
MH  - Social Stigma
MH  - Social Support
MH  - Socioeconomic Factors
OTO - NOTNLM
OT  - *HIV stigma
OT  - *Social determinants of health
OT  - *Southern United States
OT  - *policy
OT  - *social theory
EDAT- 2019/06/22 06:00
MHDA- 2020/08/05 06:00
CRDT- 2019/06/22 06:00
PHST- 2019/06/22 06:00 [pubmed]
PHST- 2020/08/05 06:00 [medline]
PHST- 2019/06/22 06:00 [entrez]
AID - 10.1080/17441692.2019.1631366 [doi]
PST - ppublish
SO  - Glob Public Health. 2020 Jan;15(1):31-51. doi: 10.1080/17441692.2019.1631366. Epub 
      2019 Jun 21.

PMID- 31479369
OWN - NLM
STAT- MEDLINE
DCOM- 20201005
LR  - 20201005
IS  - 1544-5208 (Electronic)
IS  - 0278-2715 (Linking)
VI  - 38
IP  - 9
DP  - 2019 Sep
TI  - Funding To Improve Social Determinants Of Health.
PG  - 1589-1590
LID - 10.1377/hlthaff.2019.01013 [doi]
LA  - eng
PT  - Journal Article
PL  - United States
TA  - Health Aff (Millwood)
JT  - Health affairs (Project Hope)
JID - 8303128
SB  - IM
MH  - *Fund Raising
MH  - Health Equity
MH  - *Social Determinants of Health
MH  - United States
OTO - NOTNLM
OT  - *Culture of Health
OT  - *Food Insecurity
OT  - *Housing and Health
OT  - *Hunger
OT  - *Social Determinants of Health
EDAT- 2019/09/04 06:00
MHDA- 2020/10/06 06:00
CRDT- 2019/09/04 06:00
PHST- 2019/09/04 06:00 [entrez]
PHST- 2019/09/04 06:00 [pubmed]
PHST- 2020/10/06 06:00 [medline]
AID - 10.1377/hlthaff.2019.01013 [doi]
PST - ppublish
SO  - Health Aff (Millwood). 2019 Sep;38(9):1589-1590. doi: 10.1377/hlthaff.2019.01013.

PMID- 26303914
OWN - NLM
STAT- MEDLINE
DCOM- 20160614
LR  - 20181113
IS  - 1475-9276 (Electronic)
IS  - 1475-9276 (Linking)
VI  - 14
DP  - 2015 Aug 25
TI  - Social determinants of health inequalities: towards a theoretical perspective using 
      systems science.
PG  - 71
LID - 10.1186/s12939-015-0205-8 [doi]
LID - 71
AB  - A systems approach offers a novel conceptualization to natural and social systems. 
      In recent years, this has led to perceiving population health outcomes as an 
      emergent property of a dynamic and open, complex adaptive system. The current paper 
      explores these themes further and applies the principles of systems approach and 
      complexity science (i.e. systems science) to conceptualize social determinants of 
      health inequalities. The conceptualization can be done in two steps: viewing health 
      inequalities from a systems approach and extending it to include complexity science. 
      Systems approach views health inequalities as patterns within the larger rubric of 
      other facets of the human condition, such as educational outcomes and economic 
      development. This anlysis requires more sophisticated models such as systems dynamic 
      models. An extension of the approach is to view systems as complex adaptive systems, 
      i.e. systems that are 'open' and adapt to the environment. They consist of dynamic 
      adapting subsystems that exhibit non-linear interactions, while being 'open' to a 
      similarly dynamic environment of interconnected systems. They exhibit emergent 
      properties that cannot be estimated with precision by using the known interactions 
      among its components (such as economic development, political freedom, health 
      system, culture etc.). Different combinations of the same bundle of factors or 
      determinants give rise to similar patterns or outcomes (i.e. property of 
      convergence), and minor variations in the initial condition could give rise to 
      widely divergent outcomes. Novel approaches using computer simulation models (e.g. 
      agent-based models) would shed light on possible mechanisms as to how factors or 
      determinants interact and lead to emergent patterns of health inequalities of 
      populations.
FAU - Jayasinghe, Saroj
AU  - Jayasinghe S
AD  - Department of Clinical Medicine, Faculty of Medicine, University of Colombo, Kynsey 
      Road, Colombo, 8, Sri Lanka. sarojoffice@yahoo.com.
LA  - eng
PT  - Journal Article
DEP - 20150825
TA  - Int J Equity Health
JT  - International journal for equity in health
JID - 101147692
SB  - IM
MH  - *Health Equity
MH  - Humans
MH  - *Models, Theoretical
MH  - Social Class
MH  - *Social Determinants of Health
MH  - Systems Theory
PMC - PMC4549102
EDAT- 2015/08/26 06:00
MHDA- 2016/06/15 06:00
CRDT- 2015/08/26 06:00
PHST- 2014/11/24 00:00 [received]
PHST- 2015/08/17 00:00 [accepted]
PHST- 2015/08/26 06:00 [entrez]
PHST- 2015/08/26 06:00 [pubmed]
PHST- 2016/06/15 06:00 [medline]
AID - 10.1186/s12939-015-0205-8 [pii]
AID - 205 [pii]
AID - 10.1186/s12939-015-0205-8 [doi]
PST - epublish
SO  - Int J Equity Health. 2015 Aug 25;14:71. doi: 10.1186/s12939-015-0205-8.

PMID- 27006364
OWN - NLM
STAT- MEDLINE
DCOM- 20180430
LR  - 20181202
IS  - 1460-2245 (Electronic)
IS  - 0957-4824 (Linking)
VI  - 32
IP  - 5
DP  - 2017 Oct 1
TI  - Intersectoriality in Danish municipalities: corrupting the social determinants of 
      health?
PG  - 881-890
LID - 10.1093/heapro/daw020 [doi]
AB  - Action on the social determinants of health (SDH) through intersectoral policymaking 
      is often suggested to promote health and health equity. This paper argues that the 
      process of intersectoral policymaking influences how the SDH are construed and acted 
      upon in municipal policymaking. We discuss how the intersectoral policy process 
      legitimates certain practices in the setting of Danish municipal health promotion 
      and the potential impact this can have for long-term, sustainable healthy public 
      policy. Based on ethnographic fieldwork, we show how the intention of 
      intersectoriality produces a strong concern for integrating health into non-health 
      sectors to ensure productive collaboration. To encourage this integration, health is 
      often framed as a means to achieve the objectives of non-health sectors. In doing 
      so, the intersectoral policy process tends to favor smaller-scale interventions that 
      aim to introduce healthier practices into various settings, e.g. creating healthy 
      school environments for increased physical activity and healthy eating. While other 
      more overarching interventions on the health impacts of broader welfare policies 
      (e.g. education policy) tend to be neglected. The interventions hereby neglect to 
      address more fundamental SDH. Based on these findings, we argue that intersectoral 
      policymaking to address the SDH may translate into a limited approach to action on 
      so-called 'intermediary determinants' of health, and as such may end up corrupting 
      the broader SDH. Further, we discuss how this corruption affects the intended role 
      of non-health sectors in tackling the SDH, as it may impede the overall success and 
      long-term sustainability of intersectoral efforts.
CI  - © The Author 2016. Published by Oxford University Press. All rights reserved. For 
      Permissions, please email: journals.permissions@oup.com.
FAU - Holt, Ditte H
AU  - Holt DH
AD  - National Institute of Public Health, University of Southern Denmark, Copenhagen, 
      Denmark.
FAU - Frohlich, Katherine L
AU  - Frohlich KL
AD  - Department of Social and Preventive Medicine, School of Public Health and IRSPUM, 
      University of Montreal, Quebec, Canada.
FAU - Tjørnhøj-Thomsen, Tine
AU  - Tjørnhøj-Thomsen T
AD  - National Institute of Public Health, University of Southern Denmark, Copenhagen, 
      Denmark.
FAU - Clavier, Carole
AU  - Clavier C
AD  - Department of Political Science, Universite du Quebec a Montreal, Quebec, Canada.
LA  - eng
PT  - Journal Article
PL  - England
TA  - Health Promot Int
JT  - Health promotion international
JID - 9008939
SB  - IM
MH  - Cities/*legislation & jurisprudence
MH  - Denmark
MH  - Health Equity
MH  - Health Policy/*legislation & jurisprudence
MH  - Humans
MH  - Policy Making
MH  - Public Policy
MH  - Social Determinants of Health/*legislation & jurisprudence
MH  - Social Welfare/legislation & jurisprudence
OTO - NOTNLM
OT  - healthy public policy
OT  - healthy settings
OT  - intersectoral policymaking
OT  - municipality
OT  - social determinants of health
EDAT- 2016/03/24 06:00
MHDA- 2018/05/01 06:00
CRDT- 2016/03/24 06:00
PHST- 2016/03/24 06:00 [pubmed]
PHST- 2018/05/01 06:00 [medline]
PHST- 2016/03/24 06:00 [entrez]
AID - daw020 [pii]
AID - 10.1093/heapro/daw020 [doi]
PST - ppublish
SO  - Health Promot Int. 2017 Oct 1;32(5):881-890. doi: 10.1093/heapro/daw020.

PMID- 30489339
OWN - NLM
STAT- MEDLINE
DCOM- 20210928
LR  - 20210928
IS  - 1550-5030 (Electronic)
IS  - 0361-6274 (Print)
IS  - 0361-6274 (Linking)
VI  - 45
IP  - 4
DP  - 2020 Oct/Dec
TI  - Variation of hospital-based adoption of care coordination services by 
      community-level social determinants of health.
PG  - 332-341
LID - 10.1097/HMR.0000000000000232 [doi]
AB  - BACKGROUND: Hospital investments in care coordination services and innovative 
      delivery models represent an important source for improving care efficiency and 
      population health. OBJECTIVE: The aim of this study was to explore variation of 
      hospital-initiated care coordination services and participation in Accountable Care 
      Organizations (ACOs) by community characteristics within an organizational theory 
      framework. METHODS: Our main data sets included the 2015 American Hospital 
      Association Annual Survey, Survey of Care Systems and Payment, American Community 
      Survey, and Area Health Resource File. Two main outcomes were (a) hospital-reported 
      initiation of care coordination practices (such as chronic disease management, 
      post-hospital discharge continuity of care, and predictive analytics) and (b) 
      participation in ACO models. State fixed-effects models were used to test the 
      association between the adoption of care coordination practices and hospital 
      characteristics, community-level sociodemographic characteristics, and health 
      policies. RESULTS: Hospitals with large bed size, located in urban areas, and/or 
      with high volume of operations were more likely to adopt care coordination practices 
      and participate in the ACO models. Hospitals serving communities with high 
      uninsurance rates and/or poverty rates were significantly less likely to provide 
      care coordination practices. More stringent Community Benefit Laws (CBLs) were 
      positively associated with the implementation of care coordination practices 
      suggesting strong normative impacts of CBLs. CONCLUSION: Greater hospital-initiated 
      care coordination practices and innovative ACO models were available in 
      well-resourced areas. Policymakers may consider increasing resources for care 
      coordination practices in rural, underserved, and high-poverty-high-uninsured areas 
      to ensure that vulnerable populations can benefit from these services.
FAU - Chen, Jie
AU  - Chen J
AD  - Jie Chen, PhD, is Associate Professor, Health Services Administration, School of 
      Public Health, University of Maryland at College Park. E-mail: jichen@umd.edu. Eva 
      Hisako DuGoff, PhD, is Assistant Professor, Health Services Administration, School 
      of Public Health, University of Maryland at College Park, and Visiting Assistant 
      Professor, Department of Population Health Sciences, University of 
      Wisconsin-Madison. Priscilla Novak, MPH, is Graduate Student, Health Services 
      Administration, School of Public Health, University of Maryland at College Park. Min 
      Qi Wang, PhD, is Professor, Behavioral and Community Health, School of Public 
      Health, University of Maryland at College Park.
FAU - DuGoff, Eva Hisako
AU  - DuGoff EH
FAU - Novak, Priscilla
AU  - Novak P
FAU - Wang, Min Qi
AU  - Wang MQ
LA  - eng
GR  - R01 MD011523/MD/NIMHD NIH HHS/United States
PT  - Journal Article
PT  - Research Support, N.I.H., Extramural
TA  - Health Care Manage Rev
JT  - Health care management review
JID - 7611530
SB  - IM
MH  - Accountable Care Organizations/statistics & numerical data
MH  - *Continuity of Patient Care
MH  - *Health Equity
MH  - Hospitals/*statistics & numerical data
MH  - Humans
MH  - Poverty
MH  - *Social Determinants of Health
MH  - United States
PMC - PMC6536363
MID - NIHMS1509694
EDAT- 2018/11/30 06:00
MHDA- 2021/09/29 06:00
CRDT- 2018/11/30 06:00
PHST- 2018/11/30 06:00 [pubmed]
PHST- 2021/09/29 06:00 [medline]
PHST- 2018/11/30 06:00 [entrez]
AID - HCM50165 [pii]
AID - 10.1097/HMR.0000000000000232 [doi]
PST - ppublish
SO  - Health Care Manage Rev. 2020 Oct/Dec;45(4):332-341. doi: 
      10.1097/HMR.0000000000000232.

PMID- 33390706
OWN - NLM
STAT- MEDLINE
DCOM- 20210818
LR  - 20210818
IS  - 2150-4113 (Electronic)
IS  - 1079-0969 (Print)
IS  - 1079-0969 (Linking)
VI  - 22
IP  - 2
DP  - 2020 Dec
TI  - Identifying Strategies to Advance Health Equity through Action on Social 
      Determinants of Health and Human Rights for Street-Connected Children and Youth in 
      Kenya.
PG  - 177-197
AB  - Despite the fact that street-connected children and youth (SCY) in low- and 
      middle-income countries experience numerous social and health inequities, few 
      evidence-based policies and interventions have been implemented to improve their 
      circumstances. Our study analyzed strategies to advance health equity through action 
      on the social determinants of health (SDH) for SCY in Kenya based on General Comment 
      21 of the United Nations Committee on the Rights of the Child. To identify policies 
      and interventions, we analyzed archival newspaper articles and policy documents and 
      elicited ideas from a diversity of social actors across Kenya. Our results 
      identified three types of policies and interventions: repressive, welfare oriented, 
      and child rights based. We then situated these strategies within the World Health 
      Organization's conceptual framework on SDH inequities to understand their mechanism 
      of impact on health equity. Our results demonstrate that a child rights approach 
      provides a strong avenue for advancing health equity through action on the SDH for 
      SCY in Kenya. As a result of these findings, we developed a checklist for policy 
      makers and other stakeholders to assess how their policies and interventions are 
      upholding human rights, addressing needs, and working to advance health equity for 
      SCY.
CI  - Copyright © 2020 Embleton, Shah, Gayapersad, Kiptui, Ayuku, and Braitstein.
FAU - Embleton, Lonnie
AU  - Embleton L
AD  - Postdoctoral fellow at the Dalla Lana School of Public Health at the University of 
      Toronto, Canada.
FAU - Shah, Pooja
AU  - Shah P
AD  - PhD student in the Faculty of Public Health and Policy at the London School of 
      Hygiene and Tropical Medicine, United Kingdom.
FAU - Amin Gayapersad, Allison
AU  - Amin Gayapersad A
AD  - Postdoctoral fellow at the Dalla Lana School of Public Health at the University of 
      Toronto, Canada.
FAU - Kiptui, Reuben
AU  - Kiptui R
AD  - Research Coordinator at the Academic Model Providing Access to Healthcare in 
      Eldoret, Kenya.
FAU - Ayuku, David
AU  - Ayuku D
AD  - Professor of Clinical Psychology at the Moi University School of Medicine, Eldoret, 
      Kenya.
FAU - Braitstein, Paula
AU  - Braitstein P
AD  - Epidemiologist and Associate Professor at the Dalla Lana School of Public Health at 
      the University of Toronto, Canada.
LA  - eng
PT  - Journal Article
TA  - Health Hum Rights
JT  - Health and human rights
JID - 9502498
SB  - E
SB  - IM
MH  - Adolescent
MH  - Child
MH  - *Health Equity
MH  - Health Policy
MH  - Human Rights
MH  - Humans
MH  - Kenya
MH  - Social Determinants of Health
PMC - PMC7762894
COIS- Competing interests: None declared.
EDAT- 2021/01/05 06:00
MHDA- 2021/08/19 06:00
CRDT- 2021/01/04 05:25
PHST- 2021/01/04 05:25 [entrez]
PHST- 2021/01/05 06:00 [pubmed]
PHST- 2021/08/19 06:00 [medline]
AID - hhr-22-02-177 [pii]
PST - ppublish
SO  - Health Hum Rights. 2020 Dec;22(2):177-197.

PMID- 33351516
OWN - NLM
STAT- MEDLINE
DCOM- 20210222
LR  - 20210222
IS  - 1550-5057 (Electronic)
IS  - 0160-6379 (Linking)
VI  - 44
IP  - 2
DP  - 2021 Apr-Jun 01
TI  - Addressing the Social Determinants of Health During the COVID-19 Pandemic: Ensuring 
      Equity, Quality, and Sustainability.
PG  - 78-80
LID - 10.1097/FCH.0000000000000290 [doi]
AB  - The COVID-19 pandemic has highlighted the importance of social determinants of 
      health in affecting health outcomes. Populations with high social risk are 
      disproportionately impacted by the virus and its economic consequences. Primary care 
      practices have a unique opportunity to implement interventions to mitigate their 
      patients' unmet social needs, such as food and income insecurity. In this 
      commentary, we outline key considerations for clinics implementing programs that 
      identify and address patients' social needs in a way that promotes equity, quality, 
      and sustainability. We provide examples from our own experience at a federally 
      qualified health center.
CI  - Copyright © 2020 Wolters Kluwer Health, Inc. All rights reserved.
FAU - Sandhu, Sahil
AU  - Sandhu S
AD  - Trinity College of Arts & Sciences (Mr Sandhu), Department of Pediatrics, School of 
      Medicine (Dr Lemmon), and Department of Orthopaedic Surgery, School of Medicine (Dr 
      Bettger), Duke University, Durham, North Carolina; Duke-Margolis Center for Health 
      Policy, Durham, North Carolina (Mr Sandhu and Drs Lemmon and Bettger); and Lincoln 
      Community Health Center, Durham, North Carolina (Dr Eisenson and Ms Crowder).
FAU - Lemmon, Monica E
AU  - Lemmon ME
FAU - Eisenson, Howard
AU  - Eisenson H
FAU - Crowder, Carolyn
AU  - Crowder C
FAU - Bettger, Janet Prvu
AU  - Bettger JP
LA  - eng
PT  - Journal Article
PL  - United States
TA  - Fam Community Health
JT  - Family & community health
JID - 7809641
SB  - IM
MH  - COVID-19
MH  - Food Insecurity
MH  - *Health Equity
MH  - Humans
MH  - Needs Assessment
MH  - Pandemics
MH  - Poverty
MH  - Primary Health Care/*methods
MH  - Program Evaluation
MH  - *Quality of Health Care
MH  - Referral and Consultation/*organization & administration
MH  - SARS-CoV-2
MH  - *Social Determinants of Health
MH  - *Social Welfare
COIS- Conflict of Interests: None.
EDAT- 2020/12/23 06:00
MHDA- 2021/02/23 06:00
CRDT- 2020/12/22 16:28
PHST- 2020/12/23 06:00 [pubmed]
PHST- 2021/02/23 06:00 [medline]
PHST- 2020/12/22 16:28 [entrez]
AID - 00003727-202104000-00003 [pii]
AID - 10.1097/FCH.0000000000000290 [doi]
PST - ppublish
SO  - Fam Community Health. 2021 Apr-Jun 01;44(2):78-80. doi: 
      10.1097/FCH.0000000000000290.

PMID- 33276747
OWN - NLM
STAT- MEDLINE
DCOM- 20210514
LR  - 20210514
IS  - 1471-2458 (Electronic)
IS  - 1471-2458 (Linking)
VI  - 20
IP  - 1
DP  - 2020 Dec 4
TI  - Aboriginal community controlled health organisations address health equity through 
      action on the social determinants of health of Aboriginal and Torres Strait Islander 
      peoples in Australia.
PG  - 1859
LID - 10.1186/s12889-020-09943-4 [doi]
LID - 1859
AB  - BACKGROUND: Indigenous populations globally are continually striving for better 
      health and wellbeing due to experiencing significant health and social inequities. 
      The social determinants of health are important contributors to health outcomes. 
      Comprehensive primary health care that is governed and delivered by Indigenous 
      people extends beyond the biomedical model of care to address the social 
      determinants of health. Aboriginal Community Controlled Health Organisations 
      (ACCHOs) are known to provide culturally informed, holistic health services that 
      directly and indirectly address the social determinants of health. The range and 
      extent of their activities in addressing the social determinants of health, however, 
      is not well documented. METHODS: The most recent ACCHO annual reports were retrieved 
      online or by direct correspondence. For coding consistency, a dictionary informed by 
      the World Health Organization's Conceptual Framework for Action on the Social 
      Determinants of Health was developed. A document and textual analysis of reports 
      coded ACCHO activities and the determinants of health they addressed, including 
      intermediary determinants, socio-economic position and/or socio-political context. 
      Summary statistics were reported. Representative quotes illustrating the unique 
      nature of ACCHO service provision in addressing the social determinants of health 
      were used to contextualise the quantitative findings. RESULTS: Sixty-seven annual 
      reports were collected between 2017 and 2018. Programs were delivered to population 
      groups across the life span. Fifty three percent of reports identified programs that 
      included work at the socio-political level and all annual reports described working 
      to improve socioeconomic position and intermediary determinants of health through 
      their activities. Culture had a strong presence in program delivery and building 
      social cohesion and social capital emerged as themes. CONCLUSIONS: This study 
      provides evidence of the considerable efforts of the ACCHO sector, as a primary 
      health care provider, in addressing the social determinants of health and health 
      inequity experienced by Indigenous communities. For the Aboriginal and Torres Strait 
      Islander population, ACCHOs not only have an essential role in addressing immediate 
      healthcare needs but also invest in driving change in the more entrenched structural 
      determinants of health. These are important actions that are likely to have an 
      accumulative positive effect in closing the gap towards health equity.
FAU - Pearson, O
AU  - Pearson O
AUID- ORCID: 0000-0001-9877-6509
AD  - Wardliparingga Aboriginal Health Equity Theme, South Australian Health and Medical 
      Research Institute, Adelaide, Australia. odette.pearson@sahmri.com.
AD  - Faculty of Health and Medical Sciences, University of Adelaide, Adelaide, Australia. 
      odette.pearson@sahmri.com.
FAU - Schwartzkopff, K
AU  - Schwartzkopff K
AD  - Wardliparingga Aboriginal Health Equity Theme, South Australian Health and Medical 
      Research Institute, Adelaide, Australia.
FAU - Dawson, A
AU  - Dawson A
AD  - Wardliparingga Aboriginal Health Equity Theme, South Australian Health and Medical 
      Research Institute, Adelaide, Australia.
AD  - Faculty of Health and Medical Sciences, University of Adelaide, Adelaide, Australia.
FAU - Hagger, C
AU  - Hagger C
AD  - Wardliparingga Aboriginal Health Equity Theme, South Australian Health and Medical 
      Research Institute, Adelaide, Australia.
FAU - Karagi, A
AU  - Karagi A
AD  - Wardliparingga Aboriginal Health Equity Theme, South Australian Health and Medical 
      Research Institute, Adelaide, Australia.
AD  - Department of Community Health Sciences, University of Manitoba, Winnipeg, Canada.
FAU - Davy, C
AU  - Davy C
AD  - Wardliparingga Aboriginal Health Equity Theme, South Australian Health and Medical 
      Research Institute, Adelaide, Australia.
FAU - Brown, A
AU  - Brown A
AD  - Wardliparingga Aboriginal Health Equity Theme, South Australian Health and Medical 
      Research Institute, Adelaide, Australia.
AD  - Faculty of Health and Medical Sciences, University of Adelaide, Adelaide, Australia.
FAU - Braunack-Mayer, A
AU  - Braunack-Mayer A
AD  - Wardliparingga Aboriginal Health Equity Theme, South Australian Health and Medical 
      Research Institute, Adelaide, Australia.
AD  - Department of Community Health Sciences, University of Manitoba, Winnipeg, Canada.
AD  - Faculty of Social Sciences, University of Wollongong, Wollongong, Australia.
CN  - Leadership Group guiding the Centre for Research Excellence in Aboriginal Chronic 
      Disease Knowledge Translation and Exchange (CREATE)
LA  - eng
GR  - 1061242/National Health and Medical Research Council/
PT  - Journal Article
DEP - 20201204
TA  - BMC Public Health
JT  - BMC public health
JID - 100968562
SB  - IM
MH  - Australia/epidemiology
MH  - *Health Equity
MH  - *Health Services, Indigenous
MH  - Humans
MH  - Oceanic Ancestry Group
MH  - Social Determinants of Health
PMC - PMC7716440
OTO - NOTNLM
OT  - Aboriginal community-controlled primary health care
OT  - Indigenous
OT  - Primary health care
OT  - Social determinants of health
COIS- The authors declare that they have no competing interests.
EDAT- 2020/12/06 06:00
MHDA- 2021/05/15 06:00
CRDT- 2020/12/05 05:20
PHST- 2020/04/30 00:00 [received]
PHST- 2020/11/19 00:00 [accepted]
PHST- 2020/12/05 05:20 [entrez]
PHST- 2020/12/06 06:00 [pubmed]
PHST- 2021/05/15 06:00 [medline]
AID - 10.1186/s12889-020-09943-4 [pii]
AID - 9943 [pii]
AID - 10.1186/s12889-020-09943-4 [doi]
PST - epublish
SO  - BMC Public Health. 2020 Dec 4;20(1):1859. doi: 10.1186/s12889-020-09943-4.

PMID- 31460914
OWN - NLM
STAT- MEDLINE
DCOM- 20200306
LR  - 20200608
IS  - 1938-808X (Electronic)
IS  - 1040-2446 (Linking)
VI  - 94
IP  - 9
DP  - 2019 Sep
TI  - The Role of Academic Health Centers in Addressing Health Equity and Social 
      Determinants of Health.
PG  - 1273-1275
LID - 10.1097/ACM.0000000000002834 [doi]
AB  - Elsewhere in this issue, Park and colleagues argue that academic health centers 
      (AHCs) must partner with communities to address health disparities and social 
      determinants of health (SDOH). Who is ultimately responsible for addressing them is 
      in question. Countries that have been successful in improving the health of their 
      populations have made these efforts a national priority by, among other things, 
      ensuring universal health care coverage. To date, the United States has failed to 
      adequately address these issues. Health care providers will have an important role 
      to play in doing so, albeit a limited one. Under fee-for-service reimbursement, 
      health care providers are paid for health care services and not for improving the 
      health of populations. Capitated reimbursement might provide more of an incentive to 
      focus on population health. Furthermore, AHCs are a heterogeneous group. Some are 
      research-intensive referral centers, some are community providers, others are safety 
      net providers, and still others are hybrids. Different types of AHCs will address 
      SDOH differently. The scourge of poverty and associated health disparities and their 
      underlying SDOH in the United States must be addressed. Providing affordable, 
      comprehensive, universal health care must be a necessary first step. AHCs must 
      educate about these issues, research and develop new approaches to ameliorate these 
      inequities, and undertake appropriate demonstration projects in dealing with these 
      disparities in well-defined populations. Health care providers, including AHCs, 
      cannot take principal responsibility for issues beyond their scope and financial 
      capabilities.
FAU - Karpf, Michael
AU  - Karpf M
AD  - M. Karpf is advisor to the president, professor of medicine, and, previously, 
      executive vice president of health affairs, University of Kentucky, Lexington, 
      Kentucky.
LA  - eng
PT  - Comment
PT  - Journal Article
PL  - United States
TA  - Acad Med
JT  - Academic medicine : journal of the Association of American Medical Colleges
JID - 8904605
SB  - AIM
SB  - IM
CON - Acad Med. 2019 Sep;94(9):1276-1282. PMID: 31460915
MH  - Academic Medical Centers
MH  - Community Health Planning
MH  - Delivery of Health Care
MH  - *Health Equity
MH  - Social Determinants of Health
MH  - United States
EDAT- 2019/08/29 06:00
MHDA- 2020/03/07 06:00
CRDT- 2019/08/29 06:00
PHST- 2019/08/29 06:00 [entrez]
PHST- 2019/08/29 06:00 [pubmed]
PHST- 2020/03/07 06:00 [medline]
AID - 00001888-201909000-00011 [pii]
AID - 10.1097/ACM.0000000000002834 [doi]
PST - ppublish
SO  - Acad Med. 2019 Sep;94(9):1273-1275. doi: 10.1097/ACM.0000000000002834.

PMID- 33284212
OWN - NLM
STAT- MEDLINE
DCOM- 20210819
LR  - 20210819
IS  - 0743-2550 (Print)
IS  - 0743-2550 (Linking)
VI  - 38
IP  - 1
DP  - 2021 Jan/Mar
TI  - When Healthcare Isn't Enough: A Christian Response to Social Determinants of Health.
PG  - 16-23
LID - 10.1097/CNJ.0000000000000784 [doi]
AB  - Education, employment, housing, neighborhood safety, and traumatic life experiences 
      influence people's health, and poor health as a result of inequities in these areas 
      cannot be remedied by medical care alone. Although social determinants of health 
      threaten the attainment of a healthy life for people across North America, nurses 
      are positioned to be leaders in a movement toward health equity. Nurses can follow 
      the example of Jesus in loving their neighbors as themselves by addressing the 
      social needs of patients, championing health system change, educating their 
      communities, and advocating for Health in All Policies.
FAU - Lathrop, Breanna
AU  - Lathrop B
AD  - Breanna Lathrop, DNP, MPH, RN, FNP-BC, is a family nurse practitioner and the Chief 
      Operating Officer at the Good Samaritan Health Center in Atlanta, GA. She is the 
      coauthor of How Neighborhood Make Us Sick: Restoring Health and Wellness to Our 
      Communities (IV Press).
LA  - eng
PT  - Journal Article
PL  - United States
TA  - J Christ Nurs
JT  - Journal of Christian nursing : a quarterly publication of Nurses Christian 
      Fellowship
JID - 8411743
SB  - N
MH  - Adult
MH  - Aged
MH  - Aged, 80 and over
MH  - *Christianity
MH  - Female
MH  - Health Equity/*standards
MH  - Healthcare Disparities/*standards
MH  - Humans
MH  - Male
MH  - Middle Aged
MH  - North America
MH  - Nurse's Role/*psychology
MH  - Nursing Care/psychology/*standards
MH  - Nursing Staff, Hospital/psychology/*standards
MH  - Practice Guidelines as Topic
MH  - Social Determinants of Health/*standards
MH  - Socioeconomic Factors
EDAT- 2020/12/08 06:00
MHDA- 2021/08/20 06:00
CRDT- 2020/12/07 12:09
PHST- 2020/12/07 12:09 [entrez]
PHST- 2020/12/08 06:00 [pubmed]
PHST- 2021/08/20 06:00 [medline]
AID - 00005217-202101000-00011 [pii]
AID - 10.1097/CNJ.0000000000000784 [doi]
PST - ppublish
SO  - J Christ Nurs. 2021 Jan/Mar;38(1):16-23. doi: 10.1097/CNJ.0000000000000784.

PMID- 29616450
OWN - NLM
STAT- MEDLINE
DCOM- 20191015
LR  - 20191210
IS  - 1468-2869 (Electronic)
IS  - 1099-3460 (Print)
IS  - 1099-3460 (Linking)
VI  - 95
IP  - 5
DP  - 2018 Oct
TI  - Implementation of Urban Health Equity Assessment and Response Tool: a Case of 
      Matsapha, Swaziland.
PG  - 672-681
LID - 10.1007/s11524-018-0241-y [doi]
AB  - Equity in health implies that ideally everyone could attain their full health 
      potential and that no one should be disadvantaged from achieving this potential 
      because of their social position or other socially determined circumstances. Making 
      cities and human settlements inclusive, safe, resilient and sustainable contributes 
      towards ensuring healthy lives and promoting well-being for all at all ages in 
      dignity, equality and in a healthy environment. This paper illustrates a case of 
      applying the Urban Health Equity Assessment and Response Tool (Urban HEART) in a 
      small town in Africa. It describes the process followed, facilitating factors and 
      challenges faced. A descriptive single-case study design using qualitative research 
      methods was adopted to collect data from purposively selected respondents. The study 
      revealed that residents of the Matsapha peri-urban informal settlements faced 
      challenges with conditions of daily living which impacted negatively on their 
      health. There were health equity gaps. The application of the tools was facilitated 
      by the formation of an all-inclusive team, intersectoral collaboration and 
      incorporating strategies for improving urban health equity into existing programmes 
      and projects. Urban HEART is a simple and easy to use valuable tool for pursuing the 
      goal of health equity towards attaining sustainable development through 
      evidence-based approaches for intersectoral action and community involvement.
FAU - Makadzange, Kevin
AU  - Makadzange K
AUID- ORCID: 0000-0002-3651-659X
AD  - World Health Organization, 2nd Floor Lilunga House, P.O. Box 903, Mbabane, 
      Swaziland. makadzangek@who.int.
FAU - Radebe, Zamahlubi
AU  - Radebe Z
AD  - Matsapha Municipality, Matsapha, Swaziland.
FAU - Maseko, Nokuthula
AU  - Maseko N
AD  - Matsapha Municipality, Matsapha, Swaziland.
FAU - Lukhele, Voyivoyi
AU  - Lukhele V
AD  - Ministry of Health, Mbabane, Swaziland.
FAU - Masuku, Sabelo
AU  - Masuku S
AD  - Matsapha Municipality, Matsapha, Swaziland.
FAU - Fakudze, Gciniwe
AU  - Fakudze G
AD  - Matsapha Municipality, Matsapha, Swaziland.
FAU - Mengestu, Tigest Ketsela
AU  - Mengestu TK
AD  - Matsapha Municipality, Matsapha, Swaziland.
FAU - Prasad, Amit
AU  - Prasad A
AD  - World Health Organization, Geneva, Switzerland.
LA  - eng
GR  - 001/World Health Organization/International
PT  - Journal Article
TA  - J Urban Health
JT  - Journal of urban health : bulletin of the New York Academy of Medicine
JID - 9809909
SB  - IM
MH  - Cities/statistics & numerical data
MH  - Eswatini
MH  - Health Equity/*organization & administration
MH  - *Health Policy
MH  - *Health Status Disparities
MH  - Humans
MH  - Population Surveillance/methods
MH  - *Social Determinants of Health
MH  - Socioeconomic Factors
MH  - Urban Health/*statistics & numerical data
PMC - PMC6181813
OTO - NOTNLM
OT  - *Equity
OT  - *Social determinants of health
OT  - *Universal health coverage
EDAT- 2018/04/05 06:00
MHDA- 2019/10/16 06:00
CRDT- 2018/04/05 06:00
PHST- 2018/04/05 06:00 [pubmed]
PHST- 2019/10/16 06:00 [medline]
PHST- 2018/04/05 06:00 [entrez]
AID - 10.1007/s11524-018-0241-y [pii]
AID - 241 [pii]
AID - 10.1007/s11524-018-0241-y [doi]
PST - ppublish
SO  - J Urban Health. 2018 Oct;95(5):672-681. doi: 10.1007/s11524-018-0241-y.

PMID- 32869916
OWN - NLM
STAT- MEDLINE
DCOM- 20201127
LR  - 20210903
IS  - 1468-0009 (Electronic)
IS  - 0887-378X (Print)
IS  - 0887-378X (Linking)
VI  - 98
IP  - 3
DP  - 2020 Sep
TI  - Well-Being in the Nation: A Living Library of Measures to Drive Multi-Sector 
      Population Health Improvement and Address Social Determinants.
PG  - 641-663
LID - 10.1111/1468-0009.12477 [doi]
AB  - Policy Points Well-being In the Nation (WIN) offers the first parsimonious set of 
      vetted common measures to improve population health and social determinants across 
      sectors at local, state, and national levels and is driven by what communities need 
      to improve health, well-being, and equity. The WIN measures were codesigned with 
      more than 100 communities, federal agencies, and national organizations across 
      sectors, in alignment with the National Committee on Vital and Health Statistics, 
      the Foundations for Evidence-Based Policymaking Act, and Healthy People 2030. WIN 
      offers a process for a collaborative learning measurement system to drive a learning 
      health and well-being system across sectors at the community, state, and national 
      levels. The WIN development process identified critical gaps and opportunities in 
      equitable community-level data infrastructure, interoperability, and protections 
      that could be used to inform the Federal Data Strategy.
CI  - © 2020 The Authors. The Milbank Quarterly published by Wiley Periodicals LLC on 
      behalf of The Millbank Memorial Fund.
FAU - Saha, Somava
AU  - Saha S
AD  - Well-being and Equity (WE) in the World.
AD  - Harvard Medical School.
AD  - Well Being In the Nation Network.
FAU - Cohen, Bruce B
AU  - Cohen BB
AD  - Institute for Healthcare Improvement.
AD  - National Committee on Vital and Health Statistics.
FAU - Nagy, Julia
AU  - Nagy J
AD  - Institute for Healthcare Improvement.
AD  - 100 Million Healthier Lives.
FAU - McPHERSON, Marianne E
AU  - McPHERSON ME
AD  - Institute for Healthcare Improvement.
AD  - 100 Million Healthier Lives.
FAU - Phillips, Robert
AU  - Phillips R
AD  - National Committee on Vital and Health Statistics.
AD  - American Board of Family Medicine.
LA  - eng
PT  - Journal Article
PT  - Research Support, Non-U.S. Gov't
DEP - 20200901
TA  - Milbank Q
JT  - The Milbank quarterly
JID - 8607003
SB  - IM
MH  - COVID-19
MH  - Coronavirus Infections/epidemiology/prevention & control
MH  - Delaware/epidemiology
MH  - Delphi Technique
MH  - Health Equity/standards/statistics & numerical data
MH  - Health Policy
MH  - Health Status
MH  - Humans
MH  - Intersectoral Collaboration
MH  - Libraries
MH  - Pandemics/prevention & control
MH  - Pneumonia, Viral/epidemiology/prevention & control
MH  - *Population Health/statistics & numerical data
MH  - *Social Determinants of Health
PMC - PMC7482388
EDAT- 2020/09/02 06:00
MHDA- 2020/11/28 06:00
CRDT- 2020/09/02 06:00
PHST- 2020/09/02 06:00 [pubmed]
PHST- 2020/11/28 06:00 [medline]
PHST- 2020/09/02 06:00 [entrez]
AID - MILQ12477 [pii]
AID - 10.1111/1468-0009.12477 [doi]
PST - ppublish
SO  - Milbank Q. 2020 Sep;98(3):641-663. doi: 10.1111/1468-0009.12477. Epub 2020 Sep 1.

PMID- 28272952
OWN - NLM
STAT- MEDLINE
DCOM- 20170615
LR  - 20181113
IS  - 1541-0048 (Electronic)
IS  - 0090-0036 (Print)
IS  - 0090-0036 (Linking)
VI  - 107
IP  - 4
DP  - 2017 Apr
TI  - Health Equity and the Fallacy of Treating Causes of Population Health as if They Sum 
      to 100.
PG  - 541-549
LID - 10.2105/AJPH.2017.303655 [doi]
AB  - Numerous examples exist in population health of work that erroneously forces the 
      causes of health to sum to 100%. This is surprising. Clear refutations of this error 
      extend back 80 years. Because public health analysis, action, and allocation of 
      resources are ill served by faulty methods, I consider why this error persists. I 
      first review several high-profile examples, including Doll and Peto's 1981 opus on 
      the causes of cancer and its current interpretations; a 2015 high-publicity article 
      in Science claiming that two thirds of cancer is attributable to chance; and the 
      influential Web site "County Health Rankings & Roadmaps: Building a Culture of 
      Health, County by County," whose model sums causes of health to equal 100%: physical 
      environment (10%), social and economic factors (40%), clinical care (20%), and 
      health behaviors (30%). Critical analysis of these works and earlier historical 
      debates reveals that underlying the error of forcing causes of health to sum to 100% 
      is the still dominant but deeply flawed view that causation can be parsed as nature 
      versus nurture. Better approaches exist for tallying risk and monitoring efforts to 
      reach health equity.
FAU - Krieger, Nancy
AU  - Krieger N
AD  - Nancy Krieger is with the Department of Social and Behavioral Sciences, Harvard 
      T. H. Chan School of Public Health, Boston, MA.
LA  - eng
PT  - Journal Article
PT  - Research Support, Non-U.S. Gov't
TA  - Am J Public Health
JT  - American journal of public health
JID - 1254074
SB  - AIM
SB  - IM
CIN - Am J Public Health. 2017 Aug;107(8):e28-e29. PMID: 28700285
CIN - Am J Public Health. 2017 Aug;107(8):e28. PMID: 28700287
EIN - Am J Public Health. 2017 Sep;107(9):e16. PMID: 28787192
MH  - *Health Equity
MH  - Humans
MH  - *Models, Statistical
MH  - Neoplasms/*etiology
MH  - *Public Health
MH  - Risk Factors
MH  - *Social Determinants of Health
PMC - PMC5343713
EDAT- 2017/03/09 06:00
MHDA- 2017/06/16 06:00
CRDT- 2017/03/09 06:00
PHST- 2017/03/09 06:00 [entrez]
PHST- 2017/03/09 06:00 [pubmed]
PHST- 2017/06/16 06:00 [medline]
AID - 201617504 [pii]
AID - 10.2105/AJPH.2017.303655 [doi]
PST - ppublish
SO  - Am J Public Health. 2017 Apr;107(4):541-549. doi: 10.2105/AJPH.2017.303655.

PMID- 32390473
OWN - NLM
STAT- MEDLINE
DCOM- 20200728
LR  - 20210802
IS  - 1552-6127 (Electronic)
IS  - 1090-1981 (Print)
IS  - 1090-1981 (Linking)
VI  - 47
IP  - 4
DP  - 2020 Aug
TI  - Social Distancing and Incarceration: Policy and Management Strategies to Reduce 
      COVID-19 Transmission and Promote Health Equity Through Decarceration.
PG  - 536-539
LID - 10.1177/1090198120927318 [doi]
AB  - Incarcerated people are at disproportionately high risk of contracting COVID-19. 
      Prisons are epicenters for COVID-19 transmission, including to the community. High 
      rates of preexisting health conditions, limited access to quality health care, and 
      inability to social distance make it impossible to reduce the impact of COVID-19 in 
      prisons. Due to a history of compounded social determinants, incarcerated 
      populations are disproportionately composed of people of color and people with 
      stigmatized behavioral health disorders. Rapid decarceration is needed to promote 
      health equity. Historical mass decarceration events demonstrate feasibility to 
      rapidly release large groups of people while maintaining public safety. Iran and 
      Ireland have released substantial portions of their prison populations by 
      transitioning people to home confinement. In the United States and Uganda, some 
      jurisdictions have reduced new incarcerations through policies that decrease 
      arrests. These policies must be globally expanded to contain the epidemic, and its 
      potential health consequences, while addressing health equity.
FAU - Henry, Brandy F
AU  - Henry BF
AUID- ORCID: 0000-0002-0667-9283
AD  - Columbia University, New York, NY, USA.
LA  - eng
GR  - T32 DA037801/DA/NIDA NIH HHS/United States
PT  - Journal Article
PT  - Research Support, N.I.H., Extramural
DEP - 20200510
TA  - Health Educ Behav
JT  - Health education & behavior : the official publication of the Society for Public 
      Health Education
JID - 9704962
SB  - IM
MH  - Betacoronavirus
MH  - COVID-19
MH  - Coronavirus Infections/*epidemiology
MH  - *Health Equity
MH  - Humans
MH  - Pandemics
MH  - Pneumonia, Viral/*epidemiology
MH  - Policy
MH  - Prisons/legislation & jurisprudence/*organization & administration
MH  - SARS-CoV-2
MH  - Social Determinants of Health
PMC - PMC7347425
MID - NIHMS1592992
OTO - NOTNLM
OT  - *COVID-19
OT  - *coronavirus
OT  - *health equity
OT  - *incarceration
OT  - *policy
OT  - *prison
OT  - *social determinants of health
COIS- Declaration of Conflicting Interests The author declared no potential conflicts of 
      interest with respect to the research, authorship, and/or publication of this 
      article.
EDAT- 2020/05/12 06:00
MHDA- 2020/07/29 06:00
CRDT- 2020/05/12 06:00
PHST- 2020/05/12 06:00 [pubmed]
PHST- 2020/07/29 06:00 [medline]
PHST- 2020/05/12 06:00 [entrez]
AID - 10.1177/1090198120927318 [doi]
PST - ppublish
SO  - Health Educ Behav. 2020 Aug;47(4):536-539. doi: 10.1177/1090198120927318. Epub 2020 
      May 10.

PMID- 32366632
OWN - NLM
STAT- MEDLINE
DCOM- 20200729
LR  - 20200729
IS  - 0029-2559 (Print)
IS  - 0029-2559 (Linking)
VI  - 81
IP  - 3
DP  - 2020 May-Jun
TI  - Historical Geography and Health Equity: An Exploratory View of North Carolina 
      Slavery and Sociohealth Factors.
PG  - 198-200
LID - 10.18043/ncm.81.3.198 [doi]
AB  - Current health inequities are rooted in more than simple systems failures and 
      inefficiencies. Historical legacy has corrupted health outcomes, and resolution 
      requires both acknowledgment and intention.
CI  - ©2020 by the North Carolina Institute of Medicine and The Duke Endowment. All rights 
      reserved.
FAU - Dozier, Nicole
AU  - Dozier N
AD  - director, Health Advocacy Project, North Carolina Justice Center, Raleigh, North 
      Carolina.
FAU - Munn, William H 3rd
AU  - Munn WH 3rd
AD  - policy analyst, Health Advocacy Project, North Carolina Justice Center, Raleigh, 
      North Carolina will@ncjustice.org.
LA  - eng
PT  - Journal Article
PL  - United States
TA  - N C Med J
JT  - North Carolina medical journal
JID - 2984805R
SB  - IM
MH  - *Enslavement
MH  - Geography
MH  - Health Equity
MH  - *Health Status Disparities
MH  - Humans
MH  - North Carolina
MH  - *Social Determinants of Health
EDAT- 2020/05/06 06:00
MHDA- 2020/07/30 06:00
CRDT- 2020/05/06 06:00
PHST- 2020/05/06 06:00 [entrez]
PHST- 2020/05/06 06:00 [pubmed]
PHST- 2020/07/30 06:00 [medline]
AID - 81/3/198 [pii]
AID - 10.18043/ncm.81.3.198 [doi]
PST - ppublish
SO  - N C Med J. 2020 May-Jun;81(3):198-200. doi: 10.18043/ncm.81.3.198.

PMID- 29996578
OWN - NLM
STAT- MEDLINE
DCOM- 20180830
LR  - 20190922
IS  - 2322-5939 (Electronic)
IS  - 2322-5939 (Linking)
VI  - 7
IP  - 7
DP  - 2018 Jul 1
TI  - Addressing Health Equity Through Action on the Social Determinants of Health: A 
      Global Review of Policy Outcome Evaluation Methods.
PG  - 581-592
LID - 10.15171/ijhpm.2018.04 [doi]
AB  - BACKGROUND: Epidemiological evidence on the social determinants of health inequity 
      is well-advanced, but considerably less attention has been given to evaluating the 
      impact of public policies addressing those social determinants. Methodological 
      challenges to produce evidence on policy outcomes present a significant barrier to 
      mobilising policy actions for health equities. This review aims to examine 
      methodological approaches to policy evaluation of health equity outcomes and 
      identify promising approaches for future research. METHODS: We conducted a 
      systematic narrative review of literature critically evaluating policy impact on 
      health equity, synthesizing information on the methodological approaches used. We 
      searched and screened records from five electronic databases, using pre-defined 
      protocols resulting in a total of 50 studies included for review. We coded the 
      studies according to (1) type of policy analysed; (2) research design; (3) 
      analytical techniques; (4) health outcomes; and (5) equity dimensions evaluated. 
      RESULTS: We found a growing number of a wide range of policies being evaluated for 
      health equity outcomes using a variety of research designs. The majority of studies 
      employed an observational research design, most of which were cross-sectional, 
      however, other approaches included experimental designs, simulation modelling, and 
      meta-analysis. Regression techniques dominated the analytical approaches, although a 
      number of novel techniques were used which may offer advantages over traditional 
      regression analysis for the study of distributional impacts of policy. Few studies 
      made intra-national or cross-national comparisons or collected primary data. Despite 
      longstanding challenges of attribution in policy outcome evaluation, the majority of 
      the studies attributed change in physical or mental health outcomes to the policy 
      being evaluated. CONCLUSION: Our review provides an overview of methodological 
      approaches to health equity policy outcome evaluation, demonstrating what is most 
      commonplace and opportunities from novel approaches. We found the number of studies 
      evaluating the impacts of public policies on health equity are on the rise, but this 
      area of policy evaluation still requires more attention given growing inequities.
CI  - © 2018 The Author(s); Published by Kerman University of Medical Sciences. This is an 
      open-access article distributed under the terms of the Creative Commons Attribution 
      License (http://creativecommons.org/licenses/by/4.0), which permits unrestricted 
      use, distribution, and reproduction in any medium, provided the original work is 
      properly cited.
FAU - Lee, Janice
AU  - Lee J
AD  - School of Regulation and Global Governance (RegNet), College of Asia and the 
      Pacific, Australian National University, Canberra, ACT, Australia.
FAU - Schram, Ashley
AU  - Schram A
AD  - School of Regulation and Global Governance (RegNet), College of Asia and the 
      Pacific, Australian National University, Canberra, ACT, Australia.
FAU - Riley, Emily
AU  - Riley E
AD  - Menzies Centre for Health Policy, Sydney Medical School, The University of Sydney, 
      Sydney, NSW, Australia.
FAU - Harris, Patrick
AU  - Harris P
AD  - Menzies Centre for Health Policy, Sydney Medical School, The University of Sydney, 
      Sydney, NSW, Australia.
FAU - Baum, Fran
AU  - Baum F
AD  - Southgate Institute of Health, Society and Equity, Flinders University, Adelaide, 
      SA, Australia.
FAU - Fisher, Matt
AU  - Fisher M
AD  - Southgate Institute of Health, Society and Equity, Flinders University, Adelaide, 
      SA, Australia.
FAU - Freeman, Toby
AU  - Freeman T
AD  - Southgate Institute of Health, Society and Equity, Flinders University, Adelaide, 
      SA, Australia.
FAU - Friel, Sharon
AU  - Friel S
AD  - School of Regulation and Global Governance (RegNet), College of Asia and the 
      Pacific, Australian National University, Canberra, ACT, Australia.
LA  - eng
PT  - Journal Article
PT  - Review
DEP - 20180701
TA  - Int J Health Policy Manag
JT  - International journal of health policy and management
JID - 101619905
SB  - H
SB  - IM
MH  - Global Health
MH  - *Health Equity
MH  - *Health Policy
MH  - Health Status Disparities
MH  - Humans
MH  - Program Evaluation/methods
MH  - Randomized Controlled Trials as Topic
MH  - *Social Determinants of Health
PMC - PMC6037500
OTO - NOTNLM
OT  - *Health Inequities
OT  - *Methodology
OT  - *Policy Evaluation
OT  - *Review
OT  - *Social Determinants of Health
EDAT- 2018/07/13 06:00
MHDA- 2018/08/31 06:00
CRDT- 2018/07/13 06:00
PHST- 2017/07/05 00:00 [received]
PHST- 2018/01/13 00:00 [accepted]
PHST- 2018/07/13 06:00 [entrez]
PHST- 2018/07/13 06:00 [pubmed]
PHST- 2018/08/31 06:00 [medline]
AID - 10.15171/ijhpm.2018.04 [doi]
PST - epublish
SO  - Int J Health Policy Manag. 2018 Jul 1;7(7):581-592. doi: 10.15171/ijhpm.2018.04.

PMID- 32457863
OWN - NLM
STAT- MEDLINE
DCOM- 20210514
LR  - 20210514
IS  - 2296-2565 (Print)
IS  - 2296-2565 (Electronic)
IS  - 2296-2565 (Linking)
VI  - 8
DP  - 2020
TI  - Public Health's Next Step in Advancing Equity: Re-evaluating Epistemological 
      Assumptions to Move Social Determinants From Theory to Practice.
PG  - 131
LID - 10.3389/fpubh.2020.00131 [doi]
LID - 131
AB  - The field of public health has increasingly promoted a social ecological approach to 
      health, shifting from an individual, biomedical paradigm to a recognition of social 
      and structural determinants of health and health equity. Yet despite this shift, 
      public health research and practice continue to privilege individual- and 
      interpersonal-level measurements and interventions. Rather than adapting public 
      health practice to social ecological theory, the field has layered new concepts 
      ("root causes," "social determinants") onto a biomedical paradigm-attempting to 
      answer questions presented by the social ecological schema with practices developed 
      in response to biomedicine. This stymies health equity work before it 
      begins-limiting the field's ability to broaden conceptions of well-being, redress 
      histories of inequitable knowledge valuation, and advance systems-level change. To 
      respond effectively to our knowledge of social determinants, public health must 
      resolve the ongoing disconnect between social ecological theory and 
      biomedically-driven practice. To that end, this article issues a clarion call to 
      complete the shift from a biomedical to a social ecological paradigm, and provides a 
      basis for moving theory into practice. It examines biomedicine's foundations and 
      limitations, glosses existing critiques of the paradigm, and describes health equity 
      challenges presented by over-reliance on conventional practices. It then offers 
      theoretical and epistemological direction for developing innovative social 
      ecological strategies that advance health equity.
CI  - Copyright © 2020 Golden and Wendel.
FAU - Golden, Tasha L
AU  - Golden TL
AD  - Department of Health Promotion and Behavioral Sciences, School of Public Health and 
      Information Sciences, University of Louisville, Louisville, KY, United States.
AD  - International Arts + Mind Lab, Brain Science Institute, Johns Hopkins University 
      School of Medicine, Baltimore, MD, United States.
FAU - Wendel, Monica L
AU  - Wendel ML
AD  - Department of Health Promotion and Behavioral Sciences, School of Public Health and 
      Information Sciences, University of Louisville, Louisville, KY, United States.
LA  - eng
PT  - Journal Article
DEP - 20200507
TA  - Front Public Health
JT  - Frontiers in public health
JID - 101616579
MH  - *Health Equity
MH  - Knowledge
MH  - Public Health
MH  - Public Health Practice
MH  - *Social Determinants of Health
PMC - PMC7221057
OTO - NOTNLM
OT  - *biomedical
OT  - *epistemology
OT  - *health disparities
OT  - *health equity
OT  - *innovation
OT  - *research methods
OT  - *social determinants
OT  - *social ecological
EDAT- 2020/05/28 06:00
MHDA- 2020/05/28 06:01
CRDT- 2020/05/28 06:00
PHST- 2019/07/01 00:00 [received]
PHST- 2020/03/31 00:00 [accepted]
PHST- 2020/05/28 06:00 [entrez]
PHST- 2020/05/28 06:00 [pubmed]
PHST- 2020/05/28 06:01 [medline]
AID - 10.3389/fpubh.2020.00131 [doi]
PST - epublish
SO  - Front Public Health. 2020 May 7;8:131. doi: 10.3389/fpubh.2020.00131. eCollection 
      2020.

PMID- 32748284
OWN - NLM
STAT- MEDLINE
DCOM- 20210405
LR  - 20210405
IS  - 1468-2869 (Electronic)
IS  - 1099-3460 (Print)
IS  - 1099-3460 (Linking)
VI  - 97
IP  - 6
DP  - 2020 Dec
TI  - Health Disparities, Transportation Equity and Complete Streets: a Case Study of a 
      Policy Development Process through the Lens of Critical Race Theory.
PG  - 876-886
LID - 10.1007/s11524-020-00460-8 [doi]
AB  - Historic disinvestment in transportation infrastructure is directly related to 
      adverse social conditions underlying health disparities in low-income communities of 
      color. Complete Streets policies offer a strategy to address inequities and 
      subsequent public health outcomes. This case study examines the potential for an 
      equity-focused policy process to address systemic barriers and identify potential 
      measures to track progress toward equity outcomes. Critical race theory provided the 
      analytical framework to examine grant reports, task force notes, community 
      workshop/outreach activities, digital stories, and stakeholder interviews. Analysis 
      showed that transportation inequities are entrenched in historically rooted 
      disparities that are perpetuated in ongoing decision-making processes. Intentional 
      efforts to incorporate equity into discussions with community members and 
      representatives contributed to explicit equity language being included in the final 
      policy. The potential to achieve equity outcomes will depend upon policy 
      implementation. Concrete strategies to engage community members and focus city 
      decision-making practices on marginalized and disenfranchised communities are 
      identified.
FAU - Ingram, Maia
AU  - Ingram M
AUID- ORCID: 0000-0002-6517-7697
AD  - University of Arizona College of Public Health, 1295 N. Martin, Tucson, AZ, 85721, 
      USA. maiai@arizona.edu.
FAU - Leih, Rachel
AU  - Leih R
AD  - University of Arizona College of Public Health, 1295 N. Martin, Tucson, AZ, 85721, 
      USA.
FAU - Adkins, Arlie
AU  - Adkins A
AD  - Planning and Landscape Architecture, University of Arizona College of Architecture, 
      1040 Olive Rd, Tucson, AZ, 85719, USA.
FAU - Sonmez, Evren
AU  - Sonmez E
AD  - Living Streets Alliance, 439 N. 6th Ave, Tucson, AZ, 85709, USA.
FAU - Yetman, Emily
AU  - Yetman E
AD  - Living Streets Alliance, 439 N. 6th Ave, Tucson, AZ, 85709, USA.
LA  - eng
GR  - U48 DP005002/DP/NCCDPHP CDC HHS/United States
PT  - Journal Article
PT  - Research Support, U.S. Gov't, P.H.S.
TA  - J Urban Health
JT  - Journal of urban health : bulletin of the New York Academy of Medicine
JID - 9809909
SB  - IM
MH  - *Built Environment/statistics & numerical data
MH  - Cities
MH  - Continental Population Groups
MH  - Health Equity
MH  - *Health Status Disparities
MH  - Humans
MH  - *Policy Making
MH  - Poverty Areas
MH  - Social Determinants of Health
MH  - Social Theory
MH  - *Transportation/statistics & numerical data
MH  - *Urban Health
PMC - PMC7704855
OTO - NOTNLM
OT  - *Complete streets policy
OT  - *Critical race theory
OT  - *Health disparities
OT  - *Health equity
OT  - *Transportation equity
EDAT- 2020/08/05 06:00
MHDA- 2021/04/07 06:00
PMCR- 2021/12/01
CRDT- 2020/08/05 06:00
PHST- 2021/12/01 00:00 [pmc-release]
PHST- 2020/08/05 06:00 [pubmed]
PHST- 2021/04/07 06:00 [medline]
PHST- 2020/08/05 06:00 [entrez]
AID - 10.1007/s11524-020-00460-8 [pii]
AID - 460 [pii]
AID - 10.1007/s11524-020-00460-8 [doi]
PST - ppublish
SO  - J Urban Health. 2020 Dec;97(6):876-886. doi: 10.1007/s11524-020-00460-8.

PMID- 30789770
OWN - NLM
STAT- MEDLINE
DCOM- 20191216
LR  - 20200309
IS  - 1541-0048 (Electronic)
IS  - 0090-0036 (Print)
IS  - 0090-0036 (Linking)
VI  - 109
IP  - 4
DP  - 2019 Apr
TI  - City-Level Measures of Health, Health Determinants, and Equity to Foster Population 
      Health Improvement: The City Health Dashboard.
PG  - 585-592
LID - 10.2105/AJPH.2018.304903 [doi]
AB  - OBJECTIVES: To support efforts to improve urban population health, we created a City 
      Health Dashboard with area-specific data on health status, determinants of health, 
      and equity at city and subcity (census tract) levels. METHODS: We developed a 
      Web-based resource that includes 37 metrics across 5 domains: social and economic 
      factors, physical environment, health behaviors, health outcomes, and clinical care. 
      For the largest 500 US cities, the Dashboard presents metrics calculated to the city 
      level and, where possible, subcity level from multiple data sources, including 
      national health surveys, vital statistics, federal administrative data, and state 
      education data sets. RESULTS: Iterative input from city partners shaped Dashboard 
      development, ensuring that measures can be compared across user-selected cities and 
      linked to evidence-based policies to spur action. Reports from early deployment 
      indicate that the Dashboard fills an important need for city- and subcity-level 
      data, fostering more granular understanding of health and its drivers and supporting 
      associated priority-setting. CONCLUSIONS: By providing accessible city-level data on 
      health and its determinants, the City Health Dashboard complements local 
      surveillance efforts and supports urban population health improvement on a national 
      scale.
FAU - Gourevitch, Marc N
AU  - Gourevitch MN
AD  - Marc N. Gourevitch, Jessica K. Athens, Shoshanna E. Levine, and Lorna E. Thorpe are 
      with the Department of Population Health, New York University School of Medicine, 
      New York, NY. Neil Kleiman is with the Robert F. Wagner Graduate School of Public 
      Service, New York University, New York, NY.
FAU - Athens, Jessica K
AU  - Athens JK
AD  - Marc N. Gourevitch, Jessica K. Athens, Shoshanna E. Levine, and Lorna E. Thorpe are 
      with the Department of Population Health, New York University School of Medicine, 
      New York, NY. Neil Kleiman is with the Robert F. Wagner Graduate School of Public 
      Service, New York University, New York, NY.
FAU - Levine, Shoshanna E
AU  - Levine SE
AD  - Marc N. Gourevitch, Jessica K. Athens, Shoshanna E. Levine, and Lorna E. Thorpe are 
      with the Department of Population Health, New York University School of Medicine, 
      New York, NY. Neil Kleiman is with the Robert F. Wagner Graduate School of Public 
      Service, New York University, New York, NY.
FAU - Kleiman, Neil
AU  - Kleiman N
AD  - Marc N. Gourevitch, Jessica K. Athens, Shoshanna E. Levine, and Lorna E. Thorpe are 
      with the Department of Population Health, New York University School of Medicine, 
      New York, NY. Neil Kleiman is with the Robert F. Wagner Graduate School of Public 
      Service, New York University, New York, NY.
FAU - Thorpe, Lorna E
AU  - Thorpe LE
AD  - Marc N. Gourevitch, Jessica K. Athens, Shoshanna E. Levine, and Lorna E. Thorpe are 
      with the Department of Population Health, New York University School of Medicine, 
      New York, NY. Neil Kleiman is with the Robert F. Wagner Graduate School of Public 
      Service, New York University, New York, NY.
LA  - eng
PT  - Journal Article
PT  - Research Support, Non-U.S. Gov't
DEP - 20190221
TA  - Am J Public Health
JT  - American journal of public health
JID - 1254074
SB  - AIM
SB  - IM
MH  - Behavioral Risk Factor Surveillance System
MH  - *Health Behavior
MH  - *Health Equity
MH  - Humans
MH  - *Social Determinants of Health
MH  - *Stakeholder Participation
MH  - Urban Health/*statistics & numerical data
PMC - PMC6417588
EDAT- 2019/02/23 06:00
MHDA- 2019/12/18 06:00
CRDT- 2019/02/22 06:00
PHST- 2019/02/23 06:00 [pubmed]
PHST- 2019/12/18 06:00 [medline]
PHST- 2019/02/22 06:00 [entrez]
AID - 201823465 [pii]
AID - 10.2105/AJPH.2018.304903 [doi]
PST - ppublish
SO  - Am J Public Health. 2019 Apr;109(4):585-592. doi: 10.2105/AJPH.2018.304903. Epub 
      2019 Feb 21.

PMID- 32134749
OWN - NLM
STAT- MEDLINE
DCOM- 20201001
LR  - 20210203
IS  - 1538-9774 (Electronic)
IS  - 1538-2931 (Linking)
VI  - 38
IP  - 3
DP  - 2020 Mar
TI  - Achieving Health Equity Through Use of Information Technology to Address Social 
      Determinants of Health.
PG  - 116-119
LID - 10.1097/CIN.0000000000000622 [doi]
FAU - Sensmeier, Joyce
AU  - Sensmeier J
AD  - Healthcare Information and Management Systems Society, Chicago, IL.
LA  - eng
PT  - Journal Article
PL  - United States
TA  - Comput Inform Nurs
JT  - Computers, informatics, nursing : CIN
JID - 101141667
SB  - IM
SB  - N
MH  - Health Equity/*trends
MH  - Humans
MH  - Information Technology/*standards/statistics & numerical data
MH  - Social Determinants of Health/*standards/statistics & numerical data
EDAT- 2020/03/07 06:00
MHDA- 2020/10/02 06:00
CRDT- 2020/03/06 06:00
PHST- 2020/03/06 06:00 [entrez]
PHST- 2020/03/07 06:00 [pubmed]
PHST- 2020/10/02 06:00 [medline]
AID - 00024665-202003000-00002 [pii]
AID - 10.1097/CIN.0000000000000622 [doi]
PST - ppublish
SO  - Comput Inform Nurs. 2020 Mar;38(3):116-119. doi: 10.1097/CIN.0000000000000622.

PMID- 32956193
OWN - NLM
STAT- MEDLINE
DCOM- 20200925
LR  - 20210125
IS  - 1538-8662 (Electronic)
IS  - 0361-1817 (Linking)
VI  - 45
IP  - 10
DP  - 2020 Oct
TI  - COVID-19 and Black America: The intersection of health equity and the NP workforce.
PG  - 11-14
LID - 10.1097/01.NPR.0000696932.97210.37 [doi]
FAU - Johnson, Ragan
AU  - Johnson R
FAU - Scott, Jewel
AU  - Scott J
FAU - Randolph, Schenita D
AU  - Randolph SD
LA  - eng
PT  - Journal Article
PL  - United States
TA  - Nurse Pract
JT  - The Nurse practitioner
JID - 7603663
SB  - IM
SB  - N
MH  - African Americans/*statistics & numerical data
MH  - Bias
MH  - COVID-19
MH  - Coronavirus Infections/*ethnology/*nursing
MH  - Health Equity/*organization & administration
MH  - Health Status Disparities
MH  - Health Workforce/*organization & administration
MH  - Humans
MH  - *Nurse Practitioners
MH  - Pandemics
MH  - Pneumonia, Viral/*ethnology/*nursing
MH  - Racism
MH  - Social Determinants of Health
EDAT- 2020/09/22 06:00
MHDA- 2020/09/26 06:00
CRDT- 2020/09/21 17:13
PHST- 2020/09/21 17:13 [entrez]
PHST- 2020/09/22 06:00 [pubmed]
PHST- 2020/09/26 06:00 [medline]
AID - 00006205-202010000-00002 [pii]
AID - 10.1097/01.NPR.0000696932.97210.37 [doi]
PST - ppublish
SO  - Nurse Pract. 2020 Oct;45(10):11-14. doi: 10.1097/01.NPR.0000696932.97210.37.

PMID- 31828450
OWN - NLM
STAT- MEDLINE
DCOM- 20201125
LR  - 20201125
IS  - 1573-3254 (Electronic)
IS  - 1090-7165 (Linking)
VI  - 24
IP  - 5
DP  - 2020 May
TI  - Social Determinants of Potential eHealth Engagement Among People Living with HIV 
      Receiving Ryan White Case Management: Health Equity Implications from Project TECH.
PG  - 1463-1475
LID - 10.1007/s10461-019-02723-1 [doi]
AB  - OBJECTIVES: Evaluate the relationships between social characteristics of Floridian 
      persons living with HIV (PLWH) and both use of digital technologies and willingness 
      to use eHealth for HIV-related information. METHODS: Ryan White case managers 
      (N = 155) from 55 agencies in 47 Florida counties administered a survey to PLWH 
      (N = 1268) from June 2016-April 2017. Multilevel logistic regression models were 
      used to identify correlates of technology use and willingness. RESULTS: Use of 
      mobile phones with text messaging was high (89%). Older (vs. younger) adults and 
      non-Hispanic blacks (vs. whites) were less likely to use most technologies. These 
      groups, along with Hispanics (vs. whites) were less likely to express willingness to 
      use technologies for HIV-related information in models adjusting for use. 
      CONCLUSIONS: Among PLWH in Florida, eHealth-related inequities exist. Willingness to 
      engage in HIV-related eHealth is affected by social determinants, even when 
      considering technology access. Although eHealth may reduce some healthcare 
      inequities, it may exacerbate others.
FAU - Marhefka, Stephanie L
AU  - Marhefka SL
AUID- ORCID: 0000-0001-7708-1521
AD  - College of Public Health, University of South Florida, 13201 Bruce B. Downs Blvd., 
      MDC 56, Tampa, FL, 33612, USA. smarhefk@usf.edu.
FAU - Lockhart, Elizabeth
AU  - Lockhart E
AD  - College of Public Health, University of South Florida, 13201 Bruce B. Downs Blvd., 
      MDC 56, Tampa, FL, 33612, USA.
FAU - Turner, DeAnne
AU  - Turner D
AD  - College of Public Health, University of South Florida, 13201 Bruce B. Downs Blvd., 
      MDC 56, Tampa, FL, 33612, USA.
FAU - Wang, Wei
AU  - Wang W
AD  - College of Public Health, University of South Florida, 13201 Bruce B. Downs Blvd., 
      MDC 56, Tampa, FL, 33612, USA.
AD  - Centre for Addiction and Mental Health (CAMH), Toronto, Canada.
FAU - Dolcini, M Margaret
AU  - Dolcini MM
AD  - Hallie E. Ford Center for Healthy Children and Families, College of Public Health 
      and Human Sciences, Oregon State University, Corvallis, OR, USA.
FAU - Baldwin, Julie A
AU  - Baldwin JA
AD  - Department of Health Sciences, Northern Arizona University, Flagstaff, AZ, USA.
FAU - Roig-Romero, Regina Maria
AU  - Roig-Romero RM
AD  - College of Public Health, University of South Florida, 13201 Bruce B. Downs Blvd., 
      MDC 56, Tampa, FL, 33612, USA.
FAU - Lescano, Celia M
AU  - Lescano CM
AD  - Department of Mental Health Law & Policy, College of Behavioral & Community 
      Sciences, University of South Florida, Tampa, FL, 33612, USA.
FAU - Glueckauf, Robert L
AU  - Glueckauf RL
AD  - Department of Behavioral Sciences & Social Medicine, College of Medicine Florida 
      State University, Florida State University, Tallahassee, FL, USA.
LA  - eng
GR  - R21 MH108468/MH/NIMH NIH HHS/United States
GR  - 5R21MH108468-02/MH/NIMH NIH HHS/United States
PT  - Journal Article
PL  - United States
TA  - AIDS Behav
JT  - AIDS and behavior
JID - 9712133
SB  - IM
MH  - Florida
MH  - *HIV Infections/drug therapy
MH  - *Health Equity
MH  - Humans
MH  - Social Determinants of Health
MH  - *Telemedicine
OTO - NOTNLM
OT  - Delivery of health care
OT  - HIV
OT  - Health equity
OT  - eHealth
OT  - mHealth
EDAT- 2019/12/13 06:00
MHDA- 2020/11/26 06:00
CRDT- 2019/12/13 06:00
PHST- 2019/12/13 06:00 [pubmed]
PHST- 2020/11/26 06:00 [medline]
PHST- 2019/12/13 06:00 [entrez]
AID - 10.1007/s10461-019-02723-1 [pii]
AID - 10.1007/s10461-019-02723-1 [doi]
PST - ppublish
SO  - AIDS Behav. 2020 May;24(5):1463-1475. doi: 10.1007/s10461-019-02723-1.

PMID- 30040814
OWN - NLM
STAT- MEDLINE
DCOM- 20190409
LR  - 20190409
IS  - 1549-1676 (Electronic)
IS  - 1549-1277 (Print)
IS  - 1549-1277 (Linking)
VI  - 15
IP  - 7
DP  - 2018 Jul
TI  - Climate change, urban health, and the promotion of health equity.
PG  - e1002621
LID - 10.1371/journal.pmed.1002621 [doi]
LID - e1002621
AB  - Jerald Fagliano and Ana Diez Roux discuss the challenges of climate change in an 
      urban environment, but also opportunities for healthier lifestyles and green spaces.
FAU - Fagliano, Jerald A
AU  - Fagliano JA
AUID- ORCID: 0000-0002-3949-738X
AD  - Dornsife School of Public Health, Drexel University, Philadelphia, Pennsylvania, 
      United States of America.
FAU - Diez Roux, Ana V
AU  - Diez Roux AV
AUID- ORCID: 0000-0001-9658-7050
AD  - Dornsife School of Public Health, Drexel University, Philadelphia, Pennsylvania, 
      United States of America.
LA  - eng
PT  - Journal Article
DEP - 20180724
TA  - PLoS Med
JT  - PLoS medicine
JID - 101231360
SB  - IM
MH  - *Climate Change
MH  - Environmental Exposure/*adverse effects
MH  - Environmental Pollution/*adverse effects
MH  - *Health Equity
MH  - *Health Status Disparities
MH  - Humans
MH  - Protective Factors
MH  - Risk Assessment
MH  - Risk Factors
MH  - Social Determinants of Health
MH  - *Urban Health
PMC - PMC6057639
COIS- The authors have declared that no competing interests exist.
EDAT- 2018/07/25 06:00
MHDA- 2019/04/10 06:00
CRDT- 2018/07/25 06:00
PHST- 2018/07/25 06:00 [entrez]
PHST- 2018/07/25 06:00 [pubmed]
PHST- 2019/04/10 06:00 [medline]
AID - PMEDICINE-D-18-02129 [pii]
AID - 10.1371/journal.pmed.1002621 [doi]
PST - epublish
SO  - PLoS Med. 2018 Jul 24;15(7):e1002621. doi: 10.1371/journal.pmed.1002621. eCollection 
      2018 Jul.

PMID- 30720625
OWN - NLM
STAT- MEDLINE
DCOM- 20200824
LR  - 20200824
IS  - 1550-5022 (Electronic)
IS  - 1078-4659 (Print)
IS  - 1078-4659 (Linking)
VI  - 25 Suppl 2, Public Health Workforce Interests and Needs Survey 2017
IP  - 2 Suppl
DP  - 2019 Mar/Apr
TI  - Employee Perceptions About Public Health Agencies' Desired Involvement in Impacting 
      Health Equity and Other Social Determinants of Health.
PG  - S124-S133
LID - 10.1097/PHH.0000000000000908 [doi]
AB  - CONTEXT: Despite a growing consensus in public health to address health inequities 
      and leverage social determinants of health (SDoH), the level of public health 
      practitioners' readiness to become the agents of change in promoting health equity 
      and shaping SDoH is not well researched. OBJECTIVES: To examine (1) the level of 
      public health agency employees' perceived desirability for impacting health equity 
      and SDoH, and (2) the impact of employee characteristics such as a (PH WINS) public 
      health degree and awareness of health in all policies on such desirability. METHODS: 
      Data from the 2017 Public Health Workforce Interests and Needs Survey were used in 
      examining the sense of desirability among agency employees for affecting health 
      equity and SDoH in the agency jurisdictions. RESULTS: Fifty-seven percent of health 
      agency employees believed that their agencies should be very involved in affecting 
      health equity in their jurisdictions. Fairly smaller proportions of employees 
      believed in the desirability of affecting SDoH, and the proportions who believed 
      that the agency should be very involved in affecting specific SDoH were 17.8% for 
      affecting the quality of transportation, 18.5% for affecting the economy, 22.2% for 
      quality of housing, 22.4% for quality of the built environment, 25.4% for K-12 
      education system, and 34.5% for impacting the quality of social support systems. 
      Agency employees without a public health degree had significantly lower odds (P < 
      .05) of believing that the agency should be very involved in affecting health 
      equity. CONCLUSIONS: With increasing efforts to reduce health inequities and 
      leverage SDoH for improved population health, gaps exist in the public health 
      workforce's perceived desirability for their agencies to be involved in such 
      efforts. These gaps exist among employees regardless of their demographic 
      characteristics, length of tenure, or agency setting. Policy and practice 
      initiatives aimed to improve health equity might benefit from our findings positing 
      a need for education regarding SDoH and health equity. Our study findings imply the 
      need for interventions for improving alignment between employee beliefs and 
      organizational priorities for an effective transformation to Public Health 3.0. 
      Fostering cross-sector partnerships with a focus on Health in All Policies (HiAP), 
      SDoH, and health equity must be a high priority for public health agencies, which 
      can be formalized through organizational strategic plans.
FAU - Shah, Gulzar H
AU  - Shah GH
AD  - Department of Health Policy and Behavior (Dr Shah), Jiann-Ping Hsu College of Public 
      Health, Georgia Southern University, Statesboro, Georgia (Drs Shah and Yin and Ms 
      Waterfield); and Department of Health Studies, American University, Washington, DC 
      (Dr Young).
FAU - Yin, Jingjing
AU  - Yin J
FAU - Young, Jessica L
AU  - Young JL
FAU - Waterfield, Kristie
AU  - Waterfield K
LA  - eng
PT  - Journal Article
PT  - Observational Study
TA  - J Public Health Manag Pract
JT  - Journal of public health management and practice : JPHMP
JID - 9505213
SB  - T
MH  - Adult
MH  - Cross-Sectional Studies
MH  - Female
MH  - Health Equity/*trends
MH  - Humans
MH  - Male
MH  - Middle Aged
MH  - *Perception
MH  - Public Health/*methods/trends
MH  - Social Determinants of Health/*trends
PMC - PMC6519883
COIS- The authors declare no conflicts of interest.
EDAT- 2019/02/06 06:00
MHDA- 2020/08/25 06:00
CRDT- 2019/02/06 06:00
PHST- 2019/02/06 06:00 [entrez]
PHST- 2019/02/06 06:00 [pubmed]
PHST- 2020/08/25 06:00 [medline]
AID - 00124784-201903001-00017 [pii]
AID - 10.1097/PHH.0000000000000908 [doi]
PST - ppublish
SO  - J Public Health Manag Pract. 2019 Mar/Apr;25 Suppl 2, Public Health Workforce 
      Interests and Needs Survey 2017(2 Suppl):S124-S133. doi: 
      10.1097/PHH.0000000000000908.

PMID- 29360134
OWN - NLM
STAT- MEDLINE
DCOM- 20181030
LR  - 20181030
IS  - 1652-7518 (Electronic)
IS  - 0023-7205 (Linking)
VI  - 115
DP  - 2018 Jan 22
TI  - [Not Available].
LID - EX4C [pii]
AB  - The understanding of health inequalities requires further development of 
      epidemiological capacity and must have a broad focus on social determinants of 
      health The article by Agardh et al (1) in this issue of Läkartidningen compares the 
      trend of population health in Stockholm county versus the rest of the country. The 
      article represents an important attempt to monitor and understand the driving forces 
      of geographical inequalities in health. However, such inequalities also depend 
      heavily on migration patterns and how these are linked to social determinants of 
      health. Therefore it is important to include determinants from a broad range of 
      policy sectors (e.g. education, labour market, family welfare, as well as health 
      care services) in order to interpret the deeper causes of geographic inequalities in 
      health. Monitoring population health and health inequalities should be linked to a 
      general follow-up of Agenda 2030 and a sustainable development.
FAU - Östergren, Per-Olof
AU  - Östergren PO
AD  - Lunds Universitet - Socialmedicin och global hälsa Lund, Sweden Lunds Universitet - 
      Socialmedicin och global hälsa Lund, Sweden.
LA  - swe
PT  - Journal Article
TT  - Brett samhällsfokus krävs för att förstå hälsoojämlikheter - Hälso- och sjukvården 
      bara ett av många områden som inverkar för att uppnå målet om jämlik hälsa.
DEP - 20180122
PL  - Sweden
TA  - Lakartidningen
JT  - Lakartidningen
JID - 0027707
SB  - IM
MH  - Educational Status
MH  - *Health Equity
MH  - Health Status Disparities
MH  - Healthcare Disparities
MH  - Humans
MH  - Social Determinants of Health
MH  - Sweden
MH  - Urbanization
EDAT- 2018/01/24 06:00
MHDA- 2018/10/31 06:00
CRDT- 2018/01/24 06:00
PHST- 2018/01/24 06:00 [entrez]
PHST- 2018/01/24 06:00 [pubmed]
PHST- 2018/10/31 06:00 [medline]
AID - EX4C [pii]
PST - epublish
SO  - Lakartidningen. 2018 Jan 22;115:EX4C.

PMID- 29505372
OWN - NLM
STAT- MEDLINE
DCOM- 20190128
LR  - 20200511
IS  - 1544-5208 (Electronic)
IS  - 0278-2715 (Linking)
VI  - 37
IP  - 3
DP  - 2018 Mar
TI  - Health Equity.
PG  - 344-345
LID - 10.1377/hlthaff.2017.1519 [doi]
AB  - Many factors that affect health can have disproportionate effects on vulnerable 
      groups, such as those with low socioeconomic status, women, racial and ethnic 
      minorities, people who are disabled, and those who are LGBTQ. Factors such as 
      educational opportunity, geography, food and housing security, safety, and 
      environmental conditions are often beyond a person's direct control. Exploring these 
      determinants of health, the disparities that arise from them, and policies that 
      attempt to improve equity by addressing them are active areas of research.
LA  - eng
PT  - Journal Article
PL  - United States
TA  - Health Aff (Millwood)
JT  - Health affairs (Project Hope)
JID - 8303128
SB  - IM
MH  - Ethnic Groups/statistics & numerical data
MH  - *Health Equity
MH  - *Healthcare Disparities
MH  - Humans
MH  - Minority Groups/statistics & numerical data
MH  - Sexual and Gender Minorities/statistics & numerical data
MH  - Social Determinants of Health
MH  - United States
MH  - *Women's Health/statistics & numerical data
EDAT- 2018/03/06 06:00
MHDA- 2019/01/29 06:00
CRDT- 2018/03/06 06:00
PHST- 2018/03/06 06:00 [entrez]
PHST- 2018/03/06 06:00 [pubmed]
PHST- 2019/01/29 06:00 [medline]
AID - 10.1377/hlthaff.2017.1519 [doi]
PST - ppublish
SO  - Health Aff (Millwood). 2018 Mar;37(3):344-345. doi: 10.1377/hlthaff.2017.1519.

PMID- 30264231
OWN - NLM
STAT- MEDLINE
DCOM- 20191015
LR  - 20191210
IS  - 1468-2869 (Electronic)
IS  - 1099-3460 (Print)
IS  - 1099-3460 (Linking)
VI  - 95
IP  - 5
DP  - 2018 Oct
TI  - The Urban Health Equity Assessment and Response Tool (HEART)-a Decade of Development 
      and Implementation.
PG  - 609
LID - 10.1007/s11524-018-0317-8 [doi]
FAU - Prasad, Amit
AU  - Prasad A
AD  - Indian Institute of Technology Mandi, Parashar Road, Tehsil Sadar, Near Kataula, 
      Kamand, Himachal Pradesh, 175005, India. prasada@who.int.
LA  - eng
PT  - Editorial
TA  - J Urban Health
JT  - Journal of urban health : bulletin of the New York Academy of Medicine
JID - 9809909
SB  - IM
MH  - Eswatini
MH  - Health Equity/*statistics & numerical data
MH  - Healthcare Disparities/*statistics & numerical data
MH  - Humans
MH  - Iran
MH  - Michigan
MH  - Population Surveillance/*methods
MH  - Psychometrics
MH  - Reproducibility of Results
MH  - Social Determinants of Health/*statistics & numerical data
MH  - Spain
MH  - Urban Health/*statistics & numerical data
MH  - Urban Population/*statistics & numerical data
PMC - PMC6181825
EDAT- 2018/09/29 06:00
MHDA- 2019/10/16 06:00
CRDT- 2018/09/29 06:00
PHST- 2018/09/29 06:00 [pubmed]
PHST- 2019/10/16 06:00 [medline]
PHST- 2018/09/29 06:00 [entrez]
AID - 10.1007/s11524-018-0317-8 [pii]
AID - 317 [pii]
AID - 10.1007/s11524-018-0317-8 [doi]
PST - ppublish
SO  - J Urban Health. 2018 Oct;95(5):609. doi: 10.1007/s11524-018-0317-8.

PMID- 27301393
OWN - NLM
STAT- MEDLINE
DCOM- 20170901
LR  - 20200306
IS  - 1471-2458 (Electronic)
IS  - 1471-2458 (Linking)
VI  - 16
DP  - 2016 Jun 15
TI  - To what extent do Australian child and youth health policies address the social 
      determinants of health and health equity?: a document analysis study.
PG  - 512
LID - 10.1186/s12889-016-3187-6 [doi]
LID - 512
AB  - BACKGROUND: There is a significant body of evidence that highlights the importance 
      of addressing the social determinants of child and youth health. In order to tackle 
      health inequities Australian governments are being called upon to take action in 
      this area at a policy level. Recent research suggests that the health and well-being 
      of children and youth in Australia is 'middle of the road' when compared to other 
      OECD countries. To date, there have been no systematic analyses of Australian 
      child/youth health policies with a social determinants and health equity focus and 
      this study aimed to contribute to addressing this gap. METHODS: Document analysis of 
      seventeen strategic level child/youth health policies across Australia used an a 
      priori coding framework specifically developed to assess the extent to which health 
      departments address the social determinants of child/youth health and health equity. 
      Policies were selected from a review of all federal and state/territory strategic 
      health department policies dated between 2008 and 2013. They were included if the 
      title of the policy addressed children, youth, paediatric health or families 
      directly. We also included whole of government policies that addressed child/youth 
      health issues and linked to the health department, and health promotion policies 
      with a chapter or extensive section dedicated to children. RESULTS: Australian 
      child/youth health policies address health inequities to some extent, with the best 
      examples in Aboriginal or child protection policies, and whole of government 
      policies. However, action on the social determinants of child/youth health was 
      limited. Whilst all policies acknowledge the SDH, strategies were predominantly 
      about improving health services delivery or access to health services. With some 
      exceptions, the policies that appeared to address important SDH, such as early 
      childhood development and healthy settings, often took a narrow view of the evidence 
      and drifted back to focus on the individual. CONCLUSIONS: This research highlights 
      that policy action on the social determinants of child/youth health in Australia is 
      limited and that a more balanced approach to reducing health inequities is needed, 
      moving away from a dominant medical or behavioural approach, to address the 
      structural determinants of child/youth health.
FAU - Phillips, Clare
AU  - Phillips C
AD  - Southgate Institute for Health, Society and Equity, Flinders University, GPO Box 
      2100, Adelaide, 5001, Australia. clare.phillips@flinders.edu.au.
FAU - Fisher, Matt
AU  - Fisher M
AD  - Southgate Institute for Health, Society and Equity, Flinders University, GPO Box 
      2100, Adelaide, 5001, Australia.
FAU - Baum, Fran
AU  - Baum F
AD  - Southgate Institute for Health, Society and Equity, Flinders University, GPO Box 
      2100, Adelaide, 5001, Australia.
FAU - MacDougall, Colin
AU  - MacDougall C
AD  - Southgate Institute for Health, Society and Equity, Flinders University, GPO Box 
      2100, Adelaide, 5001, Australia.
FAU - Newman, Lareen
AU  - Newman L
AD  - Southgate Institute for Health, Society and Equity, Flinders University, GPO Box 
      2100, Adelaide, 5001, Australia.
FAU - McDermott, Dennis
AU  - McDermott D
AD  - Poche Centre for Indigenous Health and Wellbeing, Flinders University, GPO Box 2100, 
      Adelaide, 5001, Australia.
LA  - eng
PT  - Journal Article
DEP - 20160615
TA  - BMC Public Health
JT  - BMC public health
JID - 100968562
SB  - IM
MH  - Australia
MH  - Child
MH  - Child, Preschool
MH  - Female
MH  - Health Equity/*statistics & numerical data
MH  - *Health Policy
MH  - Humans
MH  - Infant
MH  - Male
MH  - Social Determinants of Health/*statistics & numerical data
PMC - PMC4908806
OTO - NOTNLM
OT  - *Child and youth health policy
OT  - *Health equity
OT  - *Social determinants of health
EDAT- 2016/06/16 06:00
MHDA- 2017/09/02 06:00
CRDT- 2016/06/16 06:00
PHST- 2015/05/20 00:00 [received]
PHST- 2016/06/08 00:00 [accepted]
PHST- 2016/06/16 06:00 [entrez]
PHST- 2016/06/16 06:00 [pubmed]
PHST- 2017/09/02 06:00 [medline]
AID - 10.1186/s12889-016-3187-6 [pii]
AID - 3187 [pii]
AID - 10.1186/s12889-016-3187-6 [doi]
PST - epublish
SO  - BMC Public Health. 2016 Jun 15;16:512. doi: 10.1186/s12889-016-3187-6.

PMID- 29206829
OWN - NLM
STAT- MEDLINE
DCOM- 20180301
LR  - 20180301
IS  - 0016-3813 (Print)
IS  - 0016-3813 (Linking)
VI  - 153
IP  - 6
DP  - 2017 Nov-Dec
TI  - [Transition from Millennium Development Goals to Sustainable Development Goals from 
      the perspective of the social determinants of health and health equity].
PG  - 697-730
LID - 10.24875/GMM.M17000017 [doi]
AB  - The United Nations Declaration of 2000 agreed on eight millennium development goals 
      (MDGs) to be met in 2015. The results show that poverty continues through population 
      growth and advances in both rich and poor countries are threatened by economic 
      crises and inequities in geographic areas and population groups within countries. In 
      a globalized world with great social and economic inequalities, from the perspective 
      of the social determinants of health (SDH), the relevance of the new 17 sustainable 
      development goals (SDGs) is greater. Faced with the health challenges in our country 
      to achieve SDGs, the symposium "The transition from MDGs to SDGs from the 
      perspective of SDH and health equity" was presented at the XLIV Congress of the 
      National Academy of Medicine. The presentations dealt with five important aspects of 
      the transition in Mexico: background and context; the current state of the MDGs in 
      childhood; the impact on gender equity and adolescent fertility; the health system 
      and the theme of environmental health and were presented by Dr. Raffaela Schiavon, 
      Jacobo Finkelman, Luis Jasso and Rafael Lozano.
FAU - Urbina-Fuentes, Manue
AU  - Urbina-Fuentes M
AD  - Coordinador del Comité Permanente para el Estudio de los Determinantes Sociales de 
      la Salud, Academia Nacional de Medicina, México.
FAU - Jasso-Gutiérrez, Luis
AU  - Jasso-Gutiérrez L
AD  - Academia Nacional de Medicina, México.
FAU - Schiavon-Ermani, Raffaela
AU  - Schiavon-Ermani R
AD  - Consultora independiente, ex Directora General de Ipas México AC, México.
FAU - Lozano, Rafael
AU  - Lozano R
AD  - Instituto Nacional de Salud Pública (CISS), México.
FAU - Finkelman, Jacobo
AU  - Finkelman J
AD  - Consultor independiente en temas relacionados con la salud pública y ambiental, 
      México.
LA  - spa
PT  - Journal Article
TT  - La transición de los Objetivos de Desarrollo del Milenio a los Objetivos de 
      Desarrollo Sostenible desde la perspectiva de los determinantes sociales de la salud 
      y la equidad en salud.
PL  - Mexico
TA  - Gac Med Mex
JT  - Gaceta medica de Mexico
JID - 0010333
SB  - IM
CIN - Gac Med Mex. 2018;154(3):357. PMID: 30047940
MH  - Conservation of Natural Resources
MH  - Developing Countries
MH  - *Global Health
MH  - Goals
MH  - *Health Equity
MH  - Humans
MH  - Mexico
MH  - *Social Determinants of Health
MH  - Socioeconomic Factors
MH  - United Nations
EDAT- 2017/12/06 06:00
MHDA- 2018/03/02 06:00
CRDT- 2017/12/06 06:00
PHST- 2017/12/06 06:00 [entrez]
PHST- 2017/12/06 06:00 [pubmed]
PHST- 2018/03/02 06:00 [medline]
AID - j153/6/697 [pii]
AID - 10.24875/GMM.M17000017 [doi]
PST - ppublish
SO  - Gac Med Mex. 2017 Nov-Dec;153(6):697-730. doi: 10.24875/GMM.M17000017.

PMID- 31900098
OWN - NLM
STAT- MEDLINE
DCOM- 20210421
LR  - 20210421
IS  - 1545-2093 (Electronic)
IS  - 0163-7525 (Print)
IS  - 0163-7525 (Linking)
VI  - 41
DP  - 2020 Apr 2
TI  - Sleep Health: An Opportunity for Public Health to Address Health Equity.
PG  - 81-99
LID - 10.1146/annurev-publhealth-040119-094412 [doi]
AB  - The concept of sleep health provides a positive holistic framing of multiple sleep 
      characteristics, including sleep duration, continuity, timing, alertness, and 
      satisfaction. Sleep health promotion is an underrecognized public health opportunity 
      with implications for a wide range of critical health outcomes, including 
      cardiovascular disease, obesity, mental health, and neurodegenerative disease. Using 
      a socioecological framework, we describe interacting domains of individual, social, 
      and contextual influences on sleep health. To the extent that these determinants of 
      sleep health are modifiable, sleep and public health researchers may benefit from 
      taking a multilevel approach for addressing disparities in sleep health. For 
      example, in addition to providing individual-level sleep behavioral recommendations, 
      health promotion interventions need to occur at multiple contextual levels (e.g., 
      family, schools, workplaces, media, and policy). Because sleep health, a key 
      indicator of overall health, is unevenly distributed across the population, we 
      consider improving sleep health a necessary step toward achieving health equity.
FAU - Hale, Lauren
AU  - Hale L
AD  - Program in Public Health; and Department of Family, Population, and Preventive 
      Medicine; Renaissance School of Medicine, Stony Brook University, Stony Brook, New 
      York 11794-8338, USA; email: Lauren.Hale@stonybrook.edu.
FAU - Troxel, Wendy
AU  - Troxel W
AD  - Division of Behavior and Policy Sciences, RAND Corporation, Pittsburgh, Pennsylvania 
      15213, USA; email: wtroxel@rand.org.
FAU - Buysse, Daniel J
AU  - Buysse DJ
AD  - Department of Psychiatry, School of Medicine, University of Pittsburgh, Pittsburgh, 
      Pennsylvania 15213, USA; email: buyssedj@upmc.edu.
LA  - eng
GR  - R01 AG047139/AG/NIA NIH HHS/United States
GR  - R01 HD073352/HD/NICHD NIH HHS/United States
GR  - R01 HL122460/HL/NHLBI NIH HHS/United States
GR  - UH3 HL125103/HL/NHLBI NIH HHS/United States
PT  - Journal Article
PT  - Research Support, N.I.H., Extramural
DEP - 20200103
TA  - Annu Rev Public Health
JT  - Annual review of public health
JID - 8006431
SB  - IM
MH  - Health Equity/*organization & administration
MH  - Health Promotion/standards
MH  - Health Status Disparities
MH  - Humans
MH  - *Public Health
MH  - Sleep/*physiology
MH  - Social Determinants of Health
PMC - PMC7944938
MID - NIHMS1675493
OTO - NOTNLM
OT  - *health disparities
OT  - *health equity
OT  - *public health
OT  - *sleep
OT  - *sleep health
EDAT- 2020/01/05 06:00
MHDA- 2021/04/22 06:00
CRDT- 2020/01/05 06:00
PHST- 2020/01/05 06:00 [pubmed]
PHST- 2021/04/22 06:00 [medline]
PHST- 2020/01/05 06:00 [entrez]
AID - 10.1146/annurev-publhealth-040119-094412 [doi]
PST - ppublish
SO  - Annu Rev Public Health. 2020 Apr 2;41:81-99. doi: 
      10.1146/annurev-publhealth-040119-094412. Epub 2020 Jan 3.

PMID- 31161137
OWN - NLM
STAT- MEDLINE
DCOM- 20200424
LR  - 20201209
IS  - 2374-8265 (Electronic)
IS  - 2374-8265 (Linking)
VI  - 15
DP  - 2019 May 15
TI  - Social and Structural Determinants of Urban American Indian and Alaska Native 
      Health: A Case Study in Los Angeles.
PG  - 10825
LID - 10.15766/mep_2374-8265.10825 [doi]
LID - 10825
AB  - INTRODUCTION: American Indians and Alaska Natives (AIAN) experience significant 
      health inequities, yet there are very few curricula dedicated to training a 
      culturally sensitive workforce to care for this population. There is a further 
      dearth of curricula that center on Indigenous values and ways of knowing. METHODS: 
      We developed a 90-minute interactive workshop aimed at increasing faculty and 
      trainee understanding of the social and structural determinants of urban AIAN 
      health. The workshop consisted of a PowerPoint presentation, two videos, an 
      interactive storytelling exercise, and reflection exercises. Participants also 
      completed pre-/postworkshop questionnaires. The workshop was implemented three times 
      at two medical schools. RESULTS: There were a total of 35 diverse participants. 
      Regarding the effect of the workshop on participants' knowledge base, a comparison 
      of pre- and postworkshop questionnaire responses showed a statistically significant 
      (p < .05) increase in the correct answer being chosen for each question. All 
      participants agreed or strongly agreed that each of the three learning objectives 
      had been met. Participants particularly valued the workshop's interactive nature, as 
      well as its use of storytelling and multimedia to reinforce policy impact. 
      DISCUSSION: This workshop provided an interactive and effective method to increase 
      participant knowledge of the importance of a land acknowledgment, of connecting 
      federal Indian policy to health outcomes, and of how AIAN identity may impact access 
      to health care.
FAU - Garcia, Andrea N
AU  - Garcia AN
AD  - Visiting Project Scientist, Center for Health Services and Society, Department of 
      Psychiatry, UCLA David Geffen School of Medicine.
AD  - Physician Specialist, Los Angeles County Department of Mental Health.
AD  - Board Member, BNGAP, Inc.
FAU - Castro, Monique C
AU  - Castro MC
AD  - Owner, Indigenous Circle of Wellness.
AD  - Founder, Indigenous Circle of Wellness.
FAU - Sánchez, John Paul
AU  - Sánchez JP
AD  - Associate Professor, Emergency Medicine, Rutgers New Jersey Medical School.
AD  - Associate Dean, Diversity and Inclusion, Rutgers New Jersey Medical School.
AD  - Founder, BNGAP, Inc.
LA  - eng
PT  - Case Reports
PT  - Journal Article
DEP - 20190515
TA  - MedEdPORTAL
JT  - MedEdPORTAL : the journal of teaching and learning resources
JID - 101714390
SB  - IM
MH  - *Alaskan Natives
MH  - *Cultural Competency
MH  - Delivery of Health Care
MH  - *Health Equity
MH  - Humans
MH  - *Indians, North American
MH  - Los Angeles
MH  - *Social Determinants of Health
MH  - Surveys and Questionnaires
PMC - PMC6543927
OTO - NOTNLM
OT  - *Alaska Natives
OT  - *American Indian and Alaska Native
OT  - *Community-Based Medicine
OT  - *Cultural Competence
OT  - *Diversity and Inclusion
OT  - *Editor's Chioce
OT  - *Health Equity
OT  - *Health Policy
OT  - *Historical Trauma
OT  - *Intergenerational Trauma
OT  - *Population Health
OT  - *Social Determinants of Health
OT  - *Structural Determinants
OT  - *Urban
COIS- None to report.
EDAT- 2019/06/05 06:00
MHDA- 2020/05/06 06:00
CRDT- 2019/06/05 06:00
PHST- 2019/06/05 06:00 [entrez]
PHST- 2019/06/05 06:00 [pubmed]
PHST- 2020/05/06 06:00 [medline]
AID - 10.15766/mep_2374-8265.10825 [doi]
PST - epublish
SO  - MedEdPORTAL. 2019 May 15;15:10825. doi: 10.15766/mep_2374-8265.10825.

PMID- 26400722
OWN - NLM
STAT- MEDLINE
DCOM- 20160704
LR  - 20181113
IS  - 1472-6920 (Electronic)
IS  - 1472-6920 (Linking)
VI  - 15
DP  - 2015 Sep 23
TI  - What all students in healthcare training programs should learn to increase health 
      equity: perspectives on postcolonialism and the health of Aboriginal Peoples in 
      Canada.
PG  - 155
LID - 10.1186/s12909-015-0442-y [doi]
LID - 155
AB  - BACKGROUND: The ongoing role of colonialism in producing health inequities is 
      well-known. Postcolonialism is a theoretical approach that enables healthcare 
      providers to better understand and address health inequities in society. While the 
      importance of postcolonialism and health (PCH) in the education of clinicians has 
      been recognized, the literature lacks guidance on how to incorporate PCH into 
      healthcare training programs. This study explores the perspectives of key informants 
      regarding content related to PCH that should be included in Canadian healthcare 
      training programs, and how this content should be delivered. METHODS: This 
      qualitative study involved in-depth, semi-structured interviews with nineteen 
      individuals with insight into PCH in Canada. Data were analyzed collaboratively to 
      identify, code and translate key emergent themes according to the six phases of the 
      DEPICT method. RESULTS: Three themes emerged related to incorporating PCH into 
      Canadian healthcare training programs: (1) content related to PCH that should be 
      taught; (2) how this content should be delivered, including teaching strategies, who 
      should teach this content and when content should be taught, and; (3) why this 
      content should be taught. For the Canadian context, participants advised that PCH 
      content should include a foundational history of colonization of Aboriginal Peoples 
      in Canada, how structures rooted in colonialism continue to produce health 
      inequities, and how Canadian clinicians' own experiences of privilege and oppression 
      affect their practice. Participants also advised that this content should be 
      integrated longitudinally through a variety of interactive teaching strategies and 
      developed in collaboration with Aboriginal partners to address health inequities. 
      CONCLUSIONS: These findings reinforce that clinicians and educators must understand 
      health and healthcare as situated in social, political and historical contexts 
      rooted in colonialism. Postcolonialism enables learners to understand and respond to 
      how colonialism creates and sustains health inequities. This empirical study 
      provides educators with guidance regarding PCH content and delivery strategies for 
      healthcare training programs. More broadly, this study joins the chorus of voices 
      calling for critical reflection on the limits and harms of an exclusively Western 
      worldview, and the need for action to name and correct past wrongs in the spirit of 
      reconciliation and justice for all.
FAU - Beavis, Allana S W
AU  - Beavis AS
AD  - Department of Physical Therapy, University of Toronto, 160-500 University Avenue, 
      Toronto, ON, Canada. allanabeavis@gmail.com.
AD  - Global Health Division, Canadian Physiotherapy Association, 955 Green Valley 
      Crescent, Suite 270, Ottawa, ON, Canada. allanabeavis@gmail.com.
AD  - International Centre for Disability and Rehabilitation, University of Toronto, 500 
      University Avenue, Toronto, ON, Canada. allanabeavis@gmail.com.
FAU - Hojjati, Ala
AU  - Hojjati A
AD  - Department of Physical Therapy, University of Toronto, 160-500 University Avenue, 
      Toronto, ON, Canada. ala.hojjati@mail.utoronto.ca.
FAU - Kassam, Aly
AU  - Kassam A
AD  - Department of Physical Therapy, University of Toronto, 160-500 University Avenue, 
      Toronto, ON, Canada. kassam057@gmail.com.
FAU - Choudhury, Daniel
AU  - Choudhury D
AD  - Department of Physical Therapy, University of Toronto, 160-500 University Avenue, 
      Toronto, ON, Canada. daniel.choudhury@mail.utoronto.ca.
FAU - Fraser, Michelle
AU  - Fraser M
AD  - Department of Physical Therapy, University of Toronto, 160-500 University Avenue, 
      Toronto, ON, Canada. mmhfraser@hotmail.ca.
FAU - Masching, Renee
AU  - Masching R
AD  - Canadian Aboriginal AIDS Network, 113-154 Willowdale Drive, Dartmouth, NS, Canada. 
      reneem@caan.ca.
FAU - Nixon, Stephanie A
AU  - Nixon SA
AD  - Department of Physical Therapy, University of Toronto, 160-500 University Avenue, 
      Toronto, ON, Canada. stephanie.nixon@utoronto.ca.
AD  - International Centre for Disability and Rehabilitation, University of Toronto, 500 
      University Avenue, Toronto, ON, Canada. stephanie.nixon@utoronto.ca.
LA  - eng
PT  - Historical Article
PT  - Journal Article
DEP - 20150923
TA  - BMC Med Educ
JT  - BMC medical education
JID - 101088679
SB  - IM
MH  - Canada
MH  - Colonialism/history
MH  - Cultural Competency/*education
MH  - Female
MH  - Health Equity/*standards
MH  - Health Personnel/*education/psychology/standards
MH  - *Health Status Disparities
MH  - History, 19th Century
MH  - History, 20th Century
MH  - History, 21st Century
MH  - Humans
MH  - Indians, North American/history/legislation & jurisprudence/*psychology
MH  - Interviews as Topic
MH  - Inuits/history/legislation & jurisprudence/*psychology
MH  - Male
MH  - Qualitative Research
MH  - Racism
MH  - Social Determinants of Health/*ethnology
PMC - PMC4581088
EDAT- 2015/09/25 06:00
MHDA- 2016/07/05 06:00
CRDT- 2015/09/25 06:00
PHST- 2015/01/12 00:00 [received]
PHST- 2015/09/14 00:00 [accepted]
PHST- 2015/09/25 06:00 [entrez]
PHST- 2015/09/25 06:00 [pubmed]
PHST- 2016/07/05 06:00 [medline]
AID - 10.1186/s12909-015-0442-y [pii]
AID - 442 [pii]
AID - 10.1186/s12909-015-0442-y [doi]
PST - epublish
SO  - BMC Med Educ. 2015 Sep 23;15:155. doi: 10.1186/s12909-015-0442-y.

PMID- 29652958
OWN - NLM
STAT- MEDLINE
DCOM- 20180517
LR  - 20180517
IS  - 0717-6163 (Electronic)
IS  - 0034-9887 (Linking)
VI  - 145
IP  - 12
DP  - 2017 Dec
TI  - [HPV vaccine implementation in Chile: an appraisal from the social determinants of 
      health model].
PG  - 1605-1609
LID - S0034-98872017001201605 [pii]
LID - 10.4067/s0034-98872017001201605 [doi]
AB  - Cervical cancer is the fourth most common neoplasm in women worldwide and its 
      incidence is associated with profound social inequities. In Chile, it is the second 
      cause of death in women of reproductive age. The Chilean clinical guideline 
      identifies the vaccine against Human Papillomavirus (HPV) as the main preventive 
      measure. Since 2014, the Ministry of Health has implemented free immunization 
      against HPV for girls and female adolescents. This article critically analyzes this 
      public policy from the viewpoint of health equity, using as framework the Social 
      Determinants of Health Model. Specifically, we address the structural determinants 
      of income and gender, which act as material and social barriers for achieving 
      immunization, affecting protection against cervical cancer. These barriers 
      correspond to the high cost of the vaccine, and social attitudes/cultural beliefs 
      towards sexual behavior in Latin America and Chile that affect the acceptability of 
      vaccination. The Social Determinants of Health Model constitutes a useful tool for 
      identifying health inequities and understanding public policy from an equity 
      viewpoint that complements the biomedical and epidemiological understanding of 
      disease. In this topic, the initiative aims to strengthen the idea of health as a 
      human right and health promotion as an essential function of public health policy.
FAU - Fernández González, Loreto
AU  - Fernández González L
AD  - Instituto Oncológico Fundación Arturo López Pérez, Santiago, Chile.
LA  - spa
PT  - Journal Article
TT  - Implementación de la vacunación contra el virus papiloma humano en Chile: una mirada 
      desde los determinantes sociales de la salud “ingreso” y “género”.
PL  - Chile
TA  - Rev Med Chil
JT  - Revista medica de Chile
JID - 0404312
RN  - 0 (Papillomavirus Vaccines)
SB  - IM
MH  - Chile
MH  - Female
MH  - Health Equity/standards
MH  - *Health Policy
MH  - Humans
MH  - Income
MH  - Male
MH  - Papillomavirus Infections/prevention & control
MH  - *Papillomavirus Vaccines
MH  - Sex Factors
MH  - Social Determinants of Health/*standards
MH  - Uterine Cervical Neoplasms/prevention & control/virology
MH  - Vaccination/*standards
EDAT- 2018/04/14 06:00
MHDA- 2018/05/18 06:00
CRDT- 2018/04/14 06:00
PHST- 2017/07/14 00:00 [received]
PHST- 2017/12/15 00:00 [accepted]
PHST- 2018/04/14 06:00 [entrez]
PHST- 2018/04/14 06:00 [pubmed]
PHST- 2018/05/18 06:00 [medline]
AID - S0034-98872017001201605 [pii]
AID - 10.4067/s0034-98872017001201605 [doi]
PST - ppublish
SO  - Rev Med Chil. 2017 Dec;145(12):1605-1609. doi: 10.4067/s0034-98872017001201605.

PMID- 31549558
OWN - NLM
STAT- MEDLINE
DCOM- 20200914
LR  - 20200914
IS  - 1552-6127 (Electronic)
IS  - 1090-1981 (Linking)
VI  - 46
IP  - 1_suppl
DP  - 2019 Oct
TI  - Justice System Reform for Health Equity: A Mixed Methods Examination of 
      Collaborating for Equity and Justice Principles in a Grassroots Organizing 
      Coalition.
PG  - 62S-70S
LID - 10.1177/1090198119859411 [doi]
AB  - Recent critiques of collective impact have provided a conceptual alternative that 
      emphasizes the necessity of community organizing, and more explicit emphasis on 
      advancing equitable systems and policy changes. This article reports results from a 
      study of a citywide coalition in Chicago, IL that espoused many of these same 
      principles. The coalition focused on justice system reform-systems and policy change 
      that would dismantle punitive policies disproportionately affecting people of 
      color-but also sought to connect these efforts with broader social determinants of 
      health. The organizations that comprised the coalition were a pairing of those 
      traditionally involved in restorative justice practice, and those traditionally 
      involved in grassroots organizing. An action research partnership provided an 
      opportunity to investigate processes and outcomes of a coalition created to advance 
      equitable systems and policy changes. This analysis of the coalition's functioning 
      employs a mixed methods approach. We utilize two waves of interorganizational social 
      network data and qualitative data including participant observation, in-depth 
      interviews, and archival document review to examine the coalition's successes and 
      challenges related to each of the six core principles of Collaborating for Equity 
      and Justice. This analysis provides practical insights into the benefits and 
      challenges of implementing deeply participatory processes to address policy and 
      systemic drivers of social determinants of health. Findings show that fully 
      integrating all six principles is challenging, especially when a coalition 
      represents broad constituencies across race, geography, and organizational 
      philosophy. In such diverse settings, considerable time must be spent to build 
      relationships and a strong foundation for sustainable processes.
FAU - Cooper, Daniel G
AU  - Cooper DG
AUID- ORCID: 0000-0002-4026-062X
AD  - Metropolitan Planning Council, Chicago, IL, USA.
FAU - Christens, Brian D
AU  - Christens BD
AD  - Vanderbilt University, Nashville, TN, USA.
LA  - eng
PT  - Journal Article
PT  - Research Support, Non-U.S. Gov't
PL  - United States
TA  - Health Educ Behav
JT  - Health education & behavior : the official publication of the Society for Public 
      Health Education
JID - 9704962
SB  - IM
MH  - Chicago
MH  - Community Participation/*methods
MH  - *Cooperative Behavior
MH  - Health Equity/*standards
MH  - Humans
MH  - *Jurisprudence
MH  - Policy
MH  - Social Determinants of Health
MH  - Social Networking
MH  - Socioeconomic Factors
OTO - NOTNLM
OT  - *coalitions
OT  - *community organizing
OT  - *general terms
OT  - *health equity
OT  - *mixed methods
OT  - *policy change
OT  - *racial equity
OT  - *social determinants of health
EDAT- 2019/09/25 06:00
MHDA- 2020/09/15 06:00
CRDT- 2019/09/25 06:00
PHST- 2019/09/25 06:00 [entrez]
PHST- 2019/09/25 06:00 [pubmed]
PHST- 2020/09/15 06:00 [medline]
AID - 10.1177/1090198119859411 [doi]
PST - ppublish
SO  - Health Educ Behav. 2019 Oct;46(1_suppl):62S-70S. doi: 10.1177/1090198119859411.

PMID- 33729197
OWN - NLM
STAT- MEDLINE
DCOM- 20211007
LR  - 20211008
IS  - 1550-5022 (Electronic)
IS  - 1078-4659 (Print)
IS  - 1078-4659 (Linking)
VI  - 27
IP  - Suppl 6
DP  - 2021 Nov-Dec 01
TI  - Addressing Health Equity and Social Determinants of Health Through Healthy People 
      2030.
PG  - S249-S257
LID - 10.1097/PHH.0000000000001297 [doi]
AB  - The evolution of Healthy People reflects growing awareness of health inequities over 
      the life course. Each decade, the initiative has gained understanding of how the 
      nation can achieve health and well-being. To inform Healthy People 2030's visionary 
      goal of achieving health equity in the coming decade, the Secretary's Advisory 
      Committee on National Health Promotion and Disease Prevention Objectives for 2030 
      (Secretary's Advisory Committee) provided the US Department of Health and Human 
      Services with guidance on key terms, frameworks, and measurement for health equity. 
      Conditions in the environments in which people are born, live, learn, work, play, 
      worship, and age influence health and well-being outcomes, functioning, and 
      quality-of-life outcomes and risks and are mostly responsible for health inequities. 
      No single individual, organization, community, or sector has sole ownership, 
      accountability, or capacity to sustain the health and well-being of an entire 
      population. The COVID-19 pandemic in the United States highlights underlying 
      inequities and disparities in health and health care across segments of the 
      population. Contributing factors that were known prior to the pandemic have led to 
      major discrepancies in rates of infection and death. To reduce health disparities 
      and advance health equity, systems approaches-designed to shift interconnected 
      aspects of public health problems-are needed.
CI  - Copyright © 2021 The Authors. Published by Wolters Kluwer Health, Inc.
FAU - Gómez, Cynthia A
AU  - Gómez CA
AD  - Secretary's Advisory Committee on National Health Promotion and Disease Prevention 
      Objectives for 2030 (Dr Gómez, Dr Kleinman, Dr Pronk, and Dr Wrenn Gordon); Office 
      of Disease Prevention and Health Promotion, Office of the Assistant Secretary for 
      Health, Office of the Secretary, US Department of Health and Human Services, 
      Rockville, Maryland (Ms Ochiai, Ms Blakey, and Ms Johnson [former staff]); and 
      Health ConTexts, LLC, Silver Spring, Maryland (Ms Brewer).
FAU - Kleinman, Dushanka V
AU  - Kleinman DV
FAU - Pronk, Nico
AU  - Pronk N
FAU - Wrenn Gordon, Glenda L
AU  - Wrenn Gordon GL
FAU - Ochiai, Emmeline
AU  - Ochiai E
FAU - Blakey, Carter
AU  - Blakey C
FAU - Johnson, Ayanna
AU  - Johnson A
FAU - Brewer, Karen H
AU  - Brewer KH
LA  - eng
PT  - Journal Article
TA  - J Public Health Manag Pract
JT  - Journal of public health management and practice : JPHMP
JID - 9505213
SB  - T
MH  - *COVID-19
MH  - *Health Equity
MH  - Health Status Disparities
MH  - *Healthy People Programs
MH  - Humans
MH  - Pandemics
MH  - SARS-CoV-2
MH  - *Social Determinants of Health
MH  - United States
PMC - PMC8478299
COIS- The authors declare no conflicts of interest.
EDAT- 2021/03/18 06:00
MHDA- 2021/10/08 06:00
CRDT- 2021/03/17 12:28
PHST- 2021/03/18 06:00 [pubmed]
PHST- 2021/10/08 06:00 [medline]
PHST- 2021/03/17 12:28 [entrez]
AID - 00124784-900000000-99191 [pii]
AID - 10.1097/PHH.0000000000001297 [doi]
PST - ppublish
SO  - J Public Health Manag Pract. 2021 Nov-Dec 01;27(Suppl 6):S249-S257. doi: 
      10.1097/PHH.0000000000001297.

PMID- 29684128
OWN - NLM
STAT- MEDLINE
DCOM- 20200128
LR  - 20200128
IS  - 1460-2245 (Electronic)
IS  - 0957-4824 (Linking)
VI  - 34
IP  - 4
DP  - 2019 Aug 1
TI  - Understanding Australian policies on public health using social and political 
      science theories: reflections from an Academy of the Social Sciences in Australia 
      Workshop.
PG  - 833-846
LID - 10.1093/heapro/day014 [doi]
AB  - There is strong, and growing, evidence documenting health inequities across the 
      world. However, most governments do not prioritize policies to encourage action on 
      the social determinants of health and health equity. Furthermore, despite evidence 
      concerning the benefits of joined-up, intersectoral policy to promote health and 
      health equity, it is rare for such policy approaches to be applied systematically. 
      To examine the usefulness of political and social science theory in understanding 
      the reasons for this disjuncture between evidence and practice, researchers and 
      public servants gathered in Adelaide for an Academy of the Social Sciences in 
      Australia (ASSA) Workshop. This paper draws together the learnings that emerged from 
      the Workshop, including key messages about the usefulness of various theories as 
      well as insights drawn from policy practice. Discussions during the Workshop 
      highlighted that applying multiple theories is particularly helpful in directing 
      attention to, and understanding, the influence of all stages of the policy process; 
      from the construction and framing of policy problems, to the implementation of 
      policy and evaluation of outcomes, including those outcomes that may be unintended. 
      In addition, the Workshop emphasized the value of collaborations among public health 
      researchers, political and social scientists and public servants to open up critical 
      discussion about the intersections between theory, research evidence and practice. 
      Such critique is vital to render visible the processes through which particular 
      sources of knowledge may be privileged over others and to examine how political and 
      bureaucratic environments shape policy proposals and implementation action.
CI  - © The Author(s) 2018. Published by Oxford University Press. All rights reserved. For 
      Permissions, please email: journals.permissions@oup.com.
FAU - Baum, Fran
AU  - Baum F
AD  - Southgate Institute for Health, Society and Equity, Flinders University, Adelaide, 
      SA, Australia.
FAU - Graycar, Adam
AU  - Graycar A
AD  - College of Business, Government and Law, Flinders University, Adelaide, SA, 
      Australia.
FAU - Delany-Crowe, Toni
AU  - Delany-Crowe T
AD  - Southgate Institute for Health, Society and Equity, Flinders University, Adelaide, 
      SA, Australia.
FAU - de Leeuw, Evelyne
AU  - de Leeuw E
AD  - Centre for Health Equity, Training, Research and Evaluation, University of New South 
      Wales, Sydney, NSW, Australia.
FAU - Bacchi, Carol
AU  - Bacchi C
AD  - Politics and International Studies, University of Adelaide, Adelaide, SA, Australia.
FAU - Popay, Jennie
AU  - Popay J
AD  - Centre for Health Inequalities, Lancaster University, Lancaster, UK.
FAU - Orchard, Lionel
AU  - Orchard L
AD  - Formerly Politics and Public Policy, Flinders University, Adelaide, SA, Australia.
FAU - Colebatch, Hal
AU  - Colebatch H
AD  - School of Social Sciences, University of Adelaide, Adelaide, SA, Australia.
FAU - Friel, Sharon
AU  - Friel S
AD  - School of Regulation and Global Governance, Australian National University, 
      Canberra, ACT, Australia.
FAU - MacDougall, Colin
AU  - MacDougall C
AD  - College of Medicine and Public Health, Flinders University, Adelaide, SA, Australia.
FAU - Harris, Elizabeth
AU  - Harris E
AD  - Centre for Primary Health Care and Equity, University of New South Wales, Sydney, 
      NSW, Australia.
FAU - Lawless, Angela
AU  - Lawless A
AD  - College of Nursing and Health Sciences, Flinders University, Adelaide, SA, 
      Australia.
FAU - McDermott, Dennis
AU  - McDermott D
AD  - Poche Centre for Indigenous Health and Well-being, Flinders University, Adelaide, 
      SA, Australia.
FAU - Fisher, Matthew
AU  - Fisher M
AD  - Southgate Institute for Health, Society and Equity, Flinders University, Adelaide, 
      SA, Australia.
FAU - Harris, Patrick
AU  - Harris P
AD  - Menzies Centre for Health Policy School of Public Health, University of Sydney, 
      Sydney, NSW, Australia.
FAU - Phillips, Clare
AU  - Phillips C
AD  - Southgate Institute for Health, Society and Equity, Flinders University, Adelaide, 
      SA, Australia.
FAU - Fitzgerald, Jane
AU  - Fitzgerald J
AD  - Southgate Institute for Health, Society and Equity, Flinders University, Adelaide, 
      SA, Australia.
LA  - eng
PT  - Journal Article
PL  - England
TA  - Health Promot Int
JT  - Health promotion international
JID - 9008939
SB  - IM
MH  - Australia
MH  - Health Equity
MH  - Health Policy/*legislation & jurisprudence
MH  - Humans
MH  - Politics
MH  - Public Health/*legislation & jurisprudence
MH  - Social Determinants of Health
MH  - *Social Theory
OTO - NOTNLM
OT  - Determinants of health
OT  - evidence based policy
OT  - healthy public policy
OT  - politics
EDAT- 2018/04/24 06:00
MHDA- 2020/01/29 06:00
CRDT- 2018/04/24 06:00
PHST- 2018/04/24 06:00 [pubmed]
PHST- 2020/01/29 06:00 [medline]
PHST- 2018/04/24 06:00 [entrez]
AID - 4978273 [pii]
AID - 10.1093/heapro/day014 [doi]
PST - ppublish
SO  - Health Promot Int. 2019 Aug 1;34(4):833-846. doi: 10.1093/heapro/day014.

PMID- 30905270
OWN - NLM
STAT- MEDLINE
DCOM- 20200326
LR  - 20200326
IS  - 1744-1706 (Electronic)
IS  - 1744-1692 (Linking)
VI  - 14
IP  - 10
DP  - 2019 Oct
TI  - Maternity waiting areas - serving all women? Barriers and enablers of an 
      equity-oriented maternal health intervention in Jimma Zone, Ethiopia.
PG  - 1509-1523
LID - 10.1080/17441692.2019.1597142 [doi]
AB  - In Ethiopia, maternal waiting areas (MWAs) - residential areas near health 
      facilities where women can stay while waiting to give birth - are community-based, 
      equity-oriented interventions to improve maternal outcomes among rural populations. 
      In this qualitative study we sought to explore the barriers and enablers that Health 
      Extension Workers (HEWs) encounter when engaging with communities about MWAs. We 
      conducted semi-structured interviews with HEWs across rural sites in Jimma Zone, 
      Ethiopia. Drawing from an ecological model of social determinants of maternal and 
      child health, we analysed data using thematic coding methods. HEWs reported a 
      variety of factors that determined MWA use, including the number of children at 
      home, previous childbirth experiences, community support networks, decision making 
      practices within families, the availability and acceptability of health services, 
      geographical access, and health beliefs. HEWs worked to increase the use of MWAs by 
      engaging with husbands and communities, raising awareness in target groups of women, 
      and managing community participation. Policies and practices that support enhanced 
      training for HEWs, increased resources for communities, and greater opportunities 
      for HEWs to liaise with decision makers at various levels of influence are possible 
      ways forward to improve MWA use, specifically, and maternal and neonatal/child 
      health outcomes more generally.
FAU - Bergen, Nicole
AU  - Bergen N
AUID- ORCID: 0000-0002-8161-2599
AD  - Faculty of Health Sciences, University of Ottawa , Ottawa , Canada.
FAU - Abebe, Lakew
AU  - Abebe L
AD  - Department of Health, Behavior and Society, Jimma University , Jimma , Ethiopia.
FAU - Asfaw, Shifera
AU  - Asfaw S
AD  - Department of Health, Behavior and Society, Jimma University , Jimma , Ethiopia.
FAU - Kiros, Getachew
AU  - Kiros G
AD  - Department of Health, Behavior and Society, Jimma University , Jimma , Ethiopia.
FAU - Kulkarni, Manisha A
AU  - Kulkarni MA
AD  - School of Epidemiology and Public Health, University of Ottawa , Ottawa , Canada.
FAU - Mamo, Abebe
AU  - Mamo A
AD  - Department of Health, Behavior and Society, Jimma University , Jimma , Ethiopia.
FAU - Morankar, Sudhakar
AU  - Morankar S
AD  - Department of Health, Behavior and Society, Jimma University , Jimma , Ethiopia.
FAU - Labonté, Ronald
AU  - Labonté R
AD  - School of Epidemiology and Public Health, University of Ottawa , Ottawa , Canada.
LA  - eng
GR  - CIHR/Canada
PT  - Journal Article
PT  - Research Support, Non-U.S. Gov't
DEP - 20190325
PL  - England
TA  - Glob Public Health
JT  - Global public health
JID - 101256323
SB  - IM
MH  - Adult
MH  - *Community Health Services
MH  - Ethiopia
MH  - Female
MH  - *Health Equity
MH  - Humans
MH  - Interviews as Topic
MH  - Maternal Health
MH  - *Maternal Health Services
MH  - Qualitative Research
MH  - Rural Population
MH  - Social Determinants of Health
MH  - Young Adult
OTO - NOTNLM
OT  - *Maternity waiting area
OT  - *health equity
OT  - *maternal health
OT  - *qualitative research
OT  - *social determinants of health
EDAT- 2019/03/25 06:00
MHDA- 2020/03/27 06:00
CRDT- 2019/03/26 06:00
PHST- 2019/03/25 06:00 [pubmed]
PHST- 2020/03/27 06:00 [medline]
PHST- 2019/03/26 06:00 [entrez]
AID - 10.1080/17441692.2019.1597142 [doi]
PST - ppublish
SO  - Glob Public Health. 2019 Oct;14(10):1509-1523. doi: 10.1080/17441692.2019.1597142. 
      Epub 2019 Mar 25.

PMID- 30202193
OWN - NLM
STAT- MEDLINE
DCOM- 20191011
LR  - 20191011
IS  - 1049-510X (Print)
IS  - 1945-0826 (Electronic)
IS  - 1049-510X (Linking)
VI  - 28
IP  - Suppl 2
DP  - 2018
TI  - Community Partnering for Behavioral Health Equity: Public Agency and Community 
      Leaders' Views of its Promise and Challenge.
PG  - 397-406
LID - 10.18865/ed.28.S2.397 [doi]
AB  - OBJECTIVE: To understand potential for multi-sector partnerships among 
      community-based organizations and publicly funded health systems to implement health 
      improvement strategies that advance health equity. DESIGN: Key stakeholder 
      interviewing during HNI planning and early implementation to elicit perceptions of 
      multi-sector partnerships and innovations required for partnerships to achieve 
      system transformation and health equity. SETTING: In 2014, the Los Angeles County 
      (LAC) Board of Supervisors approved the Health Neighborhood Initiative (HNI) that 
      aims to: 1) improve coordination of health services for behavioral health clients 
      across safety-net providers within neighborhoods; and 2) address social determinants 
      of health through community-driven, public agency sponsored partnerships with 
      community-based organizations. PARTICIPANTS: Twenty-five semi-structured interviews 
      with 49 leaders from LAC health systems, community-based organizations; and payers. 
      RESULTS: Leaders perceived partnerships within and beyond health systems as 
      transformative in their potential to: improve access, value, and efficiency; align 
      priorities of safety-net systems and communities; and harness the power of 
      communities to impact health. Leaders identified trust as critical to success in 
      partnerships but named lack of time for relationship-building, limitations in 
      service capacity, and questions about sustainability as barriers to trust-building. 
      Leaders described the need for procedural innovations within health systems that 
      would support equitable partnerships including innovations that would increase 
      transparency and normalize information exchange, share agenda-setting and 
      decision-making power with partners, and institutionalize partnering through 
      training and accountability. CONCLUSIONS: Leaders described improving procedural 
      justice in public agencies' relationships with communities as key to effective 
      partnering for health equity.
FAU - Bromley, Elizabeth
AU  - Bromley E
AD  - Center for Health Services and Society, University of California, Los Angeles, David 
      Geffen School of Medicine, Department of Psychiatry & Biobehavioral Sciences; Desert 
      Pacific MIRECC Health Services Unit, VA Greater Los Angeles Healthcare System, Los 
      Angeles, CA.
FAU - Figueroa, Chantal
AU  - Figueroa C
AD  - Center for Health Services and Society, University of California, Los Angeles, David 
      Geffen School of Medicine, Department of Psychiatry & Biobehavioral Sciences, Los 
      Angeles, CA.
FAU - Castillo, Enrico G
AU  - Castillo EG
AD  - University of California, Los Angeles, David Geffen School of Medicine, Los Angeles 
      County Department of Mental Health, Los Angeles, CA.
FAU - Kadkhoda, Farbod
AU  - Kadkhoda F
AD  - Center for Health Services and Society, University of California, Los Angeles, David 
      Geffen School of Medicine, Department of Psychiatry & Biobehavioral Sciences, Los 
      Angeles, CA.
FAU - Chung, Bowen
AU  - Chung B
AD  - Center for Health Services and Society, University of California, Los Angeles, David 
      Geffen School of Medicine, Department of Psychiatry & Biobehavioral Sciences; RAND 
      Corporation; Los Angeles Biomedical Research Institute; Healthy African American 
      Families II, Los Angeles, CA.
FAU - Miranda, Jeanne
AU  - Miranda J
AD  - Center for Health Services and Society, University of California, Los Angeles, David 
      Geffen School of Medicine, Department of Psychiatry & Biobehavioral Sciences, Los 
      Angeles, CA.
FAU - Menon, Kumar
AU  - Menon K
AD  - Los Angeles County Department of Mental Health, Los Angeles, CA.
FAU - Whittington, Yolanda
AU  - Whittington Y
AD  - Los Angeles County Department of Mental Health, Los Angeles, CA.
FAU - Jones, Felica
AU  - Jones F
AD  - Healthy African American Families II, Los Angeles, CA.
FAU - Wells, Kenneth B
AU  - Wells KB
AD  - Center for Health Services and Society, University of California, Los Angeles, David 
      Geffen School of Medicine, Department of Psychiatry & Biobehavioral Sciences; RAND 
      Corporation; University of California, Los Angeles School of Public Health, Los 
      Angeles, CA.
FAU - Kataoka, Sheryl H
AU  - Kataoka SH
AD  - Center for Health Services and Society, University of California, Los Angeles, David 
      Geffen School of Medicine, Department of Psychiatry & Biobehavioral Sciences; UCLA 
      Division of Child and Adolescent Psychiatry, Los Angeles, CA.
LA  - eng
GR  - R01 MD007721/MD/NIMHD NIH HHS/United States
GR  - R01 MH061570/MH/NIMH NIH HHS/United States
GR  - R01 MH078853/MH/NIMH NIH HHS/United States
PT  - Journal Article
DEP - 20180906
TA  - Ethn Dis
JT  - Ethnicity & disease
JID - 9109034
SB  - IM
MH  - *Health Equity/organization & administration/standards/trends
MH  - Humans
MH  - Intersectoral Collaboration
MH  - Mental Health/standards
MH  - Quality Improvement/*organization & administration
MH  - Residence Characteristics
MH  - *Social Determinants of Health/standards/trends
MH  - *Social Justice
MH  - United States
PMC - PMC6128347
OTO - NOTNLM
OT  - *Behavioral Health
OT  - *Care Coordination
OT  - *Community Partnering
OT  - *Health Equity
OT  - *Procedural Justice
COIS- Competing Interests: None declared.
EDAT- 2018/09/12 06:00
MHDA- 2019/10/12 06:00
CRDT- 2018/09/12 06:00
PHST- 2018/09/12 06:00 [entrez]
PHST- 2018/09/12 06:00 [pubmed]
PHST- 2019/10/12 06:00 [medline]
AID - ed.28.S2.397 [pii]
AID - 10.18865/ed.28.S2.397 [doi]
PST - epublish
SO  - Ethn Dis. 2018 Sep 6;28(Suppl 2):397-406. doi: 10.18865/ed.28.S2.397. eCollection 
      2018.

PMID- 33176112
OWN - NLM
STAT- MEDLINE
DCOM- 20201223
LR  - 20210217
IS  - 1468-2877 (Electronic)
IS  - 0033-3549 (Print)
IS  - 0033-3549 (Linking)
VI  - 136
IP  - 1
DP  - 2021 Jan/Feb
TI  - Social Determinants of Health and Health Disparities: COVID-19 Exposures and 
      Mortality Among African American People in the United States.
PG  - 18-22
LID - 10.1177/0033354920969169 [doi]
FAU - Maness, Sarah B
AU  - Maness SB
AUID- ORCID: 0000-0003-0757-7972
AD  - 2343 Department of Health and Human Performance, College of Charleston, Charleston, 
      SC, USA.
FAU - Merrell, Laura
AU  - Merrell L
AD  - 3745 Department of Health Sciences, James Madison University, Harrisonburg, VA, USA.
FAU - Thompson, Erika L
AU  - Thompson EL
AUID- ORCID: 0000-0002-7115-0001
AD  - 12376 Department of Health Behavior and Health Systems, University of North Texas 
      Health Science Center, Fort Worth, TX, USA.
FAU - Griner, Stacey B
AU  - Griner SB
AUID- ORCID: 0000-0002-2774-5841
AD  - 12376 Department of Health Behavior and Health Systems, University of North Texas 
      Health Science Center, Fort Worth, TX, USA.
FAU - Kline, Nolan
AU  - Kline N
AD  - 8678 Department of Anthropology, Rollins College, Winter Park, FL, USA.
FAU - Wheldon, Christopher
AU  - Wheldon C
AD  - 6558 Department of Social and Behavioral Sciences, College of Public Health, Temple 
      University, Philadelphia, PA, USA.
LA  - eng
PT  - Journal Article
DEP - 20201111
TA  - Public Health Rep
JT  - Public health reports (Washington, D.C. : 1974)
JID - 9716844
SB  - AIM
SB  - IM
MH  - African Americans/*statistics & numerical data
MH  - COVID-19/*ethnology/mortality
MH  - Health Equity/organization & administration
MH  - Health Services Accessibility
MH  - *Health Status Disparities
MH  - Housing
MH  - Humans
MH  - Pandemics
MH  - SARS-CoV-2
MH  - Social Capital
MH  - Social Determinants of Health/*ethnology
MH  - Socioeconomic Factors
MH  - United States/epidemiology
PMC - PMC7856381
COIS- Declaration of Conflicting Interests: The authors declared no potential conflicts of 
      interest with respect to the research, authorship, and/or publication of this 
      article.
EDAT- 2020/11/12 06:00
MHDA- 2020/12/29 06:00
PMCR- 2022/01/01
CRDT- 2020/11/11 20:07
PHST- 2022/01/01 00:00 [pmc-release]
PHST- 2020/11/12 06:00 [pubmed]
PHST- 2020/12/29 06:00 [medline]
PHST- 2020/11/11 20:07 [entrez]
AID - 10.1177_0033354920969169 [pii]
AID - 10.1177/0033354920969169 [doi]
PST - ppublish
SO  - Public Health Rep. 2021 Jan/Feb;136(1):18-22. doi: 10.1177/0033354920969169. Epub 
      2020 Nov 11.

PMID- 33241763
OWN - NLM
STAT- MEDLINE
DCOM- 20201210
LR  - 20201214
IS  - 1477-0393 (Electronic)
IS  - 0748-2337 (Print)
IS  - 0748-2337 (Linking)
VI  - 36
IP  - 9
DP  - 2020 Sep
TI  - Clinicians, cooks, and cashiers: Examining health equity and the COVID-19 risks to 
      essential workers.
PG  - 689-702
LID - 10.1177/0748233720970439 [doi]
AB  - In Spring/Summer 2020, most individuals living in the United States experienced 
      several months of social distancing and stay-at-home orders because of the 
      coronavirus (COVID-19) pandemic. Clinicians, restaurant cooks, cashiers, transit 
      operators, and other essential workers (EWs), however, continued to work outside the 
      home during this time in order to keep others alive and maintain a functioning 
      society. In the United States, EWs are often low-income persons of color who are 
      more likely to face socioeconomic vulnerabilities, systemic racism, and health 
      inequities. To assess the various impacts of COVID-19 on EWs, an online survey was 
      distributed to a representative sample of individuals residing in six states during 
      May/June 2020. The sample included 990 individuals who identified as EWs and 736 
      nonessential workers (NWs). We assessed differences between EW and NW respondents 
      according to three categories related to health equity and social determinants of 
      health: (1) demographics (e.g. race/ethnicity); (2) COVID-19 exposure risk pathways 
      (e.g. ability to social distance); and (3) COVID-19 risk perceptions (e.g. perceived 
      risk of contracting COVID-19). EWs were more likely to be Black or Hispanic than NWs 
      and also had lower incomes and education levels on average. Unsurprisingly, EWs were 
      substantially more likely to report working outside the home and less likely to 
      report social distancing and wearing masks indoors as compared to NWs. EWs also 
      perceived a slightly greater risk of contracting COVID-19. These findings, which we 
      discuss in the context of persistent structural inequalities, systemic racism, and 
      health inequities within the United States, highlight ways in which COVID-19 
      exacerbates existing socioeconomic vulnerabilities faced by EWs.
FAU - Roberts, Jennifer D
AU  - Roberts JD
AUID- ORCID: 0000-0002-1850-4341
AD  - Department of Kinesiology, School of Public Health, 1068University of Maryland, 
      College Park, MD, USA.
FAU - Dickinson, Katherine L
AU  - Dickinson KL
AD  - Department of Environmental and Occupational Health, 144805Colorado School of Public 
      Health, University of Colorado Anschutz, Aurora, CO, USA.
FAU - Koebele, Elizabeth
AU  - Koebele E
AD  - Department of Political Science, 6851University of Nevada, Reno, NV, USA.
FAU - Neuberger, Lindsay
AU  - Neuberger L
AD  - Nicholson School of Communication and Media, 6243University of Central Florida, 
      Orlando, FL, USA.
FAU - Banacos, Natalie
AU  - Banacos N
AD  - Department of Environmental and Occupational Health, 144805Colorado School of Public 
      Health, University of Colorado Anschutz, Aurora, CO, USA.
FAU - Blanch-Hartigan, Danielle
AU  - Blanch-Hartigan D
AD  - Department of Natural and Applied Sciences, 8243Bentley University, Waltham, MA, 
      USA.
FAU - Welton-Mitchell, Courtney
AU  - Welton-Mitchell C
AD  - Department of Environmental and Occupational Health, 144805Colorado School of Public 
      Health, University of Colorado Anschutz, Aurora, CO, USA.
FAU - Birkland, Thomas A
AU  - Birkland TA
AD  - Department of Public Administration, 6798NC State University, Raleigh, NC, USA.
LA  - eng
PT  - Comparative Study
PT  - Journal Article
TA  - Toxicol Ind Health
JT  - Toxicology and industrial health
JID - 8602702
SB  - IM
MH  - Adolescent
MH  - Adult
MH  - COVID-19/*prevention & control/psychology
MH  - Commerce
MH  - Cooking
MH  - Demography/*statistics & numerical data
MH  - Female
MH  - *Health Equity
MH  - Health Knowledge, Attitudes, Practice
MH  - Health Personnel
MH  - Humans
MH  - Industry/*statistics & numerical data
MH  - Infection Control/*methods
MH  - Male
MH  - Middle Aged
MH  - Pandemics
MH  - *Social Determinants of Health
MH  - Socioeconomic Factors
MH  - Surveys and Questionnaires
MH  - United States
MH  - Young Adult
PMC - PMC7691477
OTO - NOTNLM
OT  - COVID-19
OT  - essential workers
OT  - health equity
OT  - social determinants of health
COIS- Declaration of conflicting interests: The author(s) declared no potential conflicts 
      of interest with respect to the research, authorship, and/or publication of this 
      article.
EDAT- 2020/11/27 06:00
MHDA- 2020/12/15 06:00
CRDT- 2020/11/26 08:39
PHST- 2020/11/26 08:39 [entrez]
PHST- 2020/11/27 06:00 [pubmed]
PHST- 2020/12/15 06:00 [medline]
AID - 10.1177_0748233720970439 [pii]
AID - 10.1177/0748233720970439 [doi]
PST - ppublish
SO  - Toxicol Ind Health. 2020 Sep;36(9):689-702. doi: 10.1177/0748233720970439.

PMID- 31549551
OWN - NLM
STAT- MEDLINE
DCOM- 20200914
LR  - 20200914
IS  - 1552-6127 (Electronic)
IS  - 1090-1981 (Linking)
VI  - 46
IP  - 1_suppl
DP  - 2019 Oct
TI  - The Washtenaw ID Project: A Government-Issued ID Coalition Working Toward Social, 
      Economic, and Racial Justice and Health Equity.
PG  - 53S-61S
LID - 10.1177/1090198119864078 [doi]
AB  - Introduction. The policing of identities through policies that restrict access to 
      IDs issued by U.S. governmental entities disparately affects communities of color; 
      communities who identify as low-income, immigrant, older, and/or transgender; and 
      community members who experience chronic mental illness, housing instability, or 
      incarceration. Yet government-issued IDs are increasingly needed to access 
      health-promoting resources such as housing, banking, social services, and health 
      care, and in interactions with law enforcement. Methods. Since 2012, the Washtenaw 
      ID Project's coalition-building process has involved communities affected by 
      restrictive ID policies, advocates, and institutional stakeholders to enact 
      community and systems change regarding inequities in government-issued IDs. We 
      discuss the coalition-building process that culminated in the implementation of a 
      photo ID issued by Washtenaw County government as a policy change strategy. We also 
      highlight the community-academic research partnership evaluating the effectiveness 
      of the Washtenaw ID in order to ensure equity in Washtenaw ID access and acceptance. 
      Results. In 2015, 77% of Washtenaw ID holders reported having no other locally 
      accepted ID. At follow-up, Washtenaw ID holders reported favorable Washtenaw ID 
      acceptance rates in several domains (e.g., health care, school), but not when 
      accessing banking services and housing. Additionally, community discussions 
      suggested racial inequities in carding and ID acceptance. We discuss next steps for 
      policy improvement to ensure equitable impact of the ID. Conclusions. Without 
      national policy reform instating access to government-issued IDs for all, the social 
      movement to establish local IDs may improve access to health-related resources 
      contingent on having an ID. Careful attention must be paid to community organizing 
      processes, policy implementation, and evaluation to ensure equity.
FAU - LeBrón, Alana M W
AU  - LeBrón AMW
AUID- ORCID: 0000-0003-0964-4673
AD  - University of California, Irvine, CA, USA.
FAU - Cowan, Keta
AU  - Cowan K
AD  - Synod Community Services, Ypsilanti, MI, USA.
FAU - Lopez, William D
AU  - Lopez WD
AD  - University of Michigan, Ann Arbor, MI, USA.
FAU - Novak, Nicole L
AU  - Novak NL
AD  - University of Iowa, Iowa City, IA, USA.
FAU - Ibarra-Frayre, Maria
AU  - Ibarra-Frayre M
AD  - Community Member-at-Large, Ypsilanti, MI, USA.
FAU - Delva, Jorge
AU  - Delva J
AD  - Boston University, Boston, MA, USA.
LA  - eng
PT  - Journal Article
PT  - Research Support, Non-U.S. Gov't
PL  - United States
TA  - Health Educ Behav
JT  - Health education & behavior : the official publication of the Society for Public 
      Health Education
JID - 9704962
SB  - IM
MH  - Health Equity
MH  - Humans
MH  - Michigan
MH  - Racism
MH  - Records/*standards
MH  - Social Determinants of Health
MH  - Social Justice
MH  - Socioeconomic Factors
MH  - *Vulnerable Populations
OTO - NOTNLM
OT  - *Identity Policing
OT  - *REAL ID Act
OT  - *driver’s licenses
OT  - *government-issued ID
OT  - *health equity
OT  - *local government-issued ID
OT  - *social determinants of health
EDAT- 2019/09/25 06:00
MHDA- 2020/09/15 06:00
CRDT- 2019/09/25 06:00
PHST- 2019/09/25 06:00 [entrez]
PHST- 2019/09/25 06:00 [pubmed]
PHST- 2020/09/15 06:00 [medline]
AID - 10.1177/1090198119864078 [doi]
PST - ppublish
SO  - Health Educ Behav. 2019 Oct;46(1_suppl):53S-61S. doi: 10.1177/1090198119864078.

PMID- 31159820
OWN - NLM
STAT- MEDLINE
DCOM- 20191025
LR  - 20200309
IS  - 1475-9276 (Electronic)
IS  - 1475-9276 (Linking)
VI  - 18
IP  - 1
DP  - 2019 Jun 3
TI  - The impact and importance of place on health for young people of Pasifika descent in 
      Queensland, Australia: a qualitative study towards developing meaningful health 
      equity indicators.
PG  - 81
LID - 10.1186/s12939-019-0978-2 [doi]
LID - 81
AB  - BACKGROUND: Health equity is a priority in the global sustainable development 
      agenda. Available health equity indicators often focus on health outcomes, access to 
      healthcare, risk factors and determinants such as income, education, and gender. 
      Less attention has been given to other social determinants, including those related 
      to place and ethnicity. Measures such as income, education, and gender, however, may 
      not provide policy-makers with sufficient information to redress inequities. In this 
      paper, we begin to develop health equity indicators for young Pasifika peoples in 
      Logan, Queensland, Australia. While health data on Pasifika young people in 
      Queensland is scant, available data suggests significant inequalities. The purpose 
      of the study was to develop an understanding of the drivers of these disparities 
      through the lens of the social determinants of health, to create health equity 
      indicators. METHODS: Following meetings with community stakeholders to develop 
      respectful and collaborative partnership processes, we took a youth participatory 
      action research approach. Six peer researchers (3 male, 3 female) were 
      recruited from the Logan area for the project. Following training, the peer 
      researchers undertook 31 qualitative interviews with young Pasifika (16-24 years 
      old). Data was manually analysed, coded and grouped into themes to develop the draft 
      indicators. Interviews used the culturally appropriate Talanoa storytelling 
      approach. RESULTS: Six key themes were identified from the interviews and were used 
      to develop example indicators related to: spiritual and socio-cultural dimensions, 
      place, access to culturally responsive services, economic and material dimensions 
      and political dimensions. The results demonstrate health inequities experienced by 
      Pasifika populations are strongly linked to place and their economic, social and 
      cultural position. CONCLUSIONS: This study emphasises the need to understand the 
      multiplicity of place-based factors that interact in complex ways to shape health 
      inequities for young Pasifika peoples. It highlights health equity indicators must 
      go beyond healthcare services, outcomes and a limited number of objective 
      determinants, to include a more holistic focus. Starting to measure health and 
      wellbeing via the lens of the social determinants of health will help to identify 
      where policy-makers and programmes can intervene to begin to more adequately address 
      inequities.
FAU - Durham, Jo
AU  - Durham J
AD  - University of Queensland, Brisbane, Australia. m.durham@uq.edu.au.
FAU - Fa'avale, Nicola
AU  - Fa'avale N
AD  - University of Queensland, Brisbane, Australia.
FAU - Fa'avale, Andrew
AU  - Fa'avale A
AD  - Queensland University of Technology, Brisbane, Australia.
FAU - Ziesman, Catrina
AU  - Ziesman C
AD  - University of Queensland, Brisbane, Australia.
FAU - Malama, Eden
AU  - Malama E
AD  - University of Queensland, Brisbane, Australia.
FAU - Tafa, Sarai
AU  - Tafa S
AD  - University of Queensland, Brisbane, Australia.
FAU - Taito, Tamaika
AU  - Taito T
AD  - University of Queensland, Brisbane, Australia.
FAU - Etuale, Jori
AU  - Etuale J
AD  - University of Queensland, Brisbane, Australia.
FAU - Yaranamua, Mitieli
AU  - Yaranamua M
AD  - University of Queensland, Brisbane, Australia.
FAU - Utai, Ueta
AU  - Utai U
AD  - University of Queensland, Brisbane, Australia.
FAU - Schubert, Lisa
AU  - Schubert L
AD  - University of Queensland, Brisbane, Australia.
LA  - eng
PT  - Journal Article
PT  - Research Support, Non-U.S. Gov't
DEP - 20190603
TA  - Int J Equity Health
JT  - International journal for equity in health
JID - 101147692
SB  - IM
MH  - Adolescent
MH  - Female
MH  - *Health Equity
MH  - *Health Status Indicators
MH  - Humans
MH  - Male
MH  - Qualitative Research
MH  - Queensland
MH  - Residence Characteristics/*statistics & numerical data
MH  - *Social Determinants of Health
MH  - Young Adult
PMC - PMC6547525
OTO - NOTNLM
OT  - *Australia
OT  - *Health equity
OT  - *Health indicators
OT  - *Pasifika
OT  - *Place
OT  - *Social determinants
OT  - *Talanoa
OT  - *Youth participatory approach
COIS- The authors declare that they have no competing interests.
EDAT- 2019/06/05 06:00
MHDA- 2019/10/28 06:00
CRDT- 2019/06/05 06:00
PHST- 2018/12/12 00:00 [received]
PHST- 2019/05/03 00:00 [accepted]
PHST- 2019/06/05 06:00 [entrez]
PHST- 2019/06/05 06:00 [pubmed]
PHST- 2019/10/28 06:00 [medline]
AID - 10.1186/s12939-019-0978-2 [pii]
AID - 978 [pii]
AID - 10.1186/s12939-019-0978-2 [doi]
PST - epublish
SO  - Int J Equity Health. 2019 Jun 3;18(1):81. doi: 10.1186/s12939-019-0978-2.

PMID- 31171580
OWN - NLM
STAT- MEDLINE
DCOM- 20201216
LR  - 20201216
IS  - 1470-2738 (Electronic)
IS  - 0143-005X (Linking)
VI  - 73
IP  - 9
DP  - 2019 Sep
TI  - Glossary of health equity in the context of environmental public health practice.
PG  - 806-809
LID - 10.1136/jech-2018-210843 [doi]
AB  - Health equity is increasingly present as an overarching goal in public health policy 
      frameworks across the globe. Public health actions to support health equity are 
      challenging because solutions to the root causes of health inequities often lie 
      outside of the health sector, and a specific role for environmental public health 
      practitioners has not been clearly articulated. The regulatory nature of the 
      environmental public health profession means that their role is particularly 
      ambiguous. Still, environmental public health practitioners are well situated to 
      identify and respond to factors that contribute to health inequities because of 
      their role as front-line professionals who interact with a wide cross-sector of the 
      population. This Glossary, rooted primarily in the Canadian context but drawing on 
      lessons from elsewhere, describes environmental public health regulatory practice in 
      relation to health equity, including approaches that practitioners can use to 
      contribute to addressing the social determinants of health.
CI  - © Author(s) (or their employer(s)) 2019. No commercial re-use. See rights and 
      permissions. Published by BMJ.
FAU - Rideout, Karen
AU  - Rideout K
AD  - Karen Rideout Consulting, Vancouver, British Columbia, Canada.
AD  - National Collaborating Centre for Environmental Health (NCCEH), Vancouver, British 
      Columbia, Canada.
AD  - Environmental Health Services, BC Centre for Disease Control, Vancouver, British 
      Columbia, Canada.
FAU - Oickle, Dianne
AU  - Oickle D
AUID- ORCID: 0000-0003-4519-2336
AD  - National Collaborating Centre for Determinants of Health (NCCDH), Antigonish, Nova 
      Scotia, Canada doickle@stfx.ca.
LA  - eng
PT  - Journal Article
DEP - 20190606
PL  - England
TA  - J Epidemiol Community Health
JT  - Journal of epidemiology and community health
JID - 7909766
SB  - IM
MH  - Canada
MH  - *Environmental Health
MH  - *Health Equity
MH  - Health Policy
MH  - *Health Status Disparities
MH  - Humans
MH  - *Public Health Practice
MH  - *Social Determinants of Health
MH  - Terminology as Topic
OTO - NOTNLM
OT  - *environmental health
OT  - *health equity
OT  - *health inequalities
OT  - *public health
OT  - *social factors
COIS- Competing interests: None declared.
EDAT- 2019/06/07 06:00
MHDA- 2020/12/17 06:00
CRDT- 2019/06/08 06:00
PHST- 2018/03/29 00:00 [received]
PHST- 2019/02/21 00:00 [revised]
PHST- 2019/05/23 00:00 [accepted]
PHST- 2019/06/07 06:00 [pubmed]
PHST- 2020/12/17 06:00 [medline]
PHST- 2019/06/08 06:00 [entrez]
AID - jech-2018-210843 [pii]
AID - 10.1136/jech-2018-210843 [doi]
PST - ppublish
SO  - J Epidemiol Community Health. 2019 Sep;73(9):806-809. doi: 10.1136/jech-2018-210843. 
      Epub 2019 Jun 6.

PMID- 29188543
OWN - NLM
STAT- MEDLINE
DCOM- 20191107
LR  - 20191107
IS  - 1525-1497 (Electronic)
IS  - 0884-8734 (Print)
IS  - 0884-8734 (Linking)
VI  - 33
IP  - 2
DP  - 2018 Feb
TI  - Accelerating the Implementation of Social Determinants of Health Interventions in 
      Internal Medicine.
PG  - 223-225
LID - 10.1007/s11606-017-4230-8 [doi]
FAU - Byhoff, Elena
AU  - Byhoff E
AD  - Tufts Medical Center, Boston, MA, USA. ebyhoff@tuftsmedicalcenter.org.
AD  - Tufts University School of Medicine, Boston, MA, USA. 
      ebyhoff@tuftsmedicalcenter.org.
FAU - Freund, Karen M
AU  - Freund KM
AD  - Tufts Medical Center, Boston, MA, USA.
AD  - Tufts University School of Medicine, Boston, MA, USA.
FAU - Garg, Arvin
AU  - Garg A
AD  - Boston Medical Center, Boston, MA, USA.
AD  - Boston University School of Medicine, Boston, MA, USA.
LA  - eng
GR  - K12 HD092535/HD/NICHD NIH HHS/United States
PT  - Journal Article
DEP - 20171129
TA  - J Gen Intern Med
JT  - Journal of general internal medicine
JID - 8605834
SB  - IM
MH  - Health Equity/standards
MH  - Health Policy
MH  - Health Status Disparities
MH  - Humans
MH  - Internal Medicine/*standards
MH  - Social Determinants of Health/*standards
MH  - United States
PMC - PMC5789112
OTO - NOTNLM
OT  - *community health
OT  - *disparities
OT  - *guidelines
OT  - *health care delivery
COIS- The authors declare that they have no conflict of interest.
EDAT- 2017/12/01 06:00
MHDA- 2019/11/08 06:00
CRDT- 2017/12/01 06:00
PHST- 2017/07/07 00:00 [received]
PHST- 2017/11/03 00:00 [accepted]
PHST- 2017/10/27 00:00 [revised]
PHST- 2017/12/01 06:00 [pubmed]
PHST- 2019/11/08 06:00 [medline]
PHST- 2017/12/01 06:00 [entrez]
AID - 10.1007/s11606-017-4230-8 [pii]
AID - 4230 [pii]
AID - 10.1007/s11606-017-4230-8 [doi]
PST - ppublish
SO  - J Gen Intern Med. 2018 Feb;33(2):223-225. doi: 10.1007/s11606-017-4230-8. Epub 2017 
      Nov 29.

PMID- 31234807
OWN - NLM
STAT- MEDLINE
DCOM- 20190903
LR  - 20200225
IS  - 1471-2458 (Electronic)
IS  - 1471-2458 (Linking)
VI  - 19
IP  - 1
DP  - 2019 Jun 24
TI  - Personalisation schemes in social care: are they growing social and health 
      inequalities?
PG  - 805
LID - 10.1186/s12889-019-7168-4 [doi]
LID - 805
AB  - BACKGROUND: The connection between choice, control and health is well established in 
      the literature on the social determinants of health, which includes choice and 
      control of vital health and social services. However, even in the context of 
      universal health and social care schemes, the ability to exercise choice and control 
      can be distributed unequally. This paper uses the case of the Australian National 
      Disability Insurance Scheme (NDIS) to examine these issues. The NDIS is a major 
      policy reform based on an international trend towards personalisation in social 
      care. It aims to increase choice and control over services and supports for people 
      who have or acquire a permanent disability, thereby boosting citizen empowerment and 
      improving health and social outcomes. METHODS: The research is a structured review 
      of empirical evidence on the administration and outcomes of the NDIS to identify how 
      social factors constrain or enable the ability of individuals to exercise choice 
      within personalised care schemes. RESULTS: We show how social determinants of health 
      at the individual level can collide with the complexity of policy delivery systems 
      to entrench health inequalities. CONCLUSION: Many social policy reforms 
      internationally focus on improving empowerment through enabling choice and control. 
      However, if administrative systems do not take account of existing structural 
      inequities, then such schemes are likely to entrench or grow social inequality. Our 
      research indicates that more attention must be given to the design of policy 
      delivery systems for personalisation schemes to ensure health equity.
FAU - Malbon, Eleanor
AU  - Malbon E
AD  - Centre for Social Impact, UNSW, Kensington, Australia.
FAU - Carey, Gemma
AU  - Carey G
AD  - Centre for Social Impact, UNSW, Kensington, Australia. Gemma.carey@unsw.edu.au.
FAU - Meltzer, Ariella
AU  - Meltzer A
AD  - Centre for Social Impact, UNSW, Kensington, Australia.
LA  - eng
PT  - Journal Article
PT  - Review
DEP - 20190624
TA  - BMC Public Health
JT  - BMC public health
JID - 100968562
SB  - IM
MH  - Australia
MH  - Disabled Persons/*statistics & numerical data
MH  - Health Care Reform
MH  - Health Equity/*trends
MH  - *Health Status Disparities
MH  - Humans
MH  - Insurance, Disability
MH  - *Outcome and Process Assessment, Health Care
MH  - Patient Participation
MH  - Precision Medicine/*trends
MH  - Social Determinants of Health
PMC - PMC6591823
OTO - NOTNLM
OT  - Personalisation
OT  - health inequalities
OT  - individual funding
OT  - social inequality
COIS- The authors declare that they have no competing interests.
EDAT- 2019/06/27 06:00
MHDA- 2019/09/04 06:00
CRDT- 2019/06/26 06:00
PHST- 2018/11/20 00:00 [received]
PHST- 2019/06/13 00:00 [accepted]
PHST- 2019/06/26 06:00 [entrez]
PHST- 2019/06/27 06:00 [pubmed]
PHST- 2019/09/04 06:00 [medline]
AID - 10.1186/s12889-019-7168-4 [pii]
AID - 7168 [pii]
AID - 10.1186/s12889-019-7168-4 [doi]
PST - epublish
SO  - BMC Public Health. 2019 Jun 24;19(1):805. doi: 10.1186/s12889-019-7168-4.

PMID- 30252524
OWN - NLM
STAT- MEDLINE
DCOM- 20190911
LR  - 20201101
IS  - 1541-0048 (Electronic)
IS  - 0090-0036 (Print)
IS  - 0090-0036 (Linking)
VI  - 108
IP  - 11
DP  - 2018 Nov
TI  - "Pay for Success" Projects: Financing Interventions That Address Social Determinants 
      of Health in 20 Countries.
PG  - 1473-1477
LID - 10.2105/AJPH.2018.304651 [doi]
AB  - Over the past eight years, there has been an increase in the use of pay for success 
      (PFS) as a financing tool whereby private investors provide initial funding for 
      preventive health and human service interventions. If an independent evaluator deems 
      the interventions successful, investors are repaid by the government. To better 
      understand how PFS is used, we created a global landscape surveillance system to 
      track and analyze data on all PFS projects that have launched through 2017. We focus 
      on the potential for PFS to improve population health by funding interventions that 
      target the social determinants of health. Our findings show that all launched 
      projects to date have implemented interventions aimed at improving the structural 
      and intermediary social determinants of health, primarily in socioeconomically 
      disadvantaged populations. Although there are some challenges associated with PFS, 
      we believe it is a promising tool for financing interventions aimed at social 
      determinants of health in underserved and marginalized populations.
FAU - Iovan, Samantha
AU  - Iovan S
AD  - All of the authors are with the Gerald R. Ford School of Public Policy, University 
      of Michigan, Ann Arbor.
FAU - Lantz, Paula M
AU  - Lantz PM
AD  - All of the authors are with the Gerald R. Ford School of Public Policy, University 
      of Michigan, Ann Arbor.
FAU - Shapiro, Shoshana
AU  - Shapiro S
AD  - All of the authors are with the Gerald R. Ford School of Public Policy, University 
      of Michigan, Ann Arbor.
LA  - eng
PT  - Journal Article
PT  - Research Support, Non-U.S. Gov't
DEP - 20180925
TA  - Am J Public Health
JT  - American journal of public health
JID - 1254074
SB  - AIM
SB  - IM
MH  - Financing, Organized/*trends
MH  - Health Equity
MH  - *Healthcare Financing
MH  - Humans
MH  - *Population Health
MH  - Social Change
MH  - Social Determinants of Health/*economics
PMC - PMC6187791
EDAT- 2018/09/27 06:00
MHDA- 2019/09/12 06:00
CRDT- 2018/09/26 06:00
PHST- 2018/09/27 06:00 [pubmed]
PHST- 2019/09/12 06:00 [medline]
PHST- 2018/09/26 06:00 [entrez]
AID - 201822889 [pii]
AID - 10.2105/AJPH.2018.304651 [doi]
PST - ppublish
SO  - Am J Public Health. 2018 Nov;108(11):1473-1477. doi: 10.2105/AJPH.2018.304651. Epub 
      2018 Sep 25.

PMID- 32896177
OWN - NLM
STAT- MEDLINE
DCOM- 20200930
LR  - 20201218
IS  - 1552-6127 (Electronic)
IS  - 1090-1981 (Linking)
VI  - 47
IP  - 5
DP  - 2020 Oct
TI  - Continuing the Journey Toward Health Equity: Becoming Antiracist in Health Promotion 
      Research and Practice.
PG  - 665-670
LID - 10.1177/1090198120954393 [doi]
AB  - Health education and promotion researchers and practitioners are committed to 
      eliminating health disparities, and the Society for Public Health Education (SOPHE) 
      has continuously supported this effort through its journals, professional 
      development, annual conferences, and advocacy. The COVID-19 pandemic elucidated 
      inequities directly caused by racism and other social determinants of health. In 
      order to achieve health equity, we need to become antiracist in our research, 
      practice, and advocacy work by standing united against racist policies and 
      practices. I invite us all to heed the call to action on these five points: place 
      racism on the agenda, practice cultural humility, claim your privilege and eliminate 
      microaggressions, utilize strategies that promote inclusion and equity, and embrace 
      your inner leader and activist. Just as SOPHE as an organization pivoted its annual 
      conference from on ground to virtual in March 2020, so can we be innovative and 
      brave as professionals to face the hard work and dedication needed to become 
      antiracist.
FAU - Breny, Jean M
AU  - Breny JM
AUID- ORCID: 0000-0002-3988-8583
AD  - Southern Connecticut State University, New Haven, CT, USA.
LA  - eng
PT  - Journal Article
DEP - 20200908
PL  - United States
TA  - Health Educ Behav
JT  - Health education & behavior : the official publication of the Society for Public 
      Health Education
JID - 9704962
SB  - IM
MH  - Betacoronavirus
MH  - COVID-19
MH  - Coronavirus Infections/*epidemiology
MH  - Health Equity/*organization & administration/standards
MH  - Health Promotion/*organization & administration/standards
MH  - Humans
MH  - Pandemics
MH  - Pneumonia, Viral/*epidemiology
MH  - Racism
MH  - SARS-CoV-2
MH  - Social Determinants of Health/*ethnology
OTO - NOTNLM
OT  - *antiracism
OT  - *health education
OT  - *health equity
OT  - *health promotion
EDAT- 2020/09/09 06:00
MHDA- 2020/10/02 06:00
CRDT- 2020/09/08 08:44
PHST- 2020/09/09 06:00 [pubmed]
PHST- 2020/10/02 06:00 [medline]
PHST- 2020/09/08 08:44 [entrez]
AID - 10.1177/1090198120954393 [doi]
PST - ppublish
SO  - Health Educ Behav. 2020 Oct;47(5):665-670. doi: 10.1177/1090198120954393. Epub 2020 
      Sep 8.

PMID- 30601723
OWN - NLM
STAT- MEDLINE
DCOM- 20200601
LR  - 20200601
IS  - 1545-2093 (Electronic)
IS  - 0163-7525 (Linking)
VI  - 40
DP  - 2019 Apr 1
TI  - The Next Generation of Diabetes Translation: A Path to Health Equity.
PG  - 391-410
LID - 10.1146/annurev-publhealth-040218-044158 [doi]
AB  - Disparities in diabetes burden exist in large part because of the social 
      determinants of health (SDOH). Translation research and practice addressing health 
      equity in diabetes have generally focused on changing individual behavior or 
      providing supportive approaches to compensate for, rather than directly target, 
      SDOH. The purpose of this article is to propose a pathway for addressing SDOH as 
      root causes of diabetes disparities and as an essential target for the next 
      generation of interventions needed to achieve health equity in diabetes prevention 
      and treatment. This review describes ( a) the current burden of diabetes 
      disparities, ( b) the influence of SDOH on diabetes disparities, ( c) gaps in and 
      implications of current translation research, and ( d) approaches to achieving 
      health equity in the next generation of diabetes translation.
FAU - Haire-Joshu, Debra
AU  - Haire-Joshu D
AD  - Public Health and Medicine, Brown School, Washington University in St. Louis, St. 
      Louis, Missouri 63130, USA; email: djoshu@wustl.edu.
FAU - Hill-Briggs, Felicia
AU  - Hill-Briggs F
AD  - Departments of Medicine; Health, Behavior and Society; and Acute and Chronic Care; 
      and Welch Center for Prevention, Epidemiology and Clinical Research, Johns Hopkins 
      Medical Institutions, Baltimore, Maryland 21287, USA; email: fbriggs3@jhmi.edu.
LA  - eng
GR  - P30 DK092950/DK/NIDDK NIH HHS/United States
GR  - UL1 TR001079/TR/NCATS NIH HHS/United States
PT  - Journal Article
PT  - Research Support, N.I.H., Extramural
PT  - Review
DEP - 20190102
PL  - United States
TA  - Annu Rev Public Health
JT  - Annual review of public health
JID - 8006431
SB  - IM
MH  - Diabetes Mellitus, Type 2/*epidemiology/*prevention & control
MH  - Health Behavior
MH  - Health Equity/*organization & administration
MH  - *Health Status Disparities
MH  - Humans
MH  - *Social Determinants of Health
OTO - NOTNLM
OT  - *SDOH
OT  - *diabetes translation
OT  - *dissemination and implementation
OT  - *health equity
OT  - *root causes of health disparities
OT  - *social determinants of health
EDAT- 2019/01/03 06:00
MHDA- 2020/06/02 06:00
CRDT- 2019/01/03 06:00
PHST- 2019/01/03 06:00 [pubmed]
PHST- 2020/06/02 06:00 [medline]
PHST- 2019/01/03 06:00 [entrez]
AID - 10.1146/annurev-publhealth-040218-044158 [doi]
PST - ppublish
SO  - Annu Rev Public Health. 2019 Apr 1;40:391-410. doi: 
      10.1146/annurev-publhealth-040218-044158. Epub 2019 Jan 2.

PMID- 30143978
OWN - NLM
STAT- MEDLINE
DCOM- 20200420
LR  - 20200420
IS  - 1525-1497 (Electronic)
IS  - 0884-8734 (Print)
IS  - 0884-8734 (Linking)
VI  - 34
IP  - 1
DP  - 2019 Jan
TI  - Health Equity and Hospital Readmissions: Does Inclusion of Patient Functional and 
      Social Complexity Improve Predictiveness?
PG  - 26-28
LID - 10.1007/s11606-018-4635-z [doi]
FAU - Hoffman, Geoffrey J
AU  - Hoffman GJ
AD  - Department of Systems, Populations and Leadership, University of Michigan School of 
      Nursing, Ann Arbor, MI, USA. gjh@umich.edu.
AD  - University of Michigan's Institute for Healthcare Policy and Innovation, Ann Arbor, 
      MI, USA. gjh@umich.edu.
FAU - Hsuan, Charleen
AU  - Hsuan C
AD  - Department of Health Policy and Administration, Penn State University College of 
      Health and Human Development, University Park, PA, USA.
FAU - Braun, Thomas
AU  - Braun T
AD  - Department of Biostatistics, University of Michigan School of Public Health, Ann 
      Arbor, MI, USA.
FAU - Ponce, Ninez
AU  - Ponce N
AD  - UCLA Fielding School of Public Health, Los Angeles, CA, USA.
LA  - eng
GR  - UL1 TR002014/TR/NCATS NIH HHS/United States
PT  - Journal Article
TA  - J Gen Intern Med
JT  - Journal of general internal medicine
JID - 8605834
SB  - IM
MH  - *Activities of Daily Living
MH  - Aged
MH  - Female
MH  - *Health Equity
MH  - Humans
MH  - Male
MH  - Medicare/*statistics & numerical data
MH  - *Patient Advocacy
MH  - Patient Discharge/statistics & numerical data
MH  - Patient Readmission/*trends
MH  - Retrospective Studies
MH  - *Social Determinants of Health
MH  - United States
PMC - PMC6318194
OTO - NOTNLM
OT  - *Medicare
OT  - *health policy
OT  - *risk-adjustment
OT  - *vulnerable populations
COIS- Thomas Braun receives some salary support from OncoImmune for his work as a 
      biostatistician on a Phase II drug trial. Ninez Ponce has a position on the 
      multicultural advisory board for Nielsen, Inc. All remaining authors declare that 
      they do not have a conflict of interest.
EDAT- 2018/08/26 06:00
MHDA- 2020/04/21 06:00
CRDT- 2018/08/26 06:00
PHST- 2018/08/26 06:00 [pubmed]
PHST- 2020/04/21 06:00 [medline]
PHST- 2018/08/26 06:00 [entrez]
AID - 10.1007/s11606-018-4635-z [pii]
AID - 4635 [pii]
AID - 10.1007/s11606-018-4635-z [doi]
PST - ppublish
SO  - J Gen Intern Med. 2019 Jan;34(1):26-28. doi: 10.1007/s11606-018-4635-z.

PMID- 28562698
OWN - NLM
STAT- MEDLINE
DCOM- 20170804
LR  - 20170804
IS  - 1678-4464 (Electronic)
IS  - 0102-311X (Linking)
VI  - 33Suppl 1
IP  - Suppl 1
DP  - 2017 May 25
TI  - Measurement and modeling of race and health in Brazil: continuing the discussion.
PG  - e00084216
LID - S0102-311X2017001306001 [pii]
LID - 10.1590/0102-311X00084216 [doi]
AB  - Recent reviews have discussed the conceptualization of race in health studies in 
      Brazil. This review further documents and discusses specific measurement and 
      modeling issues with regard to race and how this can impact result interpretation. 
      Three scientific databases were used to search the literature on race and three 
      health outcomes. The search yielded 38 empirical studies on birth outcomes, 
      self-rated health, and weight. Results suggest that, while there are racial patterns 
      in the overall literature, conceptual and methodological challenges can be addressed 
      to clarify the ways in which racial group membership is linked to health.
FAU - Hicken, Margaret T
AU  - Hicken MT
AD  - Institute for Social Research, University of Michigan, Ann Arbor, U.S.A.
LA  - eng
PT  - Journal Article
PT  - Review
DEP - 20170525
PL  - Brazil
TA  - Cad Saude Publica
JT  - Cadernos de saude publica
JID - 8901573
SB  - IM
MH  - Brazil
MH  - *Continental Population Groups/classification
MH  - *Ethnic Groups
MH  - Health Equity
MH  - Humans
MH  - *Social Determinants of Health
EDAT- 2017/06/01 06:00
MHDA- 2017/08/05 06:00
CRDT- 2017/06/01 06:00
PHST- 2016/05/17 00:00 [received]
PHST- 2017/03/21 00:00 [accepted]
PHST- 2017/06/01 06:00 [entrez]
PHST- 2017/06/01 06:00 [pubmed]
PHST- 2017/08/05 06:00 [medline]
AID - S0102-311X2017001306001 [pii]
AID - 10.1590/0102-311X00084216 [doi]
PST - epublish
SO  - Cad Saude Publica. 2017 May 25;33Suppl 1(Suppl 1):e00084216. doi: 
      10.1590/0102-311X00084216.

PMID- 27899797
OWN - NLM
STAT- MEDLINE
DCOM- 20170626
LR  - 20170626
IS  - 1745-655X (Electronic)
IS  - 0197-5897 (Linking)
VI  - 37
IP  - Suppl 2
DP  - 2016 Nov
TI  - Social media, knowledge translation, and action on the social determinants of health 
      and health equity: A survey of public health practices.
PG  - 249-259
AB  - The growth of social media presents opportunities for public health to increase its 
      influence and impact on the social determinants of health and health equity. The 
      National Collaborating Centre for Determinants of Health at St. Francis Xavier 
      University conducted a survey during the first half of 2016 to assess how public 
      health used social media for knowledge translation, relationship building, and 
      specific public health roles to advance health equity. Respondents reported that 
      social media had an important role in public health. Uptake of social media, while 
      relatively high for personal use, was less present in professional settings and 
      varied for different platforms. Over 20 per cent of those surveyed used Twitter or 
      Facebook at least weekly for knowledge exchange. A lesser number used social media 
      for specific health equity action. Opportunities to enhance the use of social media 
      in public health persist. Capacity building and organizational policies that support 
      social media use may help achieve this.
FAU - Ndumbe-Eyoh, Sume
AU  - Ndumbe-Eyoh S
AD  - National Collaborating Centre for Determinants of Health, Antigonish, NS, Canada. 
      seyoh@stfx.ca.
FAU - Mazzucco, Agnes
AU  - Mazzucco A
AD  - , Toronto, ON, Canada.
LA  - eng
PT  - Journal Article
PL  - England
TA  - J Public Health Policy
JT  - Journal of public health policy
JID - 8006508
SB  - IM
MH  - Adult
MH  - Attitude of Health Personnel
MH  - Canada
MH  - Female
MH  - *Health Equity
MH  - Humans
MH  - Male
MH  - Middle Aged
MH  - *Public Health Practice
MH  - *Social Determinants of Health
MH  - *Social Media
MH  - Surveys and Questionnaires
MH  - *Translational Medical Research/methods
MH  - Young Adult
OTO - NOTNLM
OT  - communication
OT  - health equity
OT  - knowledge translation
OT  - public health
OT  - social determinants of health
OT  - social media
EDAT- 2016/12/03 06:00
MHDA- 2017/06/27 06:00
CRDT- 2016/12/01 06:00
PHST- 2016/12/01 06:00 [entrez]
PHST- 2016/12/03 06:00 [pubmed]
PHST- 2017/06/27 06:00 [medline]
AID - 10.1057/s41271-016-0042-z [pii]
AID - 10.1057/s41271-016-0042-z [doi]
PST - ppublish
SO  - J Public Health Policy. 2016 Nov;37(Suppl 2):249-259. doi: 
      10.1057/s41271-016-0042-z.

PMID- 32050946
OWN - NLM
STAT- MEDLINE
DCOM- 20200528
LR  - 20200528
IS  - 1471-2458 (Electronic)
IS  - 1471-2458 (Linking)
VI  - 20
IP  - 1
DP  - 2020 Feb 12
TI  - A tool to assess alignment between knowledge and action for health equity.
PG  - 224
LID - 10.1186/s12889-020-8324-6 [doi]
LID - 224
AB  - Advancing health equity is a central goal and ethical imperative in public and 
      global health. Though the commitment to health equity in these fields and among the 
      health professions is clear, alignment between good equity intentions and action 
      remains a challenge. This work regularly encounters the same power structures that 
      are known to cause health inequities. Despite consensus about causes, health 
      inequities persist-illustrating an uncomfortable paradox: good intentions and good 
      evidence do not necessarily lead to meaningful action. This article describes a 
      theoretically informed, reflective tool for assessing alignment between knowledge 
      and action for health equity. It is grounded in an assumption that progressively 
      more productive action toward health inequities is justified and desired and an 
      explicit acceptance of the evidence about the socioeconomic, political, and 
      power-related root causes of health inequities. Intentionally simple, the tool 
      presents six possible actions that describe ways in which health equity work could 
      respond to causes of health inequities: discredit, distract, disregard, acknowledge, 
      illuminate, or disrupt. The tool can be used to assess or inform any kind of health 
      equity work, in different settings and at different levels of intervention. It is a 
      practical resource against which practice, policy, or research can be held to 
      account, encouraging steps toward equity- and evidence-informed action. It is meant 
      to complement other tools and training resources to build capacity for allyship, de- 
      colonization, and cultural safety in the field of health equity, ultimately 
      contributing to growing awareness of how to advance meaningful health equity action.
FAU - Plamondon, Katrina Marie
AU  - Plamondon KM
AUID- ORCID: 0000-0002-2817-0621
AD  - University of British Columbia, 1147 Research Road, Kelowna, BC, Canada. 
      katrina.plamondon@ubc.ca.
AD  - Regional Practice Leader, Research & Knowledge Translation, Research Department, 
      Interior Health, Kelowna, BC, Canada. katrina.plamondon@ubc.ca.
LA  - eng
GR  - GSD#134843/CAPMC/CIHR/Canada
PT  - Journal Article
DEP - 20200212
TA  - BMC Public Health
JT  - BMC public health
JID - 100968562
SB  - IM
MH  - Health Equity/*organization & administration
MH  - Health Status Disparities
MH  - Humans
MH  - *Knowledge
MH  - Social Determinants of Health
PMC - PMC7017559
OTO - NOTNLM
OT  - Health equity
OT  - Health inequities
OT  - Knowledge translation
OT  - Knowledge-to-action
OT  - Praxis
COIS- The author declares she has no competing interests.
EDAT- 2020/02/14 06:00
MHDA- 2020/05/29 06:00
CRDT- 2020/02/14 06:00
PHST- 2019/04/15 00:00 [received]
PHST- 2020/02/05 00:00 [accepted]
PHST- 2020/02/14 06:00 [entrez]
PHST- 2020/02/14 06:00 [pubmed]
PHST- 2020/05/29 06:00 [medline]
AID - 10.1186/s12889-020-8324-6 [pii]
AID - 8324 [pii]
AID - 10.1186/s12889-020-8324-6 [doi]
PST - epublish
SO  - BMC Public Health. 2020 Feb 12;20(1):224. doi: 10.1186/s12889-020-8324-6.

PMID- 30646979
OWN - NLM
STAT- MEDLINE
DCOM- 20200626
LR  - 20200626
IS  - 1560-7917 (Electronic)
IS  - 1025-496X (Print)
IS  - 1025-496X (Linking)
VI  - 24
IP  - 2
DP  - 2019 Jan
TI  - Towards equity in immunisation.
LID - 10.2807/1560-7917.ES.2019.24.2.1800204 [doi]
LID - 1800204
AB  - In the World Health Organization (WHO) European Region, differences in uptake rates 
      of routine childhood immunisation persist within and among countries, with rates 
      even falling in some areas. There has been a tendency among national programmes, 
      policymakers and the media in recent years to attribute missed vaccinations to 
      faltering demand or refusal among parents. However, evidence shows that the reasons 
      for suboptimal coverage are multifactorial and include the social determinants of 
      health. At the midpoint in the implementation of the European Vaccine Action Plan 
      2015-2020 (EVAP), national immunisation programmes should be aware that inequity may 
      be a factor affecting their progress towards the EVAP immunisation targets. Social 
      determinants of health, such as individual and household income and education, 
      impact immunisation uptake as well as general health outcomes - even in high-income 
      countries. One way to ensure optimal coverage is to make inequities in immunisation 
      uptake visible by disaggregating immunisation coverage data and linking them with 
      already available data sources of social determinants. This can serve as a starting 
      point to identify and eliminate underlying structural causes of suboptimal uptake. 
      The WHO Regional Office for Europe encourages countries to make the equitable 
      delivery of vaccination a priority.
FAU - Boyce, Tammy
AU  - Boyce T
AD  - Independent consultant, Cardiff, United Kingdom.
FAU - Gudorf, Amelie
AU  - Gudorf A
AD  - Independent consultant, Copenhagen, Denmark.
FAU - de Kat, Catharina
AU  - de Kat C
AD  - Vaccine-preventable Diseases and Immunization programme, World Health Organization 
      Regional Office for Europe, Copenhagen, Denmark.
FAU - Muscat, Mark
AU  - Muscat M
AD  - Vaccine-preventable Diseases and Immunization programme, World Health Organization 
      Regional Office for Europe, Copenhagen, Denmark.
FAU - Butler, Robb
AU  - Butler R
AD  - Vaccine-preventable Diseases and Immunization programme, World Health Organization 
      Regional Office for Europe, Copenhagen, Denmark.
FAU - Habersaat, Katrine Bach
AU  - Habersaat KB
AD  - Vaccine-preventable Diseases and Immunization programme, World Health Organization 
      Regional Office for Europe, Copenhagen, Denmark.
LA  - eng
GR  - 001/World Health Organization/International
PT  - Journal Article
TA  - Euro Surveill
JT  - Euro surveillance : bulletin Europeen sur les maladies transmissibles = European 
      communicable disease bulletin
JID - 100887452
RN  - 0 (Vaccines)
SB  - IM
MH  - Child
MH  - Delivery of Health Care
MH  - Europe
MH  - *Health Equity
MH  - *Health Services Accessibility
MH  - Humans
MH  - Immunization
MH  - Immunization Programs/*organization & administration
MH  - *Social Determinants of Health
MH  - Vaccination
MH  - Vaccination Coverage/*organization & administration
MH  - Vaccines/*administration & dosage
PMC - PMC6337057
OTO - NOTNLM
OT  - Europe
OT  - epidemiology
OT  - immunisation
OT  - inequity
OT  - outbreaks
OT  - policy
OT  - public health policy
OT  - school outbreaks
OT  - social determinants of health
OT  - vaccines
COIS- Conflict of interest: None declared.
EDAT- 2019/01/17 06:00
MHDA- 2020/06/27 06:00
CRDT- 2019/01/17 06:00
PHST- 2019/01/17 06:00 [entrez]
PHST- 2019/01/17 06:00 [pubmed]
PHST- 2020/06/27 06:00 [medline]
AID - 1800204 [pii]
AID - 10.2807/1560-7917.ES.2019.24.2.1800204 [doi]
PST - ppublish
SO  - Euro Surveill. 2019 Jan;24(2):1800204. doi: 10.2807/1560-7917.ES.2019.24.2.1800204.

PMID- 32859193
OWN - NLM
STAT- MEDLINE
DCOM- 20210122
LR  - 20210122
IS  - 1475-9276 (Electronic)
IS  - 1475-9276 (Linking)
VI  - 19
IP  - 1
DP  - 2020 Aug 28
TI  - Characterizing street-connected children and youths' social and health inequities in 
      Kenya: a qualitative study.
PG  - 147
LID - 10.1186/s12939-020-01255-8 [doi]
LID - 147
AB  - BACKGROUND: Street-connected children and youth (SCY) in Kenya disproportionately 
      experience preventable morbidities and premature mortality. We theorize these health 
      inequities are socially produced and result from systemic discrimination and a lack 
      of human rights attainment. Therefore, we sought to identify and understand how 
      SCY's social and health inequities in Kenya are produced, maintained, and shaped by 
      structural and social determinants of health using the WHO conceptual framework on 
      social determinants of health (SDH) and the Convention on the Rights of the Child 
      (CRC) General Comment no. 17. METHODS: This qualitative study was conducted from May 
      2017 to September 2018 using multiple methods including focus group discussions, 
      in-depth interviews, archival review of newspaper articles, and analysis of a 
      government policy document. We purposively sampled 100 participants including 
      community leaders, government officials, vendors, police officers, general community 
      residents, parents of SCY, and stakeholders in 5 counties across Kenya to 
      participate in focus group discussions and in-depth interviews. We conducted a 
      thematic analysis situated in the conceptual framework on SDH and the CRC. RESULTS: 
      Our findings indicate that SCY's social and health disparities arise as a result of 
      structural and social determinants stemming from a socioeconomic and political 
      environment that produces systemic discrimination, breaches human rights, and 
      influences their unequal socioeconomic position in society. These social 
      determinants influence SCY's intermediary determinants of health resulting in a lack 
      of basic material needs, being precariously housed or homeless, engaging in 
      substance use and misuse, and experiencing several psychosocial stressors, all of 
      which shape health outcomes and equity for this population. CONCLUSIONS: SCY in 
      Kenya experience social and health inequities that are avoidable and unjust. These 
      social and health disparities arise as a result of structural and social 
      determinants of health inequities stemming from the socioeconomic and political 
      context in Kenya that produces systemic discrimination and influences SCYs' unequal 
      socioeconomic position in society. Remedial action to reverse human rights 
      contraventions and to advance health equity through action on SDH for SCY in Kenya 
      is urgently needed.
FAU - Embleton, L
AU  - Embleton L
AD  - Division of Epidemiology, Dalla Lana School of Public Health, University of Toronto, 
      Health Sciences Building, 155 College Street, 5th Floor, Toronto, ON, M5T 3M7, 
      Canada.
AD  - Institute of Medical Sciences, Faculty of Medicine, University of Toronto, 1 Kings 
      College Circle Room 2374, Toronto, ON, M5S 1A8, Canada.
FAU - Shah, P
AU  - Shah P
AD  - London School of Hygiene & Tropical Medicine, Keppel St, Bloomsbury, London, WC1E 
      7HT, UK.
AD  - Academic Model Providing Access to Healthcare (AMPATH), P.O. Box 4606-30100, 
      Eldoret, Kenya.
FAU - Gayapersad, A
AU  - Gayapersad A
AD  - Division of Epidemiology, Dalla Lana School of Public Health, University of Toronto, 
      Health Sciences Building, 155 College Street, 5th Floor, Toronto, ON, M5T 3M7, 
      Canada.
FAU - Kiptui, R
AU  - Kiptui R
AD  - Academic Model Providing Access to Healthcare (AMPATH), P.O. Box 4606-30100, 
      Eldoret, Kenya.
FAU - Ayuku, D
AU  - Ayuku D
AD  - Academic Model Providing Access to Healthcare (AMPATH), P.O. Box 4606-30100, 
      Eldoret, Kenya.
AD  - Department of Behavioural Science, School of Medicine, Moi University, College of 
      Health Sciences, P.O. Box 4606-30100, Eldoret, Kenya.
FAU - Braitstein, P
AU  - Braitstein P
AD  - Division of Epidemiology, Dalla Lana School of Public Health, University of Toronto, 
      Health Sciences Building, 155 College Street, 5th Floor, Toronto, ON, M5T 3M7, 
      Canada. paula.braitstein@utoronto.ca.
AD  - Institute of Medical Sciences, Faculty of Medicine, University of Toronto, 1 Kings 
      College Circle Room 2374, Toronto, ON, M5S 1A8, Canada. 
      paula.braitstein@utoronto.ca.
AD  - Academic Model Providing Access to Healthcare (AMPATH), P.O. Box 4606-30100, 
      Eldoret, Kenya. paula.braitstein@utoronto.ca.
AD  - Department of Medicine, School of Medicine, Moi University, College of Health 
      Sciences, P.O. Box 4606-30100, Eldoret, Kenya. paula.braitstein@utoronto.ca.
LA  - eng
GR  - 145367/CIHR/Canada
GR  - R01HD060478/Eunice Kennedy Shriver National Institute of Child Health and Human 
      Development/International
PT  - Journal Article
PT  - Research Support, N.I.H., Extramural
PT  - Research Support, Non-U.S. Gov't
DEP - 20200828
TA  - Int J Equity Health
JT  - International journal for equity in health
JID - 101147692
SB  - IM
MH  - Adolescent
MH  - Child
MH  - Delivery of Health Care
MH  - Focus Groups
MH  - *Health Equity
MH  - *Health Status Disparities
MH  - *Homeless Youth/psychology
MH  - Human Rights
MH  - Humans
MH  - Kenya
MH  - Politics
MH  - Poverty
MH  - Qualitative Research
MH  - *Social Class
MH  - *Social Determinants of Health
MH  - *Social Discrimination
MH  - Socioeconomic Factors
MH  - Stress, Psychological
MH  - Substance-Related Disorders
PMC - PMC7455900
OTO - NOTNLM
OT  - *Health equity
OT  - *Human rights
OT  - *Kenya
OT  - *Social determinants of health
OT  - *Street children
COIS- The authors declare that they have no competing interests.
EDAT- 2020/08/30 06:00
MHDA- 2021/01/23 06:00
CRDT- 2020/08/30 06:00
PHST- 2020/05/15 00:00 [received]
PHST- 2020/08/10 00:00 [accepted]
PHST- 2020/08/30 06:00 [entrez]
PHST- 2020/08/30 06:00 [pubmed]
PHST- 2021/01/23 06:00 [medline]
AID - 10.1186/s12939-020-01255-8 [pii]
AID - 1255 [pii]
AID - 10.1186/s12939-020-01255-8 [doi]
PST - epublish
SO  - Int J Equity Health. 2020 Aug 28;19(1):147. doi: 10.1186/s12939-020-01255-8.

PMID- 30185200
OWN - NLM
STAT- MEDLINE
DCOM- 20181211
LR  - 20181211
IS  - 1475-9276 (Electronic)
IS  - 1475-9276 (Linking)
VI  - 17
IP  - 1
DP  - 2018 Sep 5
TI  - Towards a global monitoring system for implementing the Rio Political Declaration on 
      Social Determinants of Health: developing a core set of indicators for government 
      action on the social determinants of health to improve health equity.
PG  - 136
LID - 10.1186/s12939-018-0836-7 [doi]
LID - 136
AB  - BACKGROUND: In the 2011 Rio Political Declaration on Social Determinants of Health, 
      World Health Organization (WHO) Member States pledged action in five areas crucial 
      for addressing health inequities. Their pledges referred to better governance for 
      health and development, greater participation in policymaking and implementation, 
      further reorientation of the health sector towards reducing health inequities, 
      strengthening of global governance and collaboration, and monitoring progress and 
      increasing accountability. WHO is developing a global system for monitoring 
      governments' and international organizations' actions on the social determinants of 
      health (SDH) to increase transparency and accountability, and to guide 
      implementation, in alignment with broader health and development policy frameworks, 
      including the universal health coverage and Sustainable Development Goals (SDG) 
      agendas. We describe the selection of indicators proposed to be part of the initial 
      WHO global system for monitoring action on the SDH. METHODS: An interdisciplinary 
      working group was established by WHO, the Public Health Agency of Canada, and the 
      Canadian Institutes of Health Research-Institute of Population and Public Health. We 
      describe the processes and criteria used for selecting SDH action indicators that 
      were of high quality and the described the challenges encountered in creating a set 
      of metrics for capturing government action on addressing the Rio Political 
      Declaration's five Action Areas. RESULTS: We developed 19 measurement concepts, 
      identified and screened 20 indicator databases and systems, including the 223 SDG 
      indicators, and applied strong criteria for selecting indicators for the core 
      indicator set. We identified 36 suitable existing indicators, which were often SDG 
      indicators. CONCLUSIONS: Lessons learnt included the importance of ensuring 
      diversity of the working group and always focusing on health equity; challenges 
      included the relative dearth of data and indicators on some key interventions and 
      capturing the context and level of implementation of indicator interventions.
CN  - Working Group for Monitoring Action on the Social Determinants of Health
LA  - eng
GR  - Wellcome Trust/United Kingdom
GR  - CIHR/Canada
PT  - Journal Article
PT  - Research Support, Non-U.S. Gov't
DEP - 20180905
TA  - Int J Equity Health
JT  - International journal for equity in health
JID - 101147692
SB  - IM
MH  - Canada
MH  - *Health Equity
MH  - *Health Policy
MH  - Humans
MH  - *Policy Making
MH  - Social Determinants of Health/*statistics & numerical data
MH  - World Health Organization
PMC - PMC6126010
OTO - NOTNLM
OT  - *Equity
OT  - *Health status disparities
OT  - *Policymaking
OT  - *Quality/process indicators, health care
OT  - *Rio declaration action areas
OT  - *Social determinants of health
COIS- ETHICS APPROVAL AND CONSENT TO PARTICIPATE: This study did not involve human 
      subjects and was therefore exempt from Research Ethics Board review. CONSENT FOR 
      PUBLICATION: Our manuscript does not contain any individual person’s data and 
      therefore consent for publication is not applicable. COMPETING INTERESTS: The 
      authors declare that they have no competing interests. PUBLISHER’S NOTE: Springer 
      Nature remains neutral with regard to jurisdictional claims in published maps and 
      institutional affiliations.
FIR - Barros, Aluisio
IR  - Barros A
FIR - Boutayeb, Abdesslam
IR  - Boutayeb A
FIR - Brown, Christine
IR  - Brown C
FIR - Dean, Hazel D
IR  - Dean HD
FIR - Di Ruggiero, Erica
IR  - Di Ruggiero E
FIR - Ferrelli, Rita M
IR  - Ferrelli RM
FIR - Frenz, Patricia
IR  - Frenz P
FIR - Glover, John
IR  - Glover J
FIR - Herel, Mana
IR  - Herel M
FIR - Humuza, James
IR  - Humuza J
FIR - Kirigia, Doris
IR  - Kirigia D
FIR - O'Campo, Patricia
IR  - O'Campo P
FIR - Pega, Frank
IR  - Pega F
FIR - Reddy, Srinath
IR  - Reddy S
FIR - Stankiewicz, Agata
IR  - Stankiewicz A
FIR - Torgesen, Tone
IR  - Torgesen T
FIR - Valentine, Nicole B
IR  - Valentine NB
FIR - Villar, Eugenio
IR  - Villar E
EDAT- 2018/09/07 06:00
MHDA- 2018/12/12 06:00
CRDT- 2018/09/07 06:00
PHST- 2018/01/11 00:00 [received]
PHST- 2018/08/06 00:00 [accepted]
PHST- 2018/09/07 06:00 [entrez]
PHST- 2018/09/07 06:00 [pubmed]
PHST- 2018/12/12 06:00 [medline]
AID - 10.1186/s12939-018-0836-7 [pii]
AID - 836 [pii]
AID - 10.1186/s12939-018-0836-7 [doi]
PST - epublish
SO  - Int J Equity Health. 2018 Sep 5;17(1):136. doi: 10.1186/s12939-018-0836-7.

PMID- 30188301
OWN - NLM
STAT- MEDLINE
DCOM- 20181018
LR  - 20181018
IS  - 1078-4535 (Print)
IS  - 1078-4535 (Linking)
VI  - 22
IP  - 1
DP  - 2016 Feb 1
TI  - Strategies to Address Individual Level Social Determinants of Health Designed to 
      Cultivate the Next Generation of Minority Nurse Leaders Committed to Health Equity.
PG  - 11-16
LID - 10.1891/1078-4535.22.1.11 [doi]
AB  - In response to the need for increased racial and ethnic diversity in the nursing 
      profession, the Duke University School of Nursing (DUSON) established the Academy 
      for Academic and Social Enrichment for Leadership Development in Health Equity 
      (Health Equity Academy). The aim of the Health Equity Academy is to improve the 
      diversity of the nursing workforce by expanding nursing education opportunities for 
      underrepresented minority (URM) students who are economically disadvantaged to 
      prepare for, enroll in, and graduate from the DUSON's Accelerated Bachelors of 
      Science in Nursing program. The goal of this program is to cultivate URM nursing 
      graduates with advanced knowledge and leadership skills who can address health 
      disparities and positively influence health care issues currently plaguing 
      underrepresented populations. The article discusses the Health Equity Academy 
      framework, which consists of two unique components: the Pre-entry Immersion in 
      Nursing and the Pathway to Success in Nursing (PSN). These two components are 
      designed to address the nursing student individual level social determinants which 
      could be potential barriers to success as well as provide support in their academic 
      and professional development goals.
FAU - Carter, Brigit Maria
AU  - Carter BM
AD  - Health Equity Academy Project, Duke University School of Nursing, Durham, North 
      Carolina, USA.
FAU - Derouin, Anne L
AU  - Derouin AL
LA  - eng
PT  - Journal Article
PL  - United States
TA  - Creat Nurs
JT  - Creative nursing
JID - 9505022
SB  - N
MH  - *Cultural Diversity
MH  - Health Equity
MH  - Humans
MH  - Leadership
MH  - *Minority Groups
MH  - North Carolina
MH  - Schools, Nursing
MH  - Social Determinants of Health
MH  - *Students, Nursing
EDAT- 2016/02/01 00:00
MHDA- 2016/02/01 00:01
CRDT- 2018/09/07 06:00
PHST- 2018/09/07 06:00 [entrez]
PHST- 2016/02/01 00:00 [pubmed]
PHST- 2016/02/01 00:01 [medline]
AID - 10.1891/1078-4535.22.1.11 [doi]
PST - ppublish
SO  - Creat Nurs. 2016 Feb 1;22(1):11-16. doi: 10.1891/1078-4535.22.1.11.

PMID- 31151452
OWN - NLM
STAT- MEDLINE
DCOM- 20191023
LR  - 20200309
IS  - 1475-9276 (Electronic)
IS  - 1475-9276 (Linking)
VI  - 18
IP  - 1
DP  - 2019 May 31
TI  - Conceptual framework of equity-focused implementation research for health programs 
      (EquIR).
PG  - 80
LID - 10.1186/s12939-019-0984-4 [doi]
LID - 80
AB  - BACKGROUND: Implementation research is increasingly used to identify common 
      implementation problems and key barriers and facilitators influencing efficient 
      access to health interventions. OBJECTIVE: To develop and propose an equity-based 
      framework for Implementation Research (EquIR) of health programs, policies and 
      systems. METHODS: A systematic search of models and conceptual frameworks involving 
      equity in the implementation of health programs, policies and systems was conducted 
      in Medline (PubMed), Embase, LILACS, Scopus and grey literature. Key characteristics 
      of models and conceptual frameworks were summarized. We identified key aspects of 
      equity in the context of seven Latin American countries-focused health programs We 
      gathered information related to the awareness of inequalities in health policy, 
      systems and programs, the potential negative impact of increasing inequalities in 
      disadvantaged populations, and the strategies used to reduce them. RESULTS: A 
      conceptual framework of EquIR was developed. It includes elements of equity-focused 
      implementation research, but it also links the population health status before and 
      after the implementation, including relevant aspects of health equity before, during 
      and after the implementation. Additionally, health sectors were included, linked 
      with social determinants of health through the "health in all policies" proposal 
      affecting universal health and the potential impact of the public health and public 
      policies. CONCLUSION: EquIR is a conceptual framework that is proposed for use by 
      decision makers and researchers during the implementation of programs, policies or 
      health interventions, with a focus on equity, which aims to reduce or prevent the 
      increase of existing inequalities during implementation.
FAU - Eslava-Schmalbach, J
AU  - Eslava-Schmalbach J
AD  - Hospital Universitario Nacional de Colombia, Bogotá, Colombia.
AD  - Clinical Research Institute, School of Medicine, Universidad Nacional de Colombia, 
      Bogotá, Colombia.
FAU - Garzón-Orjuela, N
AU  - Garzón-Orjuela N
AUID- ORCID: 0000-0001-6181-8154
AD  - Hospital Universitario Nacional de Colombia, Bogotá, Colombia. ngarzono@unal.edu.co.
AD  - Clinical Research Institute, School of Medicine, Universidad Nacional de Colombia, 
      Bogotá, Colombia. ngarzono@unal.edu.co.
FAU - Elias, V
AU  - Elias V
AD  - Evidence and Intelligence for Action in Health Department Pan American Health 
      Organization, Washington, USA.
FAU - Reveiz, L
AU  - Reveiz L
AD  - Evidence and Intelligence for Action in Health Department Pan American Health 
      Organization, Washington, USA.
FAU - Tran, N
AU  - Tran N
AD  - World Health Organization, Geneva, Switzerland.
FAU - Langlois, E V
AU  - Langlois EV
AD  - Alliance for Health Policy and Systems Research, World Health Organization, Geneva, 
      Switzerland.
LA  - eng
GR  - 001/World Health Organization/International
PT  - Journal Article
PT  - Research Support, Non-U.S. Gov't
DEP - 20190531
TA  - Int J Equity Health
JT  - International journal for equity in health
JID - 101147692
SB  - IM
MH  - Concept Formation
MH  - Delivery of Health Care
MH  - *Health Equity
MH  - *Health Policy
MH  - *Health Promotion
MH  - *Health Services
MH  - *Healthcare Disparities
MH  - Humans
MH  - Latin America
MH  - Poverty
MH  - *Research
MH  - Social Determinants of Health
MH  - Socioeconomic Factors
MH  - Universal Health Insurance
MH  - Vulnerable Populations
PMC - PMC6544990
OTO - NOTNLM
OT  - *Health equity
OT  - *Health programs
OT  - *Implementation research
COIS- The authors declare that they have no competing interests.
EDAT- 2019/06/04 06:00
MHDA- 2019/10/24 06:00
CRDT- 2019/06/02 06:00
PHST- 2019/02/14 00:00 [received]
PHST- 2019/05/17 00:00 [accepted]
PHST- 2019/06/02 06:00 [entrez]
PHST- 2019/06/04 06:00 [pubmed]
PHST- 2019/10/24 06:00 [medline]
AID - 10.1186/s12939-019-0984-4 [pii]
AID - 984 [pii]
AID - 10.1186/s12939-019-0984-4 [doi]
PST - epublish
SO  - Int J Equity Health. 2019 May 31;18(1):80. doi: 10.1186/s12939-019-0984-4.

PMID- 30707401
OWN - NLM
STAT- MEDLINE
DCOM- 20200505
LR  - 20211112
IS  - 1724-6059 (Electronic)
IS  - 1121-8428 (Linking)
VI  - 32
IP  - 1
DP  - 2019 Feb
TI  - Burden, access, and disparities in kidney disease.
PG  - 1-8
LID - 10.1007/s40620-019-00590-6 [doi]
AB  - Kidney disease is a global public health problem, affecting over 750 million persons 
      worldwide. The burden of kidney disease varies substantially across the world, as 
      does its detection and treatment. In many settings, rates of kidney disease and the 
      provision of its care are defined by socio-economic, cultural, and political factors 
      leading to significant disparities. World Kidney Day 2019 offers an opportunity to 
      raise awareness of kidney disease and highlight disparities in its burden and 
      current state of global capacity for prevention and management. Here, we highlight 
      that many countries still lack access to basic diagnostics, a trained nephrology 
      workforce, universal access to primary health care, and renal replacement therapies. 
      We point to the need for strengthening basic infrastructure for kidney care services 
      for early detection and management of acute kidney injury and chronic kidney disease 
      across all countries and advocate for more pragmatic approaches to providing renal 
      replacement therapies. Achieving universal health coverage worldwide by 2030 is one 
      of the World Health Organization's Sustainable Development Goals. While universal 
      health coverage may not include all elements of kidney care in all countries, 
      understanding what is feasible and important for a country or region with a focus on 
      reducing the burden and consequences of kidney disease would be an important step 
      towards achieving kidney health equity.
FAU - Crews, Deidra C
AU  - Crews DC
AD  - Division of Nephrology, Department of Medicine, Johns Hopkins University School of 
      Medicine, 301 Mason F. Lord Drive, Suite 2500, Baltimore, MD, 21224, USA. 
      dcrews1@jhmi.edu.
AD  - Welch Center for Prevention, Epidemiology and Clinical Research, Johns Hopkins 
      Medical Institutions, Baltimore, MD, USA. dcrews1@jhmi.edu.
AD  - Johns Hopkins Center for Health Equity, Johns Hopkins Medical Institutions, 
      Baltimore, MD, USA. dcrews1@jhmi.edu.
FAU - Bello, Aminu K
AU  - Bello AK
AD  - Division of Nephrology and Transplant Immunology, Department of Medicine, University 
      of Alberta, Edmonton, Canada.
FAU - Saadi, Gamal
AU  - Saadi G
AD  - Nephrology Unit, Department of Internal Medicine, Faculty of Medicine, Cairo 
      University, Giza, Egypt.
CN  - World Kidney Day Steering, Committee
LA  - eng
PT  - Editorial
PT  - Review
PL  - Italy
TA  - J Nephrol
JT  - Journal of nephrology
JID - 9012268
SB  - IM
MH  - *Cost of Illness
MH  - *Global Health
MH  - Health Equity
MH  - *Health Services Accessibility
MH  - *Health Status Disparities
MH  - *Healthcare Disparities
MH  - Humans
MH  - Kidney Diseases/diagnosis/epidemiology/*therapy
MH  - Risk Factors
MH  - Social Determinants of Health
OTO - NOTNLM
OT  - *Acute kidney injury
OT  - *End stage renal disease
OT  - *Global health
OT  - *Health equity
OT  - *Social determinants of health
EDAT- 2019/02/02 06:00
MHDA- 2020/05/06 06:00
CRDT- 2019/02/02 06:00
PHST- 2019/02/02 06:00 [pubmed]
PHST- 2020/05/06 06:00 [medline]
PHST- 2019/02/02 06:00 [entrez]
AID - 10.1007/s40620-019-00590-6 [pii]
AID - 10.1007/s40620-019-00590-6 [doi]
PST - ppublish
SO  - J Nephrol. 2019 Feb;32(1):1-8. doi: 10.1007/s40620-019-00590-6.

PMID- 29273655
OWN - NLM
STAT- MEDLINE
DCOM- 20180810
LR  - 20190202
IS  - 2044-6055 (Electronic)
IS  - 2044-6055 (Linking)
VI  - 7
IP  - 12
DP  - 2017 Dec 21
TI  - Politics, policies and processes: a multidisciplinary and multimethods research 
      programme on policies on the social determinants of health inequity in Australia.
PG  - e017772
LID - 10.1136/bmjopen-2017-017772 [doi]
LID - e017772
AB  - INTRODUCTION: The development and implementation of multisectoral policy to improve 
      health and reduce health inequities has been slow and uneven. Evidence is largely 
      focused on the facts of health inequities rather than understanding the political 
      and policy processes. This 5-year funded programme of research investigates how 
      these processes could function more effectively to improve equitable population 
      health. METHODS AND ANALYSIS: The programme of work is organised in four work 
      packages using four themes (macroeconomics and infrastructure, land use and urban 
      environments, health systems and racism) related to the structural drivers shaping 
      the distribution of power, money and resources and daily living conditions. Policy 
      case studies will use publicly available documents (policy documents, published 
      evaluations, media coverage) and interviews with informants (policy-makers, former 
      politicians, civil society, private sector) (~25 per case). NVIVO software will be 
      used to analyse the documents to see how 'social and health equity' is included and 
      conceptualised. The interview data will include qualitative descriptive and 
      theory-driven critical discourse analysis. Our quantitative methodological work 
      assessing the impact of public policy on health equity is experimental that is in 
      its infancy but promises to provide the type of evidence demanded by policy-makers. 
      ETHICS AND DISSEMINATION: Our programme is recognising the inherently political 
      nature of the uptake, formulation and implementation of policy. The early stages of 
      our work indicate its feasibility. Our work is aided by a Critical Policy Reference 
      Group. Multiple ethics approvals have been obtained with the foundation approval 
      from the Social and Behavioural Ethics Committee, Flinders University (Project No: 
      6786).The theoretical, methodological and policy engagement processes established 
      will provide improved evidence for policy-makers who wish to reduce health 
      inequities and inform a new generation of policy savvy knowledge on social 
      determinants.
CI  - © Article author(s) (or their employer(s) unless otherwise stated in the text of the 
      article) 2017. All rights reserved. No commercial use is permitted unless otherwise 
      expressly granted.
FAU - Baum, Fran
AU  - Baum F
AD  - Southgate Institute for Health, Society and Equity, College of Medicine and Public 
      Health, Flinders University, Adelaide, Australia.
FAU - Friel, Sharon
AU  - Friel S
AD  - School of Regulation and Global Governance (RegNet), College of Asia and the 
      Pacific, The Australian National University, Canberra, Australia.
LA  - eng
PT  - Journal Article
PT  - Research Support, Non-U.S. Gov't
DEP - 20171221
TA  - BMJ Open
JT  - BMJ open
JID - 101552874
SB  - IM
MH  - Australia
MH  - *Health Equity
MH  - *Health Policy
MH  - Humans
MH  - *Interdisciplinary Communication
MH  - *Policy Making
MH  - *Politics
MH  - Qualitative Research
MH  - Research Design
MH  - *Social Determinants of Health
MH  - Software
PMC - PMC5778301
OTO - NOTNLM
OT  - *health inequities
OT  - *public policy
OT  - *qualitative research
OT  - *social determinants of health
COIS- Competing interests: None declared.
EDAT- 2017/12/24 06:00
MHDA- 2018/08/11 06:00
CRDT- 2017/12/24 06:00
PHST- 2017/12/24 06:00 [entrez]
PHST- 2017/12/24 06:00 [pubmed]
PHST- 2018/08/11 06:00 [medline]
AID - bmjopen-2017-017772 [pii]
AID - 10.1136/bmjopen-2017-017772 [doi]
PST - epublish
SO  - BMJ Open. 2017 Dec 21;7(12):e017772. doi: 10.1136/bmjopen-2017-017772.

PMID- 29537769
OWN - NLM
STAT- MEDLINE
DCOM- 20180919
LR  - 20181114
IS  - 2368-738X (Electronic)
IS  - 2368-738X (Linking)
VI  - 38
IP  - 3
DP  - 2018 Mar
TI  - Equity reporting: a framework for putting knowledge mobilization and health equity 
      at the core of population health status reporting.
PG  - 116-124
LID - 10.24095/hpcdp.38.3.02 [doi]
AB  - The National Collaborating Centres for Public Health (NCCPH) collaborated on the 
      development of an action framework for integrating equity into population health 
      status reporting. This framework integrates the research literature with 
      on-the-ground experience collected using a unique collaborative learning approach 
      with public health practitioners from across Canada. This article introduces the 
      Action Framework, describes the learning process, and then situates population 
      health status reporting (PHSR) in the current work of the public health sector. This 
      is followed by a discussion of the nature of evidence related to the social 
      determinants of health as a key aspect of deciding what and how to report. Finally, 
      the connection is made between data and implementation by exploring the concept of 
      actionable information and detailing the Action Framework for equity-integrated 
      population health status reporting. The article concludes with a discussion of the 
      importance of putting knowledge mobilization at the core of the PHSR process and 
      makes suggestions for next steps. The purpose of the article is to encourage 
      practitioners to use, discuss, and ultimately strengthen the framework.
FAU - Dyck, Lesley Ann
AU  - Dyck LA
AD  - National Collaborating Centre for Determinants of Health, St. Francis Xavier 
      University, Antigonish, Nova Scotia, Canada.
FAU - Snelling, Susan
AU  - Snelling S
AD  - National Collaborating Centre for Methods and Tools, McMaster University, Hamilton, 
      Ontario, Canada.
FAU - Morrison, Val
AU  - Morrison V
AD  - Centre de collaboration nationale sur les politiques publiques et la santé, Institut 
      national de santé publique du Québec, Montréal, Quebec, Canada.
FAU - Haworth-Brockman, Margaret
AU  - Haworth-Brockman M
AD  - National Collaborating Centre for Infectious Diseases, University of Manitoba, 
      Winnipeg, Manitoba, Canada.
FAU - Atkinson, Donna
AU  - Atkinson D
AD  - National Collaborating Centre for Aboriginal Health, University of Northern British 
      Columbia, Prince George, British Columbia, Canada.
LA  - eng
LA  - fre
PT  - Journal Article
TT  - Intégrer la notion d’équité : création d'un cadre d'action pour placer la 
      mobilisation du savoir et l’équité en santé au coeur des rapports sur l’état de 
      santé des populations.
TA  - Health Promot Chronic Dis Prev Can
JT  - Health promotion and chronic disease prevention in Canada : research, policy and 
      practice
JID - 101648506
SB  - IM
MH  - Annual Reports as Topic
MH  - Canada
MH  - *Health Equity
MH  - *Health Status
MH  - Health Status Indicators
MH  - Humans
MH  - Knowledge
MH  - Population Health/*statistics & numerical data
MH  - Public Health/methods/*statistics & numerical data
MH  - Social Determinants of Health
PMC - PMC6108032
OTO - NOTNLM
OT  - health equity
OT  - inequity
OT  - knowledge mobilization
OT  - population health status reporting
OT  - social determinants of health
COIS- The authors declare that they have no competing interests.
EDAT- 2018/03/15 06:00
MHDA- 2018/09/20 06:00
CRDT- 2018/03/15 06:00
PHST- 2018/03/15 06:00 [entrez]
PHST- 2018/03/15 06:00 [pubmed]
PHST- 2018/09/20 06:00 [medline]
AID - 150421_Willis_v7-mthighlights_clean_SD [pii]
AID - 10.24095/hpcdp.38.3.02 [doi]
PST - ppublish
SO  - Health Promot Chronic Dis Prev Can. 2018 Mar;38(3):116-124. doi: 
      10.24095/hpcdp.38.3.02.

PMID- 31549552
OWN - NLM
STAT- MEDLINE
DCOM- 20200914
LR  - 20200914
IS  - 1552-6127 (Electronic)
IS  - 1090-1981 (Linking)
VI  - 46
IP  - 1_suppl
DP  - 2019 Oct
TI  - Strengthening Our Collaborative Approaches for Advancing Equity and Justice.
PG  - 5S-8S
LID - 10.1177/1090198119871887 [doi]
AB  - The Principles for Collaborating for Equity and Justice are explicit about 
      addressing social and economic injustice, structural racism, and community 
      organizing to facilitate resident power and ownership. They also focus on structural 
      change, an acknowledgment of complexity, and the need to thoughtfully build on 
      decades of practice and scholarship on collaborating for community change. This 
      special theme issue of Health Education & Behavior includes 10 articles that 
      highlight these principles and provide insight into the complexities, challenges, 
      and rewards of collaborating in ways that are intentional about advancing health 
      equity through inclusive processes and shared goals to address social determinants 
      of health. We provide a brief overview of the articles and identify community 
      organizing and building resident power as possible strategies that should be 
      combined with, complement, or in some cases replace, our more commonplace 
      multisectoral coalitions if we hope to reduce health inequities through community 
      collaboration.
FAU - Kegler, Michelle C
AU  - Kegler MC
AUID- ORCID: 0000-0003-4898-5454
AD  - Emory University, Atlanta, GA, USA.
FAU - Wolff, Tom
AU  - Wolff T
AD  - Tom Wolff & Associates, Leverett, MA, USA.
FAU - Christens, Brian D
AU  - Christens BD
AUID- ORCID: 0000-0002-8427-3668
AD  - Vanderbilt University, Nashville, TN, USA.
FAU - Butterfoss, Frances Dunn
AU  - Butterfoss FD
AD  - Coalitions Work, Yorktown, VA, USA.
FAU - Francisco, Vincent T
AU  - Francisco VT
AD  - University of Kansas, Lawrence, KS, USA.
FAU - Orleans, Tracy
AU  - Orleans T
AD  - Robert Wood Johnson Foundation, Princeton, NJ, USA.
LA  - eng
PT  - Introductory Journal Article
PL  - United States
TA  - Health Educ Behav
JT  - Health education & behavior : the official publication of the Society for Public 
      Health Education
JID - 9704962
SB  - IM
MH  - Community Participation/*methods
MH  - Community-Institutional Relations
MH  - *Cooperative Behavior
MH  - Empowerment
MH  - Health Equity/*organization & administration
MH  - Health Status Disparities
MH  - Humans
MH  - Racism
MH  - Social Determinants of Health
MH  - *Social Justice
OTO - NOTNLM
OT  - *community coalitions
OT  - *community organizing
OT  - *equity
OT  - *partnerships
OT  - *social justice
OT  - *structural racism
EDAT- 2019/09/25 06:00
MHDA- 2020/09/15 06:00
CRDT- 2019/09/25 06:00
PHST- 2019/09/25 06:00 [entrez]
PHST- 2019/09/25 06:00 [pubmed]
PHST- 2020/09/15 06:00 [medline]
AID - 10.1177/1090198119871887 [doi]
PST - ppublish
SO  - Health Educ Behav. 2019 Oct;46(1_suppl):5S-8S. doi: 10.1177/1090198119871887.

PMID- 27008176
OWN - NLM
STAT- MEDLINE
DCOM- 20171013
LR  - 20191210
IS  - 1573-6628 (Electronic)
IS  - 1092-7875 (Linking)
VI  - 20
IP  - 8
DP  - 2016 Aug
TI  - Power, Politics, and Health: A New Public Health Practice Targeting the Root Causes 
      of Health Equity.
PG  - 1753-8
LID - 10.1007/s10995-016-1980-6 [doi]
AB  - Purpose Understanding the WHY, WHAT, and HOW of place-based work in maternal and 
      child health (MCH) is critical to examining the components of the environment that 
      shape health opportunity through the relationship between life expectancy and 
      neighborhood residence. Description On September 18, 2014, during the CityMatCH 
      Leadership and MCH Epidemiology Conference, Dr. Anthony Iton provided the Keynote 
      Address focused on the root causes of health inequities. Assessment The address 
      focused on issues of equity in California and initiatives designed to mitigate and 
      prevent disparities, including the Bay Area Regional Health Equities Initiative 
      framework. Dr. Iton presented information on how the framework translated into 
      investment strategies and a policy and systems change approach to place-based work. 
      Conclusion The field of MCH, because of its focus on supporting health during 
      critical periods of development, is poised to play a significant role in reducing 
      health inequities. Recognizing that human health suffers when low income communities 
      are passive, disenfranchised and disorganized, in order to change this status quo, 
      understanding that human capital is the greatest asset is the urgent challenge to 
      the field of MCH.
FAU - Iton, Anthony
AU  - Iton A
AD  - School of Public Health, University of California, Berkeley, CA, USA. 
      aiton@calondow.org.
AD  - The California Endowment, Los Angeles, CA, USA. aiton@calondow.org.
FAU - Shrimali, Bina Patel
AU  - Shrimali BP
AD  - Alameda County Public Health Department, Oakland, CA, USA.
LA  - eng
PT  - Journal Article
PL  - United States
TA  - Matern Child Health J
JT  - Maternal and child health journal
JID - 9715672
SB  - IM
MH  - California
MH  - *Health Equity
MH  - Health Status
MH  - *Healthcare Disparities
MH  - Humans
MH  - *Politics
MH  - *Power, Psychological
MH  - *Public Health Practice
MH  - Social Determinants of Health
OTO - NOTNLM
OT  - *Collective impact
OT  - *Community organizing
OT  - *Health equity
OT  - *Life course
OT  - *Life expectancy
OT  - *Place-based interventions
OT  - *Policy and systems change
OT  - *Power
OT  - *Social determinants of health
EDAT- 2016/03/24 06:00
MHDA- 2017/10/14 06:00
CRDT- 2016/03/24 06:00
PHST- 2016/03/24 06:00 [entrez]
PHST- 2016/03/24 06:00 [pubmed]
PHST- 2017/10/14 06:00 [medline]
AID - 10.1007/s10995-016-1980-6 [pii]
AID - 10.1007/s10995-016-1980-6 [doi]
PST - ppublish
SO  - Matern Child Health J. 2016 Aug;20(8):1753-8. doi: 10.1007/s10995-016-1980-6.

PMID- 33098732
OWN - NLM
STAT- MEDLINE
DCOM- 20210624
LR  - 20210624
IS  - 1440-1800 (Electronic)
IS  - 1320-7881 (Linking)
VI  - 27
IP  - 4
DP  - 2020 Oct
TI  - On privilege and fragility.
PG  - e12386
LID - 10.1111/nin.12386 [doi]
FAU - Thorne, Sally
AU  - Thorne S
AUID- ORCID: 0000-0002-1156-9425
AD  - Vancouver, BC, Canada.
LA  - eng
PT  - Editorial
PL  - Australia
TA  - Nurs Inq
JT  - Nursing inquiry
JID - 9505881
SB  - N
MH  - Health Equity/*standards
MH  - Humans
MH  - Social Determinants of Health/*trends
EDAT- 2020/10/25 06:00
MHDA- 2021/06/25 06:00
CRDT- 2020/10/24 17:05
PHST- 2020/09/15 00:00 [received]
PHST- 2020/09/15 00:00 [accepted]
PHST- 2020/10/24 17:05 [entrez]
PHST- 2020/10/25 06:00 [pubmed]
PHST- 2021/06/25 06:00 [medline]
AID - 10.1111/nin.12386 [doi]
PST - ppublish
SO  - Nurs Inq. 2020 Oct;27(4):e12386. doi: 10.1111/nin.12386.

PMID- 31549555
OWN - NLM
STAT- MEDLINE
DCOM- 20200914
LR  - 20200914
IS  - 1552-6127 (Electronic)
IS  - 1090-1981 (Linking)
VI  - 46
IP  - 1_suppl
DP  - 2019 Oct
TI  - Growing Equity and Health Equity in Perilous Times: Lessons From Community 
      Organizers.
PG  - 9S-18S
LID - 10.1177/1090198119852995 [doi]
AB  - Although a growing body of evidence underscores the contributions of community-based 
      participatory research, community coalitions and other community engagement 
      approaches to addressing health equity, one of the most potent forms of 
      engagement-community organizing-has attracted far less attention in our field. Yet, 
      organizing by and for communities, to build power, select issues, develop and use 
      strategies, and take action to address the goals they collectively have set, may 
      offer important lessons for public health professionals in these fraught times. We 
      share, largely in their own words, the experiences and reflections of ~140 
      grassroots organizers across the United States who attended regional convenings of 
      organizers in 2017, planned and run by four leading community capacity and 
      base-building organizations, and where diverse organizers shared strategies that 
      work, challenges faced, and the deep concerns among their already often 
      disenfranchised communities in the contemporary sociopolitical and cultural context. 
      After briefly reviewing some of community organizing's core tenets and complexities, 
      we share our qualitative research methods and key findings about the primary 
      cross-regional concerns raised (mass incarceration, voter suppression, and immigrant 
      rights), the themes that emerged (e.g., centering leadership by women of color and 
      of using a health lens to frame community issues), as well as the challenges faced 
      (e.g., the retraumatization often experienced by organizers and the difficulties in 
      building alliances between groups "that have been taught to distrust each other"). 
      We conclude by discussing how many of the promising practices and lessons shared by 
      the community organizers might enhance our own field's health equity-focused 
      efforts, particularly if we take seriously one of their most bedrock messages: that 
      there can be no health equity without racial equity and social justice, and that to 
      get to health equity, we must first address equity writ large, particularly in 
      troubling times.
FAU - Minkler, Meredith
AU  - Minkler M
AUID- ORCID: 0000-0002-7269-1221
AD  - University of California, Berkeley, CA, USA.
FAU - Rebanal, R David
AU  - Rebanal RD
AD  - San Francisco State University, San Francisco, CA, USA.
FAU - Pearce, Robin
AU  - Pearce R
AD  - University of California, Berkeley, CA, USA.
FAU - Acosta, Maria
AU  - Acosta M
AD  - San Francisco State University, San Francisco, CA, USA.
LA  - eng
PT  - Journal Article
PT  - Research Support, Non-U.S. Gov't
PL  - United States
TA  - Health Educ Behav
JT  - Health education & behavior : the official publication of the Society for Public 
      Health Education
JID - 9704962
SB  - IM
MH  - African Americans
MH  - Community Participation/*methods
MH  - *Empowerment
MH  - Health Equity/*organization & administration
MH  - Health Status Disparities
MH  - Humans
MH  - Leadership
MH  - Politics
MH  - Social Determinants of Health
MH  - United States
OTO - NOTNLM
OT  - *African American
OT  - *LGBTQ
OT  - *community health
OT  - *qualitative methods
EDAT- 2019/09/25 06:00
MHDA- 2020/09/15 06:00
CRDT- 2019/09/25 06:00
PHST- 2019/09/25 06:00 [entrez]
PHST- 2019/09/25 06:00 [pubmed]
PHST- 2020/09/15 06:00 [medline]
AID - 10.1177/1090198119852995 [doi]
PST - ppublish
SO  - Health Educ Behav. 2019 Oct;46(1_suppl):9S-18S. doi: 10.1177/1090198119852995.

PMID- 33519149
OWN - NLM
STAT- MEDLINE
DCOM- 20211026
LR  - 20211026
IS  - 1945-0826 (Electronic)
IS  - 1049-510X (Print)
IS  - 1049-510X (Linking)
VI  - 31
IP  - 1
DP  - 2021 Winter
TI  - Social Determinants of Health and Implementation Research: Three Decades of Progress 
      and a Need for Convergence.
PG  - 1-4
LID - 10.18865/ed.31.1.1 [doi]
FAU - Mensah, George A
AU  - Mensah GA
AD  - National Heart, Lung, and Blood Institute, National Institutes of Health, Bethesda, 
      MD, USA.
FAU - Riley, William T
AU  - Riley WT
AD  - Office of Behavioral and Social Science Research, National Institutes of Health, 
      Bethesda, MD, USA.
LA  - eng
PT  - Introductory Journal Article
DEP - 20210121
TA  - Ethn Dis
JT  - Ethnicity & disease
JID - 9109034
SB  - IM
MH  - *Health Equity
MH  - Health Status Disparities
MH  - Humans
MH  - *Social Determinants of Health
PMC - PMC7843044
OTO - NOTNLM
OT  - *Health Disparities
OT  - *Health Equity
OT  - *Implementation Research
OT  - *Social Determinants of Health
COIS- Competing Interests: None declared.
EDAT- 2021/02/02 06:00
MHDA- 2021/10/27 06:00
CRDT- 2021/02/01 05:53
PHST- 2021/02/01 05:53 [entrez]
PHST- 2021/02/02 06:00 [pubmed]
PHST- 2021/10/27 06:00 [medline]
AID - ed.31.1.1 [pii]
AID - 10.18865/ed.31.1.1 [doi]
PST - epublish
SO  - Ethn Dis. 2021 Jan 21;31(1):1-4. doi: 10.18865/ed.31.1.1. eCollection 2021 Winter.

PMID- 30316252
OWN - NLM
STAT- MEDLINE
DCOM- 20190104
LR  - 20190922
IS  - 2322-5939 (Electronic)
IS  - 2322-5939 (Linking)
VI  - 7
IP  - 10
DP  - 2018 Oct 1
TI  - Challenging Institutional Norms to Improve Local-Level Policy for Health and Health 
      Equity Comment on "Health Promotion at Local Level in Norway: The Use of Public 
      Health Coordinators and Health Overviews to Promote Fair Distribution Among Social 
      Groups".
PG  - 968-970
LID - 10.15171/ijhpm.2018.67 [doi]
AB  - The article by Susanne Hagen and colleagues on Health Promotion at Local Level in 
      Norway discusses actions by municipal governments to assess and address heath 
      inequities within their respective regions, as required under the Norwegian Public 
      Health Act (PHA). Although the broad intent of the Norwegian government is to 
      encourage action on social determinants of health (SDH), Hagen et al find that many 
      of the initiatives undertaken by municipalities 'tend to cash out as single, 
      targeted initiatives,' and focus on individual behaviours. In this commentary, I use 
      the concept of place-based policy and ideas from policy theory on the institutional 
      behaviours of public policy agencies and services, to discuss reasons behind this 
      narrowing of perspective and policy action. I argue in favour of an alternative 
      approach involving public agencies and services supporting processes of 
      community-led action and social change.
CI  - © 2018 The Author(s); Published by Kerman University of Medical Sciences. This is an 
      open-access article distributed under the terms of the Creative Commons Attribution 
      License (http://creativecommons.org/licenses/by/4.0), which permits unrestricted 
      use, distribution, and reproduction in any medium, provided the original work is 
      properly cited.
FAU - Fisher, Matthew
AU  - Fisher M
AD  - Southgate Institute for Health, Society and Equity, Flinders University, Adelaide, 
      SA, Australia.
LA  - eng
PT  - Comment
PT  - Journal Article
DEP - 20181001
TA  - Int J Health Policy Manag
JT  - International journal of health policy and management
JID - 101619905
SB  - H
SB  - IM
CON - Int J Health Policy Manag. 2018 Mar 14;7(9):807-817. PMID: 30316229
CIN - Int J Health Policy Manag. 2019 Jan 23;8(4):253-255. PMID: 31050972
MH  - *Health Equity
MH  - *Health Facilities
MH  - Health Promotion
MH  - Humans
MH  - Norway
MH  - Public Policy
MH  - Social Determinants of Health
PMC - PMC6186467
OTO - NOTNLM
OT  - *Community Development
OT  - *Health Equity
OT  - *Local Government
OT  - *Norway
OT  - *Public Policy
EDAT- 2018/10/15 06:00
MHDA- 2019/01/05 06:00
CRDT- 2018/10/15 06:00
PHST- 2018/05/22 00:00 [received]
PHST- 2018/07/17 00:00 [accepted]
PHST- 2018/10/15 06:00 [entrez]
PHST- 2018/10/15 06:00 [pubmed]
PHST- 2019/01/05 06:00 [medline]
AID - 10.15171/ijhpm.2018.67 [doi]
PST - epublish
SO  - Int J Health Policy Manag. 2018 Oct 1;7(10):968-970. doi: 10.15171/ijhpm.2018.67.

PMID- 34248069
OWN - NLM
STAT- MEDLINE
DCOM- 20211028
LR  - 20211028
IS  - 1557-055X (Electronic)
IS  - 1557-0541 (Linking)
VI  - 15
IP  - 2
DP  - 2021
TI  - Evaluating the Efficacy of Medical-Legal Partnerships that Address Social 
      Determinants of Health.
PG  - 255-264
LID - 10.1353/cpr.2021.0027 [doi]
AB  - BACKGROUND: Medical-legal partnerships (MLPs) are health system-community 
      partnerships composed of multi-disciplinary teams designed to improve patient and 
      community health. MLPs provide legal services to address health-harming legal needs 
      that contribute to health inequities. METHODS: A grant provided by the Association 
      of American Medical Colleges (AAMC) and the Centers for Disease Control and 
      Prevention established the Accelerating Health Equity, Advancing through Discovery 
      (AHEAD) Initiative to identify, evaluate, and disseminate community-based 
      interventions that improve health equity. Three geographically and demographically 
      diverse institutions were chosen to strengthen the evidence-base surrounding MLP by 
      developing standardized evaluation tools in the areas of community health, health 
      system savings, and learner outcomes. RESULTS: The generalizable process leading to 
      evaluation tool development is described herein, and includes the formation of 
      multi-institutional teams, logic model development, and stakeholder interviews. 
      CONCLUSIONS: Although MLP is presented, this process can be used by various types of 
      community health partnerships to develop evaluation tools surrounding social 
      determinants of health (SDOH).
FAU - Nerlinger, Abby L
AU  - Nerlinger AL
FAU - Alberti, Philip M
AU  - Alberti PM
FAU - Gilbert, Amy L
AU  - Gilbert AL
FAU - Goodman, Tracy L
AU  - Goodman TL
FAU - Fair, Malika A
AU  - Fair MA
FAU - Johnson, Sherese B
AU  - Johnson SB
FAU - Pettignano, Robert
AU  - Pettignano R
LA  - eng
GR  - U36 OE000004/OE/OSELS CDC HHS/United States
GR  - U54 GM104941/GM/NIGMS NIH HHS/United States
PT  - Journal Article
PT  - Research Support, N.I.H., Extramural
PT  - Research Support, U.S. Gov't, P.H.S.
PL  - United States
TA  - Prog Community Health Partnersh
JT  - Progress in community health partnerships : research, education, and action
JID - 101273946
SB  - IM
MH  - Community-Based Participatory Research
MH  - *Health Equity
MH  - Humans
MH  - Legal Services
MH  - Public Health
MH  - *Social Determinants of Health
EDAT- 2021/07/13 06:00
MHDA- 2021/10/29 06:00
CRDT- 2021/07/12 05:36
PHST- 2021/07/12 05:36 [entrez]
PHST- 2021/07/13 06:00 [pubmed]
PHST- 2021/10/29 06:00 [medline]
AID - S1557055X21200132 [pii]
AID - 10.1353/cpr.2021.0027 [doi]
PST - ppublish
SO  - Prog Community Health Partnersh. 2021;15(2):255-264. doi: 10.1353/cpr.2021.0027.

PMID- 31512564
OWN - NLM
STAT- MEDLINE
DCOM- 20190917
LR  - 20190917
IS  - 1651-1905 (Electronic)
IS  - 1403-4948 (Linking)
VI  - 47
IP  - 6
DP  - 2019 Aug
TI  - Relieving the tension between national health equity strategies and global health 
      equity.
PG  - 608-610
LID - 10.1177/1403494819860742 [doi]
AB  - Globally, numerous national strategies have taken aim at reducing health inequities. 
      An ever-present tension characterizing these strategies, however, is their lack of 
      attention to the global political economy. This commentary argues that national 
      policies which target only domestic factors (without engaging with the global 
      political economy) will be limited, both, in their ability to address national 
      levels of health equity and the larger global health inequity problem. Meaningful 
      proposals to reduce health inequities have been made that take into account a global 
      political economy perspective. National health equity strategies could provide the 
      lacking momentum to advance such proposals, but will require united and sustained 
      advocacy by global health and health equity scholars. Ultimately, relieving the 
      tension between national health equity commitments and global health equity concerns 
      could be one of the new approaches needed to improve health equity worldwide.
FAU - McNamara, Courtney L
AU  - McNamara CL
AD  - Centre for Global Health Inequalities Research (CHAIN). Department of Sociology and 
      Political Science, Norwegian University of Science and Technology (NTNU), Dragvoll, 
      Trondheim, Norway.
LA  - eng
PT  - Journal Article
PL  - Sweden
TA  - Scand J Public Health
JT  - Scandinavian journal of public health
JID - 100883503
SB  - IM
MH  - *Global Health
MH  - *Health Equity
MH  - *Health Policy
MH  - Humans
MH  - Norway
MH  - *Social Determinants of Health
OTO - NOTNLM
OT  - Global Health
OT  - Health Equity
OT  - Neoliberalism
OT  - Social Determinants
EDAT- 2019/09/13 06:00
MHDA- 2019/09/19 06:00
CRDT- 2019/09/13 06:00
PHST- 2019/09/13 06:00 [entrez]
PHST- 2019/09/13 06:00 [pubmed]
PHST- 2019/09/19 06:00 [medline]
AID - 10.1177/1403494819860742 [doi]
PST - ppublish
SO  - Scand J Public Health. 2019 Aug;47(6):608-610. doi: 10.1177/1403494819860742.

PMID- 29147060
OWN - NLM
STAT- MEDLINE
DCOM- 20190114
LR  - 20190114
IS  - 1564-0604 (Electronic)
IS  - 0042-9686 (Print)
IS  - 0042-9686 (Linking)
VI  - 95
IP  - 11
DP  - 2017 Nov 1
TI  - The need to monitor actions on the social determinants of health.
PG  - 784-787
LID - 10.2471/BLT.16.184622 [doi]
FAU - Pega, Frank
AU  - Pega F
AD  - Department of Public Health, Environmental and Social Determinants of Health, World 
      Health Organization, Avenue Appia 20, 1211 Geneva 27, Switzerland.
FAU - Valentine, Nicole B
AU  - Valentine NB
AD  - Department of Public Health, Environmental and Social Determinants of Health, World 
      Health Organization, Avenue Appia 20, 1211 Geneva 27, Switzerland.
FAU - Rasanathan, Kumanan
AU  - Rasanathan K
AD  - Health Section, United Nations Children's Fund (UNICEF), New York, NY 10017, United 
      States of America (USA).
FAU - Hosseinpoor, Ahmad Reza
AU  - Hosseinpoor AR
AD  - Department of Information, Evidence and Research, World Health Organization, Geneva, 
      Switzerland.
FAU - Torgersen, Tone P
AU  - Torgersen TP
AD  - Department of Social Determinants of Health, Norwegian Directorate of Health, Oslo, 
      Norway.
FAU - Ramanathan, Veerabhadran
AU  - Ramanathan V
AD  - Scripps Institution of Oceanography, University of California San Diego, La Jolla, 
      USA.
FAU - Posayanonda, Tipicha
AU  - Posayanonda T
AD  - National Health Commission Office, Nonthaburi, Thailand.
FAU - Röbbel, Nathalie
AU  - Röbbel N
AD  - Department of Public Health, Environmental and Social Determinants of Health, World 
      Health Organization, Avenue Appia 20, 1211 Geneva 27, Switzerland.
FAU - Kalboussi, Yassine
AU  - Kalboussi Y
AD  - Department of Public Health, Environmental and Social Determinants of Health, World 
      Health Organization, Avenue Appia 20, 1211 Geneva 27, Switzerland.
FAU - Rehkopf, David H
AU  - Rehkopf DH
AD  - Department of Medicine, Stanford University, Stanford, USA.
FAU - Dora, Carlos
AU  - Dora C
AD  - Department of Public Health, Environmental and Social Determinants of Health, World 
      Health Organization, Avenue Appia 20, 1211 Geneva 27, Switzerland.
FAU - Montesinos, Eugenio R Villar
AU  - Montesinos ERV
AD  - Department of Public Health, Environmental and Social Determinants of Health, World 
      Health Organization, Avenue Appia 20, 1211 Geneva 27, Switzerland.
FAU - Neira, Maria P
AU  - Neira MP
AD  - Department of Public Health, Environmental and Social Determinants of Health, World 
      Health Organization, Avenue Appia 20, 1211 Geneva 27, Switzerland.
LA  - eng
GR  - 001/World Health Organization/International
GR  - K01 AG047280/AG/NIA NIH HHS/United States
PT  - Journal Article
DEP - 20170912
TA  - Bull World Health Organ
JT  - Bulletin of the World Health Organization
JID - 7507052
SB  - IM
MH  - *Health Equity
MH  - *Health Status Disparities
MH  - Healthcare Disparities
MH  - Humans
MH  - *Social Determinants of Health
PMC - PMC5677605
EDAT- 2017/11/18 06:00
MHDA- 2019/01/15 06:00
CRDT- 2017/11/18 06:00
PHST- 2016/08/31 00:00 [received]
PHST- 2017/06/22 00:00 [revised]
PHST- 2017/06/25 00:00 [accepted]
PHST- 2017/11/18 06:00 [entrez]
PHST- 2017/11/18 06:00 [pubmed]
PHST- 2019/01/15 06:00 [medline]
AID - BLT.16.184622 [pii]
AID - 10.2471/BLT.16.184622 [doi]
PST - ppublish
SO  - Bull World Health Organ. 2017 Nov 1;95(11):784-787. doi: 10.2471/BLT.16.184622. Epub 
      2017 Sep 12.

PMID- 30202181
OWN - NLM
STAT- MEDLINE
DCOM- 20191014
LR  - 20191014
IS  - 1049-510X (Print)
IS  - 1945-0826 (Electronic)
IS  - 1049-510X (Linking)
VI  - 28
IP  - Suppl 2
DP  - 2018
TI  - The Community and Patient Partnered Research Network (CPPRN): Application of 
      Patient-Centered Outcomes Research to Promote Behavioral Health Equity.
PG  - 295-302
LID - 10.18865/ed.28.S2.295 [doi]
AB  - OBJECTIVE: We describe the rationale, development, and progress on the Community and 
      Patient Partnered Research Network (CPPRN). The CPPRN builds on more than a decade 
      of partnered work and is designed to promote health equity by developing partnered 
      research on behavioral health and social risk factors in Los Angeles and New 
      Orleans. SETTING: A community-academic partnership across Los Angeles County and New 
      Orleans. METHODS: Review of rationale, history, structure, activities and progress 
      in applying community partnered participatory research (CPPR) to CPPRN. FINDINGS: 
      Patient and community stakeholders participated in all phases of development, 
      including local and national activities. Key developments include partnered planning 
      efforts, progress on aggregating a large, de-identified dataset across county 
      agencies, and development of an information technology-supported screening approach 
      for behavioral and social determinants in health care, social, and community-based 
      settings. CONCLUSION: The CPPRN represents a promising approach for research data 
      networks, balancing the potential benefit of information technology and data 
      analytic approaches while addressing potential risks and priorities of relevant 
      stakeholders.
FAU - Arevian, Armen C
AU  - Arevian AC
AD  - UCLA Semel Institute for Neuroscience and Human Behavior, Los Angeles, CA.
FAU - Springgate, Benjamin
AU  - Springgate B
AD  - LSU Health Sciences Center New Orleans School of Medicine, New Orleans, LA.
FAU - Jones, Felica
AU  - Jones F
AD  - Healthy African American Families II, Los Angeles, CA.
FAU - Starks, Sarah L
AU  - Starks SL
AD  - UCLA Semel Institute for Neuroscience and Human Behavior, Los Angeles, CA.
FAU - Chung, Bowen
AU  - Chung B
AD  - Los Angeles County Department of Mental Health Services; Harbor-UCLA Medical Center; 
      UCLA Semel Institute for Neuroscience and Human Behavior, Los Angeles, CA.
FAU - Wennerstrom, Ashley
AU  - Wennerstrom A
AD  - Tulane University School of Medicine, New Orleans, LA.
FAU - Jones, Loretta
AU  - Jones L
AD  - Healthy African American Families II; Charles R Drew University of Medicine and 
      Science, Los Angeles, CA.
FAU - Kataoka, Sheryl H
AU  - Kataoka SH
AD  - UCLA Semel Institute for Neuroscience and Human Behavior, Los Angeles, CA.
FAU - Griffith, Krystal
AU  - Griffith K
AD  - UCLA Semel Institute for Neuroscience and Human Behavior, Los Angeles, CA.
FAU - Sugarman, Olivia K
AU  - Sugarman OK
AD  - LSU Health Sciences Center New Orleans School of Medicine, New Orleans, LA.
FAU - Williams, Pluscedia
AU  - Williams P
AD  - Healthy African American Families II; Charles R Drew University of Medicine and 
      Science, Los Angeles, CA.
FAU - Haywood, Catherine
AU  - Haywood C
AD  - Louisiana Community Health Outreach Network, New Orleans, LA.
FAU - Kirkland, Angela
AU  - Kirkland A
AD  - Tulane University School of Medicine, New Orleans, LA.
FAU - Meyers, Diana
AU  - Meyers D
AD  - St. Anna's Episcopal Church New Orleans, LA.
FAU - Pasternak, Ryan
AU  - Pasternak R
AD  - LSU Health Sciences Center New Orleans School of Medicine, New Orleans, LA.
FAU - Simmasalam, Rubinee
AU  - Simmasalam R
AD  - LSU Health Sciences Center New Orleans School of Medicine, New Orleans, LA.
FAU - Tang, Lingqi
AU  - Tang L
AD  - UCLA Semel Institute for Neuroscience and Human Behavior, Los Angeles, CA.
FAU - Castillo, Enrico G
AU  - Castillo EG
AD  - UCLA David Geffen School of Medicine; Los Angeles County Department of Mental 
      Health, Los Angeles, CA.
FAU - Mahajan, Anish
AU  - Mahajan A
AD  - Harbor-UCLA Medical Center, Los Angeles, CA.
FAU - Stevens, Max
AU  - Stevens M
AD  - Los Angeles County Chief Executive Office, Los Angeles, CA.
FAU - Wells, Kenneth B
AU  - Wells KB
AD  - UCLA Semel Institute for Neuroscience and Human Behavior, Los Angeles, CA.
LA  - eng
GR  - P20 MD000182/MD/NIMHD NIH HHS/United States
GR  - U54 MD007598/MD/NIMHD NIH HHS/United States
GR  - UL1 TR001881/TR/NCATS NIH HHS/United States
PT  - Journal Article
PT  - Research Support, Non-U.S. Gov't
DEP - 20180906
TA  - Ethn Dis
JT  - Ethnicity & disease
JID - 9109034
SB  - IM
MH  - Community Networks/*organization & administration
MH  - Community Participation/methods
MH  - Community-Based Participatory Research
MH  - Health Equity/*organization & administration
MH  - Humans
MH  - Los Angeles
MH  - Mental Health/*standards
MH  - New Orleans
MH  - Patient Outcome Assessment
MH  - Quality Improvement
MH  - Social Determinants of Health/*standards
PMC - PMC6128331
OTO - NOTNLM
OT  - *Behavioral Health
OT  - *Community Engagement
OT  - *PCORnet
OT  - *Patient-Powered Research Network
OT  - *Research Network
COIS- Competing Interests: AA developed the Chorus platform used in this study for 
      screening and is the founder of Insight Health Systems, Inc. (a technology company 
      that licenses Chorus) and founder of Arevian Technologies, Inc. and the non-profit 
      Open Science Initiative.
EDAT- 2018/09/12 06:00
MHDA- 2019/10/15 06:00
CRDT- 2018/09/12 06:00
PHST- 2018/09/12 06:00 [entrez]
PHST- 2018/09/12 06:00 [pubmed]
PHST- 2019/10/15 06:00 [medline]
AID - ed.28.S2.295 [pii]
AID - 10.18865/ed.28.S2.295 [doi]
PST - epublish
SO  - Ethn Dis. 2018 Sep 6;28(Suppl 2):295-302. doi: 10.18865/ed.28.S2.295. eCollection 
      2018.

PMID- 30765491
OWN - NLM
STAT- MEDLINE
DCOM- 20201216
LR  - 20201216
IS  - 1470-2738 (Electronic)
IS  - 0143-005X (Linking)
VI  - 73
IP  - 9
DP  - 2019 Sep
TI  - Glossary of health equity concepts for public health action in the Canadian context.
PG  - 802-805
LID - 10.1136/jech-2018-210851 [doi]
AB  - Despite increased interest in addressing health equity through public health 
      initiatives, practitioner and decision maker comprehension of core concepts is 
      limited and inconsistent. Absence of a shared understanding of equity and related 
      terminology contributes to lack of coordinated solutions as practitioners focus on 
      individual level issues, unrelated to social justice. Taking action to decrease 
      population health inequities requires a comprehension of where inequities are 
      rooted, who is affected and interventions that consider the complexity of inequities 
      being addressed. Public health decision making would be strengthened with greater 
      common understanding of health equity concepts and terminology as an initial step to 
      collaborative action. This glossary defines key concepts related to health equity in 
      public health practice as well as broad-level approaches for taking action on health 
      inequities at a population health level. Exploring terminology in this way supports 
      going beyond individual practitioner responsibility and shifts towards 
      organisational accountability for action.
CI  - © Author(s) (or their employer(s)) 2019. No commercial re-use. See rights and 
      permissions. Published by BMJ.
FAU - Oickle, Dianne
AU  - Oickle D
AD  - National Collaborating Centre for Determinants of Health, Antigonish, Nova Scotia, 
      Canada doickle@stfx.ca.
FAU - Clement, Connie
AU  - Clement C
AD  - National Collaborating Centre for Determinants of Health, Antigonish, Nova Scotia, 
      Canada.
LA  - eng
PT  - Journal Article
PT  - Research Support, Non-U.S. Gov't
DEP - 20190214
PL  - England
TA  - J Epidemiol Community Health
JT  - Journal of epidemiology and community health
JID - 7909766
SB  - IM
MH  - Canada
MH  - *Health Equity
MH  - *Health Policy
MH  - Health Status Disparities
MH  - Humans
MH  - *Public Health
MH  - *Social Determinants of Health
MH  - Social Justice
MH  - Terminology as Topic
OTO - NOTNLM
OT  - *health equity
OT  - *health inequalities
OT  - *public health
OT  - *social factors
COIS- Competing interests: None declared.
EDAT- 2019/02/16 06:00
MHDA- 2020/12/17 06:00
CRDT- 2019/02/16 06:00
PHST- 2018/04/02 00:00 [received]
PHST- 2018/12/04 00:00 [revised]
PHST- 2019/01/22 00:00 [accepted]
PHST- 2019/02/16 06:00 [pubmed]
PHST- 2020/12/17 06:00 [medline]
PHST- 2019/02/16 06:00 [entrez]
AID - jech-2018-210851 [pii]
AID - 10.1136/jech-2018-210851 [doi]
PST - ppublish
SO  - J Epidemiol Community Health. 2019 Sep;73(9):802-805. doi: 10.1136/jech-2018-210851. 
      Epub 2019 Feb 14.

PMID- 32981646
OWN - NLM
STAT- MEDLINE
DCOM- 20211011
LR  - 20211011
IS  - 1558-3163 (Electronic)
IS  - 0889-857X (Linking)
VI  - 46
IP  - 4
DP  - 2020 Nov
TI  - Gender and Ethnic Inequities in Gout Burden and Management.
PG  - 693-703
LID - S0889-857X(20)30080-6 [pii]
LID - 10.1016/j.rdc.2020.07.008 [doi]
AB  - Although effective and low-cost urate-lowering therapy has been available for 
      decades, inequities in gout management exist. Despite high impact of disease, rates 
      of urate-lowering therapy prescription are low in women, in African-Americans in the 
      United States, in Māori (Indigenous New Zealanders), and in Pacific peoples living 
      in Aotearoa/New Zealand. Social determinants of health, barriers to accessing the 
      health care system, health literacy demands, stigmatization, and bias contribute to 
      inequities in gout burden and management. Approaches that focus on building health 
      literacy and delivering culturally safe care lead to improved outcomes in gout, and 
      offer important solutions to achieve health equity.
CI  - Copyright © 2020 Elsevier Inc. All rights reserved.
FAU - Guillén, Andrea Garcia
AU  - Guillén AG
AD  - Department of Medicine, University of Auckland, Auckland, New Zealand.
FAU - Te Karu, Leanne
AU  - Te Karu L
AD  - Ngā Kaitiaki o te Puna Rongoā o Aotearoa, Taupō, New Zealand; School of Pharmacy, 
      University of Otago, PO Box 56, Dunedin 9054, New Zealand.
FAU - Singh, Jasvinder A
AU  - Singh JA
AD  - Medicine Service, VA Medical Center; Department of Medicine at the School of 
      Medicine, University of Alabama at Birmingham, Birmingham, AL, USA; Department of 
      Epidemiology at the School of Public Health, University of Alabama at Birmingham, 
      Faculty Office Tower 805B, 510 20th Street South, Birmingham, AL 35294, USA.
FAU - Dalbeth, Nicola
AU  - Dalbeth N
AD  - Department of Medicine, Faculty of Medical and Health Sciences, University of 
      Auckland, 85 Park Road, Grafton, Auckland 1023, New Zealand; Department of 
      Rheumatology, Auckland District Health Board, Auckland, New Zealand. Electronic 
      address: n.dalbeth@auckland.ac.nz.
LA  - eng
PT  - Journal Article
PT  - Research Support, Non-U.S. Gov't
PT  - Review
DEP - 20200909
PL  - United States
TA  - Rheum Dis Clin North Am
JT  - Rheumatic diseases clinics of North America
JID - 8708093
SB  - IM
MH  - Cost of Illness
MH  - Culturally Competent Care
MH  - Ethnic Groups
MH  - *Gout/epidemiology/ethnology/therapy
MH  - *Health Equity
MH  - Health Literacy
MH  - Health Services Accessibility
MH  - *Health Status Disparities
MH  - *Healthcare Disparities/ethnology
MH  - Humans
MH  - New Zealand/epidemiology
MH  - *Racism
MH  - Sex Factors
MH  - *Sexism
MH  - *Social Determinants of Health/ethnology
MH  - Social Stigma
MH  - United States/epidemiology
OTO - NOTNLM
OT  - *Disparities
OT  - *Equity
OT  - *Ethnicity
OT  - *Gender
OT  - *Gout
OT  - *Urate
COIS- Disclosure A.G. Guillén and L. Te Karu have no disclosures. J.A. Singh has received 
      consultant fees from Crealta/Horizon, MediSYS, Fidia, UBM LLC, Trio health, 
      Medscape, WebMD, Clinical Care options, Clearview health care partners, Putnam 
      associates, Focus forward, Navigant consulting, Spherix, Practice Point 
      communications, the National Institutes of Health, and the American College of 
      Rheumatology (ACR). J.A. Singh owns stock options in Amarin pharmaceuticals and 
      Viking therapeutics. J.A. Singh is on the speaker’s bureau of Simply Speaking. J.A. 
      Singh is a member of the executive of OMERACT, an organization that develops outcome 
      measures in rheumatology and receives arms-length funding from 12 companies. J.A. 
      Singh serves on the Food and Drug Administration Arthritis Advisory Committee. J.A. 
      Singh is the chair of the Veterans Affairs Rheumatology Field Advisory Committee. 
      J.A. Singh is the editor and the Director of the UAB Cochrane Musculoskeletal Group 
      Satellite Center on Network Meta-analysis. J.A. Singh previously served as a member 
      of the following committees: member, the ACR Annual Meeting Planning Committee and 
      Quality of Care Committees; the Chair of the ACR Meet-the-Professor, Workshop, and 
      Study Group Subcommittee; and the cochair of the ACR Criteria and Response Criteria 
      subcommittee. N. Dalbeth has received fees from Janssen, AbbVie, CymaBay, 
      AstraZeneca, Crealta, Takeda, Kowa, Horizon, Hengrui, Dyve Biosciences, Arthrosi, 
      Selecta, bpac, the Health Research Council of New Zealand, UpToDate, Oxford 
      University Press, the Pharmaceutical Society of New Zealand, the Spanish Society for 
      Rheumatology, the Asia Pacific Gout Consortium, and the ACR. Her institution has 
      received research grants from the Health Research Council of New Zealand, the 
      Auckland Medical Research Foundation, PHARMAC, AstraZeneca, and Amgen.
EDAT- 2020/09/29 06:00
MHDA- 2021/10/12 06:00
CRDT- 2020/09/28 05:32
PHST- 2020/09/28 05:32 [entrez]
PHST- 2020/09/29 06:00 [pubmed]
PHST- 2021/10/12 06:00 [medline]
AID - S0889-857X(20)30080-6 [pii]
AID - 10.1016/j.rdc.2020.07.008 [doi]
PST - ppublish
SO  - Rheum Dis Clin North Am. 2020 Nov;46(4):693-703. doi: 10.1016/j.rdc.2020.07.008. 
      Epub 2020 Sep 9.

PMID- 31801795
OWN - NLM
STAT- MEDLINE
DCOM- 20210730
LR  - 20210730
IS  - 2154-1671 (Electronic)
IS  - 2154-1663 (Print)
IS  - 2154-1671 (Linking)
VI  - 10
IP  - 1
DP  - 2020 Jan
TI  - Identifying Modifiable Health Care Barriers to Improve Health Equity for 
      Hospitalized Children.
PG  - 1-11
LID - 10.1542/hpeds.2019-0096 [doi]
AB  - BACKGROUND: Children from socially disadvantaged families experience worse hospital 
      outcomes compared with other children. We sought to identify modifiable barriers to 
      care to target for intervention. METHODS: We conducted a prospective cohort study of 
      hospitalized children over 15 months. Caregivers completed a survey within 3 days of 
      admission and 2 to 8 weeks after discharge to assess 10 reported barriers to care 
      related to their interactions within the health care system (eg, not feeling like 
      they have sufficient skills to navigate the system and experiencing 
      marginalization). Associations between barriers and outcomes (30-day readmissions 
      and length of stay) were assessed by using multivariable regression. Barriers 
      associated with worse outcomes were then tested for associations with a cumulative 
      social disadvantage score based on 5 family sociodemographic characteristics (eg, 
      low income). RESULTS: Of eligible families, 61% (n = 3651) completed the admission 
      survey; of those, 48% (n = 1734) completed follow-up. Nine of 10 barriers were 
      associated with at least 1 worse hospital outcome. Of those, 4 were also positively 
      associated with cumulative social disadvantage: perceiving the system as a barrier 
      (adjusted β = 1.66; 95% confidence interval [CI] 1.02 to 2.30), skill barriers (β = 
      3.82; 95% CI 3.22 to 4.43), cultural distance (β = 1.75; 95% CI 1.36 to 2.15), and 
      marginalization (β = .71; 95% CI 0.30 to 1.11). Low income had the most consistently 
      strong association with reported barriers. CONCLUSIONS: System barriers, skill 
      barriers, cultural distance, and marginalization were significantly associated with 
      both worse hospital outcomes and social disadvantage, suggesting these are promising 
      targets for intervention to decrease disparities for hospitalized children.
CI  - Copyright © 2020 by the American Academy of Pediatrics.
FAU - Lion, K Casey
AU  - Lion KC
AD  - Department of Pediatrics and casey.lion@seattlechildrens.org.
AD  - Center for Child Health, Behavior, and Development, Seattle Children's Research 
      Institute, Seattle, Washington; and.
FAU - Zhou, Chuan
AU  - Zhou C
AD  - Department of Pediatrics and.
AD  - Center for Child Health, Behavior, and Development, Seattle Children's Research 
      Institute, Seattle, Washington; and.
FAU - Ebel, Beth E
AU  - Ebel BE
AD  - Department of Pediatrics and.
AD  - Center for Child Health, Behavior, and Development, Seattle Children's Research 
      Institute, Seattle, Washington; and.
AD  - Harborview Injury Prevention & Research Center, University of Washington, Seattle, 
      Washington.
FAU - Penfold, Robert B
AU  - Penfold RB
AD  - Kaiser Permanente Washington Health Research Institute, Seattle, Washington.
FAU - Mangione-Smith, Rita
AU  - Mangione-Smith R
AD  - Department of Pediatrics and.
AD  - Center for Child Health, Behavior, and Development, Seattle Children's Research 
      Institute, Seattle, Washington; and.
LA  - eng
GR  - K23 HD078507/HD/NICHD NIH HHS/United States
PT  - Journal Article
PT  - Research Support, N.I.H., Extramural
DEP - 20191204
TA  - Hosp Pediatr
JT  - Hospital pediatrics
JID - 101585349
SB  - IM
MH  - Adolescent
MH  - Caregivers
MH  - Child
MH  - *Child, Hospitalized
MH  - Child, Preschool
MH  - Female
MH  - *Health Equity
MH  - Humans
MH  - Income
MH  - Infant
MH  - Male
MH  - Prospective Studies
MH  - Social Determinants of Health
MH  - *Socioeconomic Factors
MH  - United States
PMC - PMC6931033
COIS- POTENTIAL CONFLICT OF INTEREST: The authors have indicated they have no potential 
      conflicts of interest to disclose.
EDAT- 2019/12/06 06:00
MHDA- 2021/07/31 06:00
CRDT- 2019/12/06 06:00
PHST- 2019/12/06 06:00 [pubmed]
PHST- 2021/07/31 06:00 [medline]
PHST- 2019/12/06 06:00 [entrez]
AID - hpeds.2019-0096 [pii]
AID - 10.1542/hpeds.2019-0096 [doi]
PST - ppublish
SO  - Hosp Pediatr. 2020 Jan;10(1):1-11. doi: 10.1542/hpeds.2019-0096. Epub 2019 Dec 4.

PMID- 29860640
OWN - NLM
STAT- MEDLINE
DCOM- 20210209
LR  - 20210209
IS  - 1573-6695 (Electronic)
IS  - 1389-4986 (Print)
IS  - 1389-4986 (Linking)
VI  - 21
IP  - Suppl 1
DP  - 2020 Jan
TI  - Multilevel and Community-Level Interventions with Native Americans: Challenges and 
      Opportunities.
PG  - 65-73
LID - 10.1007/s11121-018-0916-3 [doi]
AB  - Multilevel and community-level interventions that target the social determinants of 
      health and ultimately health disparities are seldom conducted in Native American 
      communities. To contextualize the importance of multilevel and community-level 
      interventions, major contributors to and causes of health disparities in Native 
      communities are highlighted. Among the many documented socioeconomic factors 
      influencing health are poverty, low educational attainment, and lack of insurance. 
      Well-recognized health disparities include obesity, diabetes, and hypertension. 
      Selected challenges of implementing community-level and multilevel interventions in 
      Native communities are summarized such as the shortage of high-quality population 
      health data and validated measurement tools. To address the lack of multilevel and 
      community-level interventions, the National Institutes of Health created the 
      Intervention Research to Improve Native American Health (IRINAH) program which 
      solicits proposals that develop, adapt, and test strategies to address these 
      challenges and create interventions appropriate for Native populations. A discussion 
      of the strategies that four of the IRINAH grantees are implementing underscores the 
      importance of community-based participatory policy work, the development of new 
      partnerships, and reconnection with cultural traditions. Based on the work of the 
      nearly 20 IRINAH grantees, ameliorating the complex social determinants of health 
      disparities among Native people will require (1) support for community-level and 
      multilevel interventions that examine contemporary and historical factors that shape 
      current conditions; (2) sustainability plans; (3) forefronting the most challenging 
      issues; (4) financial resources and time to collaborate with tribal leaders; and (5) 
      a solid evidence base.
FAU - Blue Bird Jernigan, Valarie
AU  - Blue Bird Jernigan V
AUID- ORCID: 0000-0002-3965-8518
AD  - College of Public Health, University of Oklahoma Health Sciences Center, 4502 E 41st 
      St, Tulsa, OK, 74135-2512, USA. Valarie-Jernigan@ouhsc.edu.
FAU - D'Amico, Elizabeth J
AU  - D'Amico EJ
AD  - RAND Corporation, 1776 Main St, Santa Monica, CA, 90401, USA.
FAU - Duran, Bonnie
AU  - Duran B
AD  - University of Washington School of Social Work, 4101 15th Ave NE, Seattle, WA, 
      98105, USA.
FAU - Buchwald, Dedra
AU  - Buchwald D
AD  - Initiative for Research and Education to Advance Community Health (IREACH), 
      Washington State University, 1100 Olive Way, Suite 1200, Seattle, WA, 98101, USA.
LA  - eng
GR  - R01MD011266/MD/NIMHD NIH HHS/United States
GR  - R01 AA022068/AA/NIAAA NIH HHS/United States
GR  - R01AA022066/AA/NIAAA NIH HHS/United States
GR  - R01 AA022066/AA/NIAAA NIH HHS/United States
GR  - R01HL117729/HL/NHLBI NIH HHS/United States
GR  - R01 MD011266/MD/NIMHD NIH HHS/United States
GR  - R01 HL117729/HL/NHLBI NIH HHS/United States
GR  - R01AA022068/AA/NIAAA NIH HHS/United States
PT  - Journal Article
PT  - Research Support, N.I.H., Extramural
TA  - Prev Sci
JT  - Prevention science : the official journal of the Society for Prevention Research
JID - 100894724
SB  - IM
MH  - *Community Networks
MH  - Community-Based Participatory Research
MH  - Health Equity
MH  - Health Promotion/*methods
MH  - Health Status Disparities
MH  - Humans
MH  - *Indians, North American
MH  - National Institutes of Health (U.S.)
MH  - Social Determinants of Health
MH  - United States
PMC - PMC6275139
MID - NIHMS972532
OTO - NOTNLM
OT  - *Community-based participatory research
OT  - *Health disparities
OT  - *Indigenous
OT  - *Multilevel, community-level interventions
OT  - *Native American
COIS- Disclosure of Potential Conflicts of Interest The authors declare that they have no 
      conflicts of interest.
EDAT- 2018/06/04 06:00
MHDA- 2021/02/10 06:00
CRDT- 2018/06/04 06:00
PHST- 2018/06/04 06:00 [pubmed]
PHST- 2021/02/10 06:00 [medline]
PHST- 2018/06/04 06:00 [entrez]
AID - 10.1007/s11121-018-0916-3 [pii]
AID - 10.1007/s11121-018-0916-3 [doi]
PST - ppublish
SO  - Prev Sci. 2020 Jan;21(Suppl 1):65-73. doi: 10.1007/s11121-018-0916-3.

PMID- 26420811
OWN - NLM
STAT- MEDLINE
DCOM- 20160616
LR  - 20150930
IS  - 1460-2245 (Electronic)
IS  - 0957-4824 (Linking)
VI  - 30 Suppl 2
DP  - 2015 Sep
TI  - Promoting equity in the mental wellbeing of children and young people: a scoping 
      review.
PG  - ii36-76
LID - 10.1093/heapro/dav053 [doi]
AB  - There is increasing emphasis on wellbeing as a target for mental health promotion, 
      especially during the formative period of childhood. Despite growing research on the 
      importance of mental wellbeing, there is little information on how to effectively 
      promote it or how to promote it equitably. This article presents a scoping review of 
      interventions which seek to promote mental wellbeing and reduce inequities in 
      children and young people living in high income countries. We used Fair Foundations: 
      The VicHealth framework for health equity (VicHealth (2013) Melbourne, Australia: 
      The Victorian Health Promotion Foundation) to identify points of entry at three 
      layers of influence: (i) socioeconomic, cultural and political contexts, (ii) daily 
      living conditions, and (iii) individual and family health-related factors. We 
      identified more than 1000 interventions which aimed to prevent or treat childhood 
      mental illness, but there were far fewer that aimed to promote children's or young 
      people's mental wellbeing. The interventions we studied were either universal or 
      specifically targeted children from disadvantaged families: none explicitly used an 
      equity framework to guide their design or evaluation or addressed social gradients 
      in wellbeing. Most interventions remained focused on proximate factors, although we 
      also identified a handful of interventions that sought to address children's access 
      to services and their educational and neighbourhood environments. However, we found 
      encouraging evidence that interventions in family and educational settings were 
      successful in building children's strengths and supporting positive parenting, 
      universally and within disadvantaged groups. Such positive programme evaluations 
      signal the potential for using a proportionate universalism approach that emphasizes 
      equity in the promotion of mental wellbeing.
CI  - © The Author 2015. Published by Oxford University Press. All rights reserved. For 
      Permissions, please email: journals.permissions@oup.com.
FAU - Welsh, Jennifer
AU  - Welsh J
AD  - National Centre for Epidemiology and Population Health, Research School of 
      Population Health, Australian National University, Canberra, ACT 2601, Australia 
      jennifer.welsh@anu.edu.au.
FAU - Strazdins, Lyndall
AU  - Strazdins L
AD  - National Centre for Epidemiology and Population Health, Research School of 
      Population Health, Australian National University, Canberra, ACT 2601, Australia.
FAU - Ford, Laura
AU  - Ford L
AD  - National Centre for Epidemiology and Population Health, Research School of 
      Population Health, Australian National University, Canberra, ACT 2601, Australia.
FAU - Friel, Sharon
AU  - Friel S
AD  - Regulatory Institutions Network (RegNet), Australian National University, Canberra, 
      ACT 2601, Australia.
FAU - O'Rourke, Kerryn
AU  - O'Rourke K
AD  - Victorian Health Promotion Foundation (VicHealth), Melbourne, VIC 3053, Australia.
FAU - Carbone, Stephen
AU  - Carbone S
AD  - Victorian Health Promotion Foundation (VicHealth), Melbourne, VIC 3053, Australia.
FAU - Carlon, Leanne
AU  - Carlon L
AD  - Victorian Health Promotion Foundation (VicHealth), Melbourne, VIC 3053, Australia.
LA  - eng
PT  - Journal Article
PT  - Research Support, Non-U.S. Gov't
PT  - Review
PL  - England
TA  - Health Promot Int
JT  - Health promotion international
JID - 9008939
SB  - IM
MH  - Adolescent
MH  - Australia
MH  - Child
MH  - Child Welfare
MH  - *Health Equity
MH  - *Health Promotion
MH  - Humans
MH  - *Mental Health
MH  - Parenting/psychology
MH  - Program Evaluation
MH  - Psychology, Adolescent
MH  - Psychology, Child
MH  - Social Determinants of Health
MH  - Vulnerable Populations
OTO - NOTNLM
OT  - children
OT  - mental health
OT  - review
OT  - social determinants
OT  - wellbeing
EDAT- 2015/10/01 06:00
MHDA- 2016/06/17 06:00
CRDT- 2015/10/01 06:00
PHST- 2015/10/01 06:00 [entrez]
PHST- 2015/10/01 06:00 [pubmed]
PHST- 2016/06/17 06:00 [medline]
AID - dav053 [pii]
AID - 10.1093/heapro/dav053 [doi]
PST - ppublish
SO  - Health Promot Int. 2015 Sep;30 Suppl 2:ii36-76. doi: 10.1093/heapro/dav053.

PMID- 30287616
OWN - NLM
STAT- MEDLINE
DCOM- 20191030
LR  - 20191030
IS  - 2044-6055 (Electronic)
IS  - 2044-6055 (Linking)
VI  - 8
IP  - 9
DP  - 2018 Oct 4
TI  - Qualitative protocol for understanding the contribution of Australian policy in the 
      urban planning, justice, energy and environment sectors to promoting health and 
      health equity.
PG  - e025358
LID - 10.1136/bmjopen-2018-025358 [doi]
LID - e025358
AB  - INTRODUCTION: A well-established body of literature demonstrates that health and 
      equity are strongly influenced by the consequences of governments' policy and 
      resultant actions (or inactions) outside the health sector. Consequently, the United 
      Nations, and its agency the WHO, have called for national leadership and 
      whole-of-government action to understand and address the health impacts of policies 
      in all sectors. This research responds to that call by investigating how 
      policymaking in four sectors-urban planning, justice, energy and environment-may 
      influence the social determinants of health and health equity (SDH/HE). METHODS AND 
      ANALYSIS: The research design is informed by a critical qualitative approach. Three 
      successive stages are included in the design. The first involves analysing all 
      strategic policy documents and selected legislative documents from the four sectors 
      (n=583). The document analysis is based on a coding framework developed to identify 
      alignment between the documents and the SDH/HE. Two policies that demonstrate good 
      practice in regard to SDH/HE will be selected from each sector during the second 
      stage for embedded case study analysis (total n=8). This is intended to illuminate 
      which factors have supported recognition and action on SDH/HE in the selected 
      policies. The third stage involves progressive theoretical integration and 
      development to understand political and institutional facilitators and barriers to 
      action on SDH/HE, both within and between sectors. ETHICS AND DISSEMINATION: The 
      research will provide much needed evidence about how coherent whole-of-government 
      action on SDH/HE can be advanced and contribute knowledge about how health-enhancing 
      policy activity in the four sectors may be optimised. Learnings from the research 
      will be shared via a project advisory group, policy briefings, academic papers, 
      conference presentations and research symposia. Ethics approval has been secured for 
      the embedded case studies, which involve research participants.
CI  - © Author(s) (or their employer(s)) 2018. Re-use permitted under CC BY-NC. No 
      commercial re-use. See rights and permissions. Published by BMJ.
FAU - Baum, Fran
AU  - Baum F
AD  - Southgate Institute for Health, Society and Equity, Flinders University, Adelaide, 
      South Australia, Australia.
FAU - Delany-Crowe, Toni
AU  - Delany-Crowe T
AD  - Southgate Institute for Health, Society and Equity, Flinders University, Adelaide, 
      South Australia, Australia.
FAU - Fisher, Matthew
AU  - Fisher M
AD  - Southgate Institute for Health, Society and Equity, Flinders University, Adelaide, 
      South Australia, Australia.
FAU - MacDougall, Colin
AU  - MacDougall C
AD  - College of Medicine and Public Health, Flinders University, Adelaide, South 
      Australia.
FAU - Harris, Patrick
AU  - Harris P
AD  - Menzies Centre for Health Policy, University of Sydney, Sydney, New South Wales, 
      Australia.
FAU - McDermott, Dennis
AU  - McDermott D
AD  - Poche Centre for Indigenous Health and Wellbeing, Flinders University, Adelaide, 
      South Australia, Australia.
FAU - Marinova, Dora
AU  - Marinova D
AD  - Sustainability Policy Institute, Curtin University, Perth, Western Australia, 
      Australia.
LA  - eng
PT  - Journal Article
PT  - Research Support, Non-U.S. Gov't
DEP - 20181004
TA  - BMJ Open
JT  - BMJ open
JID - 101552874
SB  - IM
MH  - Australia
MH  - *City Planning
MH  - *Health Equity
MH  - *Health Policy
MH  - Health Status Disparities
MH  - Humans
MH  - Policy Making
MH  - Research Design
MH  - *Social Determinants of Health
MH  - *Social Justice
PMC - PMC6173260
OTO - NOTNLM
OT  - *health policy
OT  - *public health
OT  - *qualitative research
COIS- Competing interests: None declared.
EDAT- 2018/10/06 06:00
MHDA- 2019/10/31 06:00
CRDT- 2018/10/06 06:00
PHST- 2018/10/06 06:00 [entrez]
PHST- 2018/10/06 06:00 [pubmed]
PHST- 2019/10/31 06:00 [medline]
AID - bmjopen-2018-025358 [pii]
AID - 10.1136/bmjopen-2018-025358 [doi]
PST - epublish
SO  - BMJ Open. 2018 Oct 4;8(9):e025358. doi: 10.1136/bmjopen-2018-025358.

PMID- 32762684
OWN - NLM
STAT- MEDLINE
DCOM- 20210112
LR  - 20210112
IS  - 1475-9276 (Electronic)
IS  - 1475-9276 (Linking)
VI  - 19
IP  - 1
DP  - 2020 Aug 6
TI  - Equality and poverty: views from managers and professionals from public services and 
      household heads in the Belo Horizonte Metropolitan Area, Brazil.
PG  - 132
LID - 10.1186/s12939-020-01243-y [doi]
LID - 132
AB  - BACKGROUND: Tackling poverty requires reconsideration of quantitative factors 
      related to "who" is poor and by "how much" and qualitative factors addressing "what 
      poverty means in these individuals' lives". Greater understanding is required 
      concerning the types of access actually used by families in poverty in attempts to 
      meet their basic needs. Poverty must be addressed based on the question: "Inequality 
      of what?" It is in reflecting on the realities of such groups when their basic needs 
      are not met that public policies can be improved and implemented with legitimate 
      priorities. OBJECTIVE: Describe coverage and access to public health, education and 
      social assistance services and the related effects on the quality of life of 
      families in extreme poverty. METHODS: An exploratory mixed methods study was 
      conducted applying Amartya Sen's "Basic Capability Equality" framework, with: 1) 27 
      interviews with managers and professionals from public services serving territories 
      with extreme poverty; 2) Survey with a systematic proportionate stratified sample of 
      336 heads of households in extreme poverty from a total 2605 families. The resulting 
      data was analyzed with thematic content analysis and descriptive statistics, 
      respectively. RESULTS: The managers and professionals described the lives of 
      families in extreme poverty with phrases such as, "These people suffer. Sadness 
      weighs on their lives!" and "Depression is the most common illness". Their 
      precarious circumstances and inadequate access were cited as causes. Quality of life 
      was considered bad or very bad by 41.4% of heads of households. A total income of 
      less than one-third of the minimum wage was received by 56.9% of the sample. One or 
      more people were unemployed in the family in 55.8% of cases. For 53.3% of heads of 
      households, public services "did not meet any or few of their needs". The main 
      social determinants of health were described as: alcohol and drugs (68.8%); lack of 
      good health care (60.7%); and absence of income/work (37.5%). The following were 
      identified as solutions to improve their quality of life: (1) health (40.5%); (2) 
      education (37.8%); and (3) employment (44.6%). CONCLUSIONS: The social determinants 
      of poverty and health must be addressed jointly through intersectoral public 
      policies and egalitarian mechanisms that promote investment in social protection.
FAU - de França, Viviane Helena
AU  - de França VH
AD  - Departamento de Medicina, Campus Avançado de Governador Valadares, Universidade 
      Federal de Juiz de Fora, Rua Manoel Byrro, 241 - Vila Bretas, Governador Valadares, 
      Minas Gerais, CEP: 35032-620, Brazil. vivianehfranca@hotmail.com.
FAU - Modena, Celina Maria
AU  - Modena CM
AD  - Instituto René Rachou, Fundação Oswaldo Cruz Minas, Avenida Augusto de Lima, 1715, 
      Bairro Barro Preto, Belo Horizonte, Minas Gerais, CEP: 30190-009, Brazil.
FAU - Confalonieri, Ulisses Eugenio Cavalcanti
AU  - Confalonieri UEC
AD  - Instituto René Rachou, Fundação Oswaldo Cruz Minas, Avenida Augusto de Lima, 1715, 
      Bairro Barro Preto, Belo Horizonte, Minas Gerais, CEP: 30190-009, Brazil.
LA  - eng
PT  - Journal Article
PT  - Research Support, Non-U.S. Gov't
DEP - 20200806
TA  - Int J Equity Health
JT  - International journal for equity in health
JID - 101147692
SB  - IM
MH  - Adult
MH  - Brazil
MH  - Cities
MH  - Educational Status
MH  - Employment
MH  - *Family Characteristics
MH  - Female
MH  - *Health Equity
MH  - Humans
MH  - Income
MH  - Male
MH  - *Poverty
MH  - Public Assistance
MH  - Public Policy
MH  - *Quality of Life
MH  - Social Conditions
MH  - Social Determinants of Health
MH  - *Social Welfare
MH  - Socioeconomic Factors
MH  - Substance-Related Disorders
MH  - Urban Population
PMC - PMC7409475
OTO - NOTNLM
OT  - *Health equity
OT  - *Health promotion
OT  - *Intersectoral action
OT  - *Management
OT  - *Public policies
OT  - *Quality of life
COIS- The authors declare that they have no competing interests.
EDAT- 2020/08/09 06:00
MHDA- 2021/01/13 06:00
CRDT- 2020/08/09 06:00
PHST- 2020/02/21 00:00 [received]
PHST- 2020/07/17 00:00 [accepted]
PHST- 2020/08/09 06:00 [entrez]
PHST- 2020/08/09 06:00 [pubmed]
PHST- 2021/01/13 06:00 [medline]
AID - 10.1186/s12939-020-01243-y [pii]
AID - 1243 [pii]
AID - 10.1186/s12939-020-01243-y [doi]
PST - epublish
SO  - Int J Equity Health. 2020 Aug 6;19(1):132. doi: 10.1186/s12939-020-01243-y.

PMID- 32408770
OWN - NLM
STAT- MEDLINE
DCOM- 20200728
LR  - 20201218
IS  - 1552-6127 (Electronic)
IS  - 1090-1981 (Linking)
VI  - 47
IP  - 4
DP  - 2020 Aug
TI  - Moving Health Education and Behavior Upstream: Lessons From COVID-19 for Addressing 
      Structural Drivers of Health Inequities.
PG  - 519-524
LID - 10.1177/1090198120929985 [doi]
AB  - In this Perspective, we build on social justice and emancipatory traditions within 
      the field of health education, and the field's long-standing commitment to building 
      knowledge and shared power to promote health equity, to examine lessons and 
      opportunities for health education emerging from the COVID-19 pandemic. Examining 
      patterns that emerged as the pandemic unfolded in Metropolitan Detroit, with 
      disproportionate impacts on African American and low-income communities, we consider 
      conditions that contributed to excess exposure, mortality, and reduced access to 
      critical health protective resources. Using a life course framework, we consider 
      enduring impacts of the pandemic for health equity. Finally, we suggest several 
      strategic actions in three focal areas-environment, occupation, and housing-that can 
      be taken by health educators working in partnership with community members, 
      researchers, and decision makers, using, for example, a community-based 
      participatory research approach, to reduce adverse impacts of COVID-19 and promote 
      long-term equity in health.
FAU - Schulz, Amy J
AU  - Schulz AJ
AUID- ORCID: 0000-0003-3580-3906
AD  - University of Michigan, Ann Arbor, MI, USA.
FAU - Mehdipanah, Roshanak
AU  - Mehdipanah R
AD  - University of Michigan, Ann Arbor, MI, USA.
FAU - Chatters, Linda M
AU  - Chatters LM
AD  - University of Michigan, Ann Arbor, MI, USA.
FAU - Reyes, Angela G
AU  - Reyes AG
AD  - Detroit Hispanic Development Corporation, Detroit, MI, USA.
FAU - Neblett, Enrique W Jr
AU  - Neblett EW Jr
AD  - University of Michigan, Ann Arbor, MI, USA.
FAU - Israel, Barbara A
AU  - Israel BA
AD  - University of Michigan, Ann Arbor, MI, USA.
LA  - eng
PT  - Journal Article
DEP - 20200514
PL  - United States
TA  - Health Educ Behav
JT  - Health education & behavior : the official publication of the Society for Public 
      Health Education
JID - 9704962
SB  - IM
MH  - Betacoronavirus
MH  - COVID-19
MH  - Coronavirus Infections/*ethnology
MH  - Environment
MH  - Health Education/*organization & administration
MH  - Health Equity/*organization & administration
MH  - Housing/organization & administration
MH  - Humans
MH  - Michigan/epidemiology
MH  - Pandemics
MH  - Pneumonia, Viral/*ethnology
MH  - SARS-CoV-2
MH  - Social Determinants of Health/*ethnology
MH  - Socioeconomic Factors
OTO - NOTNLM
OT  - community-based participatory research
OT  - environmental health
OT  - ethnicity
OT  - health behavior
OT  - race
OT  - social determinants of health
EDAT- 2020/05/16 06:00
MHDA- 2020/07/29 06:00
CRDT- 2020/05/16 06:00
PHST- 2020/05/16 06:00 [pubmed]
PHST- 2020/07/29 06:00 [medline]
PHST- 2020/05/16 06:00 [entrez]
AID - 10.1177/1090198120929985 [doi]
PST - ppublish
SO  - Health Educ Behav. 2020 Aug;47(4):519-524. doi: 10.1177/1090198120929985. Epub 2020 
      May 14.

PMID- 31596699
OWN - NLM
STAT- MEDLINE
DCOM- 20200925
LR  - 20200925
IS  - 1929-6339 (Electronic)
IS  - 1488-917X (Linking)
VI  - 18
IP  - 2
DP  - 2019 Sep
TI  - Promising Practices in Equity and Mental Health: The Immigrant and Refugee Mental 
      Health Project.
PG  - 24-29
LID - hcpap.2019.25924 [pii]
LID - 10.12927/hcpap.2019.25924 [doi]
AB  - This commentary explores the Immigrant and Refugee Mental Health Project at the 
      Centre for Addiction and Mental Health as a promising practice in equity in mental 
      health. The Immigrant and Refugee Mental Health Project is a nationally funded 
      project providing free, accredited, evidence-based online training, tools and 
      resources. It is designed to enhance settlement, social and health sector 
      professionals' knowledge, skills and networks for working with immigrants and 
      refugees. The barriers to services, the social determinants of health and the 
      healthy immigrant effect are referenced as key factors addressed by the project. The 
      commentary discusses key components of the course, such as accessibility, capacity 
      and content. It further discusses some of the innovation and evaluation that are 
      planned as we move forward and explore expansions to the project.
CI  - Copyright © 2019 Longwoods Publishing.
FAU - Ashraf, Aamna
AU  - Ashraf A
AD  - Manager Health Equity, Office of Health Equity, Centre for Addiction and Mental 
      Health, Toronto, ON.
LA  - eng
PT  - Journal Article
PL  - Canada
TA  - Healthc Pap
JT  - HealthcarePapers
JID - 100961305
SB  - IM
MH  - Canada
MH  - Continental Population Groups
MH  - Education, Medical, Continuing
MH  - *Emigrants and Immigrants
MH  - *Health Equity
MH  - Health Knowledge, Attitudes, Practice
MH  - *Health Personnel/education/standards
MH  - Humans
MH  - *Mental Health Services
MH  - *Refugees
MH  - Social Determinants of Health
EDAT- 2019/10/10 06:00
MHDA- 2020/09/26 06:00
CRDT- 2019/10/10 06:00
PHST- 2019/10/10 06:00 [entrez]
PHST- 2019/10/10 06:00 [pubmed]
PHST- 2020/09/26 06:00 [medline]
AID - hcpap.2019.25924 [pii]
AID - 10.12927/hcpap.2019.25924 [doi]
PST - ppublish
SO  - Healthc Pap. 2019 Sep;18(2):24-29. doi: 10.12927/hcpap.2019.25924.

PMID- 33761795
OWN - NLM
STAT- MEDLINE
DCOM- 20210802
LR  - 20210802
IS  - 1757-9767 (Electronic)
IS  - 1757-9759 (Print)
IS  - 1757-9759 (Linking)
VI  - 28
IP  - 2
DP  - 2021 Jun
TI  - 'Back to better': amplifying health equity, and determinants of health perspectives 
      during the COVID-19 pandemic.
PG  - 7-16
LID - 10.1177/17579759211000975 [doi]
AB  - INTRODUCTION: Equity and social justice have long been key tenets of health 
      promotion practice, policy and research. Health promotion foregrounds the pertinence 
      of social, economic, cultural, political and spiritual life in creating and 
      maintaining health. This necessitates a critical structural determinants of health 
      perspective that actively engages with the experiences of health and wellbeing among 
      diverse peoples. The inequitable impacts of pandemics are well documented, as are 
      calls for improved pandemic responses. Yet, current pandemic and emergency 
      preparedness plans do not adequately account for the social and structural 
      determinants of health and health equity. METHODS: Through five one-hour online 
      conversations held in April 2020, we engaged 13 practice, policy, research and 
      community leaders on the intersections of COVID-19 and gender, racism, homelessness, 
      Indigenous health and knowledge, household food insecurity, disability, ethics and 
      equitable futures post-COVID-19. We conducted a thematic analysis of speaker and 
      participant contributions to investigate the impacts and influence of COVID-19 
      related to the structural and social determinants of health. We analyzed which 
      policies, practices and responses amplified or undermined equity and social justice 
      and identified opportunities for improved action. FINDINGS: Analysis of the COVID-19 
      pandemic revealed four broad themes:• oppressive, unjust systems and existing health 
      and social inequities;• health and social systems under duress and non-responsive to 
      equity;• disproportionate impacts of COVID-19 driven by underlying structural and 
      socioeconomic inequity; and• enhanced momentum for collective mobilization, policy 
      innovations and social transformation. DISCUSSION: There was a strong desire for a 
      more just and equitable society in a post-COVID-19 world, going 'back to better' 
      rather than 'back to normal.' Our analysis demonstrates that equity has not been 
      well integrated into pandemic planning and responses. Social movement and systems 
      theories provide insight on ways to build on existing community mobilization and 
      policy openings for sustained social transformation.
FAU - Ndumbe-Eyoh, Sume
AU  - Ndumbe-Eyoh S
AUID- ORCID: 0000-0002-0605-0143
AD  - National Collaborating Centre for Determinants of Health, Antigonish, Nova Scotia, 
      Canada.
FAU - Muzumdar, Pemma
AU  - Muzumdar P
AD  - National Collaborating Centre for Determinants of Health, Antigonish, Nova Scotia, 
      Canada.
FAU - Betker, Claire
AU  - Betker C
AD  - National Collaborating Centre for Determinants of Health, Antigonish, Nova Scotia, 
      Canada.
FAU - Oickle, Diane
AU  - Oickle D
AD  - National Collaborating Centre for Determinants of Health, Antigonish, Nova Scotia, 
      Canada.
LA  - eng
PT  - Journal Article
PT  - Research Support, Non-U.S. Gov't
DEP - 20210324
TA  - Glob Health Promot
JT  - Global health promotion
JID - 101497462
SB  - IM
MH  - *COVID-19
MH  - *Health Equity
MH  - Humans
MH  - *Pandemics/prevention & control
MH  - *Social Determinants of Health
PMC - PMC7994919
OTO - NOTNLM
OT  - *community action
OT  - *determinants of health
OT  - *equity / social justice
OT  - *policy / politics
OT  - *systems
COIS- Declaration of conflicting interests: The authors declared no potential conflicts of 
      interest with respect to the research, authorship, and/or publication of this 
      article.
EDAT- 2021/03/26 06:00
MHDA- 2021/08/03 06:00
CRDT- 2021/03/25 05:30
PHST- 2021/03/26 06:00 [pubmed]
PHST- 2021/08/03 06:00 [medline]
PHST- 2021/03/25 05:30 [entrez]
AID - 10.1177_17579759211000975 [pii]
AID - 10.1177/17579759211000975 [doi]
PST - ppublish
SO  - Glob Health Promot. 2021 Jun;28(2):7-16. doi: 10.1177/17579759211000975. Epub 2021 
      Mar 24.

PMID- 33404333
OWN - NLM
STAT- MEDLINE
DCOM- 20210621
LR  - 20210621
IS  - 1748-720X (Electronic)
IS  - 1073-1105 (Linking)
VI  - 48
IP  - 4
DP  - 2020 Dec
TI  - Using Precision Public Health to Manage Climate Change: Opportunities, Challenges, 
      and Health Justice.
PG  - 681-693
LID - 10.1177/1073110520979374 [doi]
AB  - Amid public health concerns over climate change, "precision public health" (PPH) is 
      emerging in next generation approaches to practice. These novel methods promise to 
      augment public health operations by using ever larger and more robust health 
      datasets combined with new tools for collecting and analyzing data. Precision 
      strategies to protecting the public health could more effectively or efficiently 
      address the systemic threats of climate change, but may also propagate or exacerbate 
      health disparities for the populations most vulnerable in a changing climate. How 
      PPH interventions collect and aggregate data, decide what to measure, and analyze 
      data pose potential issues around privacy, neglecting social determinants of health, 
      and introducing algorithmic bias into climate responses. Adopting a health justice 
      framework, guided by broader social and climate justice tenets, can reveal 
      principles and policy actions which may guide more responsible implementation of PPH 
      in climate responses.
FAU - Johnson, Walter G
AU  - Johnson WG
AD  - Walter G. Johnson, J.D. M.S.T.P., is a research fellow at the Sandra Day O'Connor 
      College of Law, Arizona State University. He received a J.D. from the Sandra Day 
      O'Connor College of Law in 2020 and a Master of Science and Technology Policy 
      (M.S.T.P.) from Arizona State University in 2017.
LA  - eng
PT  - Journal Article
PL  - England
TA  - J Law Med Ethics
JT  - The Journal of law, medicine & ethics : a journal of the American Society of Law, 
      Medicine & Ethics
JID - 9315583
SB  - T
MH  - *Big Data
MH  - *Climate Change
MH  - Data Analysis
MH  - Data Collection
MH  - Data Science/methods
MH  - Health Equity
MH  - Healthcare Disparities
MH  - Humans
MH  - Precision Medicine/methods
MH  - *Public Health
MH  - Social Determinants of Health
MH  - *Social Justice
EDAT- 2021/01/07 06:00
MHDA- 2021/06/22 06:00
CRDT- 2021/01/06 12:14
PHST- 2021/01/06 12:14 [entrez]
PHST- 2021/01/07 06:00 [pubmed]
PHST- 2021/06/22 06:00 [medline]
AID - 10.1177/1073110520979374 [doi]
PST - ppublish
SO  - J Law Med Ethics. 2020 Dec;48(4):681-693. doi: 10.1177/1073110520979374.

PMID- 31298128
OWN - NLM
STAT- MEDLINE
DCOM- 20201210
LR  - 20201214
IS  - 1748-720X (Electronic)
IS  - 1073-1105 (Linking)
VI  - 47
IP  - 2_suppl
DP  - 2019 Jun
TI  - Striving for Health Equity through Medical, Public Health, and Legal Collaboration.
PG  - 104-107
LID - 10.1177/1073110519857330 [doi]
AB  - This article discusses (1) the ways in which law functions as a determinant of 
      health, (2) historical collaborations between the health and legal professions, (3) 
      the benefits of creating medical-public health-legal collaborations, and (4) how 
      viewing law through a collaborative, population health lens can lead to health 
      equity.
FAU - Teitelbaum, Joel B
AU  - Teitelbaum JB
AD  - Joel B. Teitelbaum, J.D., LL.M., is Associate Professor, Director of the Hirsh 
      Health Law and Policy Program, and Co-Director of the National Center for 
      Medical-Legal Partnership (NCMLP) at the George Washington University Milken 
      Institute School of Public Health (MISPH). He also carries a faculty appointment in 
      the GW School of Law. He teaches and writes in the fields of health care civil 
      rights, law and social determinants of health (SDH), health reform and its 
      implementation, and medical-legal partnership. He is coauthor of Essentials of 
      Health Policy and Law, Fourth Edition (forthcoming 2019) and Essentials of Health 
      Justice (2018). Joanna Theiss, J.D., LL.M., is a Research Associate at NCMLP. She 
      has co-authored numerous reports about SDH and various facets of the medical-legal 
      partnership field, including SDH screening and population health. Prior to joining 
      NCMLP, she was a Staff attorney at the U.S. Department of Commerce, and began her 
      career as a public defender in Florida. Colleen Healy Boufides, J.D., is a senior 
      Staff attorney with the Network for Public Health Law - Mid-States Region at the 
      University of Michigan School of Public Health. Prior to joining the Network, 
      Colleen worked at the Michigan Primary Care Association, where she was involved in 
      state and federal legislative and administrative advocacy on behalf of Michigan's 
      federally qualified health centers. Colleen also worked as a commercial litigation 
      associate for Miller Canfield Paddock and Stone, PLC, a large Michigan-based law 
      firm.
FAU - Theiss, Joanna
AU  - Theiss J
AD  - Joel B. Teitelbaum, J.D., LL.M., is Associate Professor, Director of the Hirsh 
      Health Law and Policy Program, and Co-Director of the National Center for 
      Medical-Legal Partnership (NCMLP) at the George Washington University Milken 
      Institute School of Public Health (MISPH). He also carries a faculty appointment in 
      the GW School of Law. He teaches and writes in the fields of health care civil 
      rights, law and social determinants of health (SDH), health reform and its 
      implementation, and medical-legal partnership. He is coauthor of Essentials of 
      Health Policy and Law, Fourth Edition (forthcoming 2019) and Essentials of Health 
      Justice (2018). Joanna Theiss, J.D., LL.M., is a Research Associate at NCMLP. She 
      has co-authored numerous reports about SDH and various facets of the medical-legal 
      partnership field, including SDH screening and population health. Prior to joining 
      NCMLP, she was a Staff attorney at the U.S. Department of Commerce, and began her 
      career as a public defender in Florida. Colleen Healy Boufides, J.D., is a senior 
      Staff attorney with the Network for Public Health Law - Mid-States Region at the 
      University of Michigan School of Public Health. Prior to joining the Network, 
      Colleen worked at the Michigan Primary Care Association, where she was involved in 
      state and federal legislative and administrative advocacy on behalf of Michigan's 
      federally qualified health centers. Colleen also worked as a commercial litigation 
      associate for Miller Canfield Paddock and Stone, PLC, a large Michigan-based law 
      firm.
FAU - Boufides, Colleen Healy
AU  - Boufides CH
AD  - Joel B. Teitelbaum, J.D., LL.M., is Associate Professor, Director of the Hirsh 
      Health Law and Policy Program, and Co-Director of the National Center for 
      Medical-Legal Partnership (NCMLP) at the George Washington University Milken 
      Institute School of Public Health (MISPH). He also carries a faculty appointment in 
      the GW School of Law. He teaches and writes in the fields of health care civil 
      rights, law and social determinants of health (SDH), health reform and its 
      implementation, and medical-legal partnership. He is coauthor of Essentials of 
      Health Policy and Law, Fourth Edition (forthcoming 2019) and Essentials of Health 
      Justice (2018). Joanna Theiss, J.D., LL.M., is a Research Associate at NCMLP. She 
      has co-authored numerous reports about SDH and various facets of the medical-legal 
      partnership field, including SDH screening and population health. Prior to joining 
      NCMLP, she was a Staff attorney at the U.S. Department of Commerce, and began her 
      career as a public defender in Florida. Colleen Healy Boufides, J.D., is a senior 
      Staff attorney with the Network for Public Health Law - Mid-States Region at the 
      University of Michigan School of Public Health. Prior to joining the Network, 
      Colleen worked at the Michigan Primary Care Association, where she was involved in 
      state and federal legislative and administrative advocacy on behalf of Michigan's 
      federally qualified health centers. Colleen also worked as a commercial litigation 
      associate for Miller Canfield Paddock and Stone, PLC, a large Michigan-based law 
      firm.
LA  - eng
PT  - Journal Article
PL  - England
TA  - J Law Med Ethics
JT  - The Journal of law, medicine & ethics : a journal of the American Society of Law, 
      Medicine & Ethics
JID - 9315583
SB  - T
MH  - *Health Equity
MH  - *Health Personnel
MH  - Humans
MH  - *Intersectoral Collaboration
MH  - *Legal Services
MH  - Public Health/*legislation & jurisprudence
MH  - Social Determinants of Health
MH  - Socioeconomic Factors
MH  - United States
EDAT- 2019/07/13 06:00
MHDA- 2020/12/15 06:00
CRDT- 2019/07/13 06:00
PHST- 2019/07/13 06:00 [entrez]
PHST- 2019/07/13 06:00 [pubmed]
PHST- 2020/12/15 06:00 [medline]
AID - 10.1177/1073110519857330 [doi]
PST - ppublish
SO  - J Law Med Ethics. 2019 Jun;47(2_suppl):104-107. doi: 10.1177/1073110519857330.

PMID- 34081608
OWN - NLM
STAT- MEDLINE
DCOM- 20210818
LR  - 20210826
IS  - 2369-2960 (Electronic)
IS  - 2369-2960 (Linking)
VI  - 7
IP  - 8
DP  - 2021 Aug 5
TI  - Census Tract Patterns and Contextual Social Determinants of Health Associated With 
      COVID-19 in a Hispanic Population From South Texas: A Spatiotemporal Perspective.
PG  - e29205
LID - 10.2196/29205 [doi]
LID - e29205
AB  - BACKGROUND: Previous studies have shown that various social determinants of health 
      (SDOH) may have contributed to the disparities in COVID-19 incidence and mortality 
      among minorities and underserved populations at the county or zip code level. 
      OBJECTIVE: This analysis was carried out at a granular spatial resolution of census 
      tracts to explore the spatial patterns and contextual SDOH associated with COVID-19 
      incidence from a Hispanic population mostly consisting of a Mexican American 
      population living in Cameron County, Texas on the border of the United States and 
      Mexico. We performed age-stratified analysis to identify different contributing SDOH 
      and quantify their effects by age groups. METHODS: We included all reported 
      COVID-19-positive cases confirmed by reverse transcription-polymerase chain reaction 
      testing between March 18 (first case reported) and December 16, 2020, in Cameron 
      County, Texas. Confirmed COVID-19 cases were aggregated to weekly counts by census 
      tracts. We adopted a Bayesian spatiotemporal negative binomial model to investigate 
      the COVID-19 incidence rate in relation to census tract demographics and SDOH 
      obtained from the American Community Survey. Moreover, we investigated the impact of 
      local mitigation policy on COVID-19 by creating the binary variable 
      "shelter-in-place." The analysis was performed on all COVID-19-confirmed cases and 
      age-stratified subgroups. RESULTS: Our analysis revealed that the relative incidence 
      risk (RR) of COVID-19 was higher among census tracts with a higher percentage of 
      single-parent households (RR=1.016, 95% posterior credible intervals [CIs] 1.005, 
      1.027) and a higher percentage of the population with limited English proficiency 
      (RR=1.015, 95% CI 1.003, 1.028). Lower RR was associated with lower income 
      (RR=0.972, 95% CI 0.953, 0.993) and the percentage of the population younger than 18 
      years (RR=0.976, 95% CI 0.959, 0.993). The most significant association was related 
      to the "shelter-in-place" variable, where the incidence risk of COVID-19 was reduced 
      by over 50%, comparing the time periods when the policy was present versus absent 
      (RR=0.506, 95% CI 0.454, 0.563). Moreover, age-stratified analyses identified 
      different significant contributing factors and a varying magnitude of the 
      "shelter-in-place" effect. CONCLUSIONS: In our study, SDOH including social 
      environment and local emergency measures were identified in relation to COVID-19 
      incidence risk at the census tract level in a highly disadvantaged population with 
      limited health care access and a high prevalence of chronic conditions. Results from 
      our analysis provide key knowledge to design efficient testing strategies and assist 
      local public health departments in COVID-19 control, mitigation, and implementation 
      of vaccine strategies.
CI  - ©Cici Bauer, Kehe Zhang, Miryoung Lee, Susan Fisher-Hoch, Esmeralda Guajardo, Isela 
      de la Cerda, Isela de la Cerda, Maria E Fernandez, Belinda Reininger. Originally 
      published in JMIR Public Health and Surveillance (https://publichealth.jmir.org), 
      05.08.2021.
FAU - Bauer, Cici
AU  - Bauer C
AUID- ORCID: 0000-0002-2337-7965
AD  - Department of Biostatistics and Data Science, School of Public Health, The 
      University of Texas Health Science Center at Houston, Houston, TX, United States.
FAU - Zhang, Kehe
AU  - Zhang K
AUID- ORCID: 0000-0001-8013-265X
AD  - Department of Biostatistics and Data Science, School of Public Health, The 
      University of Texas Health Science Center at Houston, Houston, TX, United States.
FAU - Lee, Miryoung
AU  - Lee M
AUID- ORCID: 0000-0003-4088-304X
AD  - Department of Epidemiology, Human Genetics and Environmental Science, School of 
      Public Health, The University of Texas Health Science Center at Houston, 
      Brownsville, TX, United States.
FAU - Fisher-Hoch, Susan
AU  - Fisher-Hoch S
AUID- ORCID: 0000-0002-7894-5114
AD  - Department of Epidemiology, Human Genetics and Environmental Science, School of 
      Public Health, The University of Texas Health Science Center at Houston, 
      Brownsville, TX, United States.
FAU - Guajardo, Esmeralda
AU  - Guajardo E
AUID- ORCID: 0000-0003-4790-1132
AD  - Cameron County Public Health, San Benito, TX, United States.
FAU - McCormick, Joseph
AU  - McCormick J
AUID- ORCID: 0000-0002-5844-8102
AD  - Department of Epidemiology, Human Genetics and Environmental Science, School of 
      Public Health, The University of Texas Health Science Center at Houston, 
      Brownsville, TX, United States.
FAU - de la Cerda, Isela
AU  - de la Cerda I
AUID- ORCID: 0000-0002-5844-8102
AD  - Department of Epidemiology, Human Genetics and Environmental Science, School of 
      Public Health, The University of Texas Health Science Center at Houston, 
      Brownsville, TX, United States.
FAU - Fernandez, Maria E
AU  - Fernandez ME
AUID- ORCID: 0000-0002-7979-7379
AD  - Department of Health Promotion and Behavior Sciences, School of Public Health, The 
      University of Texas Health Science Center at Houston, Houston, TX, United States.
FAU - Reininger, Belinda
AU  - Reininger B
AUID- ORCID: 0000-0003-4446-9735
AD  - Department of Health Promotion and Behavior Sciences, School of Public Health, The 
      University of Texas Health Science Center at Houston, Brownsville, TX, United 
      States.
LA  - eng
GR  - UL1 TR003167/TR/NCATS NIH HHS/United States
PT  - Journal Article
PT  - Research Support, N.I.H., Extramural
DEP - 20210805
TA  - JMIR Public Health Surveill
JT  - JMIR public health and surveillance
JID - 101669345
SB  - H
SB  - IM
EIN - JMIR Public Health Surveill. 2021 Aug 18;7(8):e32870. PMID: 34406965
MH  - Adolescent
MH  - Adult
MH  - Aged
MH  - Aged, 80 and over
MH  - COVID-19/*epidemiology
MH  - Censuses
MH  - Female
MH  - Health Equity
MH  - *Hispanic Americans
MH  - Humans
MH  - Incidence
MH  - Male
MH  - Mexico/ethnology
MH  - Middle Aged
MH  - Minority Groups
MH  - Physical Distancing
MH  - SARS-CoV-2
MH  - *Social Determinants of Health
MH  - Socioeconomic Factors
MH  - Spatial Analysis
MH  - Texas/epidemiology
MH  - United States
MH  - Vulnerable Populations
MH  - Young Adult
PMC - PMC8354426
OTO - NOTNLM
OT  - *Bayesian
OT  - *COVID-19
OT  - *health inequity
OT  - *social determinants of health
OT  - *spatial pattern
OT  - *underserved population
COIS- Conflicts of Interest: None declared.
EDAT- 2021/06/04 06:00
MHDA- 2021/08/19 06:00
CRDT- 2021/06/03 17:15
PHST- 2021/03/29 00:00 [received]
PHST- 2021/06/02 00:00 [accepted]
PHST- 2021/05/26 00:00 [revised]
PHST- 2021/06/04 06:00 [pubmed]
PHST- 2021/08/19 06:00 [medline]
PHST- 2021/06/03 17:15 [entrez]
AID - v7i8e29205 [pii]
AID - 10.2196/29205 [doi]
PST - epublish
SO  - JMIR Public Health Surveill. 2021 Aug 5;7(8):e29205. doi: 10.2196/29205.

PMID- 29741953
OWN - NLM
STAT- MEDLINE
DCOM- 20190705
LR  - 20200601
IS  - 1541-0048 (Electronic)
IS  - 0090-0036 (Print)
IS  - 0090-0036 (Linking)
VI  - 108
IP  - 6
DP  - 2018 Jun
TI  - Advancing Health Equity: Facilitating Action on the Social Determinants of Health 
      Among Public Health Departments.
PG  - 737-738
LID - 10.2105/AJPH.2018.304430 [doi]
FAU - Narain, Kimberly
AU  - Narain K
AD  - Kimberly Narain is with the Division of General Internal Medicine and Health 
      Services Research, Department of Medicine, David Geffen School of Medicine, 
      University of California Los Angeles, and the Center for Health Advancement, 
      Fielding School of Public Health, University of California Los Angeles. Frederick 
      Zimmerman is with the Center for Health Advancement and the Department of Health 
      Policy and Management, Fielding School of Public Health, University of California 
      Los Angeles.
FAU - Zimmerman, Frederick
AU  - Zimmerman F
AD  - Kimberly Narain is with the Division of General Internal Medicine and Health 
      Services Research, Department of Medicine, David Geffen School of Medicine, 
      University of California Los Angeles, and the Center for Health Advancement, 
      Fielding School of Public Health, University of California Los Angeles. Frederick 
      Zimmerman is with the Center for Health Advancement and the Department of Health 
      Policy and Management, Fielding School of Public Health, University of California 
      Los Angeles.
LA  - eng
PT  - Journal Article
PT  - Research Support, Non-U.S. Gov't
TA  - Am J Public Health
JT  - American journal of public health
JID - 1254074
SB  - AIM
SB  - IM
MH  - *Health Equity
MH  - Humans
MH  - *Public Health
MH  - *Social Determinants of Health
PMC - PMC5944899
EDAT- 2018/05/10 06:00
MHDA- 2019/07/06 06:00
CRDT- 2018/05/10 06:00
PHST- 2018/05/10 06:00 [entrez]
PHST- 2018/05/10 06:00 [pubmed]
PHST- 2019/07/06 06:00 [medline]
AID - 201822841 [pii]
AID - 10.2105/AJPH.2018.304430 [doi]
PST - ppublish
SO  - Am J Public Health. 2018 Jun;108(6):737-738. doi: 10.2105/AJPH.2018.304430.

PMID- 30906164
OWN - NLM
STAT- MEDLINE
DCOM- 20200629
LR  - 20200629
IS  - 1945-0826 (Electronic)
IS  - 1049-510X (Print)
IS  - 1049-510X (Linking)
VI  - 29
IP  - Suppl 1
DP  - 2019
TI  - The Transformative Potential of Strategic Partnerships to Form a Health Equity 
      Network of the Americas.
PG  - 153-158
LID - 10.18865/ed.29.S1.153 [doi]
AB  - Health inequities across the Americas are avoidable and unjust yet continue to 
      persist. Systemic social determinants of health, which could be addressed at the 
      policy level, are root causes of many inequities and prevent marginalized 
      individuals and at-risk populations from reaching optimal health and well-being. In 
      this article, we describe our approach to promote health equity through the 
      intersectoral partnerships that were forged, and strategies that were shared, during 
      the convening entitled "Summit 2017: Health Equity in the Americas" and the 
      resulting emergence of the Health Equity Network of the Americas (HENA). We 
      illustrate how this international network will raise awareness of policies and 
      programs to inform decision makers about actions they can take to put an end to the 
      unjust, persistent and mostly avoidable health inequities facing the Americas today.
FAU - Rodríguez, Michael A
AU  - Rodríguez MA
AD  - Department of Family Medicine, Geffen School of Medicine at UCLA; Los Angeles, CA, 
      USA.
FAU - Marmot, Michael G
AU  - Marmot MG
AD  - University College of London, Institute for Health Equity, London, UK.
FAU - Salgado de Snyder, V Nelly
AU  - Salgado de Snyder VN
AD  - Global Health Department, Instituto Nacional de Salud Publica de Mexico, Cuernavaca, 
      Mexico.
FAU - Galvão, Luiz A C
AU  - Galvão LAC
AD  - FIOCRUZ: Center for Global Health - Centro de Relações Internacionais em Saúde - 
      CRIS, Rio de Janiero, Brazil.
FAU - Avellaneda, Ximena
AU  - Avellaneda X
AD  - Grupo de estudios sobre la Mujer Rosario Castellanos, Oaxaca, Mexico.
FAU - Del Rocio Saenz, Maria
AU  - Del Rocio Saenz M
AD  - Universidad Nacional, Costa Rica.
FAU - Dubois, Anne M
AU  - Dubois AM
AD  - Dubois, Betourné & Associates, Palm Coast, FL, USA.
FAU - Tarzibachi, Eugenia
AU  - Tarzibachi E
AD  - University of San Martín and University of Buenos Aires, Argentina.
FAU - Ritterbusch, Amy E
AU  - Ritterbusch AE
AD  - UCLA Department of Social Welfare, Luskin School of Public Affairs, Los Angeles, CA, 
      USA.
FAU - Castro, Arachu
AU  - Castro A
AD  - Tulane University School of Public Health and Tropical Medicine, New Orleans, LA, 
      USA.
FAU - Plough, Alonzo
AU  - Plough A
AD  - Robert Wood Johnson Foundation, Princeton, NJ, USA.
FAU - Heymann, Jody
AU  - Heymann J
AD  - WORLD Policy Analysis Center, UCLA Fielding School of Public Health, Los Angeles, 
      CA, USA.
LA  - eng
GR  - G19/35/Medical Research Council/United Kingdom
GR  - G0100222/Medical Research Council/United Kingdom
GR  - G8802774/Medical Research Council/United Kingdom
GR  - G0902037/Medical Research Council/United Kingdom
GR  - G1000616/Medical Research Council/United Kingdom
GR  - G0701830/Medical Research Council/United Kingdom
GR  - G0601647/Medical Research Council/United Kingdom
GR  - RG/07/008/23674/British Heart Foundation/United Kingdom
PT  - Journal Article
PT  - Research Support, Non-U.S. Gov't
DEP - 20190221
TA  - Ethn Dis
JT  - Ethnicity & disease
JID - 9109034
SB  - IM
MH  - Health Equity/*organization & administration
MH  - Health Status Disparities
MH  - Humans
MH  - Intersectoral Collaboration
MH  - Latin America
MH  - Policy Making
MH  - Quality Improvement
MH  - Social Determinants of Health/standards
PMC - PMC6428179
OTO - NOTNLM
OT  - *Americas
OT  - *Health Disparities
OT  - *Health Equity
OT  - *Intersectoral Partnerships
OT  - *Latin America
OT  - *Network
OT  - *Social Determinants of Health
COIS- Competing Interests: None declared.
EDAT- 2019/03/25 06:00
MHDA- 2020/07/01 06:00
CRDT- 2019/03/26 06:00
PHST- 2019/03/26 06:00 [entrez]
PHST- 2019/03/25 06:00 [pubmed]
PHST- 2020/07/01 06:00 [medline]
AID - ed.29.S1.153 [pii]
AID - 10.18865/ed.29.S1.153 [doi]
PST - epublish
SO  - Ethn Dis. 2019 Feb 21;29(Suppl 1):153-158. doi: 10.18865/ed.29.S1.153. eCollection 
      2019.

PMID- 29552974
OWN - NLM
STAT- MEDLINE
DCOM- 20180606
LR  - 20210109
IS  - 1651-1905 (Electronic)
IS  - 1403-4948 (Linking)
VI  - 46
IP  - 20_suppl
DP  - 2018 Feb
TI  - Nordic leadership and global activity on health equity through action on social 
      determinants of health.
PG  - 27-29
LID - 10.1177/1403494818756795 [doi]
FAU - Marmot, Michael
AU  - Marmot M
AD  - Institute of Health Equity, Department of Epidemiology and Public Health, UCL, 
      London, UK.
LA  - eng
GR  - G19/35/MRC_/Medical Research Council/United Kingdom
GR  - G0100222/MRC_/Medical Research Council/United Kingdom
GR  - G1000616/MRC_/Medical Research Council/United Kingdom
GR  - G0701830/MRC_/Medical Research Council/United Kingdom
GR  - G0601647/MRC_/Medical Research Council/United Kingdom
GR  - RG/07/008/23674/BHF_/British Heart Foundation/United Kingdom
GR  - G8802774/MRC_/Medical Research Council/United Kingdom
GR  - G0902037/MRC_/Medical Research Council/United Kingdom
PT  - Journal Article
PL  - Sweden
TA  - Scand J Public Health
JT  - Scandinavian journal of public health
JID - 100883503
SB  - IM
MH  - *Global Health
MH  - Health Equity/*organization & administration
MH  - Humans
MH  - *Leadership
MH  - Scandinavian and Nordic Countries
MH  - *Social Determinants of Health
EDAT- 2018/03/20 06:00
MHDA- 2018/06/07 06:00
CRDT- 2018/03/20 06:00
PHST- 2018/03/20 06:00 [entrez]
PHST- 2018/03/20 06:00 [pubmed]
PHST- 2018/06/07 06:00 [medline]
AID - 10.1177/1403494818756795 [doi]
PST - ppublish
SO  - Scand J Public Health. 2018 Feb;46(20_suppl):27-29. doi: 10.1177/1403494818756795.

PMID- 33519163
OWN - NLM
STAT- MEDLINE
DCOM- 20211026
LR  - 20211026
IS  - 1945-0826 (Electronic)
IS  - 1049-510X (Print)
IS  - 1049-510X (Linking)
VI  - 31
IP  - 1
DP  - 2021 Winter
TI  - Policy Implementation Science - An Unexplored Strategy to Address Social 
      Determinants of Health.
PG  - 133-138
LID - 10.18865/ed.31.1.133 [doi]
AB  - This commentary explores the ways in which robust research focused on policy 
      implementation will increase our ability to understand how to - and how not to - 
      address social determinants of health. We make three key points in this commentary. 
      First, policies that affect our lives and health are developed and implemented every 
      single day, like it or not. These include "small p" policies, such as those at our 
      workplaces that influence whether we have affordable access to healthy food at work, 
      as well as "large P" policies that, for example, determine at a larger level whether 
      our children's schools are required to provide physical education. However, policies 
      interact with context and are likely to have differential effects across different 
      groups based on demographics, socioeconomic status, geography, and culture. We are 
      unlikely to improve health equity if we do not begin to systematically evaluate the 
      ways in which policies can incorporate evidence-based approaches to reducing 
      inequities and to provide structural supports needed for such interventions to have 
      maximal impact. A policy mandating physical education in schools will do little to 
      address disparities in fitness and weight-related outcomes if all schools cannot 
      provide the resources for physical education teachers and safe activity spaces. 
      Second, as we argue for an increased emphasis on policy implementation science, we 
      acknowledge its nascent status. Although the field of implementation science has 
      become increasingly robust in the past decade, there has been only limited 
      application to policy. However, if we are strategic and systematic in application of 
      implementation science approaches and methods to health-related policy, there is 
      great opportunity to discover its impact on social determinants. This will entail 
      fundamental work to develop common measures of policy-relevant implementation 
      processes and outcomes, to develop the capacity to track policy proposal outcomes, 
      and to maximize our capacity to study natural experiments of policy implementation. 
      Third, development of an explicit policy implementation science agenda focused on 
      health equity is critical. This will include efforts to bridge scientific evidence 
      and policy adoption and implementation, to evaluate policy impact on a range of 
      health equity outcomes, and to examine differential effects of varied policy 
      implementation processes across population groups. We cannot escape the reality that 
      policy influences health and health equity. Policy implementation science can have 
      an important bearing in understanding how policy impacts can be health-promoting and 
      equitable.
CI  - Copyright © 2021, Ethnicity & Disease, Inc.
FAU - Emmons, Karen M
AU  - Emmons KM
AD  - Harvard T.H. Chan School of Public Health, Boston, MA.
FAU - Chambers, David A
AU  - Chambers DA
AD  - Division of Cancer Control and Population Sciences, National Cancer Institute, 
      Rockville, MD.
LA  - eng
PT  - Journal Article
DEP - 20210121
TA  - Ethn Dis
JT  - Ethnicity & disease
JID - 9109034
SB  - IM
MH  - Child
MH  - Exercise
MH  - *Health Equity
MH  - Health Policy
MH  - Humans
MH  - Implementation Science
MH  - *Social Determinants of Health
PMC - PMC7843047
OTO - NOTNLM
OT  - *Health Equity
OT  - *Implementation Science
OT  - *Policy
OT  - *Social Determinants of Health
COIS- Competing Interests: None declared.
EDAT- 2021/02/02 06:00
MHDA- 2021/10/27 06:00
CRDT- 2021/02/01 05:53
PHST- 2021/02/01 05:53 [entrez]
PHST- 2021/02/02 06:00 [pubmed]
PHST- 2021/10/27 06:00 [medline]
AID - ed.31.1.133 [pii]
AID - 10.18865/ed.31.1.133 [doi]
PST - epublish
SO  - Ethn Dis. 2021 Jan 21;31(1):133-138. doi: 10.18865/ed.31.1.133. eCollection 2021 
      Winter.

PMID- 33104464
OWN - NLM
STAT- MEDLINE
DCOM- 20210216
LR  - 20210216
IS  - 1524-4628 (Electronic)
IS  - 0039-2499 (Linking)
VI  - 51
IP  - 11
DP  - 2020 Nov
TI  - HEADS-UP: Understanding and Problem-Solving: Seeking Hands-Down Solutions to Major 
      Inequities in Stroke.
PG  - 3375-3381
LID - 10.1161/STROKEAHA.120.032442 [doi]
AB  - There are substantial and longstanding inequities in stroke incidence, prevalence, 
      care, and outcomes. The Health Equity and Actionable Disparities in Stroke: 
      Understanding and Problem-Solving (HEADS-UP) symposium is an annual 
      multidisciplinary scientific and educational forum targeting major inequities in 
      cerebrovascular disease, with the ultimate objective of helping to bridge major 
      inequities in stroke, and promptly translating scientific results into routine 
      clinical practice, for the benefit of vulnerable and underserved populations. 
      HEADS-UP is a collaborative undertaking by the National Institute of Neurological 
      Disorders and Stroke and the American Stroke Association and is held the day before 
      the annual International Stroke Conference. In 2020, the HEADS-UP focused on the 
      topic of racial/ethnic disparities in stroke and comprised invited lectures on 
      determinants of racial/ethnic inequities in stroke as well as emerging interventions 
      or promising strategies designed to overcome these inequities. Competitively 
      selected travel award scholarships were given to 19 early stage investigators who 
      presented posters at professor moderated sessions; engaged in several career 
      development activities aimed imparting grant writing skills, knowledge about 
      climbing the academic ladder, and striving for work-life balance; and participated 
      in networking events. This Health Equity edition of Focused Updates will feature an 
      overview of the HEADS-UP 2020 symposium proceedings and articles covering the key 
      scientific content of the major lectures delivered during the symposium including 
      the presentation by the award-winning plenary speaker. Starting in 2021, HEADS-UP 
      will expand to include 5 major inequities in stroke (racial/ethnic, sex, geographic, 
      socioeconomic, and global) and seeks to be a viable avenue to meet the health equity 
      goals of the American Heart Association/American Stroke Association, National 
      Institutes of Neurological Disorders and Stroke, and World Stroke Organization.
FAU - Ovbiagele, Bruce
AU  - Ovbiagele B
AD  - Department of Neurology, University of California, San Francisco.
LA  - eng
GR  - R01 MD012441/MD/NIMHD NIH HHS/United States
GR  - R01 HL152188/HL/NHLBI NIH HHS/United States
GR  - R25 NS098999/NS/NINDS NIH HHS/United States
GR  - R13 NS116993/NS/NINDS NIH HHS/United States
PT  - Journal Article
PT  - Research Support, N.I.H., Extramural
PT  - Review
DEP - 20201026
PL  - United States
TA  - Stroke
JT  - Stroke
JID - 0235266
RN  - 0 (Interleukin-6)
RN  - 0 (Lipoprotein(a))
SB  - IM
MH  - African Americans
MH  - American Heart Association
MH  - Blood Coagulation
MH  - Congresses as Topic
MH  - European Continental Ancestry Group
MH  - *Health Equity
MH  - *Health Status Disparities
MH  - Healthcare Disparities/*ethnology
MH  - Hispanic Americans
MH  - Humans
MH  - Interleukin-6
MH  - Lipoprotein(a)
MH  - National Institute of Neurological Disorders and Stroke (U.S.)
MH  - Social Determinants of Health
MH  - Stroke/*ethnology/therapy
MH  - United States
OTO - NOTNLM
OT  - *American Heart Association
OT  - *disparities
OT  - *health equity
OT  - *incidence
OT  - *outcomes
OT  - *prevalence
OT  - *stroke
EDAT- 2020/10/27 06:00
MHDA- 2021/02/17 06:00
CRDT- 2020/10/26 17:12
PHST- 2020/10/26 17:12 [entrez]
PHST- 2020/10/27 06:00 [pubmed]
PHST- 2021/02/17 06:00 [medline]
AID - 10.1161/STROKEAHA.120.032442 [doi]
PST - ppublish
SO  - Stroke. 2020 Nov;51(11):3375-3381. doi: 10.1161/STROKEAHA.120.032442. Epub 2020 Oct 
      26.

PMID- 33730057
OWN - NLM
STAT- MEDLINE
DCOM- 20211013
LR  - 20211013
IS  - 1932-6203 (Electronic)
IS  - 1932-6203 (Linking)
VI  - 16
IP  - 3
DP  - 2021
TI  - Advancing health equity by addressing social determinants of health: Using health 
      data to improve educational outcomes.
PG  - e0247909
LID - 10.1371/journal.pone.0247909 [doi]
LID - e0247909
AB  - Data from two social determinants of health-access to health care and access to a 
      quality education-are combined to examine the impact of health on student 
      achievement. Data from a high poverty, high performing K-8 school revealed a 
      significant negative correlation between the number of visits to a school-based 
      nurse and standardized academic assessments. Fixed effect regression confirmed the 
      effect of total number of visits to the school-based nurse on performance on 
      standardized assessments, and also revealed that two types of visits, neurological 
      and gastrointestinal, were predictive of student performance. Taken together, these 
      results suggest that when students are suffering from ill health their academic 
      performance is negatively impacted. Implications for improving health equity through 
      data-driven educational interventions are discussed.
FAU - Rattermann, Mary Jo
AU  - Rattermann MJ
AUID- ORCID: 0000-0001-7253-6734
AD  - Paramount Health Data Project, Indianapolis, Indiana, United States of America.
FAU - Angelov, Azure
AU  - Angelov A
AUID- ORCID: 0000-0001-5051-2942
AD  - Paramount Health Data Project, Indianapolis, Indiana, United States of America.
FAU - Reddicks, Tommy
AU  - Reddicks T
AUID- ORCID: 0000-0003-0644-860X
AD  - Paramount Schools of Excellence, Indianapolis, Indiana, United States of America.
FAU - Monk, Jess
AU  - Monk J
AD  - Paramount Schools of Excellence, Indianapolis, Indiana, United States of America.
LA  - eng
PT  - Journal Article
PT  - Research Support, Non-U.S. Gov't
DEP - 20210317
TA  - PLoS One
JT  - PloS one
JID - 101285081
SB  - IM
MH  - *Academic Success
MH  - Adolescent
MH  - Child
MH  - Child, Preschool
MH  - Educational Status
MH  - Female
MH  - *Health Equity
MH  - *Health Services Accessibility
MH  - Humans
MH  - Male
MH  - School Health Services
MH  - Schools
MH  - *Social Determinants of Health
MH  - *Students
PMC - PMC7968680
COIS- The authors have declared that no competing interests exist.
EDAT- 2021/03/18 06:00
MHDA- 2021/10/14 06:00
CRDT- 2021/03/17 17:37
PHST- 2020/03/05 00:00 [received]
PHST- 2021/02/16 00:00 [accepted]
PHST- 2021/03/17 17:37 [entrez]
PHST- 2021/03/18 06:00 [pubmed]
PHST- 2021/10/14 06:00 [medline]
AID - PONE-D-20-04097 [pii]
AID - 10.1371/journal.pone.0247909 [doi]
PST - epublish
SO  - PLoS One. 2021 Mar 17;16(3):e0247909. doi: 10.1371/journal.pone.0247909. eCollection 
      2021.

PMID- 31610713
OWN - NLM
STAT- MEDLINE
DCOM- 20200706
LR  - 20210428
IS  - 1941-7705 (Electronic)
IS  - 1941-7713 (Print)
IS  - 1941-7713 (Linking)
VI  - 12
IP  - 10
DP  - 2019 Oct
TI  - Health Equity and Implementation Science in Heart, Lung, Blood, and Sleep-Related 
      Research: Emerging Themes From the 2018 Saunders-Watkins Leadership Workshop.
PG  - e005586
LID - 10.1161/CIRCOUTCOMES.119.005586 [doi]
AB  - Disparities in health outcomes for heart, lung, blood, and sleep-related health 
      conditions are pervasive in the United States, with an unequal burden experienced 
      among structurally disadvantaged populations. One reason for this disparity is that 
      despite the existence of effective interventions that promote health equity, few
[truncated: 486,801 more chars]
