# Supplementary material for: Connections and Biases in Health Equity and Culture Research: A Semantic Network Analysis
Source: Front Public Health. 2022 Mar 29;10:834172. doi: 10.3389/fpubh.2022.834172 (PMC9002348; doi:10.3389/fpubh.2022.834172)
Supplement: Supplementary file 1 [file Data_Sheet_1.ZIP › Supplementary_Materials/Supplementary_Document_1.txt]

PMID- 31340022
OWN - NLM
STAT- MEDLINE
DCOM- 20210113
LR  - 20210113
IS  - 1527-974X (Electronic)
IS  - 1067-5027 (Print)
IS  - 1067-5027 (Linking)
VI  - 26
IP  - 8-9
DP  - 2019 Aug 1
TI  - Advancing health equity and access using telemedicine: a geospatial assessment.
PG  - 796-805
LID - 10.1093/jamia/ocz108 [doi]
AB  - INTRODUCTION: Health disparity affects both urban and rural residents, with evidence 
      showing that rural residents have significantly lower health status than urban 
      residents. Health equity is the commitment to reducing disparities in health and in 
      its determinants, including social determinants. OBJECTIVE: This article evaluates 
      the reach and context of a virtual urgent care (VUC) program on health equity and 
      accessibility with a focus on the rural underserved population. MATERIALS AND 
      METHODS: We studied a total of 5343 patient activation records and 2195 unique 
      encounters collected from a VUC during the first 4 quarters of operation. Zip codes 
      served as the analysis unit and geospatial analysis and informatics quantified the 
      results. RESULTS: The reach and context were assessed using a mean accumulated score 
      based on 11 health equity and accessibility determinants calculated for each zip 
      code. Results were compared among VUC users, North Carolina (NC), rural NC, and 
      urban NC averages. CONCLUSIONS: The study concluded that patients facing inequities 
      from rural areas were enabled better healthcare access by utilizing the VUC. Through 
      geospatial analysis, recommendations are outlined to help improve healthcare access 
      to rural underserved populations.
CI  - © The Author(s) 2019. Published by Oxford University Press on behalf of the American 
      Medical Informatics Association. All rights reserved. For permissions, please email: 
      journals.permissions@oup.com.
FAU - Khairat, Saif
AU  - Khairat S
AD  - School of Nursing, University of North Carolina at Chapel Hill, Chapel Hill, North 
      Carolina, USA.
AD  - Carolina Health Informatics Program, University of North Carolina at Chapel Hill, 
      Chapel Hill, North Carolina, USA.
FAU - Haithcoat, Timothy
AU  - Haithcoat T
AD  - MU Informatics Institute, University of Missouri, Columbia, Missouri, USA.
FAU - Liu, Songzi
AU  - Liu S
AD  - School of Information and Library Science, University of North Carolina at Chapel 
      Hill, Chapel Hill, North Carolina, USA.
FAU - Zaman, Tanzila
AU  - Zaman T
AD  - Carolina Health Informatics Program, University of North Carolina at Chapel Hill, 
      Chapel Hill, North Carolina, USA.
FAU - Edson, Barbara
AU  - Edson B
AD  - Virtual Care Center, UNC Healthcare, Chapel Hill, North Carolina, USA.
FAU - Gianforcaro, Robert
AU  - Gianforcaro R
AD  - Virtual Care Center, UNC Healthcare, Chapel Hill, North Carolina, USA.
FAU - Shyu, Chi-Ren
AU  - Shyu CR
AD  - MU Informatics Institute, University of Missouri, Columbia, Missouri, USA.
AD  - Electrical Engineering and Computer Science Department, University of Missouri, 
      Columbia, Missouri, USA.
LA  - eng
GR  - T32 LM012410/LM/NLM NIH HHS/United States
GR  - UL1 TR002489/TR/NCATS NIH HHS/United States
PT  - Journal Article
PT  - Research Support, N.I.H., Extramural
TA  - J Am Med Inform Assoc
JT  - Journal of the American Medical Informatics Association : JAMIA
JID - 9430800
SB  - IM
MH  - *Ambulatory Care
MH  - Geography, Medical
MH  - *Health Equity
MH  - *Health Services Accessibility/statistics & numerical data
MH  - *Healthcare Disparities
MH  - Humans
MH  - North Carolina
MH  - Rural Health Services
MH  - *Telemedicine
MH  - Vulnerable Populations
PMC - PMC6696489
OTO - NOTNLM
OT  - *Telemedicine
OT  - *geospatial
OT  - *health access
OT  - *health disparities
OT  - *social determinates
EDAT- 2019/07/25 06:00
MHDA- 2021/01/14 06:00
CRDT- 2019/07/25 06:00
PHST- 2019/01/09 00:00 [received]
PHST- 2019/05/29 00:00 [revised]
PHST- 2019/06/01 00:00 [accepted]
PHST- 2019/07/25 06:00 [pubmed]
PHST- 2021/01/14 06:00 [medline]
PHST- 2019/07/25 06:00 [entrez]
AID - 5537967 [pii]
AID - ocz108 [pii]
AID - 10.1093/jamia/ocz108 [doi]
PST - ppublish
SO  - J Am Med Inform Assoc. 2019 Aug 1;26(8-9):796-805. doi: 10.1093/jamia/ocz108.

PMID- 32522813
OWN - NLM
STAT- MEDLINE
DCOM- 20200818
LR  - 20210110
IS  - 1473-4257 (Electronic)
IS  - 0306-6800 (Print)
IS  - 0306-6800 (Linking)
VI  - 46
IP  - 8
DP  - 2020 Aug
TI  - Relational ethical approaches to the COVID-19 pandemic.
PG  - 495-498
LID - 10.1136/medethics-2020-106264 [doi]
AB  - Key ethical challenges for healthcare workers arising from the COVID-19 pandemic are 
      identified: isolation and social distancing, duty of care and fair access to 
      treatment. The paper argues for a relational approach to ethics which includes 
      solidarity, relational autonomy, duty, equity, trust and reciprocity as core values. 
      The needs of the poor and socially disadvantaged are highlighted. Relational 
      autonomy and solidarity are explored in relation to isolation and social distancing. 
      Reciprocity is discussed with reference to healthcare workers' duty of care and its 
      limits. Priority setting and access to treatment raise ethical issues of utility and 
      equity. Difficult ethical dilemmas around triage, do not resuscitate decisions, and 
      withholding and withdrawing treatment are discussed in the light of recently 
      published guidelines. The paper concludes with the hope for a wider discussion of 
      relational ethics and a glimpse of a future after the pandemic has subsided.
CI  - © Author(s) (or their employer(s)) 2020. No commercial re-use. See rights and 
      permissions. Published by BMJ.
FAU - Jeffrey, David Ian
AU  - Jeffrey DI
AD  - Edinburgh Palliative and Supportive Care Group, University of Edinburgh Western 
      General Hospital, Edinburgh EH4 2XU, UK dijeffrey@btinternet.com.
LA  - eng
PT  - Journal Article
DEP - 20200610
TA  - J Med Ethics
JT  - Journal of medical ethics
JID - 7513619
SB  - E
SB  - IM
MH  - Betacoronavirus
MH  - COVID-19
MH  - Coronavirus Infections/virology
MH  - Decision Making/*ethics
MH  - Disaster Planning
MH  - *Ethics, Clinical
MH  - Health Care Rationing/*ethics
MH  - Health Equity/*ethics
MH  - Health Personnel/*ethics
MH  - Humans
MH  - Moral Obligations
MH  - Pandemics/*ethics
MH  - Pneumonia, Viral/virology
MH  - Poverty
MH  - Practice Guidelines as Topic
MH  - Professional-Patient Relations
MH  - Resuscitation Orders
MH  - SARS-CoV-2
MH  - Social Values
MH  - Triage/ethics
MH  - Vulnerable Populations
MH  - Withholding Treatment/ethics
PMC - PMC7316115
OTO - NOTNLM
OT  - *allocation of health care resources
OT  - *autonomy
OT  - *clinical ethics
OT  - *decision-making
COIS- Competing interests: None declared.
EDAT- 2020/06/12 06:00
MHDA- 2020/08/19 06:00
CRDT- 2020/06/12 06:00
PHST- 2020/04/06 00:00 [received]
PHST- 2020/05/25 00:00 [revised]
PHST- 2020/06/01 00:00 [accepted]
PHST- 2020/06/12 06:00 [pubmed]
PHST- 2020/08/19 06:00 [medline]
PHST- 2020/06/12 06:00 [entrez]
AID - medethics-2020-106264 [pii]
AID - 10.1136/medethics-2020-106264 [doi]
PST - ppublish
SO  - J Med Ethics. 2020 Aug;46(8):495-498. doi: 10.1136/medethics-2020-106264. Epub 2020 
      Jun 10.

PMID- 32284617
OWN - NLM
STAT- MEDLINE
DCOM- 20200416
LR  - 20210216
IS  - 1546-170X (Electronic)
IS  - 1078-8956 (Linking)
VI  - 26
IP  - 4
DP  - 2020 Apr
TI  - Combating COVID-19: health equity matters.
PG  - 458
LID - 10.1038/s41591-020-0823-6 [doi]
FAU - Wang, Zhicheng
AU  - Wang Z
AD  - Research Center for Public Health, School of Medicine, Tsinghua University, Beijing, 
      China.
FAU - Tang, Kun
AU  - Tang K
AD  - Research Center for Public Health, School of Medicine, Tsinghua University, Beijing, 
      China. tangk@mail.tsinghua.edu.cn.
LA  - eng
PT  - Journal Article
PL  - United States
TA  - Nat Med
JT  - Nature medicine
JID - 9502015
SB  - IM
MH  - Betacoronavirus
MH  - COVID-19
MH  - China
MH  - *Coronavirus Infections/epidemiology
MH  - Data Collection
MH  - *Financing, Personal
MH  - Global Health
MH  - *Health Equity/economics/statistics & numerical data
MH  - *Health Services Needs and Demand
MH  - *Health Status Disparities
MH  - *Healthcare Disparities
MH  - Humans
MH  - *Pandemics
MH  - *Pneumonia, Viral/epidemiology
MH  - Poverty
MH  - SARS-CoV-2
MH  - Social Conditions
MH  - Socioeconomic Factors
MH  - *Vulnerable Populations
EDAT- 2020/04/15 06:00
MHDA- 2020/04/17 06:00
CRDT- 2020/04/15 06:00
PHST- 2020/04/15 06:00 [entrez]
PHST- 2020/04/15 06:00 [pubmed]
PHST- 2020/04/17 06:00 [medline]
AID - 10.1038/s41591-020-0823-6 [pii]
AID - 10.1038/s41591-020-0823-6 [doi]
PST - ppublish
SO  - Nat Med. 2020 Apr;26(4):458. doi: 10.1038/s41591-020-0823-6.

PMID- 31262310
OWN - NLM
STAT- MEDLINE
DCOM- 20191022
LR  - 20200225
IS  - 1475-9276 (Electronic)
IS  - 1475-9276 (Linking)
VI  - 18
IP  - 1
DP  - 2019 Jul 1
TI  - Experience of healthcare among the homeless and vulnerably housed a qualitative 
      study: opportunities for equity-oriented health care.
PG  - 101
LID - 10.1186/s12939-019-1004-4 [doi]
LID - 101
AB  - BACKGROUND: People experiencing homelessness are often marginalized and are known to 
      face barriers to accessing acceptable and respectful healthcare services. This study 
      examines the experience of accessing hospital-based services of persons experiencing 
      homelessness or vulnerable housing in southeastern Ontario and considers the 
      potential of Equity-Oriented Health Care (EOHC) as an approach to improving care. 
      METHODS: Focus groups and in-depth interviews with people with lived experience of 
      homelessness (n=31), as well as in-depth interviews of health and social service 
      provider key informants (n=10) were combined with qualitative data from a survey of 
      health and social service providers (n=136). Interview transcripts and written 
      survey responses were analyzed using directed content analysis to examine 
      experiences of people with lived experience of homelessness within the healthcare 
      system. RESULTS: Healthcare services were experienced as stigmatizing and shaming 
      particularly for patients with concurrent substance use. These negative experiences 
      could lead to avoidance or abandonment of care. Despite supposed universality, 
      participants felt that the healthcare system was not accountable to them or to other 
      equity-seeking populations. Participants identified a system that was inflexible, 
      designed for a perceived middle-class population, and that failed to take into 
      account the needs and realities of equity-seeking groups. Finally, participants did 
      identify positive healthcare interactions, highlighting the importance of care 
      delivered with dignity, trust, and compassion. CONCLUSIONS: The experiences of 
      healthcare services among the homeless and vulnerably housed do not meet the 
      standards of universally accessible patient-centered care. EOHC could provide a 
      framework for changes to the healthcare system, creating a system that is more 
      trauma-informed, equity-enhancing, and accessible to people experiencing 
      homelessness, thus limiting identified barriers and negative experiences of care.
FAU - Purkey, Eva
AU  - Purkey E
AUID- ORCID: 0000-0001-6541-5053
AD  - Department of Family Medicine, Queen's University, 220 Bagot street, Kingston, 
      Ontario, K7L 3G2, Canada. eva.purkey@dfm.queensu.ca.
FAU - MacKenzie, Meredith
AU  - MacKenzie M
AD  - Department of Family Medicine, Queen's University, 220 Bagot street, Kingston, 
      Ontario, K7L 3G2, Canada.
AD  - Street Health Centre, a part of Kingston Community Health Centres, Kingston 
      Ontario115 Barrack St, Kingston, Ontario, K7L 3N6, Canada.
LA  - eng
PT  - Journal Article
PT  - Research Support, Non-U.S. Gov't
DEP - 20190701
TA  - Int J Equity Health
JT  - International journal for equity in health
JID - 101147692
SB  - IM
MH  - Delivery of Health Care/*statistics & numerical data
MH  - Focus Groups
MH  - Health Equity/*statistics & numerical data
MH  - Homeless Persons/*statistics & numerical data
MH  - Humans
MH  - Ontario
MH  - Social Problems/*statistics & numerical data
MH  - Social Work/*statistics & numerical data
MH  - Surveys and Questionnaires
MH  - Vulnerable Populations/*statistics & numerical data
PMC - PMC6604349
OTO - NOTNLM
OT  - *Health equity
OT  - *Homelessness
OT  - *Vulnerable populations
COIS- The authors declare that they have no competing interests.
EDAT- 2019/07/03 06:00
MHDA- 2019/10/23 06:00
CRDT- 2019/07/03 06:00
PHST- 2019/04/02 00:00 [received]
PHST- 2019/06/12 00:00 [accepted]
PHST- 2019/07/03 06:00 [entrez]
PHST- 2019/07/03 06:00 [pubmed]
PHST- 2019/10/23 06:00 [medline]
AID - 10.1186/s12939-019-1004-4 [pii]
AID - 1004 [pii]
AID - 10.1186/s12939-019-1004-4 [doi]
PST - epublish
SO  - Int J Equity Health. 2019 Jul 1;18(1):101. doi: 10.1186/s12939-019-1004-4.

PMID- 32526461
OWN - NLM
STAT- MEDLINE
DCOM- 20201216
LR  - 20210202
IS  - 1878-5921 (Electronic)
IS  - 0895-4356 (Print)
IS  - 0895-4356 (Linking)
VI  - 128
DP  - 2020 Dec
TI  - A framework for identifying and mitigating the equity harms of COVID-19 policy 
      interventions.
PG  - 35-48
LID - S0895-4356(20)30597-7 [pii]
LID - 10.1016/j.jclinepi.2020.06.004 [doi]
AB  - BACKGROUND: Coronavirus disease 2019 (COVID-19) is a global pandemic. Governments 
      have implemented combinations of "lockdown" measures of various stringencies, 
      including school and workplace closures, cancellations of public events, and 
      restrictions on internal and external movements. These policy interventions are an 
      attempt to shield high-risk individuals and to prevent overwhelming countries' 
      healthcare systems, or, colloquially, "flatten the curve." However, these policy 
      interventions may come with physical and psychological health harms, group and 
      social harms, and opportunity costs. These policies may particularly affect 
      vulnerable populations and not only exacerbate pre-existing inequities but also 
      generate new ones. METHODS: We developed a conceptual framework to identify and 
      categorize adverse effects of COVID-19 lockdown measures. We based our framework on 
      Lorenc and Oliver's framework for the adverse effects of public health interventions 
      and the PROGRESS-Plus equity framework. To test its application, we purposively 
      sampled COVID-19 policy examples from around the world and evaluated them for the 
      potential physical, psychological, and social harms, as well as opportunity costs, 
      in each of the PROGRESS-Plus equity domains: Place of residence, Race/ethnicity, 
      Occupation, Gender/sex, Religion, Education, Socioeconomic status, Social capital, 
      Plus (age, and disability). RESULTS: We found examples of inequitably distributed 
      adverse effects for each COVID-19 lockdown policy example, stratified by a low- or 
      middle-income country and high-income country, in every PROGRESS-Plus equity domain. 
      We identified the known policy interventions intended to mitigate some of these 
      adverse effects. The same harms (anxiety, depression, food insecurity, loneliness, 
      stigma, violence) appear to be repeated across many groups and are exacerbated by 
      several COVID-19 policy interventions. CONCLUSION: Our conceptual framework 
      highlights the fact that COVID-19 policy interventions can generate or exacerbate 
      interactive and multiplicative equity harms. Applying this framework can help in 
      three ways: (1) identifying the areas where a policy intervention may generate 
      inequitable adverse effects; (2) mitigating the policy and practice interventions by 
      facilitating the systematic examination of relevant evidence; and (3) planning for 
      lifting COVID-19 lockdowns and policy interventions around the world.
CI  - Copyright © 2020 Elsevier Inc. All rights reserved.
FAU - Glover, Rebecca E
AU  - Glover RE
AD  - London School of Hygiene and Tropical Medicine, 15-17 Tavistock Place, London WC1H 
      9SH. Electronic address: rebecca.glover@lshtm.ac.uk.
FAU - van Schalkwyk, May C I
AU  - van Schalkwyk MCI
AD  - London School of Hygiene and Tropical Medicine, 15-17 Tavistock Place, London WC1H 
      9SH.
FAU - Akl, Elie A
AU  - Akl EA
AD  - Department of Epidemiology and Population Health, American University of Beirut, 
      Beirut, Lebanon.
FAU - Kristjannson, Elizabeth
AU  - Kristjannson E
AD  - School of Psychology, Faculty of Social Sciences, University of Ottawa, Ottawa, 
      Ontario L8S 4L8, Canada.
FAU - Lotfi, Tamara
AU  - Lotfi T
AD  - Department of Health Research Methods, Evidence & Impact, McMaster University, 1280 
      Main St W, Hamilton, Ontario L8S 4L8, Canada.
FAU - Petkovic, Jennifer
AU  - Petkovic J
AD  - Bruyere Research Institute, Ottawa, Canada.
FAU - Petticrew, Mark P
AU  - Petticrew MP
AD  - London School of Hygiene and Tropical Medicine, 15-17 Tavistock Place, London WC1H 
      9SH.
FAU - Pottie, Kevin
AU  - Pottie K
AD  - Department of Family Medicine, Bruyere Research Institute, University of Ottawa, 
      Ottawa, Ontario L8S 4L8, Canada.
FAU - Tugwell, Peter
AU  - Tugwell P
AD  - Department of Medicine, Bruyere Research Institute, University of Ottawa, Ottawa, 
      Ontario L8S 4L8, Canada; Ottawa Hospital Research Institute, Ottawa, Ontario L8S 
      4L8, Canada.
FAU - Welch, Vivian
AU  - Welch V
AD  - Bruyere Research Institute, Ottawa, Canada; School of Epidemiology and Public 
      Health, University of Ottawa, Ottawa, Ontario L8S 4L8, Canada.
LA  - eng
PT  - Journal Article
PT  - Research Support, Non-U.S. Gov't
DEP - 20200609
TA  - J Clin Epidemiol
JT  - Journal of clinical epidemiology
JID - 8801383
SB  - IM
MH  - COVID-19/*epidemiology/*therapy
MH  - Health Equity/*statistics & numerical data
MH  - *Health Policy
MH  - *Health Status Disparities
MH  - Humans
MH  - Pandemics
MH  - Public Health/*standards
MH  - Quarantine/*standards
MH  - Vulnerable Populations
PMC - PMC7280094
OTO - NOTNLM
OT  - *Adverse effects
OT  - *COVID-19
OT  - *Equity
OT  - *Impact assessment
OT  - *Inequity
OT  - *Public health
EDAT- 2020/06/12 06:00
MHDA- 2020/12/17 06:00
CRDT- 2020/06/12 06:00
PHST- 2020/05/17 00:00 [received]
PHST- 2020/05/29 00:00 [revised]
PHST- 2020/06/02 00:00 [accepted]
PHST- 2020/06/12 06:00 [pubmed]
PHST- 2020/12/17 06:00 [medline]
PHST- 2020/06/12 06:00 [entrez]
AID - S0895-4356(20)30597-7 [pii]
AID - 10.1016/j.jclinepi.2020.06.004 [doi]
PST - ppublish
SO  - J Clin Epidemiol. 2020 Dec;128:35-48. doi: 10.1016/j.jclinepi.2020.06.004. Epub 2020 
      Jun 9.

PMID- 31155000
OWN - NLM
STAT- MEDLINE
DCOM- 20191025
LR  - 20210924
IS  - 1475-9276 (Electronic)
IS  - 1475-9276 (Linking)
VI  - 18
IP  - 1
DP  - 2019 Jun 3
TI  - Vulnerable populations and the right to health: lessons from the Peruvian Amazon 
      around tuberculosis control.
PG  - 28
LID - 10.1186/s12939-019-0928-z [doi]
LID - 28
AB  - BACKGROUND: In 2014 the World Health Organization (WHO) launched the "End TB 
      Strategy", setting new ambitious goals for elimination of tuberculosis (TB). In 
      contrast with previous efforts to control TB, the new strategy adopted the 
      protection and promotion of human rights in TB prevention and care as a core pillar. 
      This mandated the development of national programmes that are sensitive to the 
      characteristics of populations and responsive to structural factors that put people 
      at increased risk of exposure to TB, limit access to good quality health services 
      and make people more vulnerable to TB infection. Indigenous people living in the 
      Peruvian Amazon have been identified as a TB vulnerable group by Peruvian health 
      authorities. This article examines the barriers faced by indigenous people and rural 
      settlers from the Peruvian Amazon in obtaining a TB diagnosis and appropriate TB 
      treatment, through the principles of the human rights based approach of 
      accessibility, availability, affordability, adaptability and quality, and thus 
      provides evidence of the utility of such approach in Peru. METHODS: This is a 
      qualitative study. We combined information from policy documents and legal 
      regulations and in-depth interviews with health workers and health authorities. We 
      used Atlas-ti to conduct a thematic analysis and identify interviewees responses to 
      pre-defined topics. RESULTS: Despite having a strong legal framework to protect the 
      right to health of indigenous people and people affected by TB, there are underlying 
      structural factors contributing to delays in detection, diagnosis and TB treatment, 
      which are mostly related to having a health system poorly prepared to provide care 
      for people living in dispersed rural communities. This article shows the limited 
      level of integration of the "End TB Strategy" principles in the Peruvian National TB 
      Programme and identifies the weakness of the health system to improve health care 
      provision for indigenous people and rural settlers from the Peruvian Amazon. 
      CONCLUSIONS: Our study shows the need to go beyond developing a strong legal 
      framework to ensure vulnerable populations such as indigenous people are able to 
      realize their right to health. Governments need to allocate funds, improve training 
      and adapt healthcare provision to the cultural, geographical, and social context of 
      indigenous people.
FAU - Gianella, Camila
AU  - Gianella C
AD  - Chr Michelsen Institute, Bergen, Norway.
FAU - Pesantes, M Amalia
AU  - Pesantes MA
AUID- ORCID: 0000-0002-0649-3649
AD  - Salud Sin Límites Perú, Lima, Peru. maria.amalia.pesantes@gmail.com.
FAU - Ugarte-Gil, Cesar
AU  - Ugarte-Gil C
AD  - Instituto de Medicina Tropical Alexander von Humboldt, Universidad Peruana Cayetano 
      Heredia, Lima, Perú.
AD  - Tuberculosis (TB) Centre, London School of Hygiene and Tropical Medicine, London, 
      UK.
FAU - Moore, David A J
AU  - Moore DAJ
AD  - Tuberculosis (TB) Centre, London School of Hygiene and Tropical Medicine, London, 
      UK.
FAU - Lema, Claudia
AU  - Lema C
AD  - Salud Sin Límites Perú, Lima, Peru.
LA  - eng
GR  - MR/P004172/1/MRC_/Medical Research Council/United Kingdom
GR  - WT_/Wellcome Trust/United Kingdom
PT  - Journal Article
PT  - Research Support, Non-U.S. Gov't
DEP - 20190603
TA  - Int J Equity Health
JT  - International journal for equity in health
JID - 101147692
SB  - IM
MH  - Health Equity/*legislation & jurisprudence
MH  - *Human Rights
MH  - Humans
MH  - Peru
MH  - Qualitative Research
MH  - Tuberculosis/*prevention & control
MH  - *Vulnerable Populations
PMC - PMC6545700
COIS- The authors declare that they have no competing interests.
EDAT- 2019/06/04 06:00
MHDA- 2019/10/28 06:00
CRDT- 2019/06/04 06:00
PHST- 2018/07/25 00:00 [received]
PHST- 2019/01/21 00:00 [accepted]
PHST- 2019/06/04 06:00 [entrez]
PHST- 2019/06/04 06:00 [pubmed]
PHST- 2019/10/28 06:00 [medline]
AID - 10.1186/s12939-019-0928-z [pii]
AID - 928 [pii]
AID - 10.1186/s12939-019-0928-z [doi]
PST - epublish
SO  - Int J Equity Health. 2019 Jun 3;18(1):28. doi: 10.1186/s12939-019-0928-z.

PMID- 32863163
OWN - NLM
STAT- MEDLINE
DCOM- 20201117
LR  - 20201117
IS  - 2212-0289 (Electronic)
IS  - 1865-9217 (Linking)
VI  - 156-157
DP  - 2020 Nov
TI  - [Not Available].
PG  - 105-112
LID - S1865-9217(20)30096-9 [pii]
LID - 10.1016/j.zefq.2020.07.005 [doi]
AB  - OBJECTIVES: The aim of this paper is to provide detailed guidance on how to 
      incorporate health equity within the GRADE (Grading of Recommendations, Assessment, 
      Development and Evaluation) evidence to decision process. STUDY DESIGN AND SETTING: 
      We developed this guidance based on the GRADE evidence to decision frame-work, 
      iteratively reviewing and modifying draft documents, in person discussion of project 
      group members and input from other GRADE members. This is a German translation of 
      the original paper published in English. RESULTS: Considering the impact on health 
      equity may be required, both in general guidelines and guide-lines that focus on 
      disadvantaged populations. We suggest two approaches to incorporate equity 
      considerations: (1) assessing the potential impact of interventions on equity and 
      (2) incorporating equity considerations when judging or weighing each of the 
      evidence to decision criteria. We provide guidance and include illustrative 
      examples. CONCLUSION: Guideline panels should consider the impact of recommendations 
      on health equity with attention to remote and underserviced settings and 
      disadvantaged populations. Guideline panels may wish to incorporate equity judgments 
      across the evidence to decision framework. This is the fourth and ﬁnal paper in a 
      series about considering equity in the GRADE guideline development process. This 
      series is coming from the GRADE equity subgroup.
CI  - Copyright © 2020. Published by Elsevier GmbH.
FAU - Teufer, Birgit
AU  - Teufer B
AD  - Department für Evidenzbasierte Medizin und Evaluation, Donau-Universität Krems, 
      Krems, Österreich. Electronic address: birgit.teufer@donau-uni.ac.at.
FAU - Nußbaumer-Streit, Barbara
AU  - Nußbaumer-Streit B
AD  - Department für Evidenzbasierte Medizin und Evaluation, Donau-Universität Krems, 
      Krems, Österreich.
FAU - Schwingshackl, Lukas
AU  - Schwingshackl L
AD  - Institut für Evidenz in der Medizin, Universitätsklinikum Freiburg, Medizinische 
      Fakultät, Albert-Ludwigs-Universität Freiburg, Freiburg, Deutschland.
FAU - Langer, Gero
AU  - Langer G
AD  - Institut für Gesundheits- und Pflegewissenschaft, German Center for Evidence-based 
      Nursing »sapere aude«, Halle(Saale), Deutschland.
FAU - Ebenberger, Agnes
AU  - Ebenberger A
AD  - Freie Wissenschaftlerin.
FAU - Gartlehner, Gerald
AU  - Gartlehner G
AD  - Department für Evidenzbasierte Medizin und Evaluation, Donau-Universität Krems, 
      Krems, Österreich; RTI International, Research Triangle Park, NC, USA.
LA  - ger
PT  - Journal Article
TT  - GRADE-Leitlinien zu Gerechtigkeit 4. Berücksichtigung der Gerechtigkeit im 
      Gesundheitswesen bei der Entwicklung von GRADE-Leitlinien: von der Evidenz zur 
      Empfehlung.
DEP - 20200827
PL  - Netherlands
TA  - Z Evid Fortbild Qual Gesundhwes
JT  - Zeitschrift fur Evidenz, Fortbildung und Qualitat im Gesundheitswesen
JID - 101477604
SB  - IM
MH  - Germany
MH  - *Health Equity
MH  - Humans
MH  - Vulnerable Populations
OTO - NOTNLM
OT  - Disadvantaged
OT  - Evidence to decision process
OT  - GRADE Leitlinien
OT  - GRADE guidelines
OT  - Gerechtigkeit im Gesundheitswesen
OT  - Health equity
OT  - Special populations
OT  - Underserved
OT  - Unterversorgung
OT  - soziale Benachteiligung
OT  - spezielle Zielgruppen
OT  - von der Evidenz zur Empfehlung
EDAT- 2020/08/31 06:00
MHDA- 2020/11/18 06:00
CRDT- 2020/09/01 06:00
PHST- 2020/08/31 06:00 [pubmed]
PHST- 2020/11/18 06:00 [medline]
PHST- 2020/09/01 06:00 [entrez]
AID - S1865-9217(20)30096-9 [pii]
AID - 10.1016/j.zefq.2020.07.005 [doi]
PST - ppublish
SO  - Z Evid Fortbild Qual Gesundhwes. 2020 Nov;156-157:105-112. doi: 
      10.1016/j.zefq.2020.07.005. Epub 2020 Aug 27.

PMID- 31735711
OWN - NLM
STAT- MEDLINE
DCOM- 20200824
LR  - 20200925
IS  - 1548-6869 (Electronic)
IS  - 1049-2089 (Print)
IS  - 1049-2089 (Linking)
VI  - 30
IP  - 4S
DP  - 2019
TI  - Introduction.
PG  - vi-x
LID - 10.1353/hpu.2019.0108 [doi]
FAU - Sodeke, Stephen Olufemi
AU  - Sodeke SO
LA  - eng
GR  - U54 CA118638/CA/NCI NIH HHS/United States
GR  - OT2 OD025284/OD/NIH HHS/United States
GR  - UL1 TR001417/TR/NCATS NIH HHS/United States
GR  - U54 CA118623/CA/NCI NIH HHS/United States
GR  - U54 CA118948/CA/NCI NIH HHS/United States
GR  - U54 MD007585/MD/NIMHD NIH HHS/United States
GR  - P30 AG031054/AG/NIA NIH HHS/United States
PT  - Editorial
PT  - Introductory Journal Article
PT  - Research Support, N.I.H., Extramural
TA  - J Health Care Poor Underserved
JT  - Journal of health care for the poor and underserved
JID - 9103800
SB  - IM
MH  - Community Participation
MH  - Congresses as Topic
MH  - Delivery of Health Care/*ethnology
MH  - Ethics, Research
MH  - Health Equity
MH  - *Health Status Disparities
MH  - Humans
MH  - *Minority Groups
MH  - Research/*organization & administration/standards
MH  - Socioeconomic Factors
MH  - Vulnerable Populations
PMC - PMC7510347
MID - NIHMS1598926
EDAT- 2019/11/19 06:00
MHDA- 2020/08/25 06:00
CRDT- 2019/11/19 06:00
PHST- 2019/11/19 06:00 [entrez]
PHST- 2019/11/19 06:00 [pubmed]
PHST- 2020/08/25 06:00 [medline]
AID - S1548686919400235 [pii]
AID - 10.1353/hpu.2019.0108 [doi]
PST - ppublish
SO  - J Health Care Poor Underserved. 2019;30(4S):vi-x. doi: 10.1353/hpu.2019.0108.

PMID- 32245522
OWN - NLM
STAT- MEDLINE
DCOM- 20210118
LR  - 20210118
IS  - 1745-6215 (Electronic)
IS  - 1745-6215 (Linking)
VI  - 21
IP  - 1
DP  - 2020 Apr 3
TI  - Reporting of health equity considerations in cluster and individually randomized 
      trials.
PG  - 308
LID - 10.1186/s13063-020-4223-5 [doi]
LID - 308
AB  - BACKGROUND: The randomized controlled trial (RCT) is considered the gold standard 
      study design to inform decisions about the effectiveness of interventions. However, 
      a common limitation is inadequate reporting of the applicability of the intervention 
      and trial results for people who are "socially disadvantaged" and this can affect 
      policy-makers' decisions. We previously developed a framework for identifying 
      health-equity-relevant trials, along with a reporting guideline for transparent 
      reporting. In this study, we provide a descriptive assessment of health-equity 
      considerations in 200 randomly sampled equity-relevant trials. METHODS: We developed 
      a search strategy to identify health-equity-relevant trials published between 2013 
      and 2015. We randomly sorted the 4316 records identified by the search and screened 
      studies until 100 individually randomized (RCTs) and 100 cluster randomized 
      controlled trials (CRTs) were identified. We developed and pilot-tested a data 
      extraction form based on our initial work, to inform the development of our 
      reporting guideline for equity-relevant randomized trials. RESULTS: In total, 39 
      trials (20%) were conducted in a low- and middle-income country and 157 trials (79%) 
      in a high-income country focused on socially disadvantaged populations (78% CRTs, 
      79% RCTs). Seventy-four trials (37%) reported a subgroup analysis across a 
      population characteristic associated with disadvantage (25% CRT, 49% RCTs), with 19% 
      of included studies reporting subgroup analyses across sex, 9% across 
      race/ethnicity/culture, and 4% across socioeconomic status. No subgroup analyses 
      were reported for place of residence, occupation, religion, education, or social 
      capital. One hundred and forty-one trials (71%) discussed the applicability of their 
      results to one or more socially disadvantaged populations (68% of CRT, 73% of RCT). 
      DISCUSSION: In this set of trials, selected for their relevance to health equity, 
      data that were disaggregated for socially disadvantaged populations were rarely 
      reported. We found that even when the data are available, opportunities to analyze 
      health-equity considerations are frequently missed. The recently published equity 
      extension of the Consolidated Reporting Standards for Randomized Trials 
      (CONSORT-Equity) may help improve delineation of hypotheses related to socially 
      disadvantaged populations, and transparency and completeness of reporting of 
      health-equity considerations in RCTs. This study can serve as a baseline assessment 
      of the reporting of equity considerations.
FAU - Petkovic, Jennifer
AU  - Petkovic J
AUID- ORCID: 0000-0002-5824-584X
AD  - Bruyere Research Institute, University of Ottawa, Ottawa, ON, Canada. 
      jennifer.petkovic@uottawa.ca.
FAU - Jull, Janet
AU  - Jull J
AD  - School of Rehabilitation Therapy, Queen's University, Kingston, ON, Canada.
FAU - Yoganathan, Manosila
AU  - Yoganathan M
AD  - Infectious Diseases and Prevention Control Branch, Public Health Agency of Canada, 
      Ottawa, ON, Canada.
FAU - Dewidar, Omar
AU  - Dewidar O
AD  - Bruyere Research Institute, University of Ottawa, Ottawa, ON, Canada.
FAU - Baird, Sarah
AU  - Baird S
AD  - Department of Global Health, Milken Institute School of Public Health, George 
      Washington University, Washington, DC, USA.
FAU - Grimshaw, Jeremy M
AU  - Grimshaw JM
AD  - Clinical Epidemiology Program, Ottawa Hospital Research Institute, Ottawa, ON, 
      Canada.
AD  - Department of Medicine, University of Ottawa, Ottawa, ON, Canada.
FAU - Johansson, Kjell Arne
AU  - Johansson KA
AD  - Bergen Centre for Ethics and Priority Setting (BCEPS) Department of Global Public 
      Health and Primary Care, University of Bergen, Bergen, Norway.
FAU - Kristjansson, Elizabeth
AU  - Kristjansson E
AD  - School of Psychology, Faculty of Social Sciences, University of Ottawa, Ottawa, ON, 
      Canada.
FAU - McGowan, Jessie
AU  - McGowan J
AD  - School of Epidemiology and Public Health, Faculty of Medicine, University of Ottawa, 
      Ottawa, ON, Canada.
FAU - Moher, David
AU  - Moher D
AD  - Ottawa Methods Centre, Ottawa Hospital Research Institute, Ottawa, ON, Canada.
FAU - Petticrew, Mark
AU  - Petticrew M
AD  - Department of Social and Environmental Health Research, London School of Hygiene and 
      Tropical Medicine, London, UK.
FAU - Robberstad, Bjarne
AU  - Robberstad B
AD  - Section for Ethics and Health Economics, Department of Global Public Health and 
      Primary Care, University of Bergen, Bergen, Norway.
FAU - Shea, Beverley
AU  - Shea B
AD  - Bruyere Research Institute, University of Ottawa, Ottawa, ON, Canada.
AD  - Clinical Epidemiology Program, Ottawa Hospital Research Institute, Ottawa, ON, 
      Canada.
AD  - Department of Medicine, University of Ottawa, Ottawa, ON, Canada.
FAU - Tugwell, Peter
AU  - Tugwell P
AD  - Clinical Epidemiology Program, Ottawa Hospital Research Institute, Ottawa, ON, 
      Canada.
AD  - School of Epidemiology and Public Health, Faculty of Medicine, University of Ottawa, 
      Ottawa, ON, Canada.
AD  - Department of Medicine, Faculty of Medicine, University of Ottawa, Ottawa, ON, 
      Canada.
AD  - WHO Collaborating Centre for Knowledge Translation and Health Technology Assessment 
      in Health Equity, Bruyère Research Institute, Ottawa, ON, Canada.
FAU - Volmink, Jimmy
AU  - Volmink J
AD  - Faculty of Medicine and Health Sciences, Stellenbosch University, Cape Town, South 
      Africa.
FAU - Wells, George A
AU  - Wells GA
AD  - Cardiovascular Research Methods Centre, University of Ottawa Heart Institute, 
      Ottawa, ON, Canada.
FAU - Whitehead, Margaret
AU  - Whitehead M
AD  - Public Health, University of Liverpool, Livepool, UK.
FAU - Cuervo, Luis Gabriel
AU  - Cuervo LG
AD  - Department of Health Systems and Services, Pan American Health Organization, 
      Washington, DC, USA.
FAU - White, Howard
AU  - White H
AD  - Campbell Collaboration, Delhi, India.
FAU - Taljaard, Monica
AU  - Taljaard M
AD  - School of Epidemiology and Public Health, Faculty of Medicine, University of Ottawa, 
      Ottawa, ON, Canada.
AD  - Clinical Epidemiology Program, Ottawa Hospital Research Institute (OHRI), The Ottawa 
      Hospital, Civic Campus, 1053 Carling Avenue, Ottawa, ON, K1Y 4E9, Canada.
FAU - Welch, Vivian
AU  - Welch V
AD  - Bruyere Research Institute, University of Ottawa, Ottawa, ON, Canada.
LA  - eng
GR  - MOP 133 556/CAPMC/CIHR/Canada
PT  - Journal Article
DEP - 20200403
TA  - Trials
JT  - Trials
JID - 101263253
SB  - IM
MH  - Age Factors
MH  - Culture
MH  - *Guidelines as Topic
MH  - Health Equity/*standards
MH  - Humans
MH  - Randomized Controlled Trials as Topic/*standards
MH  - Sex Factors
MH  - Social Class
MH  - Vulnerable Populations
PMC - PMC7118943
COIS- Dr. Welch reports grants from Canadian Institutes of Health Research and grants from 
      Ontario Early Researcher Award during the conduct of the study. David Moher is 
      supported by a University Research Chair. Jeremy M Grimshaw holds a Canada Research 
      Chair in Health Knowledge Transfer and Uptake. Peter Tugwell holds a Canada Research 
      Chair in Health Equity. All other authors have nothing to disclose.
EDAT- 2020/04/05 06:00
MHDA- 2021/01/20 06:00
CRDT- 2020/04/05 06:00
PHST- 2019/12/16 00:00 [received]
PHST- 2020/03/02 00:00 [accepted]
PHST- 2020/04/05 06:00 [entrez]
PHST- 2020/04/05 06:00 [pubmed]
PHST- 2021/01/20 06:00 [medline]
AID - 10.1186/s13063-020-4223-5 [pii]
AID - 4223 [pii]
AID - 10.1186/s13063-020-4223-5 [doi]
PST - epublish
SO  - Trials. 2020 Apr 3;21(1):308. doi: 10.1186/s13063-020-4223-5.

PMID- 32773082
OWN - NLM
STAT- MEDLINE
DCOM- 20201214
LR  - 20201214
IS  - 1558-3147 (Electronic)
IS  - 0193-953X (Linking)
VI  - 43
IP  - 3
DP  - 2020 Sep
TI  - Improving Research Quality to Achieve Mental Health Equity.
PG  - 569-582
LID - S0193-953X(20)30029-0 [pii]
LID - 10.1016/j.psc.2020.05.005 [doi]
AB  - Inequities and the resulting disparities that exist in mental health for a variety 
      of socially disadvantaged groups have roots in the history and ongoing processes of 
      medical and mental health research, as well as in persisting implicit bias in our 
      society and health care system. The inclusion of historically excluded communities 
      in the research to practice pipeline is vital to ensuring that treatments and 
      interventions are developed to increase equity in mental health. A research 
      framework is proposed based on the integration of community-based participatory 
      research and human-centered design as an avenue for removing inequities and barriers 
      in mental health.
CI  - Copyright © 2020 Elsevier Inc. All rights reserved.
FAU - Moore, Quianta
AU  - Moore Q
AD  - Center for Health and Biosciences, Rice University's Baker Institute for Public 
      Policy, 6100 Main Street, MS-40, PO Box 1892, Houston, TX 77251-1892, USA. 
      Electronic address: qm4@rice.edu.
FAU - Tennant, Patrick S
AU  - Tennant PS
AD  - Center for Health and Biosciences, Rice University's Baker Institute for Public 
      Policy, 6100 Main Street, MS-40, PO Box 1892, Houston, TX 77251-1892, USA. 
      Electronic address: https://twitter.com/Tennant_PS.
FAU - Fortuna, Lisa R
AU  - Fortuna LR
AD  - Zuckerberg San Francisco General Hospital and Trauma Center, University of 
      California San Francisco, 1001 Potrero Avenue, 7M16, UCSF Campus Box 0852, San 
      Francisco, CA 94110, USA. Electronic address: https://twitter.com/fortuna_lisa.
LA  - eng
PT  - Historical Article
PT  - Journal Article
PT  - Review
DEP - 20200627
PL  - United States
TA  - Psychiatr Clin North Am
JT  - The Psychiatric clinics of North America
JID - 7708110
SB  - IM
MH  - *Community-Based Participatory Research
MH  - *Health Equity
MH  - Health Status Disparities
MH  - History, 19th Century
MH  - History, 20th Century
MH  - Humans
MH  - *Mental Health
MH  - Racism
MH  - Vulnerable Populations
OTO - NOTNLM
OT  - *Community-based participatory research (CBPR)
OT  - *Disparities
OT  - *Equity
OT  - *Human-centered design (HCD)
OT  - *Mental health
OT  - *Research
COIS- Disclosure The authors have nothing to disclose.
EDAT- 2020/08/11 06:00
MHDA- 2020/12/15 06:00
CRDT- 2020/08/11 06:00
PHST- 2020/08/11 06:00 [entrez]
PHST- 2020/08/11 06:00 [pubmed]
PHST- 2020/12/15 06:00 [medline]
AID - S0193-953X(20)30029-0 [pii]
AID - 10.1016/j.psc.2020.05.005 [doi]
PST - ppublish
SO  - Psychiatr Clin North Am. 2020 Sep;43(3):569-582. doi: 10.1016/j.psc.2020.05.005. 
      Epub 2020 Jun 27.

PMID- 30906154
OWN - NLM
STAT- MEDLINE
DCOM- 20200701
LR  - 20210109
IS  - 1945-0826 (Electronic)
IS  - 1049-510X (Print)
IS  - 1049-510X (Linking)
VI  - 29
IP  - Suppl 1
DP  - 2019
TI  - Implementation Research Methodologies for Achieving Scientific Equity and Health 
      Equity.
PG  - 83-92
LID - 10.18865/ed.29.S1.83 [doi]
AB  - Implementation science has great potential to improve the health of communities and 
      individuals who are not achieving health equity. However, implementation science can 
      exacerbate health disparities if its use is biased toward entities that already have 
      the highest capacities for delivering evidence-based interventions. In this article, 
      we examine several methodologic approaches for conducting implementation research to 
      advance equity both in our understanding of what historically disadvantaged 
      populations would need-what we call scientific equity-and how this knowledge can be 
      applied to produce health equity. We focus on rapid ways to gain knowledge on how to 
      engage, design research, act, share, and sustain successes in partnership with 
      communities. We begin by describing a principle-driven partnership process between 
      community members and implementation researchers to overcome disparities. We then 
      review three innovative implementation method paradigms to improve scientific and 
      health equity and provide examples of each. The first paradigm involves making 
      efficient use of existing data by applying epidemiologic and simulation modeling to 
      understand what drives disparities and how they can be overcome. The second paradigm 
      involves designing new research studies that include, but do not focus exclusively 
      on, populations experiencing disparities in health domains such as cardiovascular 
      disease and co-occurring mental health conditions. The third paradigm involves 
      implementation research that focuses exclusively on populations who have experienced 
      high levels of disparities. To date, our scientific enterprise has invested 
      disproportionately in research that fails to eliminate health disparities. The 
      implementation research methods discussed here hold promise for overcoming barriers 
      and achieving health equity.
FAU - McNulty, Moira
AU  - McNulty M
AD  - Section of Infectious Diseases and Global Health, Department of Medicine, University 
      of Chicago, Chicago, IL.
AD  - Chicago Center for HIV Elimination, University of Chicago, Chicago, IL.
FAU - Smith, J D
AU  - Smith JD
AD  - Department of Psychiatry and Behavioral Sciences, Feinberg School of Medicine, 
      Northwestern University, Chicago, IL.
AD  - Center for Prevention Implementation Methodology, Northwestern University, Chicago, 
      IL.
FAU - Villamar, Juan
AU  - Villamar J
AD  - Department of Psychiatry and Behavioral Sciences, Feinberg School of Medicine, 
      Northwestern University, Chicago, IL.
AD  - Center for Prevention Implementation Methodology, Northwestern University, Chicago, 
      IL.
FAU - Burnett-Zeigler, Inger
AU  - Burnett-Zeigler I
AD  - Department of Psychiatry and Behavioral Sciences, Feinberg School of Medicine, 
      Northwestern University, Chicago, IL.
FAU - Vermeer, Wouter
AU  - Vermeer W
AD  - Department of Psychiatry and Behavioral Sciences, Feinberg School of Medicine, 
      Northwestern University, Chicago, IL.
AD  - Center for Prevention Implementation Methodology, Northwestern University, Chicago, 
      IL.
FAU - Benbow, Nanette
AU  - Benbow N
AD  - Department of Psychiatry and Behavioral Sciences, Feinberg School of Medicine, 
      Northwestern University, Chicago, IL.
AD  - Center for Prevention Implementation Methodology, Northwestern University, Chicago, 
      IL.
FAU - Gallo, Carlos
AU  - Gallo C
AD  - Department of Psychiatry and Behavioral Sciences, Feinberg School of Medicine, 
      Northwestern University, Chicago, IL.
AD  - Center for Prevention Implementation Methodology, Northwestern University, Chicago, 
      IL.
FAU - Wilensky, Uri
AU  - Wilensky U
AD  - Center for Prevention Implementation Methodology, Northwestern University, Chicago, 
      IL.
AD  - Center for Connected Learning and Computer-Based Modeling in the Learning Sciences, 
      Northwestern University, Chicago, IL.
FAU - Hjorth, Arthur
AU  - Hjorth A
AD  - Center for Prevention Implementation Methodology, Northwestern University, Chicago, 
      IL.
AD  - Center for Connected Learning and Computer-Based Modeling in the Learning Sciences, 
      Northwestern University, Chicago, IL.
FAU - Mustanski, Brian
AU  - Mustanski B
AD  - Department of Psychiatry and Behavioral Sciences, Feinberg School of Medicine, 
      Northwestern University, Chicago, IL.
AD  - Center for Prevention Implementation Methodology, Northwestern University, Chicago, 
      IL.
FAU - Schneider, John
AU  - Schneider J
AD  - Section of Infectious Diseases and Global Health, Department of Medicine, University 
      of Chicago, Chicago, IL.
AD  - Chicago Center for HIV Elimination, University of Chicago, Chicago, IL.
FAU - Brown, C Hendricks
AU  - Brown CH
AD  - Department of Psychiatry and Behavioral Sciences, Feinberg School of Medicine, 
      Northwestern University, Chicago, IL.
AD  - Center for Prevention Implementation Methodology, Northwestern University, Chicago, 
      IL.
LA  - eng
GR  - R01 DA039934/DA/NIDA NIH HHS/United States
GR  - R01 MH096660/MH/NIMH NIH HHS/United States
GR  - P30 AI117943/AI/NIAID NIH HHS/United States
GR  - R25 MH080916/MH/NIMH NIH HHS/United States
GR  - U01 MD011281/MD/NIMHD NIH HHS/United States
GR  - U18DP006255/ACL/ACL HHS/United States
GR  - P30 DA027828/DA/NIDA NIH HHS/United States
PT  - Journal Article
PT  - Research Support, N.I.H., Extramural
PT  - Research Support, Non-U.S. Gov't
DEP - 20190221
TA  - Ethn Dis
JT  - Ethnicity & disease
JID - 9109034
SB  - IM
MH  - Cooperative Behavior
MH  - *Health Equity
MH  - *Healthcare Disparities
MH  - Humans
MH  - *Implementation Science
MH  - Research Design
MH  - Research Personnel
MH  - Vulnerable Populations
PMC - PMC6428169
OTO - NOTNLM
OT  - *Community Partnerships
OT  - *Health Inequity
OT  - *Implementation Science
COIS- Competing Interests: None declared.
EDAT- 2019/03/25 06:00
MHDA- 2020/07/02 06:00
CRDT- 2019/03/26 06:00
PHST- 2019/03/26 06:00 [entrez]
PHST- 2019/03/25 06:00 [pubmed]
PHST- 2020/07/02 06:00 [medline]
AID - ed.29.S1.83 [pii]
AID - 10.18865/ed.29.S1.83 [doi]
PST - epublish
SO  - Ethn Dis. 2019 Feb 21;29(Suppl 1):83-92. doi: 10.18865/ed.29.S1.83. eCollection 
      2019.

PMID- 32773081
OWN - NLM
STAT- MEDLINE
DCOM- 20201214
LR  - 20201214
IS  - 1558-3147 (Electronic)
IS  - 0193-953X (Linking)
VI  - 43
IP  - 3
DP  - 2020 Sep
TI  - Training Psychiatrists to Achieve Mental Health Equity.
PG  - 555-568
LID - S0193-953X(20)30027-7 [pii]
LID - 10.1016/j.psc.2020.05.003 [doi]
AB  - This article highlights the history of the psychiatric training practices that have 
      contributed to inequity in mental health service delivery, particularly to 
      underserved populations. It discusses current training practices that may be 
      effective at reducing such disparities, suggests policy recommendations to increase 
      the number of underrepresented minorities in health services, and makes 
      recommendations for the further development and implementation of training practices 
      that address health inequity. The article reviews issues in both general psychiatry 
      and child/adolescent training in addition to lifelong learning needs.
CI  - Copyright © 2020 Elsevier Inc. All rights reserved.
FAU - Sudak, Donna M
AU  - Sudak DM
AD  - Drexel-Tower Health Psychiatry, Drexel University, 219 Broad Street, Fifth Floor 
      #506, Philadelphia, PA 19107, USA. Electronic address: ds42@drexel.edu.
FAU - DeJong, Sandra M
AU  - DeJong SM
AD  - Harvard Medical School, Cambridge Health Alliance, 1493 Cambridge Street, Cambridge, 
      MA 02139, USA.
FAU - Bailey, Brigitte
AU  - Bailey B
AD  - Child and Adolescent Psychiatry, Department of Psychiatry and Behavioral Sciences, 
      University of Texas Health San Antonio, 7703 Floyd Curl Drive MC 7792, San Antonio, 
      TX 78229, USA.
FAU - Rohrbaugh, Robert M
AU  - Rohrbaugh RM
AD  - Yale School of Medicine, 300 George Street, Suite 901, New Haven, CT 06437, USA.
LA  - eng
PT  - Historical Article
PT  - Journal Article
PT  - Review
DEP - 20200709
PL  - United States
TA  - Psychiatr Clin North Am
JT  - The Psychiatric clinics of North America
JID - 7708110
SB  - IM
MH  - *Health Equity
MH  - Health Services Accessibility
MH  - History, 19th Century
MH  - History, 20th Century
MH  - Humans
MH  - Mental Disorders
MH  - *Mental Health Services
MH  - Psychiatry/*education
MH  - Vulnerable Populations
OTO - NOTNLM
OT  - *ACGME requirement
OT  - *Advocacy
OT  - *Health disparities
OT  - *Mental health equity
OT  - *Structural competency
COIS- Disclosure Dr D.M. Sudak receives book royalties from American Psychiatric Press, 
      WILEY and Wolters-Kluver and payment in kind from the American Association of 
      Directors of Psychiatric Residency Training (AADPRT). Dr S.M. DeJong receives book 
      royalties from Elsevier and payment in kind from the American Association of 
      Directors of Psychiatric Residency Training (AADPRT), the American College of 
      Psychiatrists (ACP), the APA, and the AACAP. Dr B. Bailey receives payment in kind 
      from the American Psychiatric Association and the ACGME. Dr R.M. Rohrbaugh receives 
      book royalties from Radcliffe and Routledge Publishers.
EDAT- 2020/08/11 06:00
MHDA- 2020/12/15 06:00
CRDT- 2020/08/11 06:00
PHST- 2020/08/11 06:00 [entrez]
PHST- 2020/08/11 06:00 [pubmed]
PHST- 2020/12/15 06:00 [medline]
AID - S0193-953X(20)30027-7 [pii]
AID - 10.1016/j.psc.2020.05.003 [doi]
PST - ppublish
SO  - Psychiatr Clin North Am. 2020 Sep;43(3):555-568. doi: 10.1016/j.psc.2020.05.003. 
      Epub 2020 Jul 9.

PMID- 31186367
OWN - NLM
STAT- MEDLINE
DCOM- 20191217
LR  - 20191217
IS  - 1098-4275 (Electronic)
IS  - 0031-4005 (Linking)
VI  - 144
IP  - 1
DP  - 2019 Jul
TI  - Health Equity in Rwanda and Boston and Back Again.
LID - e20182662 [pii]
LID - 10.1542/peds.2018-2662 [doi]
FAU - Stulac, Sara N
AU  - Stulac SN
AD  - Department of Pediatrics, School of Medicine, Boston University, Boston, 
      Massachusetts sara.stulac@bmc.org.
LA  - eng
PT  - Journal Article
PT  - Personal Narrative
DEP - 20190611
PL  - United States
TA  - Pediatrics
JT  - Pediatrics
JID - 0376422
SB  - AIM
SB  - IM
MH  - Boston
MH  - *Health Equity
MH  - Hospitals, Urban
MH  - Humans
MH  - Infant, Newborn
MH  - *Primary Health Care
MH  - Right to Health
MH  - Rwanda
MH  - *Vulnerable Populations
COIS- POTENTIAL CONFLICT OF INTEREST: The author has indicated she has no potential 
      conflicts of interest to disclose.
EDAT- 2019/06/13 06:00
MHDA- 2019/12/18 06:00
CRDT- 2019/06/13 06:00
PHST- 2019/01/15 00:00 [accepted]
PHST- 2019/06/13 06:00 [pubmed]
PHST- 2019/12/18 06:00 [medline]
PHST- 2019/06/13 06:00 [entrez]
AID - peds.2018-2662 [pii]
AID - 10.1542/peds.2018-2662 [doi]
PST - ppublish
SO  - Pediatrics. 2019 Jul;144(1):e20182662. doi: 10.1542/peds.2018-2662. Epub 2019 Jun 
      11.

PMID- 30947900
OWN - NLM
STAT- MEDLINE
DCOM- 20191212
LR  - 20191217
IS  - 1558-349X (Electronic)
IS  - 1546-1440 (Linking)
VI  - 16
IP  - 4 Pt B
DP  - 2019 Apr
TI  - Radiology Support, Communication, and Alignment Network and Its Role to Promote 
      Health Equity in the Delivery of Radiology Care.
PG  - 638-643
LID - S1546-1440(19)30011-0 [pii]
LID - 10.1016/j.jacr.2018.12.044 [doi]
AB  - Racial, ethnic, and socioeconomic disparities in radiological care have been well 
      documented in both the emergency and outpatient setting. Health IT has the potential 
      to facilitate equitable care across diverse populations. Ordering the appropriate 
      study is the first step in the greater mission of improving access and equity for 
      everyone. Radiology Support, Communication, and Alignment Network (R-SCAN) is an 
      informatics-based solution using clinical decision support (CDS) to promote health 
      equity through optimization in appropriate imaging utilization. R-SCAN and CDS may 
      help combat the potential implicit bias of clinicians by providing evidence-based 
      imaging guidelines at the point of care and ensure that patients will receive 
      equitable and appropriate imaging regardless of ethnic and socioeconomic background. 
      By fostering multidisciplinary collaboration between radiologists and referring 
      clinicians, R-SCAN initiatives across the nation have demonstrated successful 
      reductions in inappropriate imaging utilization, particularly in regions with 
      vulnerable populations.
CI  - Copyright © 2019 American College of Radiology. Published by Elsevier Inc. All 
      rights reserved.
FAU - Wang, Kevin Yuqi
AU  - Wang KY
AD  - Department of Radiology, Baylor College of Medicine, Houston, Texas.
FAU - Malayil Lincoln, Christie M
AU  - Malayil Lincoln CM
AD  - Department of Radiology, Baylor College of Medicine, Houston, Texas.
FAU - Chen, Melissa M
AU  - Chen MM
AD  - Department of Radiology, Division of Diagnostic Imaging, The University of Texas MD 
      Anderson Cancer Center, Houston, Texas. Electronic address: mchen9@mdanderson.org.
LA  - eng
PT  - Journal Article
PT  - Review
PL  - United States
TA  - J Am Coll Radiol
JT  - Journal of the American College of Radiology : JACR
JID - 101190326
SB  - IM
MH  - Communication
MH  - Female
MH  - *Health Equity
MH  - Health Promotion
MH  - Healthcare Disparities/*economics
MH  - Humans
MH  - Male
MH  - Outcome Assessment, Health Care
MH  - *Physician's Role
MH  - Radiology/*organization & administration
MH  - *Social Networking
MH  - United States
MH  - Vulnerable Populations
OTO - NOTNLM
OT  - Clinical decision support
OT  - health disparity
OT  - health equity
OT  - value-based care
EDAT- 2019/04/06 06:00
MHDA- 2019/12/18 06:00
CRDT- 2019/04/06 06:00
PHST- 2018/12/20 00:00 [received]
PHST- 2018/12/22 00:00 [accepted]
PHST- 2019/04/06 06:00 [entrez]
PHST- 2019/04/06 06:00 [pubmed]
PHST- 2019/12/18 06:00 [medline]
AID - S1546-1440(19)30011-0 [pii]
AID - 10.1016/j.jacr.2018.12.044 [doi]
PST - ppublish
SO  - J Am Coll Radiol. 2019 Apr;16(4 Pt B):638-643. doi: 10.1016/j.jacr.2018.12.044.

PMID- 32650867
OWN - NLM
STAT- MEDLINE
DCOM- 20200903
LR  - 20200903
IS  - 1557-8240 (Electronic)
IS  - 0031-3955 (Linking)
VI  - 67
IP  - 4
DP  - 2020 Aug
TI  - Achieving a Quintuple Aim for Telehealth in Pediatrics.
PG  - 683-705
LID - S0031-3955(20)30044-4 [pii]
LID - 10.1016/j.pcl.2020.04.015 [doi]
AB  - Pediatric practice increasingly involves providing care for children with medical 
      complexity. Telehealth offers a strategy for providers and health care systems to 
      improve care for these patients and their families. However, lack of awareness 
      related to the unintended negative consequences of telehealth on vulnerable 
      populations--coupled with failure to intentional design best practices for 
      telehealth initiatives--implies that these novel technologies may worsen health 
      disparities in the long run. This article reviews the positive and negative 
      implications of telehealth. In addition, to achieve optimal implementation of 
      telehealth, it discusses 10 considerations to promote optimal care of children using 
      these technologies.
CI  - Copyright © 2020 Elsevier Inc. All rights reserved.
FAU - Cahan, Eli M
AU  - Cahan EM
AD  - Clinical Excellence Research Center, Stanford School of Medicine, Stanford, CA 
      94305, USA; NYU School of Medicine, New York, NY 10010, USA. Electronic address: 
      emcahan@stanford.edu.
FAU - Mittal, Vandna
AU  - Mittal V
AD  - Stanford Children's Health, Stanford, CA 94305, USA.
FAU - Shah, Nirav R
AU  - Shah NR
AD  - Clinical Excellence Research Center, Stanford School of Medicine, Stanford, CA 
      94305, USA.
FAU - Thadaney-Israni, Sonoo
AU  - Thadaney-Israni S
AD  - Department of Medicine, Stanford School of Medicine, Stanford, CA 94305, USA.
LA  - eng
PT  - Journal Article
PT  - Review
DEP - 20200611
PL  - United States
TA  - Pediatr Clin North Am
JT  - Pediatric clinics of North America
JID - 0401126
SB  - AIM
SB  - IM
MH  - Chronic Disease/epidemiology/*therapy
MH  - Cost Control
MH  - Health Equity
MH  - Health Services Accessibility
MH  - Humans
MH  - *Pediatrics
MH  - Quality Improvement
MH  - Telemedicine/*organization & administration
MH  - United States/epidemiology
MH  - *Vulnerable Populations
OTO - NOTNLM
OT  - *Bioethics
OT  - *Equity
OT  - *Pediatrics
OT  - *Telehealth
OT  - *Telemedicine
OT  - *eHealth
OT  - *mHealth
COIS- Disclosure S. Thadaney-Israni serves on the board of Scients.org, for which she 
      receives no remuneration. The remaining authors have nothing to disclose.
EDAT- 2020/07/12 06:00
MHDA- 2020/09/04 06:00
CRDT- 2020/07/12 06:00
PHST- 2020/07/12 06:00 [entrez]
PHST- 2020/07/12 06:00 [pubmed]
PHST- 2020/09/04 06:00 [medline]
AID - S0031-3955(20)30044-4 [pii]
AID - 10.1016/j.pcl.2020.04.015 [doi]
PST - ppublish
SO  - Pediatr Clin North Am. 2020 Aug;67(4):683-705. doi: 10.1016/j.pcl.2020.04.015. Epub 
      2020 Jun 11.

PMID- 30601724
OWN - NLM
STAT- MEDLINE
DCOM- 20200601
LR  - 20200601
IS  - 1545-2093 (Electronic)
IS  - 0163-7525 (Linking)
VI  - 40
DP  - 2019 Apr 1
TI  - Health Impact Assessment of Transportation Projects and Policies: Living Up to Aims 
      of Advancing Population Health and Health Equity?
PG  - 305-318
LID - 10.1146/annurev-publhealth-040617-013836 [doi]
AB  - Health impact assessment (HIA) is a forward-looking, evidence-based tool used to 
      inform stakeholders and policy makers about the potential health effects of proposed 
      projects and policies and to identify options for maximizing potential health 
      benefits and minimizing potential harm. This review examines how health equity, a 
      core principle of health impact assessment (HIA), has been operationalized in HIAs 
      conducted in the United States in one sector, transportation. Two perspectives on 
      promoting health equity appear in the broader public health research literature; one 
      aims at reducing disparities in health determinants and outcomes in affected 
      populations, whereas the other focuses on facilitating community participation and 
      self-determination. Variations in how these perspectives are applied in HIA informed 
      our typology of five ways of addressing health equity in HIA. Transportation HIAs 
      commonly included two of these-selecting vulnerable populations for the focus of the 
      HIA and stakeholder engagement, seen in more than 70% of the 96 HIAs reviewed. Fewer 
      than half of the HIAs assessed current health disparities or changes in their 
      distribution. Only 15% of HIAs addressed equity by focusing on capabilities 
      development or empowerment. Routinely assessing and reporting how an HIA aims to 
      address health equity might better manage expectations and could make HIA 
      practitioners and users more conscious of how an HIA can realistically be used to 
      advance health equity.
FAU - Cole, Brian L
AU  - Cole BL
AD  - Department of Environmental Health Sciences, Fielding School of Public Health, 
      University of California, Los Angeles, California 90095-1772, USA; email: 
      blcole@ucla.edu.
AD  - Center for Health Advancement, Fielding School of Public Health, University of 
      California, Los Angeles, California 90095-1772, USA.
FAU - MacLeod, Kara E
AU  - MacLeod KE
AD  - Department of Community Health Sciences, Fielding School of Public Health, 
      University of California, Los Angeles, California 90095-1772, USA.
FAU - Spriggs, Raenita
AU  - Spriggs R
AD  - Department of Environmental Health Sciences, Fielding School of Public Health, 
      University of California, Los Angeles, California 90095-1772, USA; email: 
      blcole@ucla.edu.
LA  - eng
PT  - Journal Article
PT  - Research Support, Non-U.S. Gov't
PT  - Review
DEP - 20190102
PL  - United States
TA  - Annu Rev Public Health
JT  - Annual review of public health
JID - 8006431
SB  - IM
MH  - Health Equity/*standards
MH  - *Health Impact Assessment
MH  - Health Policy
MH  - Health Status Disparities
MH  - Humans
MH  - Policy
MH  - Population Health
MH  - *Public Health
MH  - Stakeholder Participation
MH  - Transportation/*methods
MH  - United States
MH  - Vulnerable Populations
OTO - NOTNLM
OT  - *capacities
OT  - *health disparities
OT  - *health equity
OT  - *health impact assessment
OT  - *transportation
EDAT- 2019/01/03 06:00
MHDA- 2020/06/02 06:00
CRDT- 2019/01/03 06:00
PHST- 2019/01/03 06:00 [pubmed]
PHST- 2020/06/02 06:00 [medline]
PHST- 2019/01/03 06:00 [entrez]
AID - 10.1146/annurev-publhealth-040617-013836 [doi]
PST - ppublish
SO  - Annu Rev Public Health. 2019 Apr 1;40:305-318. doi: 
      10.1146/annurev-publhealth-040617-013836. Epub 2019 Jan 2.

PMID- 26387506
OWN - NLM
STAT- MEDLINE
DCOM- 20160627
LR  - 20181113
IS  - 1654-9880 (Electronic)
IS  - 1654-9716 (Print)
IS  - 1654-9880 (Linking)
VI  - 8
DP  - 2015
TI  - Promoting health equity: WHO health inequality monitoring at global and national 
      levels.
PG  - 29034
LID - 10.3402/gha.v8.29034 [doi]
AB  - BACKGROUND: Health equity is a priority in the post-2015 sustainable development 
      agenda and other major health initiatives. The World Health Organization (WHO) has a 
      history of promoting actions to achieve equity in health, including efforts to 
      encourage the practice of health inequality monitoring. Health inequality monitoring 
      systems use disaggregated data to identify disadvantaged subgroups within 
      populations and inform equity-oriented health policies, programs, and practices. 
      OBJECTIVE: This paper provides an overview of a number of recent and current WHO 
      initiatives related to health inequality monitoring at the global and/or national 
      level. DESIGN: We outline the scope, content, and intended uses/application of the 
      following: Health Equity Monitor database and theme page; State of inequality: 
      reproductive, maternal, newborn, and child health report; Handbook on health 
      inequality monitoring: with a focus on low- and middle-income countries; Health 
      inequality monitoring eLearning module; Monitoring health inequality: an essential 
      step for achieving health equity advocacy booklet and accompanying video series; and 
      capacity building workshops conducted in WHO Member States and Regions. CONCLUSIONS: 
      The paper concludes by considering how the work of the WHO can be expanded upon to 
      promote the establishment of sustainable and robust inequality monitoring systems 
      across a variety of health topics among Member States and at the global level.
FAU - Hosseinpoor, Ahmad Reza
AU  - Hosseinpoor AR
AD  - Department of Health Statistics and Information Systems & Gender, Equity and Human 
      Rights Team, World Health Organization, Geneva, Switzerland; hosseinpoora@who.int.
FAU - Bergen, Nicole
AU  - Bergen N
AD  - Department of Health Statistics and Information Systems & Gender, Equity and Human 
      Rights Team, World Health Organization, Geneva, Switzerland.
FAU - Schlotheuber, Anne
AU  - Schlotheuber A
AD  - Department of Health Statistics and Information Systems & Gender, Equity and Human 
      Rights Team, World Health Organization, Geneva, Switzerland.
LA  - eng
GR  - 001/World Health Organization/International
PT  - Journal Article
DEP - 20150918
TA  - Glob Health Action
JT  - Global health action
JID - 101496665
SB  - IM
MH  - Child
MH  - Developing Countries
MH  - *Global Health
MH  - *Health Equity
MH  - Health Policy
MH  - *Health Status Disparities
MH  - Humans
MH  - Infant, Newborn
MH  - Maternal-Child Health Services
MH  - Socioeconomic Factors
MH  - Vulnerable Populations
MH  - World Health Organization
PMC - PMC4576419
OTO - NOTNLM
OT  - World Health Organization
OT  - dimensions of inequality
OT  - health inequality
OT  - heath equity
OT  - monitoring
OT  - sustainable development goals
EDAT- 2015/09/22 06:00
MHDA- 2016/06/28 06:00
CRDT- 2015/09/22 06:00
PHST- 2015/07/02 00:00 [received]
PHST- 2015/08/17 00:00 [revised]
PHST- 2015/08/19 00:00 [accepted]
PHST- 2015/09/22 06:00 [entrez]
PHST- 2015/09/22 06:00 [pubmed]
PHST- 2016/06/28 06:00 [medline]
AID - 29034 [pii]
AID - 10.3402/gha.v8.29034 [doi]
PST - epublish
SO  - Glob Health Action. 2015 Sep 18;8:29034. doi: 10.3402/gha.v8.29034. eCollection 
      2015.

PMID- 30198616
OWN - NLM
STAT- MEDLINE
DCOM- 20181127
LR  - 20181127
IS  - 1753-6405 (Electronic)
IS  - 1326-0200 (Linking)
VI  - 42
IP  - 5
DP  - 2018 Oct
TI  - PHAA's Health Equity Policy.
PG  - 421-423
LID - 10.1111/1753-6405.12831 [doi]
FAU - Amin-Korim, Rubina
AU  - Amin-Korim R
AD  - Public Health England, United Kingdom.
FAU - Legge, David
AU  - Legge D
AD  - School of Psychology and Public Health, La Trobe University, Victoria.
FAU - Gleeson, Deborah
AU  - Gleeson D
AD  - School of Psychology and Public Health, La Trobe University, Victoria.
LA  - eng
PT  - Editorial
DEP - 20180910
PL  - Australia
TA  - Aust N Z J Public Health
JT  - Australian and New Zealand journal of public health
JID - 9611095
SB  - IM
MH  - Australia
MH  - *Health Equity
MH  - *Health Policy
MH  - *Health Services Accessibility
MH  - Health Status Disparities
MH  - Healthcare Disparities
MH  - Humans
MH  - *Public Health
MH  - Vulnerable Populations
EDAT- 2018/09/11 06:00
MHDA- 2018/11/28 06:00
CRDT- 2018/09/11 06:00
PHST- 2018/09/11 06:00 [pubmed]
PHST- 2018/11/28 06:00 [medline]
PHST- 2018/09/11 06:00 [entrez]
AID - 10.1111/1753-6405.12831 [doi]
PST - ppublish
SO  - Aust N Z J Public Health. 2018 Oct;42(5):421-423. doi: 10.1111/1753-6405.12831. Epub 
      2018 Sep 10.

PMID- 31596702
OWN - NLM
STAT- MEDLINE
DCOM- 20200925
LR  - 20200925
IS  - 1929-6339 (Electronic)
IS  - 1488-917X (Linking)
VI  - 18
IP  - 2
DP  - 2019 Sep
TI  - Promising Practices in Equity in Mental Healthcare: Health Equity Impact Assessment.
PG  - 42-47
LID - hcpap.2019.25921 [pii]
LID - 10.12927/hcpap.2019.25921 [doi]
AB  - Socially disadvantaged groups are more likely to have poor mental health and 
      experience inequities in mental health service use, quality of care and health 
      outcomes. A promising practice is the development of health equity-focused impact 
      assessment tools that help planners and other people in developing policies, 
      programs and services to identify and address health inequities. This paper presents 
      and reviews Health Equity Impact Assessment (HEIA), a decision support tool 
      developed by the Ontario Ministry of Health and Long-Term Care. The tool has the 
      potential to incorporate health equity into mental health service planning and 
      improve access to and quality of care for marginalized and vulnerable populations.
CI  - Copyright © 2019 Longwoods Publishing.
FAU - Agic, Branka
AU  - Agic B
AD  - Director of Knowledge Exchange, Provincial System Support Program, Centre for 
      Addiction and Mental Health, Assistant Professor, Dalla Lana School of Public 
      Health, University of Toronto, Toronto, ON.
LA  - eng
PT  - Journal Article
PL  - Canada
TA  - Healthc Pap
JT  - HealthcarePapers
JID - 100961305
SB  - IM
MH  - *Decision Support Techniques
MH  - Delivery of Health Care
MH  - *Health Equity
MH  - *Health Policy
MH  - Healthcare Disparities
MH  - Humans
MH  - *Mental Health Services
MH  - Ontario
MH  - *Vulnerable Populations
EDAT- 2019/10/10 06:00
MHDA- 2020/09/26 06:00
CRDT- 2019/10/10 06:00
PHST- 2019/10/10 06:00 [entrez]
PHST- 2019/10/10 06:00 [pubmed]
PHST- 2020/09/26 06:00 [medline]
AID - hcpap.2019.25921 [pii]
AID - 10.12927/hcpap.2019.25921 [doi]
PST - ppublish
SO  - Healthc Pap. 2019 Sep;18(2):42-47. doi: 10.12927/hcpap.2019.25921.

PMID- 32573370
OWN - NLM
STAT- MEDLINE
DCOM- 20201023
LR  - 20210405
IS  - 1087-2981 (Electronic)
IS  - 1087-2981 (Linking)
VI  - 25
IP  - 1
DP  - 2020 Dec
TI  - Inclusion of the homeless in health equity curricula: a needs assessment study.
PG  - 1777061
LID - 10.1080/10872981.2020.1777061 [doi]
LID - 1777061
AB  - Exposure to homeless patients is a potential strategy to teach about social 
      determinants of health and health inequities. Little is known about student 
      attitudes and preferences for learning about the homeless in curricula addressing 
      vulnerable populations. A needs assessment to determine student readiness may inform 
      strategies for teaching. A mixed-methods study of one matriculating physician 
      assistant student class, with a cross-sectional survey and 3 focus groups (FG). The 
      validated 19-item Health Professionals' Attitudes Toward Homelessness inventory 
      (HPATHI) and new 7-item Learning Attitudes scale were administered to explore 
      perceptions and preferences about relevance of caring for the homeless to future 
      practice. FGs were conducted to theme saturation. Verbatim transcripts were 
      independently read and coded by 3 researchers using constant comparison. Survey 
      response rate was 100% (N = 60). Overall HPATHI mean score was 3.97 ± 0.04 of 5, 
      indicating positive attitudes toward the homeless. The highest mean score 
      (4.26 ± 0.04) was for the social advocacy subscale; the lowest (3.02 ± 0.06) for 
      personal advocacy. The Learning Attitude scale (Cronbach's alpha 0.89) mean score 
      was 4.47 ± 0.07 out of 5, showing a positive attitude toward curricular exposure. 
      Older students and those with prior experience with the homeless had higher HPATHI 
      scores (p < 0.05). Four major themes emerged: vulnerable patients cannot advocate 
      for themselves; learning about homelessness is relevant to future practice; 
      preference for multiple teaching strategies and adequate preparation for street 
      rotations; and anticipated anxiety about safety. Students recognize the value of 
      learning from homeless patients as part of gaining skills in caring for vulnerable 
      populations. Experiential learning opportunities focusing on this group are seen as 
      an acceptable and valuable way to gain skills applicable to all vulnerable patients. 
      Students express fear and anxiety around non-traditional settings such as the 
      street. Their anxieties should be adequately addressed when designing clinical 
      rotations.
FAU - Feldman, Corinne T
AU  - Feldman CT
AD  - Keck School of Medicine, University of Southern California , Alhambra, CA, USA.
FAU - Stevens, Gregory D
AU  - Stevens GD
AD  - Keck School of Medicine, University of Southern California , Alhambra, CA, USA.
FAU - Lowe, Enya
AU  - Lowe E
AD  - Keck School of Medicine, University of Southern California , Alhambra, CA, USA.
FAU - Lie, Desiree A
AU  - Lie DA
AD  - Keck School of Medicine, University of Southern California , Alhambra, CA, USA.
LA  - eng
PT  - Journal Article
TA  - Med Educ Online
JT  - Medical education online
JID - 9806550
SB  - IM
CIN - Med Educ Online. 2020 Dec;25(1):1812262. PMID: 32835645
CIN - Med Educ Online. 2020 Dec;25(1):1832349. PMID: 33040700
MH  - Adult
MH  - Age Factors
MH  - *Attitude of Health Personnel
MH  - Cross-Sectional Studies
MH  - Curriculum
MH  - Female
MH  - Health Equity/*organization & administration
MH  - *Homeless Persons
MH  - Humans
MH  - Male
MH  - Needs Assessment
MH  - Patient Advocacy
MH  - Physician Assistants/*education/*psychology
MH  - Problem-Based Learning
MH  - Safety
MH  - Surveys and Questionnaires
MH  - Vulnerable Populations
MH  - Young Adult
PMC - PMC7482743
OTO - NOTNLM
OT  - Needs assessment
OT  - attitudes
OT  - homelessness
OT  - mixed method
OT  - vulnerable patients
COIS- No potential conflict of interest was reported by the authors.
EDAT- 2020/06/24 06:00
MHDA- 2020/10/24 06:00
CRDT- 2020/06/24 06:00
PHST- 2020/06/24 06:00 [entrez]
PHST- 2020/06/24 06:00 [pubmed]
PHST- 2020/10/24 06:00 [medline]
AID - 1777061 [pii]
AID - 10.1080/10872981.2020.1777061 [doi]
PST - ppublish
SO  - Med Educ Online. 2020 Dec;25(1):1777061. doi: 10.1080/10872981.2020.1777061.

PMID- 32028955
OWN - NLM
STAT- MEDLINE
DCOM- 20201117
LR  - 20201117
IS  - 1475-9276 (Electronic)
IS  - 1475-9276 (Linking)
VI  - 19
IP  - 1
DP  - 2020 Feb 6
TI  - Improving health equity among the African ethnic minority through health system 
      strengthening: a narrative review of the New Zealand healthcare system.
PG  - 21
LID - 10.1186/s12939-020-1125-9 [doi]
LID - 21
AB  - BACKGROUND: In New Zealand, health equity is a pressing concern and reaching 
      disadvantaged populations has become the goal to close the inequity gap. Building 
      and strengthening health systems is one way to secure better outcomes. However, the 
      discourse to date has predominately focussed on inequities in health outcomes for 
      Māori. This study has interest in the African ethnic minority community in New 
      Zealand. It undertakes a narrative review of the New Zealand health system which 
      aims to identify literature around the attainment of health equity of African 
      minority by: (i) providing a critical overview of the healthcare delivery system 
      using World Health Organization's six inter-related building blocks of health system 
      strengthening; (ii) developing a summary and discussions of the research results 
      and; (iii) identifying priorities and recommendations for future research. METHOD: A 
      narrative review of 27 articles published between January 2010 and June 2019 were 
      selected from CINAHL, PubMed, Scopus, Google Scholar. Grey literature also informed 
      the review. Articles excluded studies: (i) non-related to New Zealand; (ii) with no 
      focus on equity on ethnic minority in the delivering of healthcare; (iii) had no 
      full text available. FINDINGS: Literature on Africans health outcomes were scarce 
      regarding the six building blocks. However, findings show inequities in 
      accessibility of health services, a non-ethnic inclusive health workforce, a 
      leadership and governance which lack political will on migrant health and 
      resultantly an under-performing health information system which influences resource 
      allocation. RECOMMENDATION AND CONCLUSION: An improvement and well-functioning 
      health information system is pivotal to capture the unmet needs of the African 
      population. There is a need for research and political will to invest in African 
      minority health and diverse workforce that understands the background of the African 
      population; and action to address structural and institutional racism and white 
      privilege to address root causes of inadequate access and care processes for ethnic 
      minorities.
FAU - Kanengoni, Blessing
AU  - Kanengoni B
AUID- ORCID: 0000-0001-6856-3318
AD  - School of Public Health and Psychosocial Studies, Auckland University of Technology, 
      90 Akoranga Drive, Northcote, Auckland, 0627, New Zealand. beekanengoni@yahoo.com.
FAU - Andajani-Sutjahjo, Sari
AU  - Andajani-Sutjahjo S
AD  - School of Public Health and Psychosocial Studies, Auckland University of Technology, 
      90 Akoranga Drive, Northcote, Auckland, 0627, New Zealand.
FAU - Holroyd, Eleanor
AU  - Holroyd E
AD  - Nursing Research, Department of Nursing, Auckland University of Technology, 
      Auckland, New Zealand.
LA  - eng
PT  - Journal Article
PT  - Research Support, Non-U.S. Gov't
PT  - Review
DEP - 20200206
TA  - Int J Equity Health
JT  - International journal for equity in health
JID - 101147692
SB  - IM
MH  - *Continental Population Groups
MH  - Cultural Diversity
MH  - *Delivery of Health Care
MH  - *Ethnic Groups
MH  - Government Programs
MH  - *Health Equity
MH  - Health Workforce
MH  - *Healthcare Disparities
MH  - Humans
MH  - Leadership
MH  - Medical Assistance
MH  - *Minority Groups
MH  - New Zealand
MH  - Racism
MH  - Resource Allocation
MH  - Vulnerable Populations
PMC - PMC7006202
OTO - NOTNLM
OT  - *Africans
OT  - *Ethnic minority
OT  - *Health delivery systems
OT  - *Health equity
OT  - *Health system strengthening
OT  - *New Zealand
COIS- The authors declare that they have no competing interests.
EDAT- 2020/02/08 06:00
MHDA- 2020/11/18 06:00
CRDT- 2020/02/08 06:00
PHST- 2019/09/28 00:00 [received]
PHST- 2020/01/09 00:00 [accepted]
PHST- 2020/02/08 06:00 [entrez]
PHST- 2020/02/08 06:00 [pubmed]
PHST- 2020/11/18 06:00 [medline]
AID - 10.1186/s12939-020-1125-9 [pii]
AID - 1125 [pii]
AID - 10.1186/s12939-020-1125-9 [doi]
PST - epublish
SO  - Int J Equity Health. 2020 Feb 6;19(1):21. doi: 10.1186/s12939-020-1125-9.

PMID- 31308604
OWN - NLM
STAT- MEDLINE
DCOM- 20200629
LR  - 20200629
IS  - 1945-0826 (Electronic)
IS  - 1049-510X (Print)
IS  - 1049-510X (Linking)
VI  - 29
IP  - Suppl 2
DP  - 2019
TI  - T(x) ™: An Approach and Philosophy to Advance Translation to Transformation.
PG  - 349-354
LID - 10.18865/ed.29.S2.349 [doi]
AB  - The translational science spectrum consists of phases or types of research, from 
      discoveries that advance our understanding of the biological basis of health and 
      disease to interventions that engage individuals and social systems toward improved 
      population health. The health research system has widely acknowledged flaws that 
      delay (or even deny) the fruits of research findings for the population and for 
      chronically disadvantaged groups. Coined and patented at Morehouse School of 
      Medicine (MSM), T(x) ™;symbolizes an approach and scientific philosophy that 
      intentionally promotes and supports the convergence of interdisciplinary approaches 
      and scientists to stimulate exponential advances for the health of diverse 
      communities. While the T(x) ™ patent is new, this approach to research translation 
      is embedded within the MSM tapestry with historically aligned research from the 
      Translational Collaborative Center exemplars as well as newly funded scholars. T(x) 
      ™ scholarship is characterized by the five tenets and practices that ultimately 
      culminate in the conduct of research with results that broaden the evidence-base 
      through data-driven proof of impact on health equity in underserved or special 
      populations. T(x) ™ is a destination that is ever-evolving and responsive to the 
      research, priority populations and partners through translational research and 
      corresponding approaches that transform health, thereby advancing health equity.
FAU - Henry Akintobi, Tabia
AU  - Henry Akintobi T
AD  - Department of Community Health and Preventive Medicine, Morehouse School of 
      Medicine, Atlanta, Georgia.
AD  - Prevention Research Center, Morehouse School of Medicine, Atlanta, Georgia.
FAU - Hopkins, Jammie
AU  - Hopkins J
AD  - Department of Community Health and Preventive Medicine, Morehouse School of 
      Medicine, Atlanta, Georgia.
AD  - Satcher Health Leadership Institute, Morehouse School of Medicine, Atlanta, Georgia.
FAU - Holden, Kisha B
AU  - Holden KB
AD  - Department of Community Health and Preventive Medicine, Morehouse School of 
      Medicine, Atlanta, Georgia.
AD  - Satcher Health Leadership Institute, Morehouse School of Medicine, Atlanta, Georgia.
AD  - Department of Psychiatry and Behavior Sciences, Morehouse School of Medicine, 
      Atlanta, Georgia.
FAU - Hefner, David
AU  - Hefner D
AD  - Department of Community Health and Preventive Medicine, Morehouse School of 
      Medicine, Atlanta, Georgia.
AD  - Office of Strategy and Institutional Effectiveness, Morehouse School of Medicine, 
      Atlanta, Georgia.
FAU - Taylor, Herman A Jr
AU  - Taylor HA Jr
AD  - Cardiovascular Research Institute, Morehouse School of Medicine, Atlanta, Georgia.
LA  - eng
GR  - R25 MD007589/MD/NIMHD NIH HHS/United States
GR  - U54 MD008173/MD/NIMHD NIH HHS/United States
PT  - Editorial
DEP - 20190613
TA  - Ethn Dis
JT  - Ethnicity & disease
JID - 9109034
SB  - IM
MH  - Health Equity/*organization & administration
MH  - *Homosexuality, Male
MH  - Humans
MH  - Male
MH  - Sexual and Gender Minorities/*legislation & jurisprudence
MH  - Translational Medical Research/*methods
MH  - United States
MH  - Vulnerable Populations
PMC - PMC6604776
OTO - NOTNLM
OT  - *Health Disparities
OT  - *Health Equity
OT  - *Implementation Science
OT  - *Translational Research
COIS- Competing Interests: None declared.
EDAT- 2019/07/17 06:00
MHDA- 2020/07/01 06:00
CRDT- 2019/07/17 06:00
PHST- 2019/07/17 06:00 [entrez]
PHST- 2019/07/17 06:00 [pubmed]
PHST- 2020/07/01 06:00 [medline]
AID - ed.29.S2.349 [pii]
AID - 10.18865/ed.29.S2.349 [doi]
PST - epublish
SO  - Ethn Dis. 2019 Jun 13;29(Suppl 2):349-354. doi: 10.18865/ed.29.S2.349. eCollection 
      2019.

PMID- 28412464
OWN - NLM
STAT- MEDLINE
DCOM- 20171113
LR  - 20181113
IS  - 1878-5921 (Electronic)
IS  - 0895-4356 (Print)
IS  - 0895-4356 (Linking)
VI  - 90
DP  - 2017 Oct
TI  - GRADE equity guidelines 1: considering health equity in GRADE guideline development: 
      introduction and rationale.
PG  - 59-67
LID - S0895-4356(17)30339-6 [pii]
LID - 10.1016/j.jclinepi.2017.01.014 [doi]
AB  - OBJECTIVES: This article introduces the rationale and methods for explicitly 
      considering health equity in the Grading of Recommendations Assessment, Development 
      and Evaluation (GRADE) methodology for development of clinical, public health, and 
      health system guidelines. STUDY DESIGN AND SETTING: We searched for guideline 
      methodology articles, conceptual articles about health equity, and examples of 
      guidelines that considered health equity explicitly. We held three meetings with 
      GRADE Working Group members and invited comments from the GRADE Working Group 
      listserve. RESULTS: We developed three articles on incorporating equity 
      considerations into the overall approach to guideline development, rating certainty, 
      and assembling the evidence base and evidence to decision and/or recommendation. 
      CONCLUSION: Clinical and public health guidelines have a role to play in promoting 
      health equity by explicitly considering equity in the process of guideline 
      development.
CI  - Copyright © 2017 The Authors. Published by Elsevier Inc. All rights reserved.
FAU - Welch, Vivian A
AU  - Welch VA
AD  - Bruyère Research Institute, Bruyère Continuing Care, University of Ottawa, 304b-85 
      Primrose Avenue, Ottawa, Ontario, Canada K1R 6M1; School of Epidemiology, Public 
      Health and Preventive Medicine, University of Ottawa, Faculty of Medicine, Room 101, 
      600 Peter Morand Crescent, Ottawa, Ontario, Canada K1G-5Z3. Electronic address: 
      vivian.welch@uottawa.ca.
FAU - Akl, Elie A
AU  - Akl EA
AD  - Department of Internal Medicine, American University of Beirut, P.O. Box 11-0236, 
      Riad-El-Solh Beirut 1107 2020, Beirut, Lebanon; Department of Health Research 
      Methods, Evidence, and Impact (formerly "Clinical Epidemiology and Biostatistics") 
      and Department of Medicine, McMaster University Health Sciences Centre, McMaster 
      University, 1280 Main Street West, Room HSC-2C12, Hamilton, Ontario, Canada L8S 4K1.
FAU - Guyatt, Gordon
AU  - Guyatt G
AD  - Department of Health Research Methods, Evidence, and Impact (formerly "Clinical 
      Epidemiology and Biostatistics") and Department of Medicine, McMaster University 
      Health Sciences Centre, McMaster University, 1280 Main Street West, Room HSC-2C12, 
      Hamilton, Ontario, Canada L8S 4K1.
FAU - Pottie, Kevin
AU  - Pottie K
AD  - Departments of Family Medicine and Epidemiology and Community Medicine, and School 
      of Epidemiology, Public Health and Preventive Medicine, University of Ottawa, 
      Faculty of Medicine, Room 3105, 451 Smyth Road, Roger-Guindon Building, Ottawa, 
      Ontario, Canada K1H 8M5.
FAU - Eslava-Schmalbach, Javier
AU  - Eslava-Schmalbach J
AD  - Hospital Universitario Nacional de Colombia, Equity-in-Health Group, Faculty of 
      Medicine, Universidad Nacional de Colombia, University Campus, Cra 30 45-03, Bogota, 
      Colombia; Technology Development Centre, Colombian Society of Anaesthesiology and 
      Resuscitation (S.C.A.R.E.), Carrera 15A 120-74, Bogota, Colombia.
FAU - Ansari, Mohammed T
AU  - Ansari MT
AD  - School of Epidemiology, Public Health and Preventive Medicine, University of Ottawa, 
      Faculty of Medicine, Room 101, 600 Peter Morand Crescent, Ottawa, Ontario, Canada 
      K1G-5Z3.
FAU - de Beer, Hans
AU  - de Beer H
AD  - Guide2Guidance, Lemelerberg 7, 3524 LC, Utrecht, The Netherlands; International 
      Institute of Social History, Cruquiusweg 31, 1019 AT Amsterdam, The Netherlands.
FAU - Briel, Matthias
AU  - Briel M
AD  - Department of Health Research Methods, Evidence, and Impact (formerly "Clinical 
      Epidemiology and Biostatistics") and Department of Medicine, McMaster University 
      Health Sciences Centre, McMaster University, 1280 Main Street West, Room HSC-2C12, 
      Hamilton, Ontario, Canada L8S 4K1; Department of Clinical Research, Basel Institute 
      for Clinical Epidemiology and Biostatistics, University Hospital Basel and 
      University of Basel, Spitalstrasse 12, 4031 Basel, Switzerland.
FAU - Dans, Tony
AU  - Dans T
AD  - College of Medicine, University of the Philippines, Manila, Philippines.
FAU - Dans, Inday
AU  - Dans I
AD  - Department of Pediatrics, University of the Philippines-Manila, Taft Avenue, Manila 
      1000, Philippines.
FAU - Hultcrantz, Monica
AU  - Hultcrantz M
AD  - Swedish Agency for Health Technology Assessment and Assessment of Social Services 
      (SBU), S:t Eriksgatan 117, SE-102 33, Stockholm, Sweden; Department of Learning, 
      Informatics, Management and Ethics, Karolinska Institutet, Tomtebodav. 18 A, SE-171 
      77, Stockholm, Sweden.
FAU - Jull, Janet
AU  - Jull J
AD  - Bruyère Research Institute, Bruyère Continuing Care, University of Ottawa, 304b-85 
      Primrose Avenue, Ottawa, Ontario, Canada K1R 6M1.
FAU - Katikireddi, Srinivasa Vittal
AU  - Katikireddi SV
AD  - MRC/CSO Social & Public Health Sciences Unit, University of Glasgow, Top Floor, 200 
      Renfield Street, Glasgow G2 3QB, United Kingdom.
FAU - Meerpohl, Joerg
AU  - Meerpohl J
AD  - Cochrane Germany, Medical Center - University of Freiburg, Faculty of Medicine, 
      University of Freiburg, Freiburg, Germany; Centre de Recherche Épidémiologie et 
      Statistique Sorbonne Paris Cité - U1153, Inserm/Université Paris Descartes, Cochrane 
      France, Hôpital Hôtel-Dieu, Paris, France.
FAU - Morton, Rachael
AU  - Morton R
AD  - NHMRC Clinical Trials Centre, The University of Sydney, Medical Foundation Building 
      Level 6, 92-94 Parramatta Road, Camperdown, NSW, 2050, Australia.
FAU - Mosdol, Annhild
AU  - Mosdol A
AD  - Knowledge Centre for the Health Services, Norwegian Institute of Public Health, P.O. 
      Box 4404, Nydalen, N-0403 Oslo, Norway.
FAU - Petkovic, Jennifer
AU  - Petkovic J
AD  - Bruyère Research Institute, Bruyère Continuing Care, University of Ottawa, 304b-85 
      Primrose Avenue, Ottawa, Ontario, Canada K1R 6M1.
FAU - Schünemann, Holger J
AU  - Schünemann HJ
AD  - Department of Health Research Methods, Evidence, and Impact (formerly "Clinical 
      Epidemiology and Biostatistics") and Department of Medicine, McMaster University 
      Health Sciences Centre, McMaster University, 1280 Main Street West, Room HSC-2C12, 
      Hamilton, Ontario, Canada L8S 4K1.
FAU - Sharaf, Ravi N
AU  - Sharaf RN
AD  - Division of Gastroenterology, Department of Medicine, Northwell Health/Hofstra 
      University School of Medicine, 300 Community Drive, Manhasset, New York, 11030 USA.
FAU - Singh, Jasvinder A
AU  - Singh JA
AD  - University of Alabama at Birmingham, Faculty Office Tower 805B, 510 20th Street S, 
      Birmingham, AL 35294, USA.
FAU - Stanev, Roger
AU  - Stanev R
AD  - Institute of Technology, University of Washington, 1900 Commerce St., Tacoma, WA, 
      USA, 98402.
FAU - Tonia, Thomy
AU  - Tonia T
AD  - University of Bern, Institute of Social and Preventive Medicine, Niesenweg 6, 3012, 
      Bern, Switzerland.
FAU - Tristan, Mario
AU  - Tristan M
AD  - IHCAI Foundation & Cochrane Central America & Spanish Speaking Caribbean Av 7 calles 
      35 y 37 No 35 30 Codigo Postal 10106 San Jose Costa Rica.
FAU - Vitols, Sigurd
AU  - Vitols S
AD  - Department of Medicine, Clinical Pharmacology Unit, Karolinska Institute, L7:03, 
      Karolinska University Hospital, SE-171 76 Stockholm, Sweden.
FAU - Watine, Joseph
AU  - Watine J
AD  - Laboratory Medicine, Hôpital La Chartreuse, Villefranche-de-Rouergue, France.
FAU - Tugwell, Peter
AU  - Tugwell P
AD  - Department of Medicine, University of Ottawa, Faculty of Medicine, Ottawa, Canada 
      K1H 8M5.
LA  - eng
GR  - MC_UU_12017/13/Medical Research Council/United Kingdom
GR  - SPHSU13/Chief Scientist Office/United Kingdom
GR  - SPHSU15/Chief Scientist Office/United Kingdom
GR  - SCAF/15/02/Chief Scientist Office/United Kingdom
GR  - MC_UU_12017/15/Medical Research Council/United Kingdom
PT  - Journal Article
DEP - 20170412
TA  - J Clin Epidemiol
JT  - Journal of clinical epidemiology
JID - 8801383
SB  - IM
MH  - Evidence-Based Practice
MH  - *Health Equity
MH  - Humans
MH  - Practice Guidelines as Topic/*standards
MH  - Research Design
MH  - *Vulnerable Populations
PMC - PMC5675012
OTO - NOTNLM
OT  - GRADE
OT  - Guidelines
OT  - Health equity
OT  - Socially disadvantaged
OT  - Specific populations
OT  - Underserved
EDAT- 2017/04/17 06:00
MHDA- 2017/11/14 06:00
CRDT- 2017/04/17 06:00
PHST- 2016/05/09 00:00 [received]
PHST- 2017/01/11 00:00 [revised]
PHST- 2017/01/26 00:00 [accepted]
PHST- 2017/04/17 06:00 [pubmed]
PHST- 2017/11/14 06:00 [medline]
PHST- 2017/04/17 06:00 [entrez]
AID - S0895-4356(17)30339-6 [pii]
AID - 10.1016/j.jclinepi.2017.01.014 [doi]
PST - ppublish
SO  - J Clin Epidemiol. 2017 Oct;90:59-67. doi: 10.1016/j.jclinepi.2017.01.014. Epub 2017 
      Apr 12.

PMID- 28538912
OWN - NLM
STAT- MEDLINE
DCOM- 20180315
LR  - 20180315
IS  - 1678-4561 (Electronic)
IS  - 1413-8123 (Linking)
VI  - 22
IP  - 5
DP  - 2017 May
TI  - Equity Promotion Policies in Health for vulnerable groups: the role of the Ministry 
      of Health.
PG  - 1397
LID - S1413-81232017002501397 [pii]
LID - 10.1590/1413-81232017225.33552016 [doi]
AB  - This article aims to analyze Equity Promotion Policies in Health implemented by the 
      Ministry of Health for vulnerable groups, through the Department of Strategy and 
      Participative Management based on race, ethnicity, gender and lifestyle markers. The 
      three structural elements of these policies are identified as: participatory 
      management, transversality and awareness / professional qualifications. In carrying 
      out research for this article, different documental sources were used including: 
      policies, videos, conferences and minutes from council meetings as well as 
      information from health committees. The results showed positive aspects and 
      shortcomings in the implementation process of these policies. Also, they revealed 
      that there are permanent tensions between equality policies and equity policies 
      which pose challenges to guaranteeing the right to health of these populations. 
      Finally, it can be reaffirmed that only in democratic societies can these rights be 
      recognized and guaranteed.
FAU - Siqueira, Sandra Aparecida Venâncio de
AU  - Siqueira SAV
AD  - Departamento de Ciências Sociais, Escola Nacional de Saúde Pública, Fiocruz. R. 
      Leopoldo Bulhões 1480, Manguinhos. 21041-210 Rio de Janeiro RJ Brasil. 
      sandravs@ensp.fiocruz.br.
FAU - Hollanda, Eliane
AU  - Hollanda E
AD  - Departamento de Ciências Sociais, Escola Nacional de Saúde Pública, Fiocruz. R. 
      Leopoldo Bulhões 1480, Manguinhos. 21041-210 Rio de Janeiro RJ Brasil. 
      sandravs@ensp.fiocruz.br.
FAU - Motta, José Inácio Jardim
AU  - Motta JIJ
AD  - Departamento de Ciências Sociais, Escola Nacional de Saúde Pública, Fiocruz. R. 
      Leopoldo Bulhões 1480, Manguinhos. 21041-210 Rio de Janeiro RJ Brasil. 
      sandravs@ensp.fiocruz.br.
LA  - por
LA  - eng
PT  - Journal Article
TT  - Políticas de Promoção de Equidade em Saúde para grupos vulneráveis: o papel do 
      Ministério da Saúde.
PL  - Brazil
TA  - Cien Saude Colet
JT  - Ciencia & saude coletiva
JID - 9713483
SB  - IM
MH  - Brazil
MH  - *Health Equity
MH  - *Health Policy
MH  - *Human Rights
MH  - Humans
MH  - National Health Programs/organization & administration
MH  - Vulnerable Populations
EDAT- 2017/05/26 06:00
MHDA- 2018/03/16 06:00
CRDT- 2017/05/25 06:00
PHST- 2016/06/20 00:00 [received]
PHST- 2016/12/07 00:00 [accepted]
PHST- 2017/05/25 06:00 [entrez]
PHST- 2017/05/26 06:00 [pubmed]
PHST- 2018/03/16 06:00 [medline]
AID - S1413-81232017002501397 [pii]
AID - 10.1590/1413-81232017225.33552016 [doi]
PST - ppublish
SO  - Cien Saude Colet. 2017 May;22(5):1397. doi: 10.1590/1413-81232017225.33552016.

PMID- 31151452
OWN - NLM
STAT- MEDLINE
DCOM- 20191023
LR  - 20200309
IS  - 1475-9276 (Electronic)
IS  - 1475-9276 (Linking)
VI  - 18
IP  - 1
DP  - 2019 May 31
TI  - Conceptual framework of equity-focused implementation research for health programs 
      (EquIR).
PG  - 80
LID - 10.1186/s12939-019-0984-4 [doi]
LID - 80
AB  - BACKGROUND: Implementation research is increasingly used to identify common 
      implementation problems and key barriers and facilitators influencing efficient 
      access to health interventions. OBJECTIVE: To develop and propose an equity-based 
      framework for Implementation Research (EquIR) of health programs, policies and 
      systems. METHODS: A systematic search of models and conceptual frameworks involving 
      equity in the implementation of health programs, policies and systems was conducted 
      in Medline (PubMed), Embase, LILACS, Scopus and grey literature. Key characteristics 
      of models and conceptual frameworks were summarized. We identified key aspects of 
      equity in the context of seven Latin American countries-focused health programs We 
      gathered information related to the awareness of inequalities in health policy, 
      systems and programs, the potential negative impact of increasing inequalities in 
      disadvantaged populations, and the strategies used to reduce them. RESULTS: A 
      conceptual framework of EquIR was developed. It includes elements of equity-focused 
      implementation research, but it also links the population health status before and 
      after the implementation, including relevant aspects of health equity before, during 
      and after the implementation. Additionally, health sectors were included, linked 
      with social determinants of health through the "health in all policies" proposal 
      affecting universal health and the potential impact of the public health and public 
      policies. CONCLUSION: EquIR is a conceptual framework that is proposed for use by 
      decision makers and researchers during the implementation of programs, policies or 
      health interventions, with a focus on equity, which aims to reduce or prevent the 
      increase of existing inequalities during implementation.
FAU - Eslava-Schmalbach, J
AU  - Eslava-Schmalbach J
AD  - Hospital Universitario Nacional de Colombia, Bogotá, Colombia.
AD  - Clinical Research Institute, School of Medicine, Universidad Nacional de Colombia, 
      Bogotá, Colombia.
FAU - Garzón-Orjuela, N
AU  - Garzón-Orjuela N
AUID- ORCID: 0000-0001-6181-8154
AD  - Hospital Universitario Nacional de Colombia, Bogotá, Colombia. ngarzono@unal.edu.co.
AD  - Clinical Research Institute, School of Medicine, Universidad Nacional de Colombia, 
      Bogotá, Colombia. ngarzono@unal.edu.co.
FAU - Elias, V
AU  - Elias V
AD  - Evidence and Intelligence for Action in Health Department Pan American Health 
      Organization, Washington, USA.
FAU - Reveiz, L
AU  - Reveiz L
AD  - Evidence and Intelligence for Action in Health Department Pan American Health 
      Organization, Washington, USA.
FAU - Tran, N
AU  - Tran N
AD  - World Health Organization, Geneva, Switzerland.
FAU - Langlois, E V
AU  - Langlois EV
AD  - Alliance for Health Policy and Systems Research, World Health Organization, Geneva, 
      Switzerland.
LA  - eng
GR  - 001/World Health Organization/International
PT  - Journal Article
PT  - Research Support, Non-U.S. Gov't
DEP - 20190531
TA  - Int J Equity Health
JT  - International journal for equity in health
JID - 101147692
SB  - IM
MH  - Concept Formation
MH  - Delivery of Health Care
MH  - *Health Equity
MH  - *Health Policy
MH  - *Health Promotion
MH  - *Health Services
MH  - *Healthcare Disparities
MH  - Humans
MH  - Latin America
MH  - Poverty
MH  - *Research
MH  - Social Determinants of Health
MH  - Socioeconomic Factors
MH  - Universal Health Insurance
MH  - Vulnerable Populations
PMC - PMC6544990
OTO - NOTNLM
OT  - *Health equity
OT  - *Health programs
OT  - *Implementation research
COIS- The authors declare that they have no competing interests.
EDAT- 2019/06/04 06:00
MHDA- 2019/10/24 06:00
CRDT- 2019/06/02 06:00
PHST- 2019/02/14 00:00 [received]
PHST- 2019/05/17 00:00 [accepted]
PHST- 2019/06/02 06:00 [entrez]
PHST- 2019/06/04 06:00 [pubmed]
PHST- 2019/10/24 06:00 [medline]
AID - 10.1186/s12939-019-0984-4 [pii]
AID - 984 [pii]
AID - 10.1186/s12939-019-0984-4 [doi]
PST - epublish
SO  - Int J Equity Health. 2019 May 31;18(1):80. doi: 10.1186/s12939-019-0984-4.

PMID- 33138054
OWN - NLM
STAT- MEDLINE
DCOM- 20201231
LR  - 20201231
IS  - 1660-4601 (Electronic)
IS  - 1661-7827 (Print)
IS  - 1660-4601 (Linking)
VI  - 17
IP  - 21
DP  - 2020 Oct 29
TI  - Determinants of Implementation of a Clinical Practice Guideline for Homeless Health.
LID - 10.3390/ijerph17217938 [doi]
LID - 7938
AB  - Clinical practice guidelines can improve the clinical and social care for 
      marginalized populations, thereby improving health equity. The aim of this study is 
      to identify determinants of guideline implementation from the perspective of 
      patients and practitioner stakeholders for a homeless health guideline. We completed 
      a mixed-method study to identify determinants of equitable implementation of 
      homeless health guidelines, focusing on the Grading of Recommendations Assessment, 
      Development and Evaluation Feasibility, Acceptability, Cost, and Equity Survey 
      (GRADE-FACE) health equity implementation outcomes. The study included a survey and 
      framework analysis. Eighty-eight stakeholders, including practitioners and 16 
      persons with lived experience of homelessness, participated in the study. Most 
      participants favourably rated the drafted recommendations' priority status, 
      feasibility, acceptability, cost, equity impact, and intent-to-implement. 
      Qualitative analysis uncovered stakeholder concerns and perceptions regarding 
      "fragmented services". Practitioners were reluctant to care for persons with lived 
      experience of homelessness, suggesting that associated social stigma serves as a 
      barrier for this population to access healthcare. Participants called for improved 
      "training of practitioners" to increase knowledge of patient needs and preferences. 
      We identified several knowledge translation strategies that may improve 
      implementation of guidelines for marginalized populations. Such strategies should be 
      considered by other guideline development groups who aim to improve health outcomes 
      in the context of limited and fragmented resources, stigma, and need for advocacy.
FAU - Magwood, Olivia
AU  - Magwood O
AUID- ORCID: 0000-0003-0262-5621
AD  - Interdisciplinary School of Health Sciences, University of Ottawa, Ottawa, ON K1N 
      6N5, Canada.
AD  - C.T. Lamont Primary Health Care Research Centre, Bruyère Research Institute, Ottawa, 
      ON K1R 6M1, Canada.
FAU - Hanemaayer, Amanda
AU  - Hanemaayer A
AD  - C.T. Lamont Primary Health Care Research Centre, Bruyère Research Institute, Ottawa, 
      ON K1R 6M1, Canada.
AD  - Department of Population Medicine, University of Guelph, Guelph, ON N1G 2W1, Canada.
FAU - Saad, Ammar
AU  - Saad A
AD  - C.T. Lamont Primary Health Care Research Centre, Bruyère Research Institute, Ottawa, 
      ON K1R 6M1, Canada.
AD  - School of Epidemiology and Public Health, University of Ottawa, Ottawa, ON K1N 6N5, 
      Canada.
FAU - Salvalaggio, Ginetta
AU  - Salvalaggio G
AD  - Department of Family Medicine, University of Alberta, Edmonton, AB T6G 2R3, Canada.
FAU - Bloch, Gary
AU  - Bloch G
AD  - Department of Family and Community Medicine, St. Michael's Hospital, Toronto, ON M5C 
      2T2, Canada.
AD  - Faculty of Medicine, University of Toronto, Toronto, ON M5S 1A8, Canada.
AD  - Inner City Health Associates, Toronto, ON M5C 1K6, Canada.
FAU - Moledina, Aliza
AU  - Moledina A
AD  - Faculty of Medicine, University of Ottawa, Ottawa, ON K1N 6N5, Canada.
FAU - Pinto, Nicole
AU  - Pinto N
AD  - Department of Population Medicine, University of Guelph, Guelph, ON N1G 2W1, Canada.
FAU - Ziha, Layla
AU  - Ziha L
AUID- ORCID: 0000-0002-2857-815X
AD  - C.T. Lamont Primary Health Care Research Centre, Bruyère Research Institute, Ottawa, 
      ON K1R 6M1, Canada.
AD  - Faculty of Health Sciences, University of Ottawa, Ottawa, ON K1N 6N5, Canada.
FAU - Geurguis, Michael
AU  - Geurguis M
AD  - Department of Health Sciences, Wilfrid Laurier University, Waterloo, ON N2L 3C5, 
      Canada.
FAU - Aliferis, Alexandra
AU  - Aliferis A
AD  - Michael C. DeGroote School of Medicine, McMaster University, Hamilton, ON L8S 4L8, 
      Canada.
FAU - Kpade, Victoire
AU  - Kpade V
AD  - Department of Medicine, McGill University, Montreal, QC H3A 0G4, Canada.
FAU - Arya, Neil
AU  - Arya N
AUID- ORCID: 0000-0001-9524-1146
AD  - Department of Health Sciences, Wilfrid Laurier University, Waterloo, ON N2L 3C5, 
      Canada.
AD  - Department of Family Medicine, McMaster University, Hamilton, ON L8S 4L8, Canada.
FAU - Aubry, Tim
AU  - Aubry T
AD  - School of Psychology & Centre for Research on Educational and Community Services, 
      University of Ottawa, Ottawa, ON K1N 6N5, Canada.
FAU - Pottie, Kevin
AU  - Pottie K
AUID- ORCID: 0000-0002-1874-8346
AD  - C.T. Lamont Primary Health Care Research Centre, Bruyère Research Institute, Ottawa, 
      ON K1R 6M1, Canada.
AD  - School of Epidemiology and Public Health, University of Ottawa, Ottawa, ON K1N 6N5, 
      Canada.
AD  - Department of Family Medicine, University of Ottawa, Ottawa, ON K1N 6N5, Canada.
LA  - eng
GR  - 414386/CIHR/Canada
PT  - Journal Article
PT  - Research Support, Non-U.S. Gov't
DEP - 20201029
TA  - Int J Environ Res Public Health
JT  - International journal of environmental research and public health
JID - 101238455
SB  - IM
MH  - Adult
MH  - Delivery of Health Care
MH  - Evidence-Based Practice
MH  - Female
MH  - *Health Equity
MH  - Health Plan Implementation/*methods
MH  - Healthcare Disparities
MH  - *Homeless Persons
MH  - Humans
MH  - Male
MH  - Middle Aged
MH  - *Practice Guidelines as Topic
MH  - Surveys and Questionnaires
MH  - *Vulnerable Populations
PMC - PMC7663114
OTO - NOTNLM
OT  - *GRADE FACE Survey
OT  - *determinants of evidence uptake
OT  - *guideline implementation
OT  - *health equity
OT  - *homelessness
OT  - *knowledge translation
COIS- Kevin Pottie, Tim Aubry, Ginetta Salvalaggio, and Gary Bloch are principal 
      investigators in a project that has developed evidence-based guidelines for 
      providing social programs and healthcare services to people who are homeless and 
      vulnerably housed. All other authors have no other conflict of interest to declare.
EDAT- 2020/11/04 06:00
MHDA- 2021/01/01 06:00
CRDT- 2020/11/03 01:02
PHST- 2020/09/25 00:00 [received]
PHST- 2020/10/21 00:00 [revised]
PHST- 2020/10/26 00:00 [accepted]
PHST- 2020/11/03 01:02 [entrez]
PHST- 2020/11/04 06:00 [pubmed]
PHST- 2021/01/01 06:00 [medline]
AID - ijerph17217938 [pii]
AID - ijerph-17-07938 [pii]
AID - 10.3390/ijerph17217938 [doi]
PST - epublish
SO  - Int J Environ Res Public Health. 2020 Oct 29;17(21):7938. doi: 
      10.3390/ijerph17217938.

PMID- 26990669
OWN - NLM
STAT- MEDLINE
DCOM- 20171130
LR  - 20181202
IS  - 1471-8847 (Electronic)
IS  - 1471-8731 (Linking)
VI  - 16
IP  - 3
DP  - 2016 Dec
TI  - Health Systems Research Consortia and the Promotion of Health Equity in Low and 
      Middle-Income Countries.
PG  - 148-157
LID - 10.1111/dewb.12116 [doi]
AB  - Health systems research is widely identified as an indispensable means to achieve 
      the goal of health equity between and within countries. Numerous health systems 
      research consortia comprised of institutions from high-income countries and low and 
      middle-income countries (LMICs) are currently undertaking programs of research in 
      LMICs. These partnerships differ from collaborations that carry out single projects 
      in the multiplicity of their goals, scope of their activities, and nature of their 
      management. Recent conceptual work has explored what features might be necessary for 
      health systems research consortia and their research programs to promote health 
      equity. Identified features include selecting research priorities that focus on 
      improving access to high-quality health services and/or financial protection for 
      disadvantaged populations in LMICs and conducting research capacity strengthening 
      that promotes the independent conduct of health systems research in LMICs. Yet, 
      there has been no attempt to investigate whether existing consortia have such 
      characteristics. This paper describes the results of a survey undertaken with health 
      systems research consortia leaders worldwide to assess how consistent current 
      practice is with the proposed ethical guidance. The findings suggest that consortia 
      may be fairly well organised to promote health equity, but have scope for 
      improvement, particularly in terms of achieving inclusive priority-setting.
CI  - © 2016 John Wiley & Sons Ltd.
FAU - Pratt, Bridget
AU  - Pratt B
FAU - Allen, Katharine A
AU  - Allen KA
FAU - Hyder, Adnan A
AU  - Hyder AA
LA  - eng
PT  - Journal Article
DEP - 20160316
PL  - England
TA  - Dev World Bioeth
JT  - Developing world bioethics
JID - 101120122
SB  - E
SB  - IM
MH  - Biomedical Research/*ethics
MH  - *Developing Countries
MH  - Health Equity/*ethics
MH  - Health Promotion
MH  - Health Services Research/*ethics
MH  - Humans
MH  - Income
MH  - Poverty
MH  - Vulnerable Populations
OTO - NOTNLM
OT  - *Research ethics
OT  - *global justice
OT  - *health equity
OT  - *health systems research
OT  - *low and middle-income countries
OT  - *research consortia
EDAT- 2016/03/19 06:00
MHDA- 2017/12/01 06:00
CRDT- 2016/03/19 06:00
PHST- 2015/09/07 00:00 [received]
PHST- 2016/02/09 00:00 [revised]
PHST- 2016/02/10 00:00 [accepted]
PHST- 2016/03/19 06:00 [pubmed]
PHST- 2017/12/01 06:00 [medline]
PHST- 2016/03/19 06:00 [entrez]
AID - 10.1111/dewb.12116 [doi]
PST - ppublish
SO  - Dev World Bioeth. 2016 Dec;16(3):148-157. doi: 10.1111/dewb.12116. Epub 2016 Mar 16.

PMID- 28273037
OWN - NLM
STAT- MEDLINE
DCOM- 20171013
LR  - 20191113
IS  - 2368-738X (Electronic)
IS  - 2368-738X (Linking)
VI  - 37
IP  - 3
DP  - 2017 Mar
TI  - Status report -- Identifying equity-focussed interventions to promote healthy 
      weights.
PG  - 94-101
AB  - INTRODUCTION: We developed screening criteria to identify population health 
      interventions with an equity focus for inclusion on the Public Health Agency of 
      Canada's Canadian Best Practices Portal. We applied them to the area of "healthy 
      weights," specifically, obesity prevention. METHODS: We conducted a review of the 
      literature and obtained input from expert external reviewers on changes to midstream 
      environments. Interventions had to identify outcomes for groups with an underlying 
      social disadvantage. We included papers with a focus on equity and vulnerable 
      populations, intervention and/or evaluation studies, social determinants of health 
      and healthy weights or obesity prevention. We then appraised the shortlisted studies 
      for quality of evidence to determine eligibility for inclusion as promising 
      practices on the Canadian Best Practices Portal. RESULTS: Few of the references 
      reviewed passed the equity screening criteria (26 out of 2823 published papers 
      reviewed, or 0.9%). Six (of the 26) interventions qualified as promising practices. 
      CONCLUSION: The ability of the equity screening criteria to distinguish 
      midstream-level interventions for obesity prevention suggests that the criteria have 
      potential to be applied to other public health topics. What is most important about 
      our work is that the Portal, which is no longer being updated but is still 
      accessible, was broadened to include interventions with a focus on equity.
FAU - Frankish, C James
AU  - Frankish CJ
AD  - Centre for Health Promotion Research, School of Population and Public Health, 
      University of British Columbia, Vancouver, British Columbia, Canada.
AD  - Centre for Health Evaluation and Outcome Sciences, St. Paul's Hospital, Providence 
      Health Care, Vancouver, British Columbia, Canada.
FAU - Kwan, Brenda
AU  - Kwan B
AD  - Centre for Health Promotion Research, School of Population and Public Health, 
      University of British Columbia, Vancouver, British Columbia, Canada.
FAU - Gray, Diane E
AU  - Gray DE
AD  - Centre for Health Promotion Research, School of Population and Public Health, 
      University of British Columbia, Vancouver, British Columbia, Canada.
FAU - Simpson, Andrea
AU  - Simpson A
AD  - Public Health Agency of Canada, Halifax, Nova Scotia, Canada.
FAU - Jetha, Nina
AU  - Jetha N
AD  - Public Health Agency of Canada, Ottawa, Ontario, Canada.
LA  - eng
LA  - fre
PT  - Journal Article
PT  - Review
TT  - Rapport d'étape -- Recenser les interventions axées sur l’équité visant à promouvoir 
      un poids santé.
TA  - Health Promot Chronic Dis Prev Can
JT  - Health promotion and chronic disease prevention in Canada : research, policy and 
      practice
JID - 101648506
SB  - IM
MH  - Evaluation Studies as Topic
MH  - Evidence-Based Practice
MH  - *Health Equity
MH  - Health Promotion/*methods
MH  - Humans
MH  - Ideal Body Weight
MH  - Obesity/*prevention & control
MH  - Vulnerable Populations
PMC - PMC5602164
OTO - NOTNLM
OT  - best practices
OT  - equity
OT  - healthy weights
OT  - intervention studies
OT  - midstream environments
OT  - obesity
OT  - population health
OT  - social determinants of health
OT  - vulnerable populations
EDAT- 2017/03/09 06:00
MHDA- 2017/10/14 06:00
CRDT- 2017/03/09 06:00
PHST- 2017/03/09 06:00 [entrez]
PHST- 2017/03/09 06:00 [pubmed]
PHST- 2017/10/14 06:00 [medline]
AID - 150421_Willis_v7-mthighlights_clean_SD [pii]
AID - 10.24095/hpcdp.37.3.05 [doi]
PST - ppublish
SO  - Health Promot Chronic Dis Prev Can. 2017 Mar;37(3):94-101. doi: 
      10.24095/hpcdp.37.3.05.

PMID- 33147245
OWN - NLM
STAT- MEDLINE
DCOM- 20201224
LR  - 20201224
IS  - 1932-6203 (Electronic)
IS  - 1932-6203 (Linking)
VI  - 15
IP  - 11
DP  - 2020
TI  - Risk screening methods for extreme heat: Implications for equity-oriented 
      adaptation.
PG  - e0240841
LID - 10.1371/journal.pone.0240841 [doi]
LID - e0240841
AB  - Morbidity and mortality impacts of extreme heat amplified by climate change will be 
      unequally distributed among communities given pre-existing differences in 
      socioeconomic, health, and environmental conditions. Many governments are interested 
      in adaptation policies that target those especially vulnerable to the risks, but 
      there are important questions about how to effectively identify and support 
      communities most in need of heat adaptations. Here, we use an equity-oriented 
      adaptation program from the state of California as a case study to evaluate the 
      implications of the currently used environmental justice index (CalEnviroScreen 3.0) 
      for the identification of socially vulnerable communities with climate change 
      adaptation needs. As CalEnviroScreen is geared towards air and water pollution, we 
      assess how community heat risks and adaptation needs would be evaluated differently 
      under two more adaptation-relevant vulnerability indices: the Social Vulnerability 
      Index and the Heat-Health Action Index. Our analysis considers communities at the 
      census tract scale, as well as the patterns emerging at the regional scale. Using 
      the current index, the state designates 25% of its census tracts as "disadvantaged" 
      communities eligible for special adaptation funds. However, an additional 12.6% of 
      the state's communities could be considered vulnerable if the two other indices were 
      considered instead. Only 13.4% of communities are vulnerable across all three 
      vulnerability indices studied. Choice of vulnerability index shapes statewide trends 
      in extreme heat risk and is linked to a community's likelihood of receiving 
      heat-related California Climate Investments (CCI) projects. Tracts that are 
      vulnerable under the current pollution-focused index, but not under the heat-health 
      specific index, received four times the number of heat-related interventions as 
      tracts vulnerable under the reverse scenario. This study demonstrates important 
      nuances relevant to implementing equity-oriented adaptation and explores the 
      challenges, trade-offs, and opportunities in quantifying vulnerability.
FAU - Turek-Hankins, Lynée L
AU  - Turek-Hankins LL
AUID- ORCID: 0000-0003-3356-3283
AD  - Stanford Woods Institute for the Environment, Mentoring Undergraduates in 
      Interdisciplinary Research (MUIR) Program, Stanford University, Stanford, CA, United 
      States of America.
AD  - Environmental Science and Policy Graduate Program, Leonard and Jayne Abess Center 
      for Ecosystem Science and Policy, University of Miami, Coral Gables, FL, United 
      States of America.
FAU - Hino, Miyuki
AU  - Hino M
AD  - Department of City and Regional Planning, The University of North Carolina at Chapel 
      Hill, Chapel Hill, NC, United States of America.
AD  - Environment, Ecology, and Energy Program, The University of North Carolina at Chapel 
      Hill, Chapel Hill, NC, United States of America.
FAU - Mach, Katharine J
AU  - Mach KJ
AD  - Rosenstiel School of Marine and Atmospheric Science, University of Miami, Miami, FL, 
      United States of America.
AD  - Leonard and Jayne Abess Center for Ecosystem Science and Policy, University of 
      Miami, Coral Gables, FL, United States of America.
LA  - eng
PT  - Journal Article
PT  - Research Support, Non-U.S. Gov't
DEP - 20201104
TA  - PLoS One
JT  - PloS one
JID - 101285081
SB  - IM
MH  - Acclimatization/*physiology
MH  - California
MH  - Climate Change
MH  - Ecological Parameter Monitoring
MH  - Extreme Heat/*adverse effects
MH  - Health Equity/*organization & administration
MH  - Humans
MH  - Mass Screening/methods/*organization & administration
MH  - Risk Factors
MH  - *Socioeconomic Factors
MH  - Vulnerable Populations
PMC - PMC7641348
COIS- The authors have declared that no competing interests exist.
EDAT- 2020/11/05 06:00
MHDA- 2020/12/29 06:00
CRDT- 2020/11/04 17:11
PHST- 2020/05/05 00:00 [received]
PHST- 2020/10/04 00:00 [accepted]
PHST- 2020/11/04 17:11 [entrez]
PHST- 2020/11/05 06:00 [pubmed]
PHST- 2020/12/29 06:00 [medline]
AID - PONE-D-20-13248 [pii]
AID - 10.1371/journal.pone.0240841 [doi]
PST - epublish
SO  - PLoS One. 2020 Nov 4;15(11):e0240841. doi: 10.1371/journal.pone.0240841. eCollection 
      2020.

PMID- 30035349
OWN - NLM
STAT- MEDLINE
DCOM- 20190510
LR  - 20190510
IS  - 1467-8519 (Electronic)
IS  - 0269-9702 (Linking)
VI  - 32
IP  - 7
DP  - 2018 Sep
TI  - Community engagement in global health research that advances health equity.
PG  - 454-463
LID - 10.1111/bioe.12465 [doi]
AB  - Community engagement is gaining prominence in global health research. So far, a 
      philosophical rationale for why researchers should perform community engagement 
      during such research has not been provided by ethics scholars. Its absence means 
      that conducting community engagement is still often viewed as no more than a 'good 
      idea' or 'good practice' rather than ethically required. In this article, we argue 
      that shared health governance can establish grounds for requiring the engagement of 
      low- and middle-income country (LMIC) community members in global health research, 
      where such research aims to help reduce health disparities. This philosophical basis 
      has important implications for the ethical goals ascribed to engagement and the 
      approach adopted to undertake it. We suggest the ethical goals of engagement in 
      equity-oriented global health research should include: (a) generating research 
      topics and questions that reflect the key problems disadvantaged groups face in 
      accessing healthcare, services and broader social determinants of health and (b) 
      promoting the translation of research findings into policy and practice in ways that 
      benefit the health of disadvantaged groups. We propose engagement practice should 
      have the following features: deliberation with LMIC community members to make a 
      range of project decisions, beginning with setting research topics and questions; 
      inclusion of members of disadvantaged groups and those with the power to change 
      policy and practice to benefit them; and purposeful structuring of deliberations to 
      minimize the impact of power disparities between LMIC community members. Finally, we 
      reflect on how these features differ from those typical of much current community 
      engagement practice in LMICs.
CI  - © 2018 John Wiley & Sons Ltd.
FAU - Pratt, Bridget
AU  - Pratt B
AUID- ORCID: 0000-0002-4934-3560
FAU - de Vries, Jantina
AU  - de Vries J
LA  - eng
GR  - U01 HG008226/HG/NHGRI NIH HHS/United States
PT  - Journal Article
PT  - Research Support, N.I.H., Extramural
PT  - Research Support, Non-U.S. Gov't
DEP - 20180723
PL  - England
TA  - Bioethics
JT  - Bioethics
JID - 8704792
SB  - E
SB  - IM
MH  - *Community Participation
MH  - *Ethics, Research
MH  - *Global Health
MH  - *Health Equity
MH  - Humans
MH  - *Poverty
MH  - *Research
MH  - Vulnerable Populations
OTO - NOTNLM
OT  - *community engagement
OT  - *disadvantage
OT  - *ethics
OT  - *global health research
OT  - *health equity
OT  - *justice
EDAT- 2018/07/24 06:00
MHDA- 2019/05/11 06:00
CRDT- 2018/07/24 06:00
PHST- 2017/03/16 00:00 [received]
PHST- 2018/02/14 00:00 [revised]
PHST- 2018/03/19 00:00 [accepted]
PHST- 2018/07/24 06:00 [pubmed]
PHST- 2019/05/11 06:00 [medline]
PHST- 2018/07/24 06:00 [entrez]
AID - 10.1111/bioe.12465 [doi]
PST - ppublish
SO  - Bioethics. 2018 Sep;32(7):454-463. doi: 10.1111/bioe.12465. Epub 2018 Jul 23.

PMID- 31964318
OWN - NLM
STAT- MEDLINE
DCOM- 20201201
LR  - 20201215
IS  - 2242-3982 (Electronic)
IS  - 1239-9736 (Print)
IS  - 1239-9736 (Linking)
VI  - 79
IP  - 1
DP  - 2020 Dec
TI  - Sekuwe (My House): building health equity through Dene First Nations housing 
      designs.
PG  - 1717278
LID - 10.1080/22423982.2020.1717278 [doi]
LID - 1717278
AB  - The Truth and Reconciliation Commission of Canada determined that the Dene people, 
      among other Indigenous groups, experienced cultural genocide through policies that 
      separated them from their lands and resources, and from their families, languages, 
      cultures, and by forcibly sending children to Indian Residential Schools. The 
      resultant social inequity is manifested in conditions of social injustice including 
      inadequate housing. The Dene healthy housing research was a continuing partnership 
      between the two Dene First Nation communities, the university and a provincial First 
      Nation non-government organisation. This project engaged the creative energies of 
      university students and Dene senior-high students to create and articulate Dene 
      healthy housing so that concepts/plans/designs are ready for future funding 
      interventions. We co-developed methods and networks to reframe housing as a social 
      determinant of health and an important factor in social justice. This project 
      reflects the fundamental requirement for a respectful understanding of Dene 
      perspectives on housing and health and the need for Dene control over their built 
      environment.
FAU - Larcombe, Linda
AU  - Larcombe L
AUID- ORCID: 0000-0002-7828-1290
AD  - Department of Internal Medicine, Rady Faculty of Medicine, University of Manitoba, 
      Winnipeg, Canada.
AD  - Department of Community Health Sciences, Rady Faculty of Medicine, University of 
      Manitoba, Winnipeg, Canada.
AD  - Department of Medical Microbiology and Infectious Diseases, Rady Faculty of 
      Medicine, University of Manitoba, Winnipeg, Canada.
FAU - Coar, Lancelot
AU  - Coar L
AD  - Department of Architecture, Faculty of Architecture, University of Manitoba, 
      Winnipeg, Canada.
FAU - Singer, Matthew
AU  - Singer M
AD  - Department of Medical Microbiology and Infectious Diseases, Rady Faculty of 
      Medicine, University of Manitoba, Winnipeg, Canada.
FAU - Denechezhe, Lizette
AU  - Denechezhe L
AD  - Northlands Denesuline First Nation, Lac Brochet, Manitoba.
FAU - Yassie, Evan
AU  - Yassie E
AD  - Sayisi Dene First Nation, Tadoule Lake, Manitoba.
FAU - Powderhorn, Tony
AU  - Powderhorn T
AD  - Sayisi Dene First Nation, Tadoule Lake, Manitoba.
FAU - Antsanen, Joe
AU  - Antsanen J
AD  - Northlands Denesuline First Nation, Lac Brochet, Manitoba.
FAU - Avery Kinew, Kathi
AU  - Avery Kinew K
AD  - First Nation Health and Social Secretariat of Manitoba, Winnipeg, Canada.
FAU - Orr, Pamela
AU  - Orr P
AD  - Department of Internal Medicine, Rady Faculty of Medicine, University of Manitoba, 
      Winnipeg, Canada.
AD  - Department of Community Health Sciences, Rady Faculty of Medicine, University of 
      Manitoba, Winnipeg, Canada.
AD  - Department of Medical Microbiology and Infectious Diseases, Rady Faculty of 
      Medicine, University of Manitoba, Winnipeg, Canada.
LA  - eng
PT  - Journal Article
PT  - Research Support, Non-U.S. Gov't
TA  - Int J Circumpolar Health
JT  - International journal of circumpolar health
JID - 9713056
SB  - IM
MH  - Canada
MH  - Capacity Building/*organization & administration
MH  - Health Equity/*organization & administration
MH  - Health Promotion/*methods
MH  - Health Services, Indigenous/*organization & administration
MH  - Humans
MH  - Indians, North American/*statistics & numerical data
MH  - Minority Groups/statistics & numerical data
MH  - Vulnerable Populations
PMC - PMC7006657
OTO - NOTNLM
OT  - *First Nations
OT  - *Health
OT  - *architecture
OT  - *culturally appropriate
OT  - *housing
COIS- No potential conflict of interest was reported by the authors.
EDAT- 2020/01/23 06:00
MHDA- 2020/12/02 06:00
CRDT- 2020/01/23 06:00
PHST- 2020/01/23 06:00 [entrez]
PHST- 2020/01/23 06:00 [pubmed]
PHST- 2020/12/02 06:00 [medline]
AID - 1717278 [pii]
AID - 10.1080/22423982.2020.1717278 [doi]
PST - ppublish
SO  - Int J Circumpolar Health. 2020 Dec;79(1):1717278. doi: 
      10.1080/22423982.2020.1717278.

PMID- 27068028
OWN - NLM
STAT- MEDLINE
DCOM- 20170109
LR  - 20181202
IS  - 1475-9276 (Electronic)
IS  - 1475-9276 (Linking)
VI  - 15
DP  - 2016 Apr 12
TI  - Equity of access to primary healthcare for vulnerable populations: the IMPACT 
      international online survey of innovations.
PG  - 64
LID - 10.1186/s12939-016-0351-7 [doi]
LID - 64
AB  - BACKGROUND: Improving access to primary healthcare (PHC) for vulnerable populations 
      is important for achieving health equity, yet this remains challenging. Evidence of 
      effective interventions is rather limited and fragmented. We need to identify 
      innovative ways to improve access to PHC for vulnerable populations, and to clarify 
      which elements of health systems, organisations or services (supply-side dimensions 
      of access) and abilities of patients or populations (demand-side dimensions of 
      access) need to be strengthened to achieve transformative change. The work reported 
      here was conducted as part of IMPACT (Innovative Models Promoting Access-to-Care 
      Transformation), a 5-year Canadian-Australian research program aiming to identify, 
      implement and trial best practice interventions to improve access to PHC for 
      vulnerable populations. We undertook an environmental scan as a broad screening 
      approach to identify the breadth of current innovations from the field. METHODS: We 
      distributed a brief online survey to an international audience of PHC researchers, 
      practitioners, policy makers and stakeholders using a combined email and social 
      media approach. Respondents were invited to describe a program, service, approach or 
      model of care that they considered innovative in helping vulnerable populations to 
      get access to PHC. We used descriptive statistics to characterise the innovations 
      and conducted a qualitative framework analysis to further examine the text 
      describing each innovation. RESULTS: Seven hundred forty-four responses were 
      recorded over a 6-week period. 240 unique examples of innovations originating from 
      14 countries were described, the majority from Canada and Australia. Most 
      interventions targeted a diversity of population groups, were government funded and 
      delivered in a community health, General Practice or outreach clinic setting. 
      Interventions were mainly focused on the health sector and directed at 
      organisational and/or system level determinants of access (supply-side). Few 
      innovations were developed to enhance patients' or populations' abilities to access 
      services (demand-side), and rarely did initiatives target both supply- and 
      demand-side determinants of access. CONCLUSIONS: A wide range of innovations 
      improving access to PHC were identified. The access framework was useful in 
      uncovering the disparity between supply- and demand-side dimensions and pinpointing 
      areas which could benefit from further attention to close the equity gap for 
      vulnerable populations in accessing PHC services that correspond to their needs.
FAU - Richard, Lauralie
AU  - Richard L
AD  - Primary Care Research Unit, Department of General Practice, Faculty of Medicine, 
      Dentistry and Health Sciences, University of Melbourne, 200, Berkeley street, 
      Melbourne, VIC, 3004, Australia. lauralierichard@gmail.com.
FAU - Furler, John
AU  - Furler J
AD  - Primary Care Research Unit, Department of General Practice, Faculty of Medicine, 
      Dentistry and Health Sciences, University of Melbourne, 200, Berkeley street, 
      Melbourne, VIC, 3004, Australia.
FAU - Densley, Konstancja
AU  - Densley K
AD  - Primary Care Research Unit, Department of General Practice, Faculty of Medicine, 
      Dentistry and Health Sciences, University of Melbourne, 200, Berkeley street, 
      Melbourne, VIC, 3004, Australia.
FAU - Haggerty, Jeannie
AU  - Haggerty J
AD  - St. Mary's Research Centre, 3830 Avenue Lacombe, Hayes Pavilion, suite 4720, 
      Montreal, Qc, H3T 1M5, Canada.
FAU - Russell, Grant
AU  - Russell G
AD  - School of Primary Health Care, Monash University, Building 1, 270 Ferntree Gully 
      Road, Notting Hill, VIC, 3168, Australia.
FAU - Levesque, Jean-Frederic
AU  - Levesque JF
AD  - Bureau of Heath Information, Level 11, Sage Building, 67 Albert Avenue, Chatswood, 
      NSW, 2067, Australia.
AD  - Centre for Primary Health Care and Equity, UNSW, Sydney, 2052, Australia.
FAU - Gunn, Jane
AU  - Gunn J
AD  - Primary Care Research Unit, Department of General Practice, Faculty of Medicine, 
      Dentistry and Health Sciences, University of Melbourne, 200, Berkeley street, 
      Melbourne, VIC, 3004, Australia.
LA  - eng
GR  - TTF-130729/Canadian Institutes of Health Research/Canada
PT  - Journal Article
PT  - Research Support, Non-U.S. Gov't
DEP - 20160412
TA  - Int J Equity Health
JT  - International journal for equity in health
JID - 101147692
SB  - IM
MH  - Health Equity/standards/statistics & numerical data
MH  - Health Services Accessibility/*standards
MH  - Humans
MH  - Inventions/trends
MH  - *Organizational Innovation
MH  - Primary Health Care/*statistics & numerical data
MH  - Surveys and Questionnaires
MH  - Vulnerable Populations/*statistics & numerical data
PMC - PMC4828803
OTO - NOTNLM
OT  - Access
OT  - Environmental scan
OT  - Innovations
OT  - Online survey
OT  - Primary healthcare
OT  - Vulnerable populations
EDAT- 2016/04/14 06:00
MHDA- 2017/01/10 06:00
CRDT- 2016/04/13 06:00
PHST- 2015/11/20 00:00 [received]
PHST- 2016/04/03 00:00 [accepted]
PHST- 2016/04/13 06:00 [entrez]
PHST- 2016/04/14 06:00 [pubmed]
PHST- 2017/01/10 06:00 [medline]
AID - 10.1186/s12939-016-0351-7 [pii]
AID - 351 [pii]
AID - 10.1186/s12939-016-0351-7 [doi]
PST - epublish
SO  - Int J Equity Health. 2016 Apr 12;15:64. doi: 10.1186/s12939-016-0351-7.

PMID- 31549551
OWN - NLM
STAT- MEDLINE
DCOM- 20200914
LR  - 20200914
IS  - 1552-6127 (Electronic)
IS  - 1090-1981 (Linking)
VI  - 46
IP  - 1_suppl
DP  - 2019 Oct
TI  - The Washtenaw ID Project: A Government-Issued ID Coalition Working Toward Social, 
      Economic, and Racial Justice and Health Equity.
PG  - 53S-61S
LID - 10.1177/1090198119864078 [doi]
AB  - Introduction. The policing of identities through policies that restrict access to 
      IDs issued by U.S. governmental entities disparately affects communities of color; 
      communities who identify as low-income, immigrant, older, and/or transgender; and 
      community members who experience chronic mental illness, housing instability, or 
      incarceration. Yet government-issued IDs are increasingly needed to access 
      health-promoting resources such as housing, banking, social services, and health 
      care, and in interactions with law enforcement. Methods. Since 2012, the Washtenaw 
      ID Project's coalition-building process has involved communities affected by 
      restrictive ID policies, advocates, and institutional stakeholders to enact 
      community and systems change regarding inequities in government-issued IDs. We 
      discuss the coalition-building process that culminated in the implementation of a 
      photo ID issued by Washtenaw County government as a policy change strategy. We also 
      highlight the community-academic research partnership evaluating the effectiveness 
      of the Washtenaw ID in order to ensure equity in Washtenaw ID access and acceptance. 
      Results. In 2015, 77% of Washtenaw ID holders reported having no other locally 
      accepted ID. At follow-up, Washtenaw ID holders reported favorable Washtenaw ID 
      acceptance rates in several domains (e.g., health care, school), but not when 
      accessing banking services and housing. Additionally, community discussions 
      suggested racial inequities in carding and ID acceptance. We discuss next steps for 
      policy improvement to ensure equitable impact of the ID. Conclusions. Without 
      national policy reform instating access to government-issued IDs for all, the social 
      movement to establish local IDs may improve access to health-related resources 
      contingent on having an ID. Careful attention must be paid to community organizing 
      processes, policy implementation, and evaluation to ensure equity.
FAU - LeBrón, Alana M W
AU  - LeBrón AMW
AUID- ORCID: 0000-0003-0964-4673
AD  - University of California, Irvine, CA, USA.
FAU - Cowan, Keta
AU  - Cowan K
AD  - Synod Community Services, Ypsilanti, MI, USA.
FAU - Lopez, William D
AU  - Lopez WD
AD  - University of Michigan, Ann Arbor, MI, USA.
FAU - Novak, Nicole L
AU  - Novak NL
AD  - University of Iowa, Iowa City, IA, USA.
FAU - Ibarra-Frayre, Maria
AU  - Ibarra-Frayre M
AD  - Community Member-at-Large, Ypsilanti, MI, USA.
FAU - Delva, Jorge
AU  - Delva J
AD  - Boston University, Boston, MA, USA.
LA  - eng
PT  - Journal Article
PT  - Research Support, Non-U.S. Gov't
PL  - United States
TA  - Health Educ Behav
JT  - Health education & behavior : the official publication of the Society for Public 
      Health Education
JID - 9704962
SB  - IM
MH  - Health Equity
MH  - Humans
MH  - Michigan
MH  - Racism
MH  - Records/*standards
MH  - Social Determinants of Health
MH  - Social Justice
MH  - Socioeconomic Factors
MH  - *Vulnerable Populations
OTO - NOTNLM
OT  - *Identity Policing
OT  - *REAL ID Act
OT  - *driver’s licenses
OT  - *government-issued ID
OT  - *health equity
OT  - *local government-issued ID
OT  - *social determinants of health
EDAT- 2019/09/25 06:00
MHDA- 2020/09/15 06:00
CRDT- 2019/09/25 06:00
PHST- 2019/09/25 06:00 [entrez]
PHST- 2019/09/25 06:00 [pubmed]
PHST- 2020/09/15 06:00 [medline]
AID - 10.1177/1090198119864078 [doi]
PST - ppublish
SO  - Health Educ Behav. 2019 Oct;46(1_suppl):53S-61S. doi: 10.1177/1090198119864078.

PMID- 31352414
OWN - NLM
STAT- MEDLINE
DCOM- 20200910
LR  - 20200910
IS  - 2044-6055 (Electronic)
IS  - 2044-6055 (Linking)
VI  - 9
IP  - 7
DP  - 2019 Jul 27
TI  - Improving access to primary healthcare for vulnerable populations in Australia and 
      Canada: protocol for a mixed-method evaluation of six complex interventions.
PG  - e027869
LID - 10.1136/bmjopen-2018-027869 [doi]
LID - e027869
AB  - INTRODUCTION: Access to primary healthcare (PHC) has a fundamental influence on 
      health outcomes, particularly for members of vulnerable populations. Innovative 
      Models Promoting Access-to-Care Transformation (IMPACT) is a 5-year research 
      programme built on community-academic partnerships. IMPACT aims to design, implement 
      and evaluate organisational innovations to improve access to appropriate PHC for 
      vulnerable populations. Six Local Innovation Partnerships (LIPs) in three Australian 
      states (New South Wales, Victoria and South Australia) and three Canadian provinces 
      (Ontario, Quebec and Alberta) used a common approach to implement six different 
      interventions. This paper describes the protocol to evaluate the processes, outcomes 
      and scalability of these organisational innovations. METHODS AND ANALYSIS: The 
      evaluation will use a convergent mixed-methods design involving longitudinal (pre 
      and post) analysis of the six interventions. Study participants include vulnerable 
      populations, PHC practices, their clinicians and administrative staff, service 
      providers in other health or social service organisations, intervention staff and 
      members of the LIP teams. Data were collected prior to and 3-6 months after the 
      interventions and included interviews with members of the LIPs, organisational 
      process data, document analysis and tools collecting the cost of components of the 
      intervention. Assessment of impacts on individuals and organisations will rely on 
      surveys and semistructured interviews (and, in some settings, direct observation) of 
      participating patients, providers and PHC practices. ETHICS AND DISSEMINATION: The 
      IMPACT research programme received initial ethics approval from St Mary's Hospital 
      (Montreal) SMHC #13-30. The interventions received a range of other ethics approvals 
      across the six jurisdictions. Dissemination of the findings should generate a deeper 
      understanding of the ways in which system-level organisational innovations can 
      improve access to PHC for vulnerable populations and new knowledge concerning 
      improvements in PHC delivery in health service utilisation.
CI  - © Author(s) (or their employer(s)) 2019. Re-use permitted under CC BY-NC. No 
      commercial re-use. See rights and permissions. Published by BMJ.
FAU - Russell, Grant
AU  - Russell G
AD  - Department of General Practice, Monash University, Notting Hill, Victoria, 
      Australia.
FAU - Kunin, Marina
AU  - Kunin M
AD  - Department of General Practice, Monash University, Notting Hill, Victoria, 
      Australia.
FAU - Harris, Mark
AU  - Harris M
AD  - Centre for Primary Health Care and Equity, University of New South Wales, Sydney, 
      New South Wales, Australia.
FAU - Levesque, Jean-Frédéric
AU  - Levesque JF
AD  - Centre for Primary Health Care and Equity, University of New South Wales, Sydney, 
      New South Wales, Australia.
AD  - Bureau of Health Information, Sydney, New South Wales, Australia.
FAU - Descôteaux, Sarah
AU  - Descôteaux S
AD  - St. Mary's Research Centre, McGill University, Montreal, Quebec, Canada.
FAU - Scott, Catherine
AU  - Scott C
AD  - PolicyWise for Children & Families, Calgary, Alberta, Canada.
FAU - Lewis, Virginia
AU  - Lewis V
AD  - Australian Institute for Primary Care and Ageing, La Trobe University, Melbourne, 
      Victoria, Australia.
FAU - Dionne, Émilie
AU  - Dionne É
AD  - St. Mary's Research Centre, McGill University, Montreal, Quebec, Canada.
FAU - Advocat, Jenny
AU  - Advocat J
AD  - Department of General Practice, Monash University, Notting Hill, Victoria, 
      Australia.
FAU - Dahrouge, Simone
AU  - Dahrouge S
AD  - C.T. Lamont Primary Health Care Research Centre, Elisabeth Bruyère Research 
      Institute, Ottawa, Ontario, Canada.
FAU - Stocks, Nigel
AU  - Stocks N
AUID- ORCID: 0000-0002-9018-0361
AD  - Department of General Practice, University of Adelaide, Adelaide, South Australia, 
      Australia.
FAU - Spooner, Catherine
AU  - Spooner C
AD  - Centre for Primary Health Care and Equity, University of New South Wales, Sydney, 
      New South Wales, Australia.
FAU - Haggerty, Jeannie
AU  - Haggerty J
AD  - Department of Family Medicine, McGill University, Montreal, Quebec, Canada.
LA  - eng
GR  - TTF-130729/CIHR/Canada
PT  - Journal Article
PT  - Research Support, Non-U.S. Gov't
DEP - 20190727
TA  - BMJ Open
JT  - BMJ open
JID - 101552874
SB  - IM
MH  - Australia
MH  - Canada
MH  - Health Equity/standards/statistics & numerical data
MH  - Health Services Accessibility/*standards
MH  - Humans
MH  - *Organizational Innovation
MH  - Primary Health Care/*statistics & numerical data
MH  - Research Design
MH  - Surveys and Questionnaires
MH  - Vulnerable Populations/*statistics & numerical data
PMC - PMC6661687
OTO - NOTNLM
OT  - *mixed methods
OT  - *multi site
OT  - *primary health care
OT  - *vulnerable populations
COIS- Competing interests: None declared.
EDAT- 2019/07/29 06:00
MHDA- 2020/09/12 06:00
CRDT- 2019/07/29 06:00
PHST- 2019/07/29 06:00 [entrez]
PHST- 2019/07/29 06:00 [pubmed]
PHST- 2020/09/12 06:00 [medline]
AID - bmjopen-2018-027869 [pii]
AID - 10.1136/bmjopen-2018-027869 [doi]
PST - epublish
SO  - BMJ Open. 2019 Jul 27;9(7):e027869. doi: 10.1136/bmjopen-2018-027869.

PMID- 30068611
OWN - NLM
STAT- MEDLINE
DCOM- 20191016
LR  - 20191016
IS  - 2044-6055 (Electronic)
IS  - 2044-6055 (Linking)
VI  - 8
IP  - 7
DP  - 2018 Aug 1
TI  - Defining and measuring health equity effects in research on task shifting 
      interventions in high-income countries: a systematic review protocol.
PG  - e021172
LID - 10.1136/bmjopen-2017-021172 [doi]
LID - e021172
AB  - INTRODUCTION: Task shifting interventions are intended to both deliver clinically 
      effective treatments to reduce disease burden and address health inequities or 
      population vulnerability. Little is known about how health equity and population 
      vulnerability are defined and measured in research focused on task shifting. This 
      systematic review will address the following questions: Among task shifting 
      interventions in high-income settings that have been studied using randomised 
      controlled trials or variants, how are health inequity or population vulnerability 
      identified and defined? What methods and indicators are used to describe, 
      characterise and measure the population's baseline status and the intervention's 
      impacts on inequity and vulnerability? METHODS AND ANALYSIS: Studies were identified 
      through database searches (MEDLINE, Embase, CINAHL, PsycINFO and Web of Science). 
      Eligible studies will be randomised controlled trials published since 2004, 
      conducted in high-income countries, concerning task shifting interventions to treat 
      any disease, in any population that may face health disadvantage as defined by the 
      PROGRESS-Plus framework (place of residence, race/ethnicity/culture/language, 
      occupation, gender/sex, religion, social capital, socioeconomic position, age, 
      disability, sexual orientation, other vulnerable groups). We will conduct 
      independent and duplicate title and abstract screening, then identify related papers 
      from the same programme of research through further database and manual searching. 
      From each programme of research, we will extract study details, and definitions and 
      measures of health equity or population vulnerability based on the PROGRESS-Plus 
      framework. Two investigators will assess the quality of reporting and measurement 
      related to health equity and vulnerability using a scale developed for this study. A 
      narrative synthesis will highlight similarities and differences between the gathered 
      studies and offer critical analyses and implications. ETHICS AND DISSEMINATION: This 
      review does not involve primary data collection, does not constitute research on 
      human subjects and is not subject to additional institutional ethics review or 
      informed consent procedures. Dissemination will include open-access peer-reviewed 
      publication and academic conference presentations.PROSPERO Registration Number 
      CRD42017049959.
CI  - © Author(s) (or their employer(s)) 2018. Re-use permitted under CC BY-NC. No 
      commercial re-use. See rights and permissions. Published by BMJ.
FAU - Orkin, Aaron M
AU  - Orkin AM
AD  - Dalla Lana School of Public Health, University of Toronto, Toronto, Ontario, Canada.
AD  - Schwartz/Reisman Emergency Medicine Institute, Mount Sinai Hospital, Toronto, 
      Ontario, Canada.
AD  - Department of Family and Community Medicine, University of Toronto, Toronto, 
      Ontario, Canada.
FAU - McArthur, Allison
AU  - McArthur A
AD  - Ontario Public Health Libraries Association, Toronto, Ontario, Canada.
FAU - McDonald, André
AU  - McDonald A
AD  - Dalla Lana School of Public Health, University of Toronto, Toronto, Ontario, Canada.
FAU - Mew, Emma J
AU  - Mew EJ
AD  - Dalla Lana School of Public Health, University of Toronto, Toronto, Ontario, Canada.
FAU - Martiniuk, Alexandra
AU  - Martiniuk A
AD  - Dalla Lana School of Public Health, University of Toronto, Toronto, Ontario, Canada.
AD  - George Institute for Global Health Australia, University of Sydney, Sydney, 
      Australia.
FAU - Buchman, Daniel Z
AU  - Buchman DZ
AUID- ORCID: 0000-0001-8944-6647
AD  - Dalla Lana School of Public Health, University of Toronto, Toronto, Ontario, Canada.
AD  - University Health Network, Toronto, Ontario, Canada.
FAU - Kouyoumdjian, Fiona
AU  - Kouyoumdjian F
AD  - Centre for Urban Health Solutions, Li Ka Shing Knowledge Institute, St. Michael's 
      Hospital, Toronto, Ontario, Canada.
AD  - Department of Family Medicine, McMaster University, Hamilton, Ontario, Canada.
FAU - Rachlis, Beth
AU  - Rachlis B
AD  - Dalla Lana School of Public Health, University of Toronto, Toronto, Ontario, Canada.
AD  - Ontario HIV Treatment Network, Toronto, Ontario, Canada.
FAU - Strike, Carol
AU  - Strike C
AD  - Dalla Lana School of Public Health, University of Toronto, Toronto, Ontario, Canada.
FAU - Upshur, Ross
AU  - Upshur R
AD  - Dalla Lana School of Public Health, University of Toronto, Toronto, Ontario, Canada.
LA  - eng
GR  - CIHR/Canada
PT  - Journal Article
PT  - Research Support, Non-U.S. Gov't
DEP - 20180801
TA  - BMJ Open
JT  - BMJ open
JID - 101552874
SB  - IM
MH  - Biomedical Research
MH  - *Developed Countries
MH  - *Health Equity
MH  - *Health Status Disparities
MH  - Humans
MH  - *Nurse's Role
MH  - *Physician's Role
MH  - *Research Design
MH  - Systematic Reviews as Topic
MH  - Vulnerable Populations
PMC - PMC6074666
OTO - NOTNLM
OT  - *health equity
OT  - *health human resources
OT  - *systematic review protocols
OT  - *systematic reviews
OT  - *task shifting
OT  - *vulnerable populations
COIS- Competing interests: None declared.
EDAT- 2018/08/03 06:00
MHDA- 2019/10/17 06:00
CRDT- 2018/08/03 06:00
PHST- 2018/08/03 06:00 [entrez]
PHST- 2018/08/03 06:00 [pubmed]
PHST- 2019/10/17 06:00 [medline]
AID - bmjopen-2017-021172 [pii]
AID - 10.1136/bmjopen-2017-021172 [doi]
PST - epublish
SO  - BMJ Open. 2018 Aug 1;8(7):e021172. doi: 10.1136/bmjopen-2017-021172.

PMID- 32081060
OWN - NLM
STAT- MEDLINE
DCOM- 20210728
LR  - 20210728
IS  - 1049-7323 (Print)
IS  - 1049-7323 (Linking)
VI  - 30
IP  - 6
DP  - 2020 May
TI  - Reframing Photovoice: Building on the Method to Develop More Equitable and 
      Responsive Research Practices.
PG  - 960-972
LID - 10.1177/1049732320905564 [doi]
AB  - An increasing focus on health equity across a number of health disciplines is 
      generating more consistent prioritizations of trauma-informed approaches, cultural 
      responsiveness, and community engagement. These foci have heightened interest in 
      photovoice as a participatory research method-particularly in research among 
      vulnerable populations or related to sensitive topics. Photovoice's ballooning 
      popularity can be traced in part to the alignment of its aims and practices with 
      broad health equity goals; at the same time, its singular status reveals a lack of 
      similarly creative, adaptive methods for use in vulnerable or sensitive contexts. In 
      addition, photovoice is not without its concerning limitations, and its increasing 
      usage warrants not only caution, but responsive innovation. To that end, this 
      article draws on the extensive photovoice literature, as well as on the author's own 
      work at the intersections of public health and the arts, to offer an overview of 
      four photovoice limitations and related concerns. It then highlights the method's 
      untapped potential by identifying under-researched qualities in need of 
      development-noting these as opportunities to learn from (and further adapt) the 
      photovoice method. Finally, the article pulls limitations and benefits together to 
      frame photovoice as a basis for the continued innovation, study, and development of 
      more equitable approaches to health research and practice.
FAU - Golden, Tasha
AU  - Golden T
AUID- ORCID: 0000-0001-8442-4967
AD  - Johns Hopkins University, Baltimore, Maryland, USA.
LA  - eng
PT  - Journal Article
DEP - 20200221
PL  - United States
TA  - Qual Health Res
JT  - Qualitative health research
JID - 9202144
SB  - T
MH  - *Community-Based Participatory Research
MH  - *Health Equity
MH  - Humans
MH  - Photography
MH  - Public Health
MH  - Vulnerable Populations
OTO - NOTNLM
OT  - *United States
OT  - *arts-based
OT  - *community health
OT  - *health equity
OT  - *participatory
OT  - *photovoice
OT  - *public health
OT  - *qualitative
OT  - *research methods
OT  - *trauma-informed
EDAT- 2020/02/23 06:00
MHDA- 2021/07/29 06:00
CRDT- 2020/02/22 06:00
PHST- 2020/02/23 06:00 [pubmed]
PHST- 2021/07/29 06:00 [medline]
PHST- 2020/02/22 06:00 [entrez]
AID - 10.1177/1049732320905564 [doi]
PST - ppublish
SO  - Qual Health Res. 2020 May;30(6):960-972. doi: 10.1177/1049732320905564. Epub 2020 
      Feb 21.

PMID- 28802675
OWN - NLM
STAT- MEDLINE
DCOM- 20171113
LR  - 20200225
IS  - 1878-5921 (Electronic)
IS  - 0895-4356 (Print)
IS  - 0895-4356 (Linking)
VI  - 90
DP  - 2017 Oct
TI  - GRADE equity guidelines 4: considering health equity in GRADE guideline development: 
      evidence to decision process.
PG  - 84-91
LID - S0895-4356(17)30895-8 [pii]
LID - 10.1016/j.jclinepi.2017.08.001 [doi]
AB  - OBJECTIVES: The aim of this paper is to provide detailed guidance on how to 
      incorporate health equity within the GRADE (Grading Recommendations Assessment and 
      Development Evidence) evidence to decision process. STUDY DESIGN AND SETTING: We 
      developed this guidance based on the GRADE evidence to decision framework, 
      iteratively reviewing and modifying draft documents, in person discussion of project 
      group members and input from other GRADE members. RESULTS: Considering the impact on 
      health equity may be required, both in general guidelines and guidelines that focus 
      on disadvantaged populations. We suggest two approaches to incorporate equity 
      considerations: (1) assessing the potential impact of interventions on equity and 
      (2) incorporating equity considerations when judging or weighing each of the 
      evidence to decision criteria. We provide guidance and include illustrative 
      examples. CONCLUSION: Guideline panels should consider the impact of recommendations 
      on health equity with attention to remote and underserviced settings and 
      disadvantaged populations. Guideline panels may wish to incorporate equity judgments 
      across the evidence to decision framework. This is the fourth and final paper in a 
      series about considering equity in the GRADE guideline development process. This 
      series is coming from the GRADE equity subgroup.
CI  - Copyright © 2017 Elsevier Inc. All rights reserved.
FAU - Pottie, Kevin
AU  - Pottie K
AD  - Departments of Family Medicine and Epidemiology and Community Medicine, Bruyere 
      Research Institute University of Ottawa, Ottawa, Ontario, Canada; Epidemiology and 
      Community Medicine, Bruyere Research Institute University of Ottawa, Ottawa, 
      Ontario, Canada. Electronic address: kpottie@uottawa.ca.
FAU - Welch, Vivian
AU  - Welch V
AD  - University of Ottawa, Ottawa, Ontario, Canada.
FAU - Morton, Rachael
AU  - Morton R
AD  - NHMRC Clinical Trials Centre, The University of Sydney, Camperdown, New South Wales, 
      Australia.
FAU - Akl, Elie A
AU  - Akl EA
AD  - Department of Internal Medicine, American University of Beirut, Lebanon.
FAU - Eslava-Schmalbach, Javier H
AU  - Eslava-Schmalbach JH
AD  - Group of Equity in Health, Faculty of Medicine, Universidad Nacional de Colombia, 
      Technology Development Center, Sociedad Colombiana de Anestesiologia y Reanimacion, 
      Bogotá, Colombia.
FAU - Katikireddi, Vittal
AU  - Katikireddi V
AD  - Public Health, MRC/CSO Social & Public Health Sciences Unit, University of Glasgow, 
      Glasgow, Scotland.
FAU - Singh, Jasvinder
AU  - Singh J
AD  - University of Alabama, Alabama, USA.
FAU - Moja, Lorenzo
AU  - Moja L
AD  - Department of Essential Medicines and Health Products, World Health Organization, 
      Geneva, Switzerland.
FAU - Lang, Eddy
AU  - Lang E
AD  - Division of Emergency Medicine, Department of Family Medicine, University of 
      Calgary, Calgary, Canada.
FAU - Magrini, Nicola
AU  - Magrini N
AD  - Department of Essential Medicines and Health Products, World Health Organization, 
      Geneva, Switzerland.
FAU - Thabane, Lehana
AU  - Thabane L
AD  - Department of Clinical Epidemiology and Biostatistics, St. Joseph's Healthcare 
      Hamilton, Hamilton, Ontario, Canada.
FAU - Stanev, Roger
AU  - Stanev R
AD  - Centre for Practice-Changing Research, Ottawa Hospital Research Institute, Ottawa, 
      Ontario, Canada; Department of Philosophy, Ottawa, Ontario, Canada.
FAU - Matovinovic, Elizabeth
AU  - Matovinovic E
AD  - Faculty of Medicine, Chiang Mai University, Thailand.
FAU - Snellman, Alexandra
AU  - Snellman A
AD  - Swedish Agency for Health Technology Assessment and Assessment of Social Services.
FAU - Briel, Matthias
AU  - Briel M
AD  - Basel Institute for Clinical Epidemiology and Biostatistics, Department of Clinical 
      Research, University Hospital Basel, Switzerland; Department of Clinical 
      Epidemiology and Biostatistics, McMaster University, Hamilton, Canada.
FAU - Shea, Beverly
AU  - Shea B
AD  - Bruyere Research Institute, University of Ottawa, Ottawa, ON, Canada.
FAU - Tugwell, Peter
AU  - Tugwell P
AD  - Department of Medicine, Faculty of Medicine, University of Ottawa, Ottawa, Ontario, 
      Canada.
FAU - Schunemann, Holger
AU  - Schunemann H
AD  - Department of Health Research Methods, Evidence, and Impact and of Medicine, 
      McMaster University Health Sciences Centre, Hamilton, Ontario, Canada.
FAU - Guyatt, Gordon
AU  - Guyatt G
AD  - Department of Health Research Methods, Evidence, and Impact and of Medicine, 
      McMaster University Health Sciences Centre, McMaster University, Hamilton, Ontario, 
      Canada.
FAU - Alonso-Coello, Pablo
AU  - Alonso-Coello P
AD  - Centro Cochrane Iberoamericano, Instituto de Investigación Biomédica (CIBERESP-IIB 
      Sant Pau), Barcelona, España.
LA  - eng
GR  - MC_UU_12017/13/Medical Research Council/United Kingdom
GR  - SPHSU13/Chief Scientist Office/United Kingdom
GR  - SPHSU15/Chief Scientist Office/United Kingdom
GR  - SCAF/15/02/Chief Scientist Office/United Kingdom
GR  - MC_UU_12017/15/Medical Research Council/United Kingdom
GR  - 001/World Health Organization/International
PT  - Journal Article
DEP - 20170810
TA  - J Clin Epidemiol
JT  - Journal of clinical epidemiology
JID - 8801383
SB  - IM
MH  - *Decision Making
MH  - Evidence-Based Practice
MH  - *Health Equity
MH  - Humans
MH  - Practice Guidelines as Topic/*standards
MH  - Research Design
MH  - *Vulnerable Populations
PMC - PMC6538528
MID - EMS83034
OTO - NOTNLM
OT  - Disadvantaged
OT  - Evidence to decision process
OT  - GRADE guidelines
OT  - Health equity
OT  - Special populations
OT  - Underserved
EDAT- 2017/08/15 06:00
MHDA- 2017/11/14 06:00
CRDT- 2017/08/14 06:00
PHST- 2016/07/06 00:00 [received]
PHST- 2017/08/03 00:00 [accepted]
PHST- 2017/08/15 06:00 [pubmed]
PHST- 2017/11/14 06:00 [medline]
PHST- 2017/08/14 06:00 [entrez]
AID - S0895-4356(17)30895-8 [pii]
AID - 10.1016/j.jclinepi.2017.08.001 [doi]
PST - ppublish
SO  - J Clin Epidemiol. 2017 Oct;90:84-91. doi: 10.1016/j.jclinepi.2017.08.001. Epub 2017 
      Aug 10.

PMID- 29605053
OWN - NLM
STAT- MEDLINE
DCOM- 20180710
LR  - 20180710
IS  - 1095-6859 (Electronic)
IS  - 0090-8258 (Linking)
VI  - 149
IP  - 1
DP  - 2018 Apr
TI  - A contemporary framework of health equity applied to gynecologic cancer care: A 
      Society of Gynecologic Oncology evidenced-based review.
PG  - 70-77
LID - S0090-8258(17)31508-1 [pii]
LID - 10.1016/j.ygyno.2017.11.013 [doi]
AB  - Health disparities are defined as the preventable difference in the burden of 
      disease, injury, and violence, or opportunity to achieve optimal health that 
      socially disadvantaged populations experience compared to the population as a whole. 
      Disparities in incidence and cancer outcomes for women with gynecologic malignancies 
      have been well described particularly for American women of Black race. The etiology 
      of these disparities has been tied to socio-economics, cultural, educational and 
      genetic factors. While access to high quality treatment has been primarily linked to 
      survival from cervical and ovarian cancer, innate biologic distinctions have been 
      principally cited as reasons for differences in incidence and mortality in cancers 
      of the uterine corpus. This article will update the framework of disparities to 
      incorporate a broader understanding of the social determinants of health and how 
      they affect health equity by addressing the root causes of disparities within the 
      health care system. Special populations are identified who are at risk for health 
      inequities which include but are not limited to Black race, underserved racial and 
      ethnic minorities (e.g. indigenous peoples, low English fluency), trans/gender 
      nonconforming people and rural populations. Each of these populations at risk have 
      unique structural barriers within the healthcare system impacting gynecologic cancer 
      outcomes. The authors provide practical recommendations for practitioners aimed at 
      eliminating cancer related outcome disparities.
CI  - Copyright © 2017 Elsevier Inc. All rights reserved.
FAU - Temkin, Sarah M
AU  - Temkin SM
AD  - Virginia Commonwealth University, Massey Cancer Center, Richmond, VA, USA.
FAU - Rimel, B J
AU  - Rimel BJ
AD  - Cedars-Sinai Medical Center, Los Angeles, CA, USA.
FAU - Bruegl, Amanda S
AU  - Bruegl AS
AD  - Oregon Health and Science University, Portland, OR, USA.
FAU - Gunderson, Camille C
AU  - Gunderson CC
AD  - Stephenson Cancer Center, University of Oklahoma Health Sciences Center, Oklahoma 
      city, OK, USA.
FAU - Beavis, Anna L
AU  - Beavis AL
AD  - Johns Hopkins University, Baltimore, MD, USA.
FAU - Doll, Kemi M
AU  - Doll KM
AD  - University of Washington, Seattle, WA, USA. Electronic address: kdoll@uw.edu.
LA  - eng
PT  - Journal Article
PT  - Review
PL  - United States
TA  - Gynecol Oncol
JT  - Gynecologic oncology
JID - 0365304
SB  - IM
MH  - Evidence-Based Practice
MH  - Female
MH  - Genital Neoplasms, Female/*therapy
MH  - Gynecology/standards
MH  - *Health Equity
MH  - *Healthcare Disparities
MH  - Humans
MH  - Medical Oncology/standards
MH  - United States
MH  - Vulnerable Populations
OTO - NOTNLM
OT  - *Health equity
OT  - *Racial disparities
EDAT- 2018/04/02 06:00
MHDA- 2018/07/11 06:00
CRDT- 2018/04/02 06:00
PHST- 2017/08/30 00:00 [received]
PHST- 2017/10/19 00:00 [revised]
PHST- 2017/11/07 00:00 [accepted]
PHST- 2018/04/02 06:00 [entrez]
PHST- 2018/04/02 06:00 [pubmed]
PHST- 2018/07/11 06:00 [medline]
AID - S0090-8258(17)31508-1 [pii]
AID - 10.1016/j.ygyno.2017.11.013 [doi]
PST - ppublish
SO  - Gynecol Oncol. 2018 Apr;149(1):70-77. doi: 10.1016/j.ygyno.2017.11.013.

PMID- 32781185
OWN - NLM
STAT- MEDLINE
DCOM- 20210423
LR  - 20210423
IS  - 1097-6787 (Electronic)
IS  - 0190-9622 (Print)
IS  - 0190-9622 (Linking)
VI  - 83
IP  - 6
DP  - 2020 Dec
TI  - Telemedicine and the battle for health equity: Translating temporary regulatory 
      orders into sustained policy change.
PG  - e467-e468
LID - S0190-9622(20)32373-2 [pii]
LID - 10.1016/j.jaad.2020.08.016 [doi]
FAU - Kassamali, Bina
AU  - Kassamali B
AD  - Harvard Medical School, Boston, Massachusetts; Department of Dermatology, Brigham 
      and Women's Hospital, Boston, Massachusetts.
FAU - Haddadi, Nazgol-Sadat
AU  - Haddadi NS
AD  - Department of Dermatology, University of Massachusetts School of Medicine, 
      Worchester, Massachusetts.
FAU - Rashighi, Mehdi
AU  - Rashighi M
AD  - Department of Dermatology, University of Massachusetts School of Medicine, 
      Worchester, Massachusetts.
FAU - Cavanaugh-Hussey, Margaret
AU  - Cavanaugh-Hussey M
AD  - Harvard Medical School, Boston, Massachusetts; Department of Dermatology, Brigham 
      and Women's Hospital, Boston, Massachusetts.
FAU - LaChance, Avery
AU  - LaChance A
AD  - Harvard Medical School, Boston, Massachusetts; Department of Dermatology, Brigham 
      and Women's Hospital, Boston, Massachusetts. Electronic address: 
      alachance@bwh.harvard.edu.
LA  - eng
PT  - Letter
DEP - 20200808
TA  - J Am Acad Dermatol
JT  - Journal of the American Academy of Dermatology
JID - 7907132
SB  - IM
MH  - COVID-19/epidemiology/prevention & control/transmission
MH  - Dermatology/economics/*legislation & jurisprudence/methods/trends
MH  - Health Equity/economics/*legislation & jurisprudence/trends
MH  - Health Policy/economics/*legislation & jurisprudence/trends
MH  - Humans
MH  - Insurance Coverage/economics/*legislation & jurisprudence/trends
MH  - Physical Distancing
MH  - Racism/economics/prevention & control
MH  - Telemedicine/economics/*legislation & jurisprudence/trends
MH  - Vulnerable Populations/legislation & jurisprudence
PMC - PMC7414778
EDAT- 2020/08/12 06:00
MHDA- 2021/04/24 06:00
CRDT- 2020/08/12 06:00
PHST- 2020/07/15 00:00 [received]
PHST- 2020/08/04 00:00 [revised]
PHST- 2020/08/05 00:00 [accepted]
PHST- 2020/08/12 06:00 [pubmed]
PHST- 2021/04/24 06:00 [medline]
PHST- 2020/08/12 06:00 [entrez]
AID - S0190-9622(20)32373-2 [pii]
AID - 10.1016/j.jaad.2020.08.016 [doi]
PST - ppublish
SO  - J Am Acad Dermatol. 2020 Dec;83(6):e467-e468. doi: 10.1016/j.jaad.2020.08.016. Epub 
      2020 Aug 8.

PMID- 29072940
OWN - NLM
STAT- MEDLINE
DCOM- 20190830
LR  - 20190830
IS  - 1541-0048 (Electronic)
IS  - 0090-0036 (Print)
IS  - 0090-0036 (Linking)
VI  - 108
IP  - S2
DP  - 2018 Apr
TI  - Bridging Climate, Health, and Equity: A Growing Imperative.
PG  - S72-S73
LID - 10.2105/AJPH.2017.304133 [doi]
FAU - White-Newsome, Jalonne L
AU  - White-Newsome JL
AD  - Jalonne L. White-Newsome is a senior program officer with The Kresge Foundation's 
      Environment Program, Troy, MI, and a professorial lecturer with The George 
      Washington University Milken Institute School of Public Health, Washington, DC. 
      Phyllis Meadows is a senior fellow with The Kresge Foundation's Health Team, Troy. 
      Chris Kabel is the health program deputy director with The Kresge Foundation's 
      Health Team.
FAU - Meadows, Phyllis
AU  - Meadows P
AD  - Jalonne L. White-Newsome is a senior program officer with The Kresge Foundation's 
      Environment Program, Troy, MI, and a professorial lecturer with The George 
      Washington University Milken Institute School of Public Health, Washington, DC. 
      Phyllis Meadows is a senior fellow with The Kresge Foundation's Health Team, Troy. 
      Chris Kabel is the health program deputy director with The Kresge Foundation's 
      Health Team.
FAU - Kabel, Chris
AU  - Kabel C
AD  - Jalonne L. White-Newsome is a senior program officer with The Kresge Foundation's 
      Environment Program, Troy, MI, and a professorial lecturer with The George 
      Washington University Milken Institute School of Public Health, Washington, DC. 
      Phyllis Meadows is a senior fellow with The Kresge Foundation's Health Team, Troy. 
      Chris Kabel is the health program deputy director with The Kresge Foundation's 
      Health Team.
LA  - eng
PT  - Journal Article
DEP - 20171026
TA  - Am J Public Health
JT  - American journal of public health
JID - 1254074
SB  - AIM
SB  - IM
MH  - *Climate Change
MH  - *Health Equity
MH  - Humans
MH  - Public Policy
MH  - Racism
MH  - Social Justice
MH  - Vulnerable Populations
PMC - PMC5922198
EDAT- 2017/10/27 06:00
MHDA- 2019/08/31 06:00
CRDT- 2017/10/27 06:00
PHST- 2017/10/27 06:00 [pubmed]
PHST- 2019/08/31 06:00 [medline]
PHST- 2017/10/27 06:00 [entrez]
AID - 201721126 [pii]
AID - 10.2105/AJPH.2017.304133 [doi]
PST - ppublish
SO  - Am J Public Health. 2018 Apr;108(S2):S72-S73. doi: 10.2105/AJPH.2017.304133. Epub 
      2017 Oct 26.

PMID- 32717312
OWN - NLM
STAT- MEDLINE
DCOM- 20210305
LR  - 20210305
IS  - 1878-5921 (Electronic)
IS  - 0895-4356 (Linking)
VI  - 127
DP  - 2020 Nov
TI  - Over half of the WHO guidelines published from 2014 to 2019 explicitly considered 
      health equity issues: a cross-sectional survey.
PG  - 125-133
LID - S0895-4356(20)30472-8 [pii]
LID - 10.1016/j.jclinepi.2020.07.012 [doi]
AB  - OBJECTIVE: To evaluate how and to what extent health equity considerations are 
      assessed in World Health Organization (WHO) guidelines. STUDY DESIGN AND SETTING: We 
      evaluated WHO guidelines published between January 2014 and May 2019. Health equity 
      considerations were assessed in relation to differences in baseline risk, importance 
      of outcomes for socially disadvantaged populations, inclusion of health inequity as 
      an outcome, equity-related subgroup analysis, and indirectness in each 
      recommendation. RESULTS: We identified 111 WHO guidelines, and 54% (60 of 111) of 
      these used the Evidence to Decision (EtD) framework. For the 60 guidelines using an 
      EtD framework, the likely impact on health equity was supported by research evidence 
      in 28% of the recommendations (94 of 332). Research evidence was mostly provided as 
      differences in baseline risk (23%, 78/332). Research evidence less frequently 
      addressed the importance of outcomes for socially disadvantaged populations (11%, 
      36/332), considered indirectness of the evidence for socially disadvantaged 
      populations (2%, 5/332), considered health inequities as an outcome (2%, 5/332) and 
      considered differences in the magnitude of effect in relative terms between 
      disadvantaged and more advantaged populations (1%, 3/332). CONCLUSION: The provision 
      of research evidence to support equity judgements in WHO guidelines is still 
      suboptimal, suggesting the need for better guidance and more training.
CI  - Copyright © 2020 Elsevier Inc. All rights reserved.
FAU - Dewidar, Omar
AU  - Dewidar O
AD  - Bruyère Research Institute, University of Ottawa, 85 Primrose Avenue, Ottawa, 
      Ontario K1R 6M1, Canada; School of Epidemiology and Public Health, Faculty of 
      Medicine, University of Ottawa, 600 Peter Morand Crescent, Ottawa, Ontario K1G 5Z3, 
      Canada. Electronic address: Odewi090@uottawa.ca.
FAU - Tsang, Phillip
AU  - Tsang P
AD  - Bruyère Research Institute, University of Ottawa, 85 Primrose Avenue, Ottawa, 
      Ontario K1R 6M1, Canada.
FAU - León-García, Montserrat
AU  - León-García M
AD  - Iberoamerican Cochrane Centre, Sant Pau Biomedical Research Institute (IIB Sant 
      Pau), Carrer de Sant Antoni Maria Claret, 167, 08025 Barcelona, Spain.
FAU - Mathew, Christine
AU  - Mathew C
AD  - Bruyère Research Institute, University of Ottawa, 85 Primrose Avenue, Ottawa, 
      Ontario K1R 6M1, Canada.
FAU - Antequera, Alba
AU  - Antequera A
AD  - Biomedical Research Institute Sant Pau (IIB Santpau), Universitat Autònoma de 
      Barcelona, Carrer de Sant Quintí, 77, 08041 Barcelona, Spain.
FAU - Baldeh, Tejan
AU  - Baldeh T
AD  - Department of Health Research Methodology, Evidence and Impact (HEI), McMaster 
      University Faculty of Health Sciences, 1280 Main Street, Hamilton, Ontario L8S 4K1, 
      Canada.
FAU - Akl, Elie A
AU  - Akl EA
AD  - Department of Health Research Methodology, Evidence and Impact (HEI), McMaster 
      University Faculty of Health Sciences, 1280 Main Street, Hamilton, Ontario L8S 4K1, 
      Canada; Department of Internal Medicine, American University of Beirut, PO Box 
      11-0236, Riad El Solh, Beirut 1107 2020, Lebanon.
FAU - Alonso-Coello, Pablo
AU  - Alonso-Coello P
AD  - Iberoamerican Cochrane Centre, Sant Pau Biomedical Research Institute (IIB Sant 
      Pau), Carrer de Sant Antoni Maria Claret, 167, 08025 Barcelona, Spain; CIBER de 
      Epidemiología Clínica y Salud Pública (CIBERESP), Spain.
FAU - Petkovic, Jennifer
AU  - Petkovic J
AD  - Bruyère Research Institute, University of Ottawa, 85 Primrose Avenue, Ottawa, 
      Ontario K1R 6M1, Canada.
FAU - Piggott, Thomas
AU  - Piggott T
AD  - Department of Health Research Methodology, Evidence and Impact (HEI), McMaster 
      University Faculty of Health Sciences, 1280 Main Street, Hamilton, Ontario L8S 4K1, 
      Canada.
FAU - Pottie, Kevin
AU  - Pottie K
AD  - School of Epidemiology and Public Health, Faculty of Medicine, University of Ottawa, 
      600 Peter Morand Crescent, Ottawa, Ontario K1G 5Z3, Canada; Department of Family 
      Medicine, University of Ottawa, 600 Peter Morand Crescent Suite 201, Ottawa, Ontario 
      K1G 5Z3, Canada; Department of Medicine, University of Ottawa Faculty of Medicine, 
      Roger Guindon Hall, 451 Smyth Road #2044, Ottawa, Ontario K1H 8M5, Canada.
FAU - Schünemann, Holger
AU  - Schünemann H
AD  - Department of Health Research Methodology, Evidence and Impact (HEI), McMaster 
      University Faculty of Health Sciences, 1280 Main Street, Hamilton, Ontario L8S 4K1, 
      Canada.
FAU - Tugwell, Peter
AU  - Tugwell P
AD  - Department of Medicine, University of Ottawa Faculty of Medicine, Roger Guindon 
      Hall, 451 Smyth Road #2044, Ottawa, Ontario K1H 8M5, Canada; Clinical Epidemiology 
      Program, Ottawa Hospital Research Institute, 501 Smyth Road, Ottawa, Ontario K1H 
      8L6, Canada; WHO Collaborating Centre for Knowledge Translation and Health 
      Technology Assessment in Health Equity, Bruyère Research Institute, 85 Primrose 
      Avenue, Ottawa, Ontario K1R 6M1, Canada.
FAU - Welch, Vivian
AU  - Welch V
AD  - Bruyère Research Institute, University of Ottawa, 85 Primrose Avenue, Ottawa, 
      Ontario K1R 6M1, Canada; School of Epidemiology and Public Health, Faculty of 
      Medicine, University of Ottawa, 600 Peter Morand Crescent, Ottawa, Ontario K1G 5Z3, 
      Canada.
LA  - eng
PT  - Journal Article
DEP - 20200724
PL  - United States
TA  - J Clin Epidemiol
JT  - Journal of clinical epidemiology
JID - 8801383
SB  - IM
MH  - Cross-Sectional Studies
MH  - *Guidelines as Topic
MH  - Health Equity/*statistics & numerical data
MH  - Healthcare Disparities/*statistics & numerical data
MH  - Humans
MH  - Vulnerable Populations/*statistics & numerical data
MH  - *World Health Organization
OTO - NOTNLM
OT  - *Evidence to decision
OT  - *GRADE
OT  - *Guideline development
OT  - *Guidelines
OT  - *Health equity
OT  - *WHO
EDAT- 2020/07/28 06:00
MHDA- 2021/03/06 06:00
CRDT- 2020/07/28 06:00
PHST- 2020/04/27 00:00 [received]
PHST- 2020/06/23 00:00 [revised]
PHST- 2020/07/16 00:00 [accepted]
PHST- 2020/07/28 06:00 [pubmed]
PHST- 2021/03/06 06:00 [medline]
PHST- 2020/07/28 06:00 [entrez]
AID - S0895-4356(20)30472-8 [pii]
AID - 10.1016/j.jclinepi.2020.07.012 [doi]
PST - ppublish
SO  - J Clin Epidemiol. 2020 Nov;127:125-133. doi: 10.1016/j.jclinepi.2020.07.012. Epub 
      2020 Jul 24.

PMID- 28389397
OWN - NLM
STAT- MEDLINE
DCOM- 20171113
LR  - 20181113
IS  - 1878-5921 (Electronic)
IS  - 0895-4356 (Print)
IS  - 0895-4356 (Linking)
VI  - 90
DP  - 2017 Oct
TI  - GRADE equity guidelines 3: considering health equity in GRADE guideline development: 
      rating the certainty of synthesized evidence.
PG  - 76-83
LID - S0895-4356(17)30340-2 [pii]
LID - 10.1016/j.jclinepi.2017.01.015 [doi]
AB  - OBJECTIVES: The aim of this paper is to describe a conceptual framework for how to 
      consider health equity in the Grading Recommendations Assessment and Development 
      Evidence (GRADE) guideline development process. STUDY DESIGN AND SETTING: 
      Consensus-based guidance developed by the GRADE working group members and other 
      methodologists. RESULTS: We developed consensus-based guidance to help address 
      health equity when rating the certainty of synthesized evidence (i.e., quality of 
      evidence). When health inequity is determined to be a concern by stakeholders, we 
      propose five methods for explicitly assessing health equity: (1) include health 
      equity as an outcome; (2) consider patient-important outcomes relevant to health 
      equity; (3) assess differences in the relative effect size of the treatment; (4) 
      assess differences in baseline risk and the differing impacts on absolute effects; 
      and (5) assess indirectness of evidence to disadvantaged populations and/or 
      settings. CONCLUSION: The most important priority for research on health inequity 
      and guidelines is to identify and document examples where health equity has been 
      considered explicitly in guidelines. Although there is a weak scientific evidence 
      base for assessing health equity, this should not discourage the explicit 
      consideration of how guidelines and recommendations affect the most vulnerable 
      members of society.
CI  - Copyright © 2017 The Authors. Published by Elsevier Inc. All rights reserved.
FAU - Welch, Vivian A
AU  - Welch VA
AD  - Bruyère Research Institute, University of Ottawa and Bruyère Continuing Care, 85 
      Primrose Ave, Ottawa K1R 7G5, Canada. Electronic address: vivian.welch@uottawa.ca.
FAU - Akl, Elie A
AU  - Akl EA
AD  - Department of Internal Medicine, American University of Beirut, P.O. Box: 11-0236, 
      Riad-El-Solh Beirut, 1107 2020 Beirut, Lebanon; Department of Health Research 
      Methods, Evidence, and Impact (HEI), McMaster University, 1280 Main Street West, 
      Hamilton, ON L8S 4K1, Canada.
FAU - Pottie, Kevin
AU  - Pottie K
AD  - Bruyère Research Institute, University of Ottawa and Bruyère Continuing Care, 85 
      Primrose Ave, Ottawa K1R 7G5, Canada; Departments of Family Medicine and 
      Epidemiology and Community Medicine, Bruyère Research Institute, University of 
      Ottawa, WHO and EU ECDC Consultant.
FAU - Ansari, Mohammed T
AU  - Ansari MT
AD  - School of Epidemiology, Public Health and Preventive Medicine, Faculty of Medicine, 
      University of Ottawa, Room 101, 600 Peter Morand Crescent, Ottawa ON K1G 5Z3 Canada.
FAU - Briel, Matthias
AU  - Briel M
AD  - Department of Clinical Research, Basel Institute for Clinical Epidemiology and 
      Biostatistics, University of Basel, Spitalstrasse 12, Basel 4031, Switzerland; 
      Department of Health Research Methods, Evidence and Impact, McMaster University 
      Health Sciences Centre, 1280 Main Street West, Hamilton, Ontario, L8S 4K1, Canada.
FAU - Christensen, Robin
AU  - Christensen R
AD  - Musculoskeletal Statistics Unit, The Parker Institute, Bispebjerg and Frederiksberg 
      Hospital, Copenhagen, Denmark.
FAU - Dans, Antonio
AU  - Dans A
AD  - Department of Medicine, University of the Philippines-Manila, Manila 1000, 
      Philippines.
FAU - Dans, Leonila
AU  - Dans L
AD  - Department of Pediatrics, University of the Philippines-Manila, Taft Ave, Manila 
      1000, Philippines.
FAU - Eslava-Schmalbach, Javier
AU  - Eslava-Schmalbach J
AD  - Group of Equity in Health, Hospital Universitario Nacional de Colombia, Faculty of 
      Medicine, Universidad Nacional de Colombia; Technology Development Center, Sociedad 
      Colombiana de Anestesiologia y Reanimacion -S.C.A.R.E. Cra 30 45-03, Bogota 111321, 
      Colombia.
FAU - Guyatt, Gordon
AU  - Guyatt G
AD  - Department of Clinical Epidemiology & Biostatistics and Department of Medicine, 
      McMaster University Health Sciences Centre, McMaster University, 1280 Main Street 
      West, Room HSC-2C12, Hamilton, Ontario L8S 4K1, Canada.
FAU - Hultcrantz, Monica
AU  - Hultcrantz M
AD  - Swedish Agency for Health Technology Assessment and Assessment of Social Services 
      (SBU), S:t Eriksgatan 117, Stockholm SE-102 33, Sweden; Department of Learning, 
      Informatics, Management and Ethics, Karolinska Institutet, Tomtebodavägen 18 A, 
      Stockholm SE-171 77, Sweden.
FAU - Jull, Janet
AU  - Jull J
AD  - Bruyère Research Institute, University of Ottawa, 85 Primrose Avenue, Room 312, 
      Ottawa, Ontario K1R 7G5.
FAU - Katikireddi, Srinivasa Vittal
AU  - Katikireddi SV
AD  - MRC/CSO Social & Public Health Sciences Unit, University of Glasgow, Glasgow, 
      Scotland, UK.
FAU - Lang, Eddy
AU  - Lang E
AD  - Department of Emergency Medicine, Cumming School of Medicine, University of Calgary, 
      Calgary, Alberta.
FAU - Matovinovic, Elizabeth
AU  - Matovinovic E
AD  - Faculty of Medicine, Chiang Mai University, Chiang Mai, Thailand.
FAU - Meerpohl, Joerg J
AU  - Meerpohl JJ
AD  - Cochrane Germany, Medical Center - University of Freiburg, Faculty of Medicine, 
      University of Freiburg, Breisacher Strasse 153, Freiburg 79110, Germany; Centre de 
      Recherche Épidémiologie et Statistique Sorbonne Paris Cité - U1153, Inserm / 
      Université Paris Descartes, Cochrane France, Hôpital Hôtel-Dieu, 1, place du Parvis 
      Notre-Dame, Paris 75004, France.
FAU - Morton, Rachael L
AU  - Morton RL
AD  - NHMRC Clinical Trials Centre, The University of Sydney, Medical Foundation Building 
      Level 6, 92-94 Parramatta Road, Camperdown, NSW 2050, Australia.
FAU - Mosdol, Annhild
AU  - Mosdol A
AD  - Knowledge Centre for the Health Services, Norwegian Institute of Public Health, PO 
      Box 4404, Nydalen, N-0403 Oslo, Norway.
FAU - Murad, M Hassan
AU  - Murad MH
AD  - Mayo Clinic Evidence-Based Practice Center, Mayo Clinic, 200 1st Street SW, 
      Rochester, MN 55905, USA.
FAU - Petkovic, Jennifer
AU  - Petkovic J
AD  - Bruyère Research Institute & University of Ottawa, 85 Primrose Avenue, Ottawa, 
      Ontario K1R 7G5.
FAU - Schünemann, Holger
AU  - Schünemann H
AD  - Department of Health Research Methods, Evidence and Impact, McMaster University 
      Health Sciences Centre, 1280 Main Street West, Hamilton, Ontario L8S 4K1, Canada; 
      Department of Medicine, McMaster University, Hamilton, Ontario, Canada.
FAU - Sharaf, Ravi
AU  - Sharaf R
AD  - Division of Gastroenterology, Northwell Health/Hofstra University School of 
      Medicine, Long Island Jewish Medical Center, Research Building B202, 270-05 76th 
      Avenue, New Hyde Park, NY 11040, USA.
FAU - Shea, Bev
AU  - Shea B
AD  - Bruyère Research Institute and Ottawa Hospital Research Institute, University of 
      Ottawa, Ottawa, Canada.
FAU - Singh, Jasvinder A
AU  - Singh JA
AD  - Medicine Service, Birmingham Veterans Affairs Medical Center, 700, 19th Street 
      South, Birmingham, AL 35233, USA; Department of Medicine at School of Medicine and 
      the Division of Epidemiology at School of Public Health, University of Alabama at 
      Birmingham, 1720 Second Avenue South, Birmingham, AL 35294-0022, USA; Department of 
      Orthopedic Surgery, Mayo Clinic College of Medicine, 200 1st Street SW, Rochester, 
      MN 55905, USA.
FAU - Solà, Ivan
AU  - Solà I
AD  - Iberoamerican Cochrane Centre, Biomedical Research Institute Sant Pau, CIBER of 
      Epidemiology and Public Health (CIBERESP-IIB Sant Pau), Barcelona, Spain.
FAU - Stanev, Roger
AU  - Stanev R
AD  - Institute of Technology, University of Washington, 1900 Commerce St., Tacoma, WA 
      98402, USA.
FAU - Stein, Airton
AU  - Stein A
AD  - Public Health Department - Universidade Federal de Ciencias da Saude de Porto Alegre 
      (Ufcspa), Rua Sarmento Leite, 245, CEP - CEP 90050-170 and HTA of Conceicao 
      Hospital, Porto Alegre, Brazil.
FAU - Thabaneii, Lehana
AU  - Thabaneii L
AD  - Department of Health Research Methods, Evidence, and Impact, McMaster University, 
      1280 Main Street West, Hamilton, Ontario L8S 4K1, Canada.
FAU - Tonia, Thomy
AU  - Tonia T
AD  - Institute of Social and Preventive Medicine, University of Bern, Niesenweg 6, Bern 
      3012, Switzerland.
FAU - Tristan, Mario
AU  - Tristan M
AD  - IHCAI Foundation & Cochrane Central America & Spanish speaking Caribbean, Av 7. 
      calles 35 y 37, No 35 30, Codigo Postal 10106, San Jose, Costa Rica.
FAU - Vitols, Sigurd
AU  - Vitols S
AD  - Clinical Pharmacology Unit, Department of Medicine, Karolinska Institutet, 
      Karolinska University Hospital, SE-171 76 Stockholm, Sweden.
FAU - Watine, Joseph
AU  - Watine J
AD  - Laboratory Medicine, Hôpital La Chartreuse, avenue Caylet, F-12200, 
      Villefranche-de-Rouergue, France.
FAU - Tugwell, Peter
AU  - Tugwell P
AD  - Department of Medicine, Faculty of Medicine, University of Ottawa, K1H 8M5, Ottawa, 
      Canada.
LA  - eng
GR  - MC_UU_12017/13/Medical Research Council/United Kingdom
GR  - SPHSU13/Chief Scientist Office/United Kingdom
GR  - SPHSU15/Chief Scientist Office/United Kingdom
GR  - SCAF/15/02/Chief Scientist Office/United Kingdom
GR  - MC_UU_12017/15/Medical Research Council/United Kingdom
GR  - 001/World Health Organization/International
PT  - Journal Article
DEP - 20170404
TA  - J Clin Epidemiol
JT  - Journal of clinical epidemiology
JID - 8801383
SB  - IM
MH  - Evidence-Based Practice
MH  - *Health Equity
MH  - Humans
MH  - Meta-Analysis as Topic
MH  - Practice Guidelines as Topic/*standards
MH  - Research Design
MH  - *Review Literature as Topic
MH  - *Vulnerable Populations
PMC - PMC5680526
OTO - NOTNLM
OT  - Applicability
OT  - GRADE
OT  - Guidelines
OT  - Health
OT  - Indirectness
OT  - Meta-analysis
OT  - Subgroup analysis
OT  - Systematic review
OT  - equity
EDAT- 2017/04/09 06:00
MHDA- 2017/11/14 06:00
CRDT- 2017/04/09 06:00
PHST- 2016/07/11 00:00 [received]
PHST- 2017/01/11 00:00 [revised]
PHST- 2017/01/26 00:00 [accepted]
PHST- 2017/04/09 06:00 [pubmed]
PHST- 2017/11/14 06:00 [medline]
PHST- 2017/04/09 06:00 [entrez]
AID - S0895-4356(17)30340-2 [pii]
AID - 10.1016/j.jclinepi.2017.01.015 [doi]
PST - ppublish
SO  - J Clin Epidemiol. 2017 Oct;90:76-83. doi: 10.1016/j.jclinepi.2017.01.015. Epub 2017 
      Apr 4.

PMID- 29064993
OWN - NLM
STAT- MEDLINE
DCOM- 20190520
LR  - 20190520
IS  - 1938-808X (Electronic)
IS  - 1040-2446 (Linking)
VI  - 92
IP  - 11
DP  - 2017 Nov
TI  - New Conversations: Justice, Disparities, and Meeting the Needs of Our Most 
      Vulnerable Populations.
PG  - 1506-1507
LID - 10.1097/ACM.0000000000001947 [doi]
FAU - Sklar, David P
AU  - Sklar DP
AD  - Editor-in-chief, Academic Medicine.
LA  - eng
PT  - Editorial
PL  - United States
TA  - Acad Med
JT  - Academic medicine : journal of the Association of American Medical Colleges
JID - 8904605
SB  - AIM
SB  - IM
MH  - Academic Medical Centers
MH  - *Health Equity
MH  - *Health Policy
MH  - Health Status Disparities
MH  - *Healthcare Disparities
MH  - Humans
MH  - Medicaid
MH  - Medically Underserved Area
MH  - *Social Justice
MH  - Stakeholder Participation
MH  - United States
MH  - *Vulnerable Populations
EDAT- 2017/10/25 06:00
MHDA- 2019/05/21 06:00
CRDT- 2017/10/25 06:00
PHST- 2017/10/25 06:00 [entrez]
PHST- 2017/10/25 06:00 [pubmed]
PHST- 2019/05/21 06:00 [medline]
AID - 00001888-201711000-00002 [pii]
AID - 10.1097/ACM.0000000000001947 [doi]
PST - ppublish
SO  - Acad Med. 2017 Nov;92(11):1506-1507. doi: 10.1097/ACM.0000000000001947.

PMID- 33589418
OWN - NLM
STAT- MEDLINE
DCOM- 20210624
LR  - 20210624
IS  - 2059-7908 (Print)
IS  - 2059-7908 (Electronic)
IS  - 2059-7908 (Linking)
VI  - 6
IP  - 2
DP  - 2021 Feb
TI  - Research for Health Justice: an ethical framework linking global health research to 
      health equity.
LID - 10.1136/bmjgh-2020-002921 [doi]
LID - e002921
AB  - Global health research should generate new knowledge to improve the health and 
      well-being of those considered disadvantaged and marginalised. This goal motivates 
      much of the global health research being undertaken today. Yet simply funding and 
      conducting global health research will not necessarily generate the knowledge needed 
      to help reduce health disparities between and within countries. Global health 
      research grants programmes and projects must be structured in a particular way to 
      generate that type of information. But how exactly should they be designed to do so? 
      Through a programme of ethics research starting in 2009, an ethical framework called 
      Research for Health Justice was developed that provides guidance to global health 
      researchers and funders on how to design research projects and grants programmes to 
      promote global health equity. It provides guidance on, for example, what research 
      populations and questions ought to be selected, what research capacity strengthening 
      ought to be performed and what post-study benefits ought to be provided. This paper 
      describes how the 'research for health justice' framework was generated and pulls 
      together a body of work spanning the last decade to provide a comprehensive and 
      up-to-date version of its guidance.
CI  - © Author(s) (or their employer(s)) 2021. Re-use permitted under CC BY-NC. No 
      commercial re-use. See rights and permissions. Published by BMJ.
FAU - Pratt, Bridget
AU  - Pratt B
AUID- ORCID: 0000-0002-4934-3560
AD  - School of Population and Global Health, University of Melbourne, Carlton, Victoria, 
      Australia bridget.pratt@unimelb.edu.au.
LA  - eng
PT  - Journal Article
PT  - Research Support, Non-U.S. Gov't
PT  - Review
TA  - BMJ Glob Health
JT  - BMJ global health
JID - 101685275
SB  - H
SB  - IM
MH  - Global Health
MH  - *Health Equity
MH  - Humans
MH  - Vulnerable Populations
PMC - PMC7887339
OTO - NOTNLM
OT  - *health services research
OT  - *public health
COIS- Competing interests: None declared.
EDAT- 2021/02/17 06:00
MHDA- 2021/06/25 06:00
CRDT- 2021/02/16 06:01
PHST- 2020/05/15 00:00 [received]
PHST- 2020/11/13 00:00 [revised]
PHST- 2020/11/21 00:00 [accepted]
PHST- 2021/02/16 06:01 [entrez]
PHST- 2021/02/17 06:00 [pubmed]
PHST- 2021/06/25 06:00 [medline]
AID - bmjgh-2020-002921 [pii]
AID - 10.1136/bmjgh-2020-002921 [doi]
PST - ppublish
SO  - BMJ Glob Health. 2021 Feb;6(2):e002921. doi: 10.1136/bmjgh-2020-002921.

PMID- 26420811
OWN - NLM
STAT- MEDLINE
DCOM- 20160616
LR  - 20150930
IS  - 1460-2245 (Electronic)
IS  - 0957-4824 (Linking)
VI  - 30 Suppl 2
DP  - 2015 Sep
TI  - Promoting equity in the mental wellbeing of children and young people: a scoping 
      review.
PG  - ii36-76
LID - 10.1093/heapro/dav053 [doi]
AB  - There is increasing emphasis on wellbeing as a target for mental health promotion, 
      especially during the formative period of childhood. Despite growing research on the 
      importance of mental wellbeing, there is little information on how to effectively 
      promote it or how to promote it equitably. This article presents a scoping review of 
      interventions which seek to promote mental wellbeing and reduce inequities in 
      children and young people living in high income countries. We used Fair Foundations: 
      The VicHealth framework for health equity (VicHealth (2013) Melbourne, Australia: 
      The Victorian Health Promotion Foundation) to identify points of entry at three 
      layers of influence: (i) socioeconomic, cultural and political contexts, (ii) daily 
      living conditions, and (iii) individual and family health-related factors. We 
      identified more than 1000 interventions which aimed to prevent or treat childhood 
      mental illness, but there were far fewer that aimed to promote children's or young 
      people's mental wellbeing. The interventions we studied were either universal or 
      specifically targeted children from disadvantaged families: none explicitly used an 
      equity framework to guide their design or evaluation or addressed social gradients 
      in wellbeing. Most interventions remained focused on proximate factors, although we 
      also identified a handful of interventions that sought to address children's access 
      to services and their educational and neighbourhood environments. However, we found 
      encouraging evidence that interventions in family and educational settings were 
      successful in building children's strengths and supporting positive parenting, 
      universally and within disadvantaged groups. Such positive programme evaluations 
      signal the potential for using a proportionate universalism approach that emphasizes 
      equity in the promotion of mental wellbeing.
CI  - © The Author 2015. Published by Oxford University Press. All rights reserved. For 
      Permissions, please email: journals.permissions@oup.com.
FAU - Welsh, Jennifer
AU  - Welsh J
AD  - National Centre for Epidemiology and Population Health, Research School of 
      Population Health, Australian National University, Canberra, ACT 2601, Australia 
      jennifer.welsh@anu.edu.au.
FAU - Strazdins, Lyndall
AU  - Strazdins L
AD  - National Centre for Epidemiology and Population Health, Research School of 
      Population Health, Australian National University, Canberra, ACT 2601, Australia.
FAU - Ford, Laura
AU  - Ford L
AD  - National Centre for Epidemiology and Population Health, Research School of 
      Population Health, Australian National University, Canberra, ACT 2601, Australia.
FAU - Friel, Sharon
AU  - Friel S
AD  - Regulatory Institutions Network (RegNet), Australian National University, Canberra, 
      ACT 2601, Australia.
FAU - O'Rourke, Kerryn
AU  - O'Rourke K
AD  - Victorian Health Promotion Foundation (VicHealth), Melbourne, VIC 3053, Australia.
FAU - Carbone, Stephen
AU  - Carbone S
AD  - Victorian Health Promotion Foundation (VicHealth), Melbourne, VIC 3053, Australia.
FAU - Carlon, Leanne
AU  - Carlon L
AD  - Victorian Health Promotion Foundation (VicHealth), Melbourne, VIC 3053, Australia.
LA  - eng
PT  - Journal Article
PT  - Research Support, Non-U.S. Gov't
PT  - Review
PL  - England
TA  - Health Promot Int
JT  - Health promotion international
JID - 9008939
SB  - IM
MH  - Adolescent
MH  - Australia
MH  - Child
MH  - Child Welfare
MH  - *Health Equity
MH  - *Health Promotion
MH  - Humans
MH  - *Mental Health
MH  - Parenting/psychology
MH  - Program Evaluation
MH  - Psychology, Adolescent
MH  - Psychology, Child
MH  - Social Determinants of Health
MH  - Vulnerable Populations
OTO - NOTNLM
OT  - children
OT  - mental health
OT  - review
OT  - social determinants
OT  - wellbeing
EDAT- 2015/10/01 06:00
MHDA- 2016/06/17 06:00
CRDT- 2015/10/01 06:00
PHST- 2015/10/01 06:00 [entrez]
PHST- 2015/10/01 06:00 [pubmed]
PHST- 2016/06/17 06:00 [medline]
AID - dav053 [pii]
AID - 10.1093/heapro/dav053 [doi]
PST - ppublish
SO  - Health Promot Int. 2015 Sep;30 Suppl 2:ii36-76. doi: 10.1093/heapro/dav053.

PMID- 28583251
OWN - NLM
STAT- MEDLINE
DCOM- 20171214
LR  - 20171214
IS  - 1448-7527 (Print)
IS  - 1448-7527 (Linking)
VI  - 23
IP  - 3
DP  - 2017 Jul
TI  - Are changes in Australian national primary healthcare policy likely to promote or 
      impede equity of access? A narrative review.
PG  - 209-215
LID - 10.1071/PY16152 [doi]
AB  - Significant changes have occurred in Australia's national primary healthcare (PHC) 
      policy over the last decade, but little assessment has been made of implications for 
      equity. This research aimed to identify key recent changes in national PHC policy 
      and assess implications for equity of access to PHC. Academic literature was 
      reviewed to identify issues affecting equity of access in national PHC policy, and 
      grey literature was also reviewed to identify significant policy changes during 
      2005-16 with implications for equitable access. Equity implications of four areas of 
      policy change, set against the existing Medicare system, were assessed. It was found 
      that Medicare supports equitable access to general practice, but there is a risk of 
      reduced equity under current policy settings. Four changes in PHC policy were 
      selected as having particular implications for equity of access and these were 
      assessed as follows: increased involvement of private health insurance presents 
      risks for equity; equity implications of new models of coordinated care are unclear; 
      and regional primary health organisations and current policy on Aboriginal and 
      Torres Strait Islander health have potential equity benefits, but these will depend 
      on further implementation.
FAU - Fisher, Matthew
AU  - Fisher M
AD  - Southgate Institute for Health, Society and Equity, Health Sciences building, 
      Flinders University, GPO Box 2100, Adelaide, SA 5001, Australia.
FAU - Baum, Fran
AU  - Baum F
AD  - Southgate Institute for Health, Society and Equity, Health Sciences building, 
      Flinders University, GPO Box 2100, Adelaide, SA 5001, Australia.
FAU - Kay, Adrian
AU  - Kay A
AD  - NHMRC Centre of Research Excellence in the Social Determinants of Health Equity, c/o 
      Southgate Institute for Health, Society and Equity, GPO Box 2100, Adelaide, SA 5001, 
      Australia.
FAU - Friel, Sharon
AU  - Friel S
AD  - NHMRC Centre of Research Excellence in the Social Determinants of Health Equity, c/o 
      Southgate Institute for Health, Society and Equity, GPO Box 2100, Adelaide, SA 5001, 
      Australia.
LA  - eng
PT  - Journal Article
PT  - Review
PL  - Australia
TA  - Aust J Prim Health
JT  - Australian journal of primary health
JID - 101123037
SB  - IM
MH  - Australia
MH  - *Health Equity
MH  - *Health Policy
MH  - *Health Services Accessibility
MH  - Humans
MH  - Oceanic Ancestry Group
MH  - *Primary Health Care
MH  - Vulnerable Populations
EDAT- 2017/06/07 06:00
MHDA- 2017/12/15 06:00
CRDT- 2017/06/07 06:00
PHST- 2016/11/24 00:00 [received]
PHST- 2017/03/15 00:00 [accepted]
PHST- 2017/06/07 06:00 [pubmed]
PHST- 2017/12/15 06:00 [medline]
PHST- 2017/06/07 06:00 [entrez]
AID - PY16152 [pii]
AID - 10.1071/PY16152 [doi]
PST - ppublish
SO  - Aust J Prim Health. 2017 Jul;23(3):209-215. doi: 10.1071/PY16152.

PMID- 30700299
OWN - NLM
STAT- MEDLINE
DCOM- 20190725
LR  - 20200309
IS  - 1475-9276 (Electronic)
IS  - 1475-9276 (Linking)
VI  - 18
IP  - 1
DP  - 2019 Jan 30
TI  - Applying an intersectionality lens to examine health for vulnerable individuals 
      following devolution in Kenya.
PG  - 24
LID - 10.1186/s12939-019-0917-2 [doi]
LID - 24
AB  - BACKGROUND: Power imbalances are a key driver of avoidable, unfair and unjust 
      differences in health. Devolution shifts the balance of power in health systems. 
      Intersectionality approaches can provide a 'lens' for analysing how power relations 
      contribute to complex and multiple forms of health advantage and disadvantage. These 
      approaches have not to date been widely used to analyse health systems reforms. 
      While the stated objectives of devolution often include improved equity, efficiency 
      and community participation, past evidence demonstrates that that there is a need to 
      create space and capacity for people to transform existing power relations these 
      within specific contexts. METHODS: We carried out a qualitative study between March 
      2015 and April 2016, involving 269 key informant and in-depth interviews from across 
      the health system in ten counties, 14 focus group discussions with community members 
      in two of these counties and photovoice participatory research with nine young 
      people. We adopted an intersectionality lens to reveal how power relations intersect 
      to produce vulnerabilities for specific groups in specific contexts, and to identify 
      examples of the tacit knowledge about these vulnerabilities held by priority-setting 
      stakeholders, in the wake of the introduction of devolution reforms in Kenya. 
      RESULTS: Our study identified a range of ways in which longstanding social forces 
      and discriminations limit the power and agency individuals can exercise, but are 
      mediated by their unique circumstances at a given point in their life. These are the 
      social determinants of health, influencing an individual's exposure to risk of ill 
      health from their living environment, their work, or their social context, including 
      social norms relating to their gender, age, geographical residence or socio-economic 
      status. While a range of policy measures have been introduced to encourage 
      participation by typically 'unheard voices', devolution processes have yet to 
      adequately challenge the social norms, and intersecting power relations which 
      contribute to discrimination and marginalisation. CONCLUSIONS: If key actors in 
      devolved decision-making structures are to ensure progress towards universal health 
      coverage, there is need for intersectoral policy action to address social 
      determinants, promote equity and identify ways to challenge and shift power 
      imbalances in priority-setting processes.
FAU - McCollum, Rosalind
AU  - McCollum R
AD  - Department of International Public Health, Liverpool School of Tropical Medicine, 
      Pembroke Place, Liverpool, UK. rosalindmccollum@gmail.com.
FAU - Taegtmeyer, Miriam
AU  - Taegtmeyer M
AD  - Department of International Public Health, Liverpool School of Tropical Medicine, 
      Pembroke Place, Liverpool, UK.
FAU - Otiso, Lilian
AU  - Otiso L
AD  - LVCT Health, Nairobi, Kenya.
FAU - Tolhurst, Rachel
AU  - Tolhurst R
AD  - Department of International Public Health, Liverpool School of Tropical Medicine, 
      Pembroke Place, Liverpool, UK.
FAU - Mireku, Maryline
AU  - Mireku M
AD  - LVCT Health, Nairobi, Kenya.
FAU - Martineau, Tim
AU  - Martineau T
AD  - Department of International Public Health, Liverpool School of Tropical Medicine, 
      Pembroke Place, Liverpool, UK.
FAU - Karuga, Robinson
AU  - Karuga R
AD  - LVCT Health, Nairobi, Kenya.
FAU - Theobald, Sally
AU  - Theobald S
AD  - Department of International Public Health, Liverpool School of Tropical Medicine, 
      Pembroke Place, Liverpool, UK.
LA  - eng
PT  - Journal Article
PT  - Research Support, Non-U.S. Gov't
DEP - 20190130
TA  - Int J Equity Health
JT  - International journal for equity in health
JID - 101147692
MH  - Adolescent
MH  - Delivery of Health Care/*organization & administration
MH  - Female
MH  - Focus Groups
MH  - Health Equity
MH  - Health Services Accessibility/*standards
MH  - *Health Status Disparities
MH  - Humans
MH  - Kenya
MH  - Male
MH  - Organizations
MH  - Politics
MH  - Qualitative Research
MH  - *Vulnerable Populations
PMC - PMC6352384
OTO - NOTNLM
OT  - *Devolution
OT  - *Equity
OT  - *Intersectionality
OT  - *Kenya
COIS- ETHICS APPROVAL AND CONSENT TO PARTICIPATE: The research proposal was approved by 
      Liverpool School of Tropical Medicine (Research Protocol 14.007 and Research 
      Protocol 14.044) and Kenya Medical Research Institute (KEMRI) (Non-SSC Protocol 
      469). In addition, approval was received from the National Council for Science and 
      Technology (NACOSTI) (NACOSTI/15/2058/4010). Written informed consent was sought 
      from and signed by all interviewed respondents. CONSENT FOR PUBLICATION: The 
      manuscript has anonymised information to ensure confidentiality. COMPETING 
      INTERESTS: The authors declare that they have no competing interests. PUBLISHER’S 
      NOTE: Springer Nature remains neutral with regard to jurisdictional claims in 
      published maps and institutional affiliations.
EDAT- 2019/02/01 06:00
MHDA- 2019/07/26 06:00
CRDT- 2019/02/01 06:00
PHST- 2018/07/13 00:00 [received]
PHST- 2019/01/08 00:00 [accepted]
PHST- 2019/02/01 06:00 [entrez]
PHST- 2019/02/01 06:00 [pubmed]
PHST- 2019/07/26 06:00 [medline]
AID - 10.1186/s12939-019-0917-2 [pii]
AID - 917 [pii]
AID - 10.1186/s12939-019-0917-2 [doi]
PST - epublish
SO  - Int J Equity Health. 2019 Jan 30;18(1):24. doi: 10.1186/s12939-019-0917-2.

PMID- 32402441
OWN - NLM
STAT- MEDLINE
DCOM- 20211118
LR  - 20211118
IS  - 1943-4693 (Electronic)
IS  - 0027-9684 (Linking)
VI  - 113
IP  - 3
DP  - 2021 Jun
TI  - Working to Advance Health Equity: The U.S. Food and Drug Administration Office of 
      Minority Health and Health Equity.
PG  - 359-362
LID - S0027-9684(20)30078-X [pii]
LID - 10.1016/j.jnma.2020.04.004 [doi]
FAU - Araojo, Richardae
AU  - Araojo R
AD  - Associate Commissioner for Minority Health, Director of the Office of Minority 
      Health and Health Equity, U.S. Food and Drug Administration, Rear Admiral, U.S. 
      Public Health Service, USA. Electronic address: Richardae.Araojo@fda.hhs.gov.
LA  - eng
PT  - Journal Article
DEP - 20200510
PL  - United States
TA  - J Natl Med Assoc
JT  - Journal of the National Medical Association
JID - 7503090
SB  - IM
MH  - *Health Equity/organization & administration/standards
MH  - *Healthcare Disparities
MH  - Humans
MH  - *Minority Health/standards
MH  - United States
MH  - United States Food and Drug Administration
MH  - *Vulnerable Populations
OTO - NOTNLM
OT  - Disparities
OT  - Health equity
OT  - Minority health
EDAT- 2020/05/14 06:00
MHDA- 2021/11/19 06:00
CRDT- 2020/05/14 06:00
PHST- 2020/05/14 06:00 [pubmed]
PHST- 2021/11/19 06:00 [medline]
PHST- 2020/05/14 06:00 [entrez]
AID - S0027-9684(20)30078-X [pii]
AID - 10.1016/j.jnma.2020.04.004 [doi]
PST - ppublish
SO  - J Natl Med Assoc. 2021 Jun;113(3):359-362. doi: 10.1016/j.jnma.2020.04.004. Epub 
      2020 May 10.

PMID- 30085114
OWN - NLM
STAT- MEDLINE
DCOM- 20200128
LR  - 20200128
IS  - 1464-3685 (Electronic)
IS  - 0300-5771 (Linking)
VI  - 48
IP  - 1
DP  - 2019 Feb 1
TI  - Differential vulnerability and susceptibility: how to make use of recent development 
      in our understanding of mediation and interaction to tackle health inequalities.
PG  - 268-274
LID - 10.1093/ije/dyy167 [doi]
AB  - This paper discusses the concepts of vulnerability and susceptibility and their 
      relevance for understanding and tackling health inequalities. Tackling socioeconomic 
      inequalities in health is based on an understanding of how an individual's social 
      position influences disease risk. Conceptually, there are two possible mechanisms 
      (not mutually exclusive): there is either some cause(s) of disease that are unevenly 
      distributed across socioeconomic groups (differential exposure) or the effect of 
      some cause(s) of disease differs across groups (differential effect). Since 
      differential vulnerability and susceptibility are often used to denote the latter, 
      we discuss these concepts and their current use and suggest an epidemiologically 
      relevant distinction. The effect of social position can thus be mediated by causes 
      that are unevenly distributed across social groups and/or interact with social 
      position. Recent improvements in the methodology to estimate mediation and 
      interaction have made it possible to calculate measures of relevance for setting 
      targets and priorities in policy for health equity which include both mechanisms, 
      i.e. equalize exposure or equalize effects. We finally discuss the importance of 
      differential susceptibility and vulnerability for the choice of preventive 
      strategies, including approaches that target high-risk individuals, whole 
      populations and vulnerable groups.
CI  - © The Author(s) 2018; all rights reserved. Published by Oxford University Press on 
      behalf of the International Epidemiological Association.
FAU - Diderichsen, Finn
AU  - Diderichsen F
AD  - Department of Public Health, University of Copenhagen, Copenhagen, Denmark.
AD  - Department of Saúde Coletiva, Fundacao Oswaldo Cruz, Recife, PE, Brazil.
FAU - Hallqvist, Johan
AU  - Hallqvist J
AD  - Department of Public Health and Caring Sciences, Uppsala University, Uppsala, 
      Sweden.
FAU - Whitehead, Margaret
AU  - Whitehead M
AD  - Department of Public Health and Policy, University of Liverpool, Liverpool, UK.
LA  - eng
PT  - Journal Article
PL  - England
TA  - Int J Epidemiol
JT  - International journal of epidemiology
JID - 7802871
SB  - IM
MH  - *Disease Susceptibility
MH  - *Health Equity
MH  - Health Policy
MH  - *Health Status Disparities
MH  - Humans
MH  - Risk Factors
MH  - Social Class
MH  - *Socioeconomic Factors
MH  - Vulnerable Populations
OTO - NOTNLM
OT  - *Health equity
OT  - *disease susceptibility
OT  - *public health policy
OT  - *socioeconomic factors
OT  - *vulnerability
EDAT- 2018/08/08 06:00
MHDA- 2020/01/29 06:00
CRDT- 2018/08/08 06:00
PHST- 2018/07/10 00:00 [accepted]
PHST- 2018/08/08 06:00 [pubmed]
PHST- 2020/01/29 06:00 [medline]
PHST- 2018/08/08 06:00 [entrez]
AID - 5066378 [pii]
AID - 10.1093/ije/dyy167 [doi]
PST - ppublish
SO  - Int J Epidemiol. 2019 Feb 1;48(1):268-274. doi: 10.1093/ije/dyy167.

PMID- 31704754
OWN - NLM
STAT- MEDLINE
DCOM- 20200914
LR  - 20200914
IS  - 1558-7118 (Electronic)
IS  - 1557-2625 (Linking)
VI  - 32
IP  - 6
DP  - 2019 Nov-Dec
TI  - Experiences of Palliative Health Care for Homeless and Vulnerably Housed 
      Individuals.
PG  - 858-867
LID - 10.3122/jabfm.2019.06.190093 [doi]
AB  - BACKGROUND: Thirty-five thousand Canadians are homeless on any given night, and 
      mortality rates are much higher than for the general population. Studies have 
      identified barriers to accessing end-of-life care among the homeless, including 
      logistic barriers and experiences of stigma. This study seeks to explore the 
      experience, goals, fears, and hopes surrounding death in the setting of homelessness 
      or vulnerable housing. METHODS: Qualitative phenomenological study involving focus 
      groups and in-depth interviews with 31 people with lived experience of homelessness. 
      Additional sociodemographic data collected from participants. FINDINGS: Themes 
      included extensive experience with death and dying, relationship with mortality, 
      ideas for a good death, and desires for end-of-life care. Participants presented 
      suggestions for improving end-of-life care including care that was delivered by 
      people with lived experience of homelessness and substance use; care that was 
      provided either as outreach or in a welcoming, flexible institutional environment; 
      care that minimized stigma and enhanced dignity; and care that respected people's 
      desires to use substances at the end of life. DISCUSSION: Participants with lived 
      experience of homelessness were articulate in their desires and needs for 
      end-of-life care. They have extensive exposure to mortality and feel that their 
      needs are not met by the current palliative care system. Recommendations for system 
      change that include harm reduction and equity-oriented health care, as well as a 
      combination of outreach and inpatient services, are necessary before palliative care 
      services will be accessible for this population.
CI  - © Copyright 2019 by the American Board of Family Medicine.
FAU - Purkey, Eva
AU  - Purkey E
AD  - From the Department of Family Medicine, Queen's University, Kingston Ontario, Canada 
      (EP, MM); Street Health Centre, a part of Kingston Community Health Centres, 
      Kingston Ontario, Canada (MM). eva.purkey@dfm.quuensu.ca.
FAU - MacKenzie, Meredith
AU  - MacKenzie M
AD  - From the Department of Family Medicine, Queen's University, Kingston Ontario, Canada 
      (EP, MM); Street Health Centre, a part of Kingston Community Health Centres, 
      Kingston Ontario, Canada (MM).
LA  - eng
PT  - Journal Article
PT  - Research Support, Non-U.S. Gov't
PL  - United States
TA  - J Am Board Fam Med
JT  - Journal of the American Board of Family Medicine : JABFM
JID - 101256526
SB  - IM
MH  - Adult
MH  - Aged
MH  - Attitude to Death
MH  - Attitude to Health
MH  - Canada
MH  - Female
MH  - Focus Groups
MH  - Health Equity/*organization & administration
MH  - Homeless Persons/*psychology
MH  - Housing/statistics & numerical data
MH  - Humans
MH  - Male
MH  - Middle Aged
MH  - Palliative Care/*organization & administration/psychology
MH  - Qualitative Research
MH  - Terminal Care/*organization & administration/psychology
MH  - Vulnerable Populations/*psychology/statistics & numerical data
MH  - Young Adult
OTO - NOTNLM
OT  - *Canada
OT  - *Delivery of Health Care
OT  - *Focus Groups
OT  - *Harm Reduction
OT  - *Homeless Persons
OT  - *Housing
OT  - *Palliative Care
OT  - *Qualitative Research
OT  - *Substance-Related Disorders
OT  - *Terminal Care
COIS- Conflict of interest: none declared.
EDAT- 2019/11/11 06:00
MHDA- 2020/09/15 06:00
CRDT- 2019/11/10 06:00
PHST- 2019/03/12 00:00 [received]
PHST- 2019/05/04 00:00 [revised]
PHST- 2019/05/07 00:00 [accepted]
PHST- 2019/11/10 06:00 [entrez]
PHST- 2019/11/11 06:00 [pubmed]
PHST- 2020/09/15 06:00 [medline]
AID - 32/6/858 [pii]
AID - 10.3122/jabfm.2019.06.190093 [doi]
PST - ppublish
SO  - J Am Board Fam Med. 2019 Nov-Dec;32(6):858-867. doi: 10.3122/jabfm.2019.06.190093.

PMID- 32758297
OWN - NLM
STAT- MEDLINE
DCOM- 20210624
LR  - 20210624
IS  - 1478-4491 (Electronic)
IS  - 1478-4491 (Linking)
VI  - 18
IP  - 1
DP  - 2020 Aug 5
TI  - Spatial distribution of the "Mais Médicos (More Doctors) Program" and social 
      vulnerability: an analysis of the Brazilian metropolitan regions.
PG  - 57
LID - 10.1186/s12960-020-00497-5 [doi]
LID - 57
AB  - BACKGROUND: The "Mais Médicos (More Doctors) Program" established in 2013 by the 
      Brazilian Government aimed to reduce inequalities by means of an emergency provision 
      of physicians, the improvement of medical care service in the Brazilian Unified 
      Health System, and the expansion of medical education training in Brazil. In this 
      context, equity should be considered when defining priorities and allocating 
      resources. This study describes the distribution of physicians for the Program in 
      five Brazilian metropolitan regions (MRs) and analyses whether the most vulnerable 
      areas within each one of these regions had been prioritized in compliance with the 
      legislation framework of the program. METHODS: This is a quantitative 
      cross-sectional study. Official secondary data was analyzed to verify the 
      relationship between the Index of Social Vulnerability, set up by the Institute of 
      Applied Economic Research, and the physician allocation provided by the Program. The 
      data were organized into categories and quintiles. For spatialization purposes, the 
      QGIS 3.4 Madeira software was used. RESULTS: There are 2592 primary health care 
      units, (in Portuguese, UBS), within the five MRs studied; 981 of these hosted at 
      least one physician from the Program. In the Manaus, Recife, and the DF MRs, the 4th 
      and 5th quintiles (the most vulnerable ones) hosted physicians in more significant 
      proportions than the other quintiles, namely, 71.4%, 71.4%, and 52.2%, respectively, 
      exceeding the national average (51.7%). It is worth mentioning that in the São Paulo 
      MR, the units located in the most vulnerable quintiles (4th and 5th) also hosted 
      physicians in proportions significantly higher than others (45.8%); however, this 
      proportion did not reach 50%. There was no significant difference in the allocation 
      of physicians in the Porto Alegre MR, indicating that there was no prioritization of 
      the UBS according to vulnerability. CONCLUSIONS: These results appoint to the 
      enormous gaps of vulnerability existing both between the analyzed MRs and internally 
      in each one of them. It emphasizes the need for criteria for the allocation of 
      physicians so as not to increase inequities. It also highlights the importance of 
      the continuity of the "Mais Médicos (More Doctors) Program" in the metropolitan 
      regions, above all, in areas of extreme vulnerabilities. On the other hand, they 
      contribute to the national debate about the importance of public policies regarding 
      constitutional rights related to access to health care and the relevance of primary 
      care and the "Mais Médicos (More Doctors) Program" for the reduction of disparities 
      regarding access to health care, especially for the citizens who live in regions of 
      greater vulnerability, whether it is inside or outside large metropolitan regions.
FAU - Oliveira, Aimê
AU  - Oliveira A
AUID- ORCID: 0000-0002-3084-6491
AD  - University of Brasília, UNB, Brasilia, Brazil. oliveira.aime@gmail.com.
FAU - Barreto, Jorge Otávio Maia
AU  - Barreto JOM
AD  - Oswaldo Cruz Foundation, Fiocruz, Brasilia, Brazil.
FAU - de Araújo, Sidclei Queiroga
AU  - de Araújo SQ
AD  - University of Brasília, UNB, Brasilia, Brazil.
FAU - Santos, Leonor Maria Pacheco
AU  - Santos LMP
AD  - University of Brasília, UNB, Brasilia, Brazil.
LA  - eng
PT  - Journal Article
PT  - Research Support, Non-U.S. Gov't
DEP - 20200805
TA  - Hum Resour Health
JT  - Human resources for health
JID - 101170535
SB  - IM
MH  - Brazil
MH  - Cross-Sectional Studies
MH  - Government Programs/*organization & administration
MH  - Health Equity
MH  - Health Services Accessibility/organization & administration
MH  - Health Workforce/*statistics & numerical data
MH  - Humans
MH  - Physicians/*supply & distribution
MH  - Primary Health Care/*organization & administration
MH  - Socioeconomic Factors
MH  - *Vulnerable Populations
PMC - PMC7409470
OTO - NOTNLM
OT  - *Equity
OT  - *Health vulnerability
OT  - *More Doctors Program/Mais Médicos Program
OT  - *Public health
COIS- The authors declare that they have no competing interests.
EDAT- 2020/08/08 06:00
MHDA- 2021/06/25 06:00
CRDT- 2020/08/08 06:00
PHST- 2019/10/15 00:00 [received]
PHST- 2020/07/21 00:00 [accepted]
PHST- 2020/08/08 06:00 [entrez]
PHST- 2020/08/08 06:00 [pubmed]
PHST- 2021/06/25 06:00 [medline]
AID - 10.1186/s12960-020-00497-5 [pii]
AID - 497 [pii]
AID - 10.1186/s12960-020-00497-5 [doi]
PST - epublish
SO  - Hum Resour Health. 2020 Aug 5;18(1):57. doi: 10.1186/s12960-020-00497-5.

PMID- 31845861
OWN - NLM
STAT- MEDLINE
DCOM- 20200526
LR  - 20200526
IS  - 1710-2774 (Print)
IS  - 1710-2774 (Linking)
VI  - 22
IP  - 3
DP  - 2019 Oct
TI  - Case Study: West End Quality Improvement Collaboration.
PG  - 64-67
LID - hcq.2019.26014 [pii]
LID - 10.12927/hcq.2019.26014 [doi]
AB  - The West End Quality Improvement Collaboration is a partnership of six community 
      health centres in Toronto that was established with the goal of increasing the 
      efficiency and effectiveness of service delivery by working alongside one another on 
      quality indicators. Community health centres are funded to serve the most 
      marginalized populations, which include people living in poverty, homeless people, 
      street-involved people, newcomers and lesbian, gay, bisexual, transgender, queer (or 
      questioning) people. In year 1 of the initiative, we chose to focus on cancer 
      screening rates. After the results were analyzed and we had started to see 
      improvement in these rates, we overlaid an equity analysis to ensure that our 
      marginalized populations were screened at similar rates. This case study will 
      examine the steps taken to get to these outcomes and the lessons learned for 
      collaborative practice for quality improvement. This includes understanding the 
      importance of collaboration, including group dynamics and a culture of learning from 
      each other, investing time and the role of expertise, all with the ultimate result 
      of improved client care.
CI  - Copyright © 2019 Longwoods Publishing.
FAU - Callaghan, Julie
AU  - Callaghan J
AD  - Julie Callaghan, is the senior director of community health and quality at Unison 
      Health and Community Services. She strives to promote a continuous improvement 
      mindset within her sphere in healthcare and community services.
FAU - Décarie, Tammy
AU  - Décarie T
AD  - Tammy Décarie, is the director of health services with the Davenport-Perth 
      Neighbourhood and Community Health Centre. She leads an interdisciplinary team of 
      primary care counsellor-therapists, dietitians and physiotherapists who provide 
      service to a community with complex needs.
FAU - Filaber, Kasia
AU  - Filaber K
AD  - Kasia Filaber, is the director of clinical services at The Four Villages Community 
      Health Centre in Toronto. She holds a Green Belt in Lean and believes strongly in 
      the power of quality improvement and collaboration for healthcare system 
      transformation.
FAU - Gans, Maureen
AU  - Gans M
AD  - Maureen Gans, works at Parkdale Queen West Community Health Centre in downtown 
      Toronto as the senior director of client services. Maureen is a proud alumnus of the 
      IDEAS (Improving & Driving Excellence Across Sectors) training program.
FAU - Hassaan, Faten
AU  - Hassaan F
AD  - Faten Hassaan, is the lead consultant at Quality Improvement for Health Care Inc. 
      and works across the healthcare sector. She supports and enables healthcare leaders 
      to meet their strategic objectives and stakeholder accountabilities.
FAU - Ledwos, Cliff
AU  - Ledwos C
AD  - Cliff Ledwos, is the director of primary healthcare at Access Alliance Multicultural 
      Health and Community Services. He has a keen interest in quality improvement as a 
      driver of health system (re)design.
LA  - eng
PT  - Journal Article
PL  - Canada
TA  - Healthc Q
JT  - Healthcare quarterly (Toronto, Ont.)
JID - 101208192
SB  - H
MH  - Community Health Centers/*organization & administration
MH  - Early Detection of Cancer/*statistics & numerical data
MH  - Female
MH  - Health Equity
MH  - Health Services Accessibility
MH  - Homeless Persons
MH  - Humans
MH  - Male
MH  - Ontario
MH  - Organizational Case Studies
MH  - Poverty
MH  - *Quality Improvement
MH  - Sexual and Gender Minorities
MH  - *Vulnerable Populations
EDAT- 2019/12/18 06:00
MHDA- 2020/05/27 06:00
CRDT- 2019/12/18 06:00
PHST- 2019/12/18 06:00 [entrez]
PHST- 2019/12/18 06:00 [pubmed]
PHST- 2020/05/27 06:00 [medline]
AID - hcq.2019.26014 [pii]
AID - 10.12927/hcq.2019.26014 [doi]
PST - ppublish
SO  - Healthc Q. 2019 Oct;22(3):64-67. doi: 10.12927/hcq.2019.26014.

PMID- 33448086
OWN - NLM
STAT- MEDLINE
DCOM- 20210204
LR  - 20210402
IS  - 1036-1073 (Print)
IS  - 2201-1617 (Electronic)
IS  - 1036-1073 (Linking)
VI  - 32
IP  - 1
DP  - 2021 Jan
TI  - Beyond COVID-19: Consumers call for greater focus on health equity.
PG  - 3-5
LID - 10.1002/hpja.450 [doi]
FAU - Smith, James A
AU  - Smith JA
AD  - Wellbeing and Preventable Chronic Diseases, Menzies School of Health Research, 
      Casuarina, Australia.
FAU - Wells, Leanne
AU  - Wells L
AD  - Consumer Health Forum of Australia, Deakin, Australia.
FAU - Gelbart, Lisa
AU  - Gelbart L
AD  - Consumer Health Forum of Australia, Deakin, Australia.
FAU - Lawson, Tony
AU  - Lawson T
AD  - Consumer Health Forum of Australia, Deakin, Australia.
LA  - eng
PT  - Editorial
DEP - 20210115
TA  - Health Promot J Austr
JT  - Health promotion journal of Australia : official journal of Australian Association 
      of Health Promotion Professionals
JID - 9710936
SB  - IM
MH  - Australia/epidemiology
MH  - COVID-19/*epidemiology/ethnology
MH  - Disabled Persons
MH  - *Health Equity
MH  - Homeless Persons
MH  - Humans
MH  - Oceanic Ancestry Group
MH  - Pandemics
MH  - *Public Health Administration
MH  - Refugees
MH  - SARS-CoV-2
MH  - Transients and Migrants
MH  - *Vulnerable Populations
PMC - PMC8013688
COIS- The authors declare no conflict of interest.
EDAT- 2021/01/16 06:00
MHDA- 2021/02/05 06:00
CRDT- 2021/01/15 06:05
PHST- 2021/01/16 06:00 [pubmed]
PHST- 2021/02/05 06:00 [medline]
PHST- 2021/01/15 06:05 [entrez]
AID - HPJA450 [pii]
AID - 10.1002/hpja.450 [doi]
PST - ppublish
SO  - Health Promot J Austr. 2021 Jan;32(1):3-5. doi: 10.1002/hpja.450. Epub 2021 Jan 15.

PMID- 30906153
OWN - NLM
STAT- MEDLINE
DCOM- 20200701
LR  - 20200701
IS  - 1945-0826 (Electronic)
IS  - 1049-510X (Print)
IS  - 1049-510X (Linking)
VI  - 29
IP  - Suppl 1
DP  - 2019
TI  - Building the Next Generation of Implementation Science Careers to Advance Health 
      Equity.
PG  - 77-82
LID - 10.18865/ed.29.S1.77 [doi]
AB  - Rapid advancements in translational research have produced innovative clinical 
      discoveries and evidence-based interventions that are ready for uptake in real-world 
      settings, creating vast opportunities and challenges for implementation science. 
      However, there is an inadequate research workforce to study effective strategies and 
      delivery of implementation to advance the field. Novel career development 
      initiatives will build scholars for the next generation of implementation science to 
      bridge research to practice for diverse populations to advance health equity, 
      specifically with a strategic focus on heart, lung, blood and sleep diseases and 
      conditions. Along with traditional mentoring and curricula, research training 
      includes state-of-the-art approaches using complex methods and multi-disciplinary 
      collaborations between researchers, practice settings, and diverse communities. 
      Implementation science scholars strive not only to decrease the lag time between the 
      discovery of evidence-based interventions and successful implementation but also how 
      to advance health equity and to reduce disparities for underserved populations that 
      suffer disproportionally.
FAU - Boyce, Cheryl Anne
AU  - Boyce CA
AD  - National Heart, Lung, and Blood Institute, National Institutes of Health, Department 
      of Health and Human Services, Bethesda, MD.
FAU - Barfield, Whitney
AU  - Barfield W
AD  - National Heart, Lung, and Blood Institute, National Institutes of Health, Department 
      of Health and Human Services, Bethesda, MD.
FAU - Curry, Jennifer
AU  - Curry J
AD  - National Heart, Lung, and Blood Institute, National Institutes of Health, Department 
      of Health and Human Services, Bethesda, MD.
FAU - Shero, Susan
AU  - Shero S
AD  - National Heart, Lung, and Blood Institute, National Institutes of Health, Department 
      of Health and Human Services, Bethesda, MD.
FAU - Green Parker, Melissa
AU  - Green Parker M
AD  - National Heart, Lung, and Blood Institute, National Institutes of Health, Department 
      of Health and Human Services, Bethesda, MD.
FAU - Cox, Helen
AU  - Cox H
AD  - National Heart, Lung, and Blood Institute, National Institutes of Health, Department 
      of Health and Human Services, Bethesda, MD.
FAU - Bustillo, Jazmin
AU  - Bustillo J
AD  - National Heart, Lung, and Blood Institute, National Institutes of Health, Department 
      of Health and Human Services, Bethesda, MD.
FAU - Price, LeShawndra N
AU  - Price LN
AD  - National Heart, Lung, and Blood Institute, National Institutes of Health, Department 
      of Health and Human Services, Bethesda, MD.
LA  - eng
PT  - Journal Article
DEP - 20190221
TA  - Ethn Dis
JT  - Ethnicity & disease
JID - 9109034
SB  - IM
MH  - Curriculum
MH  - *Employment
MH  - *Health Equity
MH  - Humans
MH  - *Implementation Science
MH  - Medically Underserved Area
MH  - Mentoring
MH  - Research Personnel/education
MH  - Vulnerable Populations
PMC - PMC6428181
OTO - NOTNLM
OT  - *Careers
OT  - *Health Disparities
OT  - *Health Equity
OT  - *Implementation Science
OT  - *Research Training
COIS- Competing Interests: None declared.
EDAT- 2019/03/25 06:00
MHDA- 2020/07/02 06:00
CRDT- 2019/03/26 06:00
PHST- 2019/03/26 06:00 [entrez]
PHST- 2019/03/25 06:00 [pubmed]
PHST- 2020/07/02 06:00 [medline]
AID - ed.29.S1.77 [pii]
AID - 10.18865/ed.29.S1.77 [doi]
PST - epublish
SO  - Ethn Dis. 2019 Feb 21;29(Suppl 1):77-82. doi: 10.18865/ed.29.S1.77. eCollection 
      2019.

PMID- 32161417
OWN - NLM
STAT- MEDLINE
DCOM- 20200427
LR  - 20200427
IS  - 1175-8716 (Electronic)
IS  - 0028-8446 (Linking)
VI  - 133
IP  - 1511
DP  - 2020 Mar 13
TI  - Mentally ill people in our prisons are suffering human rights violations.
PG  - 9-13
FAU - Monasterio, Erik
AU  - Monasterio E
AD  - Clinical Director and Director of Area Mental Health Service, Canterbury Regional 
      Forensic Service.
FAU - Every-Palmer, Susanna
AU  - Every-Palmer S
AD  - Consultant in Forensic Psychiatry and Director of Area Mental Health Service, 
      Capital & Coast Regional Forensic Service.
FAU - Norris, Julie
AU  - Norris J
AD  - Consultant Forensic Psychiatrist & Clinical Director (Forensic), Southern DHB.
FAU - Short, Jackie
AU  - Short J
AD  - Consultant in Forensic Psychiatry and Clinical Director, Capital & Coast Regional 
      Forensic Service.
FAU - Pillai, Krishna
AU  - Pillai K
AD  - Clinical Director and Director of Area Mental Health Service, Waitemata DHB Regional 
      Forensic Service.
FAU - Dean, Peter
AU  - Dean P
AD  - Clinical Director and Director of Area Mental Health Service, Waikato DHB Regional 
      Forensic Service.
FAU - Foulds, James
AU  - Foulds J
AD  - Consultant Psychiatrist and Senior Lecturer, Canterbury Regional Forensic Service 
      and National Addiction Centre, Department of Psychological Medicine, University of 
      Otago.
LA  - eng
PT  - Editorial
DEP - 20200313
PL  - New Zealand
TA  - N Z Med J
JT  - The New Zealand medical journal
JID - 0401067
SB  - IM
MH  - Female
MH  - Forensic Psychiatry
MH  - Health Equity
MH  - *Human Rights Abuses
MH  - Humans
MH  - Male
MH  - Mental Disorders/epidemiology
MH  - *Mental Health Services
MH  - *Mentally Ill Persons
MH  - New Zealand/epidemiology
MH  - Oceanic Ancestry Group
MH  - *Prisons
MH  - *Vulnerable Populations
COIS- Nil.
EDAT- 2020/03/13 06:00
MHDA- 2020/04/28 06:00
CRDT- 2020/03/13 06:00
PHST- 2020/03/13 06:00 [entrez]
PHST- 2020/03/13 06:00 [pubmed]
PHST- 2020/04/28 06:00 [medline]
PST - epublish
SO  - N Z Med J. 2020 Mar 13;133(1511):9-13.

PMID- 29236377
OWN - NLM
STAT- MEDLINE
DCOM- 20180723
LR  - 20181113
IS  - 2368-738X (Electronic)
IS  - 2368-738X (Linking)
VI  - 37
IP  - 12
DP  - 2017 Dec
TI  - Xpey' Relational Environments: an analytic framework for conceptualizing Indigenous 
      health equity.
PG  - 395-402
LID - 10.24095/hpcdp.37.12.01 [doi]
AB  - INTRODUCTION: Both health equity research and Indigenous health research are driven 
      by the goal of promoting equitable health outcomes among marginalized and 
      underserved populations. However, the two fields often operate independently, 
      without collaboration. As a result, Indigenous populations are underrepresented in 
      health equity research relative to the disproportionate burden of health inequities 
      they experience. In this methodological article, we present Xpey' Relational 
      Environments, an analytic framework that maps some of the barriers and facilitators 
      to health equity for Indigenous peoples. METHODS: Health equity research needs to 
      include a focus on Indigenous populations and Indigenized methodologies, a shift 
      that could fill gaps in knowledge with the potential to contribute to 'closing the 
      gap' in Indigenous health. With this in mind, the Equity Lens in Public Health 
      (ELPH) research program adopted the Xpey' Relational Environments framework to add a 
      focus on Indigenous populations to our research on the prioritization and 
      implementation of health equity. The analytic framework introduced an Indigenized 
      health equity lens to our methodology, which facilitated the identification of 
      social, structural and systemic determinants of Indigenous health. To test the 
      framework, we conducted a pilot case study of one of British Columbia's regional 
      health authorities, which included a review of core policies and plans as well as 
      interviews and focus groups with frontline staff, managers and senior executives. 
      CONCLUSION: ELPH's application of Xpey' Relational Environments serves as an example 
      of the analytic framework's utility for exploring and conceptualizing Indigenous 
      health equity in BC's public health system. Future applications of the framework 
      should be embedded in Indigenous research methodologies.
FAU - Kent, Alexandra
AU  - Kent A
AD  - University of Victoria, Victoria, British Columbia, Canada.
AD  - Equity Lens in Public Health Research Program, Victoria, British Columbia, Canada.
FAU - Loppie, Charlotte
AU  - Loppie C
AD  - University of Victoria, Victoria, British Columbia, Canada.
FAU - Carriere, Jeannine
AU  - Carriere J
AD  - University of Victoria, Victoria, British Columbia, Canada.
FAU - MacDonald, Marjorie
AU  - MacDonald M
AD  - University of Victoria, Victoria, British Columbia, Canada.
AD  - Equity Lens in Public Health Research Program, Victoria, British Columbia, Canada.
AD  - Centre for Addictions Research of BC, Victoria, British Columbia, Canada.
FAU - Pauly, Bernie
AU  - Pauly B
AD  - University of Victoria, Victoria, British Columbia, Canada.
AD  - Equity Lens in Public Health Research Program, Victoria, British Columbia, Canada.
AD  - Centre for Addictions Research of BC, Victoria, British Columbia, Canada.
LA  - eng
LA  - fre
PT  - Journal Article
TT  - Milieux relationnels Xpey’ : un cadre analytique pour conceptualiser l’équité en 
      santé autochtone.
TA  - Health Promot Chronic Dis Prev Can
JT  - Health promotion and chronic disease prevention in Canada : research, policy and 
      practice
JID - 101648506
SB  - IM
MH  - British Columbia/epidemiology
MH  - *Health Equity
MH  - Health Services, Indigenous/*organization & administration
MH  - *Healthcare Disparities
MH  - Humans
MH  - Public Health/*methods
MH  - Research Design
MH  - Vulnerable Populations/*ethnology
PMC - PMC5765816
OTO - NOTNLM
OT  - Indigenous populations
OT  - health equity
OT  - health services accessibility
OT  - public health
OT  - research methodology
COIS- The authors declared no potential conflicts of interest with respect to the 
      research, authorship, and/or publication of this article.
EDAT- 2017/12/14 06:00
MHDA- 2018/07/24 06:00
CRDT- 2017/12/14 06:00
PHST- 2017/12/14 06:00 [entrez]
PHST- 2017/12/14 06:00 [pubmed]
PHST- 2018/07/24 06:00 [medline]
AID - 150421_Willis_v7-mthighlights_clean_SD [pii]
AID - 10.24095/hpcdp.37.12.01 [doi]
PST - ppublish
SO  - Health Promot Chronic Dis Prev Can. 2017 Dec;37(12):395-402. doi: 
      10.24095/hpcdp.37.12.01.

PMID- 30261924
OWN - NLM
STAT- MEDLINE
DCOM- 20190107
LR  - 20190107
IS  - 1475-9276 (Electronic)
IS  - 1475-9276 (Linking)
VI  - 17
IP  - 1
DP  - 2018 Sep 27
TI  - Disruption as opportunity: Impacts of an organizational health equity intervention 
      in primary care clinics.
PG  - 154
LID - 10.1186/s12939-018-0820-2 [doi]
LID - 154
AB  - BACKGROUND: The health care sector has a significant role to play in fostering 
      equity in the context of widening global social and health inequities. The purpose 
      of this paper is to illustrate the process and impacts of implementing an 
      organizational-level health equity intervention aimed at enhancing capacity to 
      provide equity-oriented health care. METHODS: The theoretically-informed and 
      evidence-based intervention known as 'EQUIP' included educational components for 
      staff, and the integration of three key dimensions of equity-oriented care: cultural 
      safety, trauma- and violence-informed care, and tailoring to context. The 
      intervention was implemented at four Canadian primary health care clinics committed 
      to serving marginalized populations including people living in poverty, those facing 
      homelessness, and people living with high levels of trauma, including Indigenous 
      peoples, recent immigrants and refugees. A mixed methods design was used to examine 
      the impacts of the intervention on the clinics' organizational processes and 
      priorities, and on staff. RESULTS: Engagement with the EQUIP intervention prompted 
      increased awareness and confidence related to equity-oriented health care among 
      staff. Importantly, the EQUIP intervention surfaced tensions that mirrored those in 
      the wider community, including those related to racism, the impacts of violence and 
      trauma, and substance use issues. Surfacing these tensions was disruptive but led to 
      focused organizational strategies, for example: working to address structural and 
      interpersonal racism; improving waiting room environments; and changing 
      organizational policies and practices to support harm reduction. The impact of the 
      intervention was enhanced by involving staff from all job categories, developing 
      narratives about the socio-historical context of the communities and populations 
      served, and feeding data back to the clinics about key health issues in the patient 
      population (e.g., levels of depression, trauma symptoms, and chronic pain). However, 
      in line with critiques of complex interventions, EQUIP may not have been maximally 
      disruptive. Organizational characteristics (e.g., funding and leadership) and 
      characteristics of intervention delivery (e.g., timeframe and who delivered the 
      intervention components) shaped the process and impact. CONCLUSIONS: This analysis 
      suggests that organizations should anticipate and plan for various types of 
      disruptions, while maximizing opportunities for ownership of the intervention by 
      those within the organization. Our findings further suggest that equity-oriented 
      interventions be paced for intense delivery over a relatively short time frame, be 
      evaluated, particularly with data that can be made available on an ongoing basis, 
      and explicitly include a harm reduction lens.
FAU - Browne, Annette J
AU  - Browne AJ
AUID- ORCID: 0000-0002-6320-4428
AD  - School of Nursing, The University of British Columbia, T201-2211 Wesbrook Mall, 
      Vancouver, BC, V6T 2B5, Canada. Annette.browne@ubc.ca.
FAU - Varcoe, Colleen
AU  - Varcoe C
AD  - School of Nursing, The University of British Columbia, T201-2211 Wesbrook Mall, 
      Vancouver, BC, V6T 2B5, Canada.
FAU - Ford-Gilboe, Marilyn
AU  - Ford-Gilboe M
AD  - Arthur Labatt Family School of Nursing, Western University, FIMS & Nursing Building, 
      London, ON, N6A 5B9, Canada.
FAU - Nadine Wathen, C
AU  - Nadine Wathen C
AD  - Arthur Labatt Family School of Nursing, Western University, FIMS & Nursing Building, 
      London, ON, N6A 5B9, Canada.
AD  - Faculty of Information & Media Studies, Western University, FIMS & Nursing Building, 
      London, ON, N6A 5B9, Canada.
FAU - Smye, Victoria
AU  - Smye V
AD  - Arthur Labatt Family School of Nursing, Western University, FIMS & Nursing Building, 
      London, ON, N6A 5B9, Canada.
FAU - Jackson, Beth E
AU  - Jackson BE
AD  - Public Health Agency of Canada, 785 Carling Avenue, AL 6809B, Ottawa, ON, K1A 0K9, 
      Canada.
FAU - Wallace, Bruce
AU  - Wallace B
AD  - School of Social Work, University of Victoria, PO Box 1700, STN CSC, Victoria, BC, 
      V8W 2Y2, Canada.
FAU - Pauly, Bernadette Bernie
AU  - Pauly BB
AD  - Canadian Institute for Substance Use Research, and School of Nursing, University of 
      Victoria, Victoria, BC, V8W 2Y2, Canada.
FAU - Herbert, Carol P
AU  - Herbert CP
AD  - School of Population and Public Health, The University of British Columbia, and 
      Centre for Studies in Family Medicine, The Western Centre for Public Health and 
      Family Medicine, Western University, London, ON, N6A 3K7, Canada.
FAU - Lavoie, Josée G
AU  - Lavoie JG
AD  - Department of Community Health Sciences and Ongomiizwin - Research, Indigenous 
      Institute of Health and Healing, Rady Faculty of Health Sciences, University of 
      Manitoba, Winnipeg, MB, MB R3E 3P5, Canada.
FAU - Wong, Sabrina T
AU  - Wong ST
AD  - Centre for Health Services and Policy Research and School of Nursing, University of 
      British Columbia, T201-2211 Wesbrook Mall, Vancouver, BC, V6T 2B5, Canada.
FAU - Blanchet Garneau, Amelie
AU  - Blanchet Garneau A
AD  - Faculty of Nursing, Universite de Montreal, PO Box 6128, Centre-ville Station, 
      Montreal, QC, H3C 3J7, Canada.
LA  - eng
GR  - #ROH-115210/CIHR/Canada
PT  - Journal Article
PT  - Research Support, Non-U.S. Gov't
DEP - 20180927
TA  - Int J Equity Health
JT  - International journal for equity in health
JID - 101147692
SB  - IM
MH  - Canada
MH  - Female
MH  - Health Equity/*organization & administration/statistics & numerical data
MH  - Healthcare Disparities/*organization & administration/statistics & numerical data
MH  - Humans
MH  - Primary Health Care/*organization & administration/statistics & numerical data
MH  - Racism/*statistics & numerical data
MH  - Violence/statistics & numerical data
MH  - Vulnerable Populations/statistics & numerical data
PMC - PMC6161402
OTO - NOTNLM
OT  - *Attitude of health personnel
OT  - *Harm reduction
OT  - *Health care disparities
OT  - *Health equity
OT  - *Health services accessibility
OT  - *Health services research
OT  - *Indigenous populations
OT  - *Primary care
OT  - *Structural violence
OT  - *Trauma informed care
OT  - *Trauma- and violence-informed care
OT  - *Vulnerable populations
COIS- ETHICS APPROVAL AND CONSENT TO PARTICIPATE: Ethical approval was received from the 
      Behavioral Research Ethics Boards of the University of British Columbia (H12–02994) 
      and Western University (103357). All participants completed an informed consent 
      process. CONSENT FOR PUBLICATION: Not applicable. COMPETING INTERESTS: The authors 
      declare that they have no competing interests. PUBLISHER’S NOTE: Springer Nature 
      remains neutral with regard to jurisdictional claims in published maps and 
      institutional affiliations.
EDAT- 2018/09/29 06:00
MHDA- 2019/01/08 06:00
CRDT- 2018/09/29 06:00
PHST- 2017/10/26 00:00 [received]
PHST- 2018/07/10 00:00 [accepted]
PHST- 2018/09/29 06:00 [entrez]
PHST- 2018/09/29 06:00 [pubmed]
PHST- 2019/01/08 06:00 [medline]
AID - 10.1186/s12939-018-0820-2 [pii]
AID - 820 [pii]
AID - 10.1186/s12939-018-0820-2 [doi]
PST - epublish
SO  - Int J Equity Health. 2018 Sep 27;17(1):154. doi: 10.1186/s12939-018-0820-2.

PMID- 29762517
OWN - NLM
STAT- MEDLINE
DCOM- 20181119
LR  - 20191210
IS  - 2072-6643 (Electronic)
IS  - 2072-6643 (Linking)
VI  - 10
IP  - 5
DP  - 2018 May 15
TI  - The Potential Cost-Effectiveness and Equity Impacts of Restricting Television 
      Advertising of Unhealthy Food and Beverages to Australian Children.
LID - 10.3390/nu10050622 [doi]
LID - 622
AB  - Television (TV) advertising of food and beverages high in fat, sugar and salt (HFSS) 
      influences food preferences and consumption. Children from lower socioeconomic 
      position (SEP) have higher exposure to TV advertising due to more time spent 
      watching TV. This paper sought to estimate the cost-effectiveness of legislation to 
      restrict HFSS TV advertising until 9:30 pm, and to examine how health benefits and 
      healthcare cost-savings differ by SEP. Cost-effectiveness modelling was undertaken 
      (i) at the population level, and (ii) by area-level SEP. A multi-state 
      multiple-cohort lifetable model was used to estimate obesity-related health outcomes 
      and healthcare cost-savings over the lifetime of the 2010 Australian population. 
      Incremental cost-effectiveness ratios (ICERs) were reported, with assumptions tested 
      through sensitivity analyses. An intervention restricting HFSS TV advertising would 
      cost AUD5.9M (95% UI AUD5.8M⁻AUD7M), resulting in modelled reductions in energy 
      intake (mean 115 kJ/day) and body mass index (BMI) (mean 0.352 kg/m²). The 
      intervention is likely to be cost-saving, with 1.4 times higher total cost-savings 
      and 1.5 times higher health benefits in the most disadvantaged socioeconomic group 
      (17,512 HALYs saved (95% UI 10,372⁻25,155); total cost-savings AUD126.3M (95% UI 
      AUD58.7M⁻196.9M) over the lifetime) compared to the least disadvantaged 
      socioeconomic group (11,321 HALYs saved (95% UI 6812⁻15,679); total cost-savings 
      AUD90.9M (95% UI AUD44.3M⁻136.3M)). Legislation to restrict HFSS TV advertising is 
      likely to be cost-effective, with greater health benefits and healthcare 
      cost-savings for children with low SEP.
FAU - Brown, Vicki
AU  - Brown V
AUID- ORCID: 0000-0003-2891-9476
AD  - Centre for Population Health Research, School of Health and Social Development, 
      Global Obesity Centre (GLOBE), Deakin University, Geelong, VIC 3220, Australia. 
      victoria.brown@deakin.edu.au.
AD  - Deakin Health Economics, Centre for Population Health Research, School of Health and 
      Social Development, Deakin University, Geelong, VIC 3220, Australia. 
      victoria.brown@deakin.edu.au.
FAU - Ananthapavan, Jaithri
AU  - Ananthapavan J
AUID- ORCID: 0000-0002-5957-6931
AD  - Centre for Population Health Research, School of Health and Social Development, 
      Global Obesity Centre (GLOBE), Deakin University, Geelong, VIC 3220, Australia. 
      jaithri.ananthapavan@deakin.edu.au.
AD  - Deakin Health Economics, Centre for Population Health Research, School of Health and 
      Social Development, Deakin University, Geelong, VIC 3220, Australia. 
      jaithri.ananthapavan@deakin.edu.au.
FAU - Veerman, Lennert
AU  - Veerman L
AD  - Cancer Research Division, Cancer Council NSW, Woolloomooloo, Sydney, NSW 2011, 
      Australia. lveerman@griffith.edu.au.
AD  - School of Medicine, Griffith University, Gold Coast, QLD 4222, Australia. 
      lveerman@griffith.edu.au.
FAU - Sacks, Gary
AU  - Sacks G
AUID- ORCID: 0000-0001-9736-1539
AD  - Centre for Population Health Research, School of Health and Social Development, 
      Global Obesity Centre (GLOBE), Deakin University, Geelong, VIC 3220, Australia. 
      Gary.sacks@deakin.edu.au.
FAU - Lal, Anita
AU  - Lal A
AD  - Centre for Population Health Research, School of Health and Social Development, 
      Global Obesity Centre (GLOBE), Deakin University, Geelong, VIC 3220, Australia. 
      Anita.lal@deakin.edu.au.
AD  - Deakin Health Economics, Centre for Population Health Research, School of Health and 
      Social Development, Deakin University, Geelong, VIC 3220, Australia. 
      Anita.lal@deakin.edu.au.
FAU - Peeters, Anna
AU  - Peeters A
AD  - Centre for Population Health Research, School of Health and Social Development, 
      Global Obesity Centre (GLOBE), Deakin University, Geelong, VIC 3220, Australia. 
      anna.peeters@deakin.edu.au.
FAU - Backholer, Kathryn
AU  - Backholer K
AD  - Centre for Population Health Research, School of Health and Social Development, 
      Global Obesity Centre (GLOBE), Deakin University, Geelong, VIC 3220, Australia. 
      kathryn.backholer@deakin.edu.au.
FAU - Moodie, Marjory
AU  - Moodie M
AD  - Centre for Population Health Research, School of Health and Social Development, 
      Global Obesity Centre (GLOBE), Deakin University, Geelong, VIC 3220, Australia. 
      marj.moodie@deakin.edu.au.
AD  - Deakin Health Economics, Centre for Population Health Research, School of Health and 
      Social Development, Deakin University, Geelong, VIC 3220, Australia. 
      marj.moodie@deakin.edu.au.
LA  - eng
PT  - Journal Article
DEP - 20180515
TA  - Nutrients
JT  - Nutrients
JID - 101521595
SB  - IM
MH  - Adolescent
MH  - Advertising/economics/*legislation & jurisprudence
MH  - Australia/epidemiology
MH  - *Beverages
MH  - Body Mass Index
MH  - Child
MH  - Child, Preschool
MH  - Choice Behavior
MH  - Cost Savings
MH  - *Cost-Benefit Analysis
MH  - *Food
MH  - Food Preferences
MH  - Health Care Costs
MH  - *Health Equity
MH  - Health Promotion
MH  - Humans
MH  - Infant
MH  - Infant, Newborn
MH  - Obesity/epidemiology
MH  - Sensitivity and Specificity
MH  - Socioeconomic Factors
MH  - Television/*legislation & jurisprudence
MH  - Vulnerable Populations
PMC - PMC5986502
OTO - NOTNLM
OT  - cost-effectiveness
OT  - economic evaluation
OT  - obesity
OT  - pediatric
COIS- The authors declare no conflict of interest.
EDAT- 2018/05/16 06:00
MHDA- 2018/11/20 06:00
CRDT- 2018/05/16 06:00
PHST- 2018/03/26 00:00 [received]
PHST- 2018/04/30 00:00 [revised]
PHST- 2018/05/11 00:00 [accepted]
PHST- 2018/05/16 06:00 [entrez]
PHST- 2018/05/16 06:00 [pubmed]
PHST- 2018/11/20 06:00 [medline]
AID - nu10050622 [pii]
AID - nutrients-10-00622 [pii]
AID - 10.3390/nu10050622 [doi]
PST - epublish
SO  - Nutrients. 2018 May 15;10(5):622. doi: 10.3390/nu10050622.

PMID- 29278347
OWN - NLM
STAT- MEDLINE
DCOM- 20181105
LR  - 20181105
IS  - 2376-6980 (Electronic)
VI  - 19
IP  - 12
DP  - 2017 Dec 1
TI  - Rising Waters and a Smaller Island: What Should Physicians Do for Tuvaluans?
PG  - 1211-1221
LID - journalofethics.2017.19.12.imhl1-1712 [pii]
LID - 10.1001/journalofethics.2017.19.12.imhl1-1712 [doi]
AB  - Residents of the island nation of Tuvalu will be among the first of the 1.7 million 
      Pacific Islanders to be displaced by the effects of climate change (including rising 
      sea levels, changing distributions of agriculture, and unpredictable weather 
      patterns). Already 3,500 Tuvaluans live in New Zealand (approximately 25 percent of 
      the world's Tuvaluan population), some of whom moved due to climate change. 
      Immigrating to New Zealand presents several challenges for Tuvaluans, including 
      limited job opportunities, health care disparities, and dietary changes. 
      Nevertheless, Tuvaluans in New Zealand continue their culture as they redefine their 
      identity in a new country. Given the growing effects of climate change, physicians 
      around the world will soon care for a new generation of immigrants and will play an 
      important role in advocating for health equity and self-determination among 
      climate-sensitive populations. This article uses personal stories and photographs of 
      Tuvaluans and photographs of Tuvalu and New Zealand to present Tuvaluans' struggles 
      and ethical issues pertaining to health that arise in relocating Tuvaluans.
CI  - © 2017 American Medical Association. All Rights Reserved.
FAU - Emont, Jordan
AU  - Emont J
FAU - Anandarajah, Gowri
AU  - Anandarajah G
AD  - A professor of family medicine and medical science and a clinician educator at the 
      Warren Alpert Medical School of Brown University in Providence, Rhode Island.
LA  - eng
PT  - Journal Article
DEP - 20171201
PL  - United States
TA  - AMA J Ethics
JT  - AMA journal of ethics
JID - 101649265
SB  - IM
MH  - *Climate Change
MH  - Culture
MH  - *Delivery of Health Care/ethics
MH  - *Emigrants and Immigrants
MH  - *Emigration and Immigration
MH  - Health Equity
MH  - Humans
MH  - *Islands
MH  - Micronesia
MH  - New Zealand
MH  - *Oceans and Seas
MH  - *Physicians
MH  - Population Dynamics
MH  - Public Health/ethics
MH  - Social Responsibility
MH  - Vulnerable Populations
EDAT- 2017/12/27 06:00
MHDA- 2018/11/06 06:00
CRDT- 2017/12/27 06:00
PHST- 2017/12/27 06:00 [entrez]
PHST- 2017/12/27 06:00 [pubmed]
PHST- 2018/11/06 06:00 [medline]
AID - journalofethics.2017.19.12.imhl1-1712 [pii]
AID - 10.1001/journalofethics.2017.19.12.imhl1-1712 [doi]
PST - epublish
SO  - AMA J Ethics. 2017 Dec 1;19(12):1211-1221. doi: 
      10.1001/journalofethics.2017.19.12.imhl1-1712.

PMID- 29626397
OWN - NLM
STAT- MEDLINE
DCOM- 20180827
LR  - 20201209
IS  - 2322-5939 (Electronic)
IS  - 2322-5939 (Linking)
VI  - 7
IP  - 4
DP  - 2018 Apr 1
TI  - An Analysis of the Extent of Social Inclusion and Equity Consideration in Malawi's 
      National HIV and AIDS Policy Review Process.
PG  - 297-307
LID - 10.15171/ijhpm.2017.87 [doi]
AB  - BACKGROUND: Equity and social inclusion for vulnerable groups in policy development 
      processes and resulting documents remain a challenge globally. Most often, the 
      marginalization of vulnerable groups is overlooked in both the planning and practice 
      of health service delivery. Such marginalization may occur because authorities deem 
      the targeting of those who already have better access to healthcare a cheaper and 
      easier way to achieve short-term health gains. The Government of Malawi wishes to 
      achieve an equitable and inclusive HIV and AIDS Policy. The aim of this study is to 
      assess the extent to which the Malawi Policy review process addressed regional and 
      international health priorities of equity and social inclusion for vulnerable groups 
      in the policy content and policy revision process. METHODS: This research design 
      comprised two phases. First, the content of the Malawi HIV and AIDS Policy was 
      assessed using EquiFrame regarding its coverage of 21 Core Concepts of human rights 
      and inclusion of 12 Vulnerable Groups. Second, the engagement of vulnerable groups 
      in the policy process was assessed using the EquIPP matrix. For the latter, 10 
      interviews were conducted with a purposive sample of representatives of public 
      sector, civil society organizations and development partners who participated in the 
      policy revision process. Data was also collected from documented information of the 
      policy processes. RESULTS: Our analyses indicated that the Malawi HIV and AIDS 
      Policy had a relatively high coverage of Core Concepts of human rights and 
      Vulnerable Groups; although with some notable omissions. The analyses also found 
      that reasonable steps were taken to engage and promote participation of vulnerable 
      groups in the planning, development, implementation, monitoring and evaluation 
      processes of the HIV and AIDS Policy, although again, with some notable exceptions. 
      This is the first study to use both EquiFrame and EquIPP as complimentary tools to 
      assess the content and process of policy. CONCLUSION: While the findings indicate 
      inclusive processes, commitment to Core Concepts of human rights and inclusion of 
      Vulnerable Groups in relation to the Malawi HIV and AIDS Policy, the results also 
      point to areas in which social inclusion and equity could be further strengthened.
CI  - © 2018 The Author(s); Published by Kerman University of Medical Sciences. This is an 
      open-access article distributed under the terms of the Creative Commons Attribution 
      License (http://creativecommons.org/licenses/by/4.0), which permits unrestricted 
      use, distribution, and reproduction in any medium, provided the original work is 
      properly cited.
FAU - Chinyama, Mathews Junior
AU  - Chinyama MJ
AD  - Centre for Global Health, Trinity College Dublin, Dublin, Ireland.
AD  - Department of Nutrition, HIV and AIDS, Lilongwe, Malawi.
FAU - MacLachlan, Malcolm
AU  - MacLachlan M
AD  - Centre for Global Health & School of Psychology, Trinity College Dublin, Dublin, 
      Ireland.
AD  - Centre for Rehabilitation Studies, Stellenbosch University, Stellenbosch, South 
      Africa.
AD  - Olomouc University Social Health Institute, Palacky University, Olomouc, Czech 
      Republic.
FAU - McVeigh, Joanne
AU  - McVeigh J
AD  - Centre for Global Health & School of Psychology, Trinity College Dublin, Dublin, 
      Ireland.
FAU - Huss, Tessy
AU  - Huss T
AD  - Centre for Global Health & School of Psychology, Trinity College Dublin, Dublin, 
      Ireland.
FAU - Gawamadzi, Sylvester
AU  - Gawamadzi S
AD  - Department of Nutrition, HIV and AIDS, Lilongwe, Malawi.
LA  - eng
PT  - Journal Article
DEP - 20180401
TA  - Int J Health Policy Manag
JT  - International journal of health policy and management
JID - 101619905
SB  - H
SB  - IM
MH  - Acquired Immunodeficiency Syndrome
MH  - *HIV Infections
MH  - *Health Equity
MH  - *Health Policy
MH  - Human Rights
MH  - Humans
MH  - Malawi
MH  - *Policy Making
MH  - *Psychological Distance
MH  - Vulnerable Populations
PMC - PMC5949220
OTO - NOTNLM
OT  - *EquIPP
OT  - *EquiFrame
OT  - *Equity
OT  - *Human Rights Core Concepts
OT  - *Social Inclusion
OT  - *Vulnerable Groups
EDAT- 2018/04/08 06:00
MHDA- 2018/08/28 06:00
CRDT- 2018/04/08 06:00
PHST- 2016/09/16 00:00 [received]
PHST- 2017/07/15 00:00 [accepted]
PHST- 2018/04/08 06:00 [entrez]
PHST- 2018/04/08 06:00 [pubmed]
PHST- 2018/08/28 06:00 [medline]
AID - 10.15171/ijhpm.2017.87 [doi]
PST - epublish
SO  - Int J Health Policy Manag. 2018 Apr 1;7(4):297-307. doi: 10.15171/ijhpm.2017.87.

PMID- 31462303
OWN - NLM
STAT- MEDLINE
DCOM- 20191120
LR  - 20200225
IS  - 1475-9276 (Electronic)
IS  - 1475-9276 (Linking)
VI  - 18
IP  - 1
DP  - 2019 Aug 28
TI  - Leaving no one behind? Social inclusion of health insurance in low- and 
      middle-income countries: a systematic review.
PG  - 134
LID - 10.1186/s12939-019-1040-0 [doi]
LID - 134
AB  - BACKGROUND: One way to achieve universal health coverage (UHC) in low- and 
      middle-income countries (LMIC) is the implementation of health insurance schemes. A 
      robust and up to date overview of empirical evidence assessing and substantiating 
      health equity impact of health insurance schemes among specific vulnerable 
      populations in LMICs beyond the more common parameters, such as income level, is 
      lacking. We fill this gap by conducting a systematic review of how social inclusion 
      affects access to equitable health financing arrangements in LMIC. METHODS: We 
      searched 11 databases to identify peer-reviewed studies published in English between 
      January 1995 and January 2018 that addressed the enrolment and impact of health 
      insurance in LMIC for the following vulnerable groups: female-headed households, 
      children with special needs, older adults, youth, ethnic minorities, migrants, and 
      those with a disability or chronic illness. We assessed health insurance enrolment 
      patterns of these population groups and its impact on health care utilization, 
      financial protection, health outcomes and quality of care. RESULTS: The 
      comprehensive database search resulted in 44 studies, in which chronically ill were 
      mostly reported (67%), followed by older adults (33%). Scarce and inconsistent 
      evidence is available for individuals with disabilities, female-headed households, 
      ethnic minorities and displaced populations, and no studies were yielded reporting 
      on youth or children with special needs. Enrolment rates seemed higher among 
      chronically ill and mixed or insufficient results are observed for the other groups. 
      Most studies reporting on health care utilization found an increase in health care 
      utilization for insured individuals with a disability or chronic illness and older 
      adults. In general, health insurance schemes seemed to prevent catastrophic health 
      expenditures to a certain extent. However, reimbursements rates were very low and 
      vulnerable individuals had increased out of pocket payments. CONCLUSION: Despite a 
      sizeable literature published on health insurance, there is a dearth of good quality 
      evidence, especially on equity and the inclusion of specific vulnerable groups in 
      LMIC. Evidence should be strengthened within health care reform to achieve UHC, by 
      redefining and assessing vulnerability as a multidimensional process and the 
      investigation of mechanisms that are more context specific.
FAU - van Hees, Suzanne G M
AU  - van Hees SGM
AUID- ORCID: 0000-0002-0281-7909
AD  - Radboud Institute for Health Sciences (RIHS), Department for Health Evidence, 
      Radboud University Medical Centre, Nijmegen, The Netherlands. 
      vanheessuzanne@gmail.com.
AD  - Department of Work and Health, HAN University of Applied Sciences, Kapittelweg 33, 
      P.O. Box 6960, 6503GL, Nijmegen, Netherlands. vanheessuzanne@gmail.com.
FAU - O'Fallon, Timothy
AU  - O'Fallon T
AUID- ORCID: 0000-0001-9267-9126
AD  - International Centre for Evidence in Disability, London School of Hygiene and 
      Tropical Medicine, London, UK.
FAU - Hofker, Miranda
AU  - Hofker M
AD  - VU University Amsterdam, Amsterdam, The Netherlands.
FAU - Dekker, Marleen
AU  - Dekker M
AUID- ORCID: 0000-0002-3584-8664
AD  - African Studies Center, Leiden University, Leiden, The Netherlands.
FAU - Polack, Sarah
AU  - Polack S
AD  - International Centre for Evidence in Disability, London School of Hygiene and 
      Tropical Medicine, London, UK.
FAU - Banks, Lena Morgon
AU  - Banks LM
AD  - International Centre for Evidence in Disability, London School of Hygiene and 
      Tropical Medicine, London, UK.
FAU - Spaan, Ernst J A M
AU  - Spaan EJAM
AUID- ORCID: 0000-0002-7291-3699
AD  - Radboud Institute for Health Sciences (RIHS), Department for Health Evidence, 
      Radboud University Medical Centre, Nijmegen, The Netherlands.
LA  - eng
PT  - Journal Article
PT  - Systematic Review
DEP - 20190828
TA  - Int J Equity Health
JT  - International journal for equity in health
JID - 101147692
SB  - IM
MH  - *Developing Countries
MH  - *Health Care Reform
MH  - *Health Equity
MH  - *Health Expenditures
MH  - Humans
MH  - Income
MH  - *Insurance, Health
MH  - Poverty
MH  - *Universal Health Insurance
MH  - *Vulnerable Populations
PMC - PMC6714392
OTO - NOTNLM
OT  - *Equity
OT  - *Health insurance schemes
OT  - *Social inclusion
OT  - *Universal health coverage
OT  - *Vulnerable groups
COIS- None declared.
EDAT- 2019/08/30 06:00
MHDA- 2019/11/21 06:00
CRDT- 2019/08/30 06:00
PHST- 2019/04/16 00:00 [received]
PHST- 2019/08/19 00:00 [accepted]
PHST- 2019/08/30 06:00 [entrez]
PHST- 2019/08/30 06:00 [pubmed]
PHST- 2019/11/21 06:00 [medline]
AID - 10.1186/s12939-019-1040-0 [pii]
AID - 1040 [pii]
AID - 10.1186/s12939-019-1040-0 [doi]
PST - epublish
SO  - Int J Equity Health. 2019 Aug 28;18(1):134. doi: 10.1186/s12939-019-1040-0.

PMID- 25797432
OWN - NLM
STAT- MEDLINE
DCOM- 20161213
LR  - 20170922
IS  - 0975-5691 (Electronic)
IS  - 0974-8466 (Linking)
VI  - 12
IP  - 2
DP  - 2015 Apr-Jun
TI  - Ethics and equity in research priority-setting: stakeholder engagement and the needs 
      of disadvantaged groups.
PG  - 110-3
AB  - A transparent and evidence-based priority-setting process promotes the optimal use 
      of resources to improve health outcomes. Decision-makers and funders have begun to 
      increasingly engage representatives of patients and healthcare consumers to ensure 
      that research becomes more relevant. However, disadvantaged groups and their needs 
      may not be integrated into the priority-setting process since they do not have a 
      "political voice" or are unable to organise into interest groups. Equitable 
      priority-setting methods need to balance patient needs, values, experiences with 
      population-level issues and issues related to the health system.
FAU - Bhaumik, Soumyadeep
AU  - Bhaumik S
AD  - Cochrane Agenda and Priority Setting Methods Group; BioMedical Genomics Centre, 
      F-140, Rail Vihar, 480, Madurdaha, Kolkata 700 107, West Bengal, India.
FAU - Rana, Sangeeta
AU  - Rana S
AD  - Special Technical Assistant, Fulbright-Clinton Fellow, Nepal Health Research 
      Council, Government of Nepal, Ministry of Health and Population, Nepal.
FAU - Karimkhani, Chante
AU  - Karimkhani C
AD  - Columbia University, College of Physicians and Surgeons, New York, United States.
FAU - Welch, Vivian
AU  - Welch V
AD  - Cochrane Agenda and Priority Setting Methods Group; Centre for Global Health, 
      Bruyère Research Institute, University of Ottawa, Ottawa, Ontario, Canada.
FAU - Armstrong, Rebecca
AU  - Armstrong R
AD  - Jack Brockhoff Child Health and Wellbeing Program, McCaughey Vic Health Centre, 
      Melbourne School of Population and Global Health; Cochrane Agenda and Priority 
      Setting Methods Group University of Melbourne, Victoria, Australia.
FAU - Pottie, Kevin
AU  - Pottie K
AD  - Departments of Family Medicine and Epidemiology and Community Medicine, Primary Care 
      Research Group and Equity Methods Group; WHO Guideline Review Committee and 
      Strategic Advisory Group of Experts (SAGE) on Immunization Bruyere Research 
      Institute, University of Ottawa, Ontario, Canada; WHO, Geneva, Switzerland.
FAU - Dellavalle, Robert
AU  - Dellavalle R
AD  - Department of Dermatology; Department of Epidemiology, Colorado School of Public 
      Health, University of Colorado Anschutz Medical Campus, Aurora, United States.
FAU - Dhakal, Purushottam
AU  - Dhakal P
AD  - Ethical Review and M&E, Nepal Health Research Council, Nepal.
FAU - Oliver, Sandy
AU  - Oliver S
AD  - Professor of Public Policy, Social Science Research Unit and EPPI-Centre; Cochrane 
      Agenda and Priority Setting Methods Group, UCL Institute of Education, United 
      Kingdom.
FAU - Francis, Damian K
AU  - Francis DK
AD  - Epidemiology Research Unit; Caribbean Branch, University of West Indies, Mona 
      Kingston, Jamaica; US Cochrane Center, Jamaica.
FAU - Nasser, Mona
AU  - Nasser M
AD  - Peninsula Dental School; Cochrane Agenda and Priority Setting Methods Group, 
      Plymouth University, Plymouth, United Kingdom.
FAU - Crowe, Sally
AU  - Crowe S
AD  - Cochrane Agenda and Priority Setting Methods Group, Crowe Associates Ltd, United 
      Kingdom.
FAU - Aksut, Baran
AU  - Aksut B
AD  - Columbia Presbyterian Hospital, New York, United States.
FAU - Amico, Roberto D
AU  - Amico RD
AD  - Department of Diagnostic, Clinical and Public Health Medicine - Italian Cochrane 
      Centre; Cochrane Agenda and Priority Setting Methods Group University of Modena and 
      Reggio Emilia, Modena, Italy.
LA  - eng
GR  - 001/World Health Organization/International
PT  - Journal Article
DEP - 20150316
PL  - India
TA  - Indian J Med Ethics
JT  - Indian journal of medical ethics
JID - 101214913
SB  - IM
MH  - *Community Participation
MH  - *Decision Making
MH  - Health Equity/*ethics
MH  - Health Priorities/*ethics
MH  - *Health Services Needs and Demand
MH  - Humans
MH  - India
MH  - Public Health
MH  - *Research
MH  - *Vulnerable Populations
EDAT- 2015/03/24 06:00
MHDA- 2016/12/15 06:00
CRDT- 2015/03/24 06:00
PHST- 2015/03/24 06:00 [entrez]
PHST- 2015/03/24 06:00 [pubmed]
PHST- 2016/12/15 06:00 [medline]
AID - 4699 [pii]
AID - 10.20529/IJME.2015.030 [doi]
PST - ppublish
SO  - Indian J Med Ethics. 2015 Apr-Jun;12(2):110-3. doi: 10.20529/IJME.2015.030. Epub 
      2015 Mar 16.

PMID- 29267705
OWN - NLM
STAT- MEDLINE
DCOM- 20180724
LR  - 20180724
IS  - 1678-4561 (Electronic)
IS  - 1413-8123 (Linking)
VI  - 22
IP  - 12
DP  - 2017 Dec
TI  - Who are they, what do they talk about and who listens to the poor?
PG  - 3859-3882
LID - S1413-81232017021203859 [pii]
LID - 10.1590/1413-812320172212.24852017 [doi]
AB  - The right to a dignified life for all requires overcoming the challenges imposed on 
      the most vulnerable groups, and poverty is one of the oldest and most devastating 
      phenomena. Listening to them is essential to create remediating opportunities. This 
      study aims to identify characteristics of this listening in the context of health 
      promotion and the Sustainable Development Goals - SDGs, an international effort to 
      support the fight against poverty, among others. In an integrative review of 
      literature, conducted through the search terms of Poverty, Right to the City, Equity 
      Policy and Identification of Poverty, 86 studies that listened to vulnerable groups, 
      such as women, children, adolescents, adults, the elderly, families and drug users, 
      all poor and low-skilled workers were analyzed. Each strategy shown was related to 
      one or more SDGs. The recurrent strategies in the studies analyzed were increased 
      social protection and spaces to listen to vulnerable groups, as well as public 
      policies that enabled the fight against poverty. Equity must be thought of in the 
      context of comprehensive and universalizing rights policies, overcoming fragmented 
      and focal policies that fail to address the structural causes of poverty and human 
      exploitation.
FAU - Freitas, Maraiza Alves
AU  - Freitas MA
AD  - Faculdade de Medicina de Ribeirão Preto, Universidade de São Paulo. Av. Bandeirantes 
      3900, Monte Alegre. 14048-900 Ribeirão Preto SP Brasil. maraizaf@gmail.com.
FAU - Mattos, Augustus Tadeu Relo de
AU  - Mattos ATR
AD  - Faculdade de Medicina de Ribeirão Preto, Universidade de São Paulo. Av. Bandeirantes 
      3900, Monte Alegre. 14048-900 Ribeirão Preto SP Brasil. maraizaf@gmail.com.
FAU - Gomes, William Zaccaro
AU  - Gomes WZ
AD  - Programa de Pós-Graduação em Engenharia Urbana, Universidade Federal de São Carlos. 
      São Carlos SP Brasil.
FAU - Caccia-Bava, Maria do Carmo Gullaci Guimarães
AU  - Caccia-Bava MDCGG
AD  - Faculdade de Medicina de Ribeirão Preto, Universidade de São Paulo. Av. Bandeirantes 
      3900, Monte Alegre. 14048-900 Ribeirão Preto SP Brasil. maraizaf@gmail.com.
LA  - por
LA  - eng
PT  - Journal Article
TT  - Quem são, o que falam e quem escuta os pobres?
PL  - Brazil
TA  - Cien Saude Colet
JT  - Ciencia & saude coletiva
JID - 9713483
SB  - IM
MH  - Health Equity
MH  - Health Policy
MH  - Health Promotion/methods
MH  - *Human Rights
MH  - Humans
MH  - Personhood
MH  - *Poverty
MH  - *Public Policy
MH  - *Vulnerable Populations
EDAT- 2017/12/22 06:00
MHDA- 2018/07/25 06:00
CRDT- 2017/12/22 06:00
PHST- 2017/06/30 00:00 [received]
PHST- 2017/10/03 00:00 [accepted]
PHST- 2017/12/22 06:00 [entrez]
PHST- 2017/12/22 06:00 [pubmed]
PHST- 2018/07/25 06:00 [medline]
AID - S1413-81232017021203859 [pii]
AID - 10.1590/1413-812320172212.24852017 [doi]
PST - ppublish
SO  - Cien Saude Colet. 2017 Dec;22(12):3859-3882. doi: 
      10.1590/1413-812320172212.24852017.

PMID- 31066774
OWN - NLM
STAT- MEDLINE
DCOM- 20200203
LR  - 20200203
IS  - 1678-4464 (Electronic)
IS  - 0102-311X (Linking)
VI  - 35
IP  - 4
DP  - 2019 May 2
TI  - Perception of health/illness associated with gender roles displaced women located in 
      Medellín, Colombia, 2013-2014.
PG  - e00088618
LID - S0102-311X2019000405006 [pii]
LID - 10.1590/0102-311X00088618 [doi]
AB  - The objective of this study is to describe the experience of displaced women in 
      Medellín, Colombia, and how this circumstance has an impact on the roles and 
      perceptions of health/illness. This was a qualitative study using symbolic 
      interactionism. Instruments from the Grounded Theory methodology were used. The 
      study population was composed of adult women who have been displaced for at least 1 
      year and who live in 3 settlements in the city of Medellín. The instruments for data 
      collection were 15 semi-structured interviews, 6 focus groups, and 6 in-depth 
      interviews. Coding, categorization and interpretation, and, lastly, theorizing were 
      used for analysis. What women go through displacement affects the roles they play 
      both in relation to their family - one of the most significant components of their 
      lives -, and in the social/community and health/illness processes, turning them into 
      people with high degrees of vulnerability and social marginalization. Women who have 
      been displaced face multiple obstacles, losses, and transformations, leading to a 
      decline in their physical and mental health.
FAU - Posada-Zapata, Isabel Cristina
AU  - Posada-Zapata IC
AUID- ORCID: 0000-0003-4953-6490
AD  - Universidad de Antioquia, Medellín, Colombia.
FAU - Orozco-Giraldo, Isabel Cristina
AU  - Orozco-Giraldo IC
AUID- ORCID: 0000-0002-2676-045X
AD  - Universidad de Antioquia, Medellín, Colombia.
AD  - Universidad Católica Luis Amigó, Medellín, Colombia.
FAU - Mendoza-Rios, Abraham
AU  - Mendoza-Rios A
AUID- ORCID: 0000-0002-9869-4543
AD  - Universidad de Antioquia, Medellín, Colombia.
FAU - Restrepo-Correa, Carolina
AU  - Restrepo-Correa C
AUID- ORCID: 0000-0002-2842-090X
AD  - Universidad de Antioquia, Medellín, Colombia.
FAU - Cano-Bedoya, Sara María
AU  - Cano-Bedoya SM
AUID- ORCID: 0000-0002-6241-0334
AD  - Universidad de Antioquia, Medellín, Colombia.
LA  - eng
PT  - Journal Article
PL  - Brazil
TA  - Cad Saude Publica
JT  - Cadernos de saude publica
JID - 8901573
SB  - IM
MH  - Adolescent
MH  - Adult
MH  - Aged
MH  - Colombia
MH  - Female
MH  - Focus Groups
MH  - Health Equity
MH  - *Human Migration
MH  - Humans
MH  - Middle Aged
MH  - Qualitative Research
MH  - Socioeconomic Factors
MH  - Vulnerable Populations
MH  - *Women's Health
MH  - Young Adult
EDAT- 2019/05/09 06:00
MHDA- 2020/02/06 06:00
CRDT- 2019/05/09 06:00
PHST- 2018/05/04 00:00 [received]
PHST- 2018/10/10 00:00 [accepted]
PHST- 2019/05/09 06:00 [entrez]
PHST- 2019/05/09 06:00 [pubmed]
PHST- 2020/02/06 06:00 [medline]
AID - S0102-311X2019000405006 [pii]
AID - 10.1590/0102-311X00088618 [doi]
PST - ppublish
SO  - Cad Saude Publica. 2019 May 2;35(4):e00088618. doi: 10.1590/0102-311X00088618.

PMID- 34368049
OWN - NLM
STAT- MEDLINE
DCOM- 20210811
LR  - 20210811
IS  - 2296-2565 (Electronic)
IS  - 2296-2565 (Linking)
VI  - 9
DP  - 2021
TI  - Equity Effects of Dietary Nudging Field Experiments: Systematic Review.
PG  - 668998
LID - 10.3389/fpubh.2021.668998 [doi]
LID - 668998
AB  - Background: Dietary behaviours are among the key modifiable risk factors for 
      non-communicable diseases. Importantly, dietary behaviours vary substantially 
      between groups and individuals with different socioeconomic positions, with more 
      disadvantaged groups and individuals being exposed to more dietary risk factors. The 
      goal of this review is to summarise the existing research on equity effects of 
      dietary nudging interventions. Methods: Systematic review of nudging interventions 
      conducted in a field setting that report an observable indicator of dietary 
      behaviour, include a control group, and report effect sizes stratified by indicators 
      of socioeconomic status as outlined in the PROGRESS-Plus framework. Two databases 
      (scopus, Pubmed) were searched (last search June 2021), and 18 articles with 19 
      studies (k = 46 equity comparisons) were included. Risk of bias was assessed using 
      the ROBINS-I tool. Due to heterogeneity in equity dimensions and study outcomes, a 
      harvest plot was used to summarise data. Results: The majority of equity comparisons 
      (38 out of 46) were available for cognitive nudges. Most of these (22 out of 38 
      comparisons) found that cognitive nudges worked equally well in more and less 
      disadvantaged populations; however, in 12 out of the 38 comparisons, they favoured 
      those who were less disadvantaged. Two out of four comparisons on behavioural nudges 
      favoured more disadvantaged persons. Conclusions: The differential effects of 
      dietary nudging interventions in this review can contribute to increases in health 
      inequalities. At the same time, a substantial number of interventions showed no 
      equity effects. Importantly, this review suggests that more research on nudging 
      interventions and health equity is needed. Future interventions should report effect 
      sizes stratified by indicators of social inequality. Systematic Review Registration: 
      PROSPERO (CRD42019137469).
CI  - Copyright © 2021 Schüz, Meyerhof, Hilz and Mata.
FAU - Schüz, Benjamin
AU  - Schüz B
AD  - Faculty 11, Institute of Public Health and Nursing Research, University of Bremen, 
      Bremen, Germany.
FAU - Meyerhof, Hannah
AU  - Meyerhof H
AD  - Faculty 11, Institute of Public Health and Nursing Research, University of Bremen, 
      Bremen, Germany.
FAU - Hilz, Lisa Karla
AU  - Hilz LK
AD  - Faculty 11, Institute of Public Health and Nursing Research, University of Bremen, 
      Bremen, Germany.
FAU - Mata, Jutta
AU  - Mata J
AD  - Department of Psychology, University of Mannheim, Mannheim, Germany.
LA  - eng
PT  - Systematic Review
DEP - 20210723
TA  - Front Public Health
JT  - Frontiers in public health
JID - 101616579
SB  - H
SB  - IM
MH  - *Diet
MH  - *Health Equity
MH  - Humans
MH  - Social Class
MH  - Socioeconomic Factors
MH  - Vulnerable Populations
PMC - PMC8342848
OTO - NOTNLM
OT  - *dietary behaviour
OT  - *equity effects
OT  - *field experiment
OT  - *harvest plot
OT  - *inequalities
OT  - *nudge
OT  - *nutrition behaviour
COIS- The authors declare that the research was conducted in the absence of any commercial 
      or financial relationships that could be construed as a potential conflict of 
      interest.
EDAT- 2021/08/10 06:00
MHDA- 2021/08/12 06:00
CRDT- 2021/08/09 06:41
PHST- 2021/02/17 00:00 [received]
PHST- 2021/06/25 00:00 [accepted]
PHST- 2021/08/09 06:41 [entrez]
PHST- 2021/08/10 06:00 [pubmed]
PHST- 2021/08/12 06:00 [medline]
AID - 10.3389/fpubh.2021.668998 [doi]
PST - epublish
SO  - Front Public Health. 2021 Jul 23;9:668998. doi: 10.3389/fpubh.2021.668998. 
      eCollection 2021.

PMID- 31549557
OWN - NLM
STAT- MEDLINE
DCOM- 20200914
LR  - 20210430
IS  - 1552-6127 (Electronic)
IS  - 1090-1981 (Linking)
VI  - 46
IP  - 1_suppl
DP  - 2019 Oct
TI  - Power Dynamics in Community-Based Participatory Research: A Multiple-Case Study 
      Analysis of Partnering Contexts, Histories, and Practices.
PG  - 19S-32S
LID - 10.1177/1090198119852998 [doi]
AB  - Community-based participatory research has a long-term commitment to principles of 
      equity and justice with decades of research showcasing the added value of 
      power-sharing and participatory involvement of community members for achieving 
      health, community capacity, policy, and social justice outcomes. Missing, however, 
      has been a clear articulation of how power operates within partnership practices and 
      the impact of these practices on outcomes. The National Institutes of Health-funded 
      Research for Improved Health study (2009-2013), having surveyed 200 partnerships, 
      then conducted seven in-depth case studies to better understand which partnership 
      practices can best build from community histories of organizing to address 
      inequities. The diverse case studies represented multiple ethnic-racial and other 
      marginalized populations, health issues, and urban and rural areas and regions. 
      Cross-cutting analyses of the qualitative results focus on how oppressive and 
      emancipatory forms of power operate within partnerships in response to oppressive 
      conditions or emancipatory histories of advocacy within communities. The analysis of 
      power was conducted within each of the four domains of the community-based 
      participatory research conceptual model, starting from how contexts shape partnering 
      processes to impact short-term intervention and research outputs, and contribute to 
      outcomes. Similarities and differences in how partnerships leveraged and addressed 
      their unique contexts and histories are presented, with both structural and 
      relational practices that intentionally addressed power relations. These results 
      demonstrate how community members draw from their resilience and strengths to combat 
      histories of injustice and oppression, using partnership principles and practices 
      toward multilevel outcomes that honor community knowledge and leadership, and seek 
      shared power, policy, and community transformation changes, thereby advancing health 
      equity.
FAU - Wallerstein, Nina
AU  - Wallerstein N
AUID- ORCID: 0000-0002-1969-0799
AD  - University of New Mexico, Albuquerque, NM, USA.
FAU - Muhammad, Michael
AU  - Muhammad M
AD  - University of Michigan, Ann Arbor, MI, USA.
FAU - Sanchez-Youngman, Shannon
AU  - Sanchez-Youngman S
AD  - University of New Mexico, Albuquerque, NM, USA.
FAU - Rodriguez Espinosa, Patricia
AU  - Rodriguez Espinosa P
AD  - Stanford University, School of Medicine, Palo Alto, CA, USA.
FAU - Avila, Magdalena
AU  - Avila M
AD  - University of New Mexico, Albuquerque, NM, USA.
FAU - Baker, Elizabeth A
AU  - Baker EA
AD  - Saint Louis University, St. Louis, MO, USA.
FAU - Barnett, Steven
AU  - Barnett S
AD  - University of Rochester, Rochester, NY, USA.
FAU - Belone, Lorenda
AU  - Belone L
AD  - University of New Mexico, Albuquerque, NM, USA.
FAU - Golub, Maxine
AU  - Golub M
AD  - Institute for Family Health, New York, NY, USA.
FAU - Lucero, Julie
AU  - Lucero J
AUID- ORCID: 0000-0003-3874-258X
AD  - University of Nevada, Reno, NV, USA.
FAU - Mahdi, Ihsan
AU  - Mahdi I
AD  - New Mexico Department of Health, Santa Fe, NM, USA.
FAU - Noyes, Emma
AU  - Noyes E
AD  - Washington State University-Spokane, WA, USA.
FAU - Nguyen, Tung
AU  - Nguyen T
AD  - University of California San Francisco, CA, USA.
FAU - Roubideaux, Yvette
AU  - Roubideaux Y
AD  - National Congress on American Indians Policy Research Center, Washington, DC, USA.
FAU - Sigo, Robin
AU  - Sigo R
AD  - Suquamish Tribe, Suquamish, WA, USA.
FAU - Duran, Bonnie
AU  - Duran B
AD  - University of Washington, Seattle, WA, USA.
LA  - eng
PT  - Journal Article
PT  - Research Support, N.I.H., Extramural
PT  - Research Support, Non-U.S. Gov't
PL  - United States
TA  - Health Educ Behav
JT  - Health education & behavior : the official publication of the Society for Public 
      Health Education
JID - 9704962
SB  - IM
MH  - Community-Based Participatory Research/*organization & administration
MH  - *Community-Institutional Relations
MH  - *Empowerment
MH  - Health Equity/*organization & administration
MH  - Humans
MH  - National Institutes of Health (U.S.)
MH  - Politics
MH  - Residence Characteristics
MH  - Resilience, Psychological
MH  - United States
MH  - Vulnerable Populations/*psychology
OTO - NOTNLM
OT  - *community-based participatory research
OT  - *partnering
OT  - *partnership processes
OT  - *power dynamics
OT  - *power sharing
EDAT- 2019/09/25 06:00
MHDA- 2020/09/15 06:00
CRDT- 2019/09/25 06:00
PHST- 2019/09/25 06:00 [entrez]
PHST- 2019/09/25 06:00 [pubmed]
PHST- 2020/09/15 06:00 [medline]
AID - 10.1177/1090198119852998 [doi]
PST - ppublish
SO  - Health Educ Behav. 2019 Oct;46(1_suppl):19S-32S. doi: 10.1177/1090198119852998.

PMID- 28499847
OWN - NLM
STAT- MEDLINE
DCOM- 20171113
LR  - 20200225
IS  - 1878-5921 (Electronic)
IS  - 0895-4356 (Print)
IS  - 0895-4356 (Linking)
VI  - 90
DP  - 2017 Oct
TI  - GRADE equity guidelines 2: considering health equity in GRADE guideline development: 
      equity extension of the guideline development checklist.
PG  - 68-75
LID - S0895-4356(17)30470-5 [pii]
LID - 10.1016/j.jclinepi.2017.01.017 [doi]
AB  - OBJECTIVE: To provide guidance for guideline developers on how to consider health 
      equity at key stages of the guideline development process. STUDY DESIGN AND SETTING: 
      Literature review followed by group discussions and consensus building. RESULTS: The 
      key stages at which guideline developers could consider equity include setting 
      priorities, guideline group membership, identifying the target audience(s), 
      generating the guideline questions, considering the importance of outcomes and 
      interventions, deciding what evidence to include and searching for evidence, 
      summarizing the evidence and considering additional information, wording of 
      recommendations, and evaluation and use. We provide examples of how guidelines have 
      actually considered equity at each of these stages. CONCLUSION: Guideline projects 
      should consider the aforementioned suggestions for recommendations that are equity 
      sensitive.
CI  - Copyright © 2017 Elsevier Inc. All rights reserved.
FAU - Akl, Elie A
AU  - Akl EA
AD  - Clinical Research Institute, American University of Beirut, PO Box 11-0236, Riad El 
      Solh, Beirut, 1107 2020, Lebanon; Department of Medicine, American University of 
      Beirut, PO Box 11-0236, Riad El Solh, Beirut, 1107 2020, Lebanon; AUB GRADE Center, 
      American University of Beirut, PO Box 11-0236, Riad El Solh, Beirut, 1107 2020, 
      Lebanon. Electronic address: ea32@aub.edu.lb.
FAU - Welch, Vivian
AU  - Welch V
AD  - Bruyére Research Institute, Bruyére Continuing Care and University of Ottawa, 
      Bruyère St., Ottawa, Ontario, K1N 5C8, Canada.
FAU - Pottie, Kevin
AU  - Pottie K
AD  - Centre for Global Health, Institute of Population Health, University of Ottawa, 43 
      Bruyère St, Ottawa, Ontario, K1N 5C8, Canada.
FAU - Eslava-Schmalbach, Javier
AU  - Eslava-Schmalbach J
AD  - Group of Equity in Health, Faculty of Medicine, Universidad Nacional de Colombia, 
      Edif. Uriel Gutiérrez, Bogotá D.C., Colombia; Technology Development Center, 
      Sociedad Colombiana de Anestesiologia y Reanimacion, Sociedad Colombiana de 
      Anestesiología y ReanimaciónCra, 15 A No 120-74, Piso 4y5, Edif. Concord Center, 
      Santa Fe de Bogotá, Colombia.
FAU - Darzi, Andrea
AU  - Darzi A
AD  - Clinical Research Institute, American University of Beirut, PO Box 11-0236, Riad El 
      Solh, Beirut, 1107 2020, Lebanon; AUB GRADE Center, American University of Beirut, 
      PO Box 11-0236, Riad El Solh, Beirut, 1107 2020, Lebanon.
FAU - Sola, Ivan
AU  - Sola I
AD  - Clinical Epidemiology and Public Health Department, Iberoamerican Cochrane Centre, 
      Biomedical Research Institute Sant Pau (IIB Sant Pau), C/Sant Antoni Maria Claret, 
      167, Pavelló 18, planta 0, 08025 Barcelona, Spain.
FAU - Katikireddi, Srinivasa Vittal
AU  - Katikireddi SV
AD  - Public Health MRC/CSO Social & Public Health Sciences Unit, University of Glasgow, 
      200, Renfield Street, Glasgow G2 3QB, Scotland.
FAU - Singh, Jasvinder
AU  - Singh J
AD  - Department of Medicine, School of Medicine, Birmingham VA Medical Center, 700 19th 
      St S, Birmingham, AL 35233, USA; Division of Epidemiology, School of Public Health, 
      University of Alabama at Birmingham (UAB), 1720 2nd Ave S, Birmingham, AL 35294, 
      USA; Department of Orthopedic Surgery, Mayo Clinic College of Medicine, 5777 E. Mayo 
      Blvd., Phoenix, AZ 85054, USA.
FAU - Murad, M Hassan
AU  - Murad MH
AD  - Mayo Clinic Evidence-based Practice Center, Preventive Medicine, Mayo Clinic, 200 
      1st Street SW, Rochester, MN 55905, USA.
FAU - Meerpohl, Joerg
AU  - Meerpohl J
AD  - Centre de Recherche Épidémiologie et Statistique Sorbonne Paris Cité-U1153, 
      Inserm/Université Paris Descartes, 1 place du Parvis Notre-Dame, 75004 Paris, 
      France; Cochrane France, Hôpital Hôtel-Dieu, 1 place du Parvis Notre Dame, 75181 
      Paris, Cedex 04, France; Cochrane Germany, Medical Center-University of Freiburg, 
      Breisacher Strasse 153, 79110 Freiburg, Germany.
FAU - Stanev, Roger
AU  - Stanev R
AD  - Institute of Technology, University of Washington, Tacoma, Washington, USA.
FAU - Lang, Eddy
AU  - Lang E
AD  - Department of Emergency Medicine, Cumming School of Medicine, University of Calgary, 
      3330 Hospital Drive NW Calgary, Alberta, T2N 4N1, Canada.
FAU - Matovinovic, Elizabeth
AU  - Matovinovic E
AD  - Faculty of Medicine, Chiang Mai University, Su Thep, Mueang Chiang Mai District, 
      Chiang Mai 50200, Thailand.
FAU - Shea, Beverley
AU  - Shea B
AD  - Ottawa Hospital Research Institute, University of Ottawa, 75 Laurier Ave E, Ottawa, 
      Ontario, K1N 6N5, Canada.
FAU - Agoritsas, Thomas
AU  - Agoritsas T
AD  - Department of Health Research Methods, Evidence and Impact, Faculty of Health 
      Sciences, Hamilton, 1280 Main St., W.Hamilton, Ontario, L8S 4K1, Canada; Department 
      of Medicine, Faculty of Health Sciences, Hamilton, 1280 Main St., W. Hamilton, 
      Ontario, L8S 4K1, Canada.
FAU - Alexander, Paul E
AU  - Alexander PE
AD  - Department of Health Research Methods, Evidence and Impact, Faculty of Health 
      Sciences, Hamilton, 1280 Main St., W.Hamilton, Ontario, L8S 4K1, Canada; Department 
      of Medicine, Faculty of Health Sciences, Hamilton, 1280 Main St., W. Hamilton, 
      Ontario, L8S 4K1, Canada.
FAU - Snellman, Alexandra
AU  - Snellman A
AD  - Socialstyrelsen, Rålambsvägen 3, Stockholm, 112 59, Sweden.
FAU - Brignardello-Petersen, Romina
AU  - Brignardello-Petersen R
AD  - Department of Health Research Methods, Evidence and Impact, Faculty of Health 
      Sciences, Hamilton, 1280 Main St., W.Hamilton, Ontario, L8S 4K1, Canada; Department 
      of Medicine, Faculty of Health Sciences, Hamilton, 1280 Main St., W. Hamilton, 
      Ontario, L8S 4K1, Canada; Evidence Based Dentistry Unit, Faculty of Dentistry, 
      University of Chile, Av. Libertador Bernardo O'Higgins, Santiago 1058, Chile.
FAU - Gloss, David
AU  - Gloss D
AD  - Department of Neurology, Charleston Area Medical Center, 1201 Washington Street 
      East, Suite 100, Charleston, WV 25301, USA.
FAU - Thabane, Lehana
AU  - Thabane L
AD  - Department of Health Research Methods, Evidence and Impact, Faculty of Health 
      Sciences, Hamilton, 1280 Main St., W.Hamilton, Ontario, L8S 4K1, Canada; Department 
      of Medicine, Faculty of Health Sciences, Hamilton, 1280 Main St., W. Hamilton, 
      Ontario, L8S 4K1, Canada.
FAU - Shi, Chunhu
AU  - Shi C
AD  - Division of Nursing, Midwifery & Social Work, School of Health Sciences, Faculty of 
      Biology, Medicine and Health, University of Manchester, Oxford Rd, Manchester M13 
      9PL, UK.
FAU - Stein, Airton T
AU  - Stein AT
AD  - Public Health Ufcspa, Ulbra and Conceicao Hospital, Av. Farroupilha, 8001, Bairro 
      São José, Canoas (RS), Brasil.
FAU - Sharaf, Ravi
AU  - Sharaf R
AD  - Long Island Jewish Medical Center North Shore University Hospital, 270-05 76th Ave, 
      Queens, NY 11040, USA.
FAU - Briel, Matthias
AU  - Briel M
AD  - Basel Institute for Clinical Epidemiology and Biostatistics, University Hospital 
      Basel, Spitalstrasse 21, 4056 Basel, Switzerland.
FAU - Guyatt, Gordon
AU  - Guyatt G
AD  - Department of Health Research Methods, Evidence and Impact, Faculty of Health 
      Sciences, Hamilton, 1280 Main St., W.Hamilton, Ontario, L8S 4K1, Canada; Department 
      of Medicine, Faculty of Health Sciences, Hamilton, 1280 Main St., W. Hamilton, 
      Ontario, L8S 4K1, Canada.
FAU - Schünemann, Holger
AU  - Schünemann H
AD  - Department of Health Research Methods, Evidence and Impact, Faculty of Health 
      Sciences, Hamilton, 1280 Main St., W.Hamilton, Ontario, L8S 4K1, Canada; Department 
      of Medicine, Faculty of Health Sciences, Hamilton, 1280 Main St., W. Hamilton, 
      Ontario, L8S 4K1, Canada; McMaster GRADE Center, McMaster University, 1280 Main St 
      W, Hamilton, Ontario, L8S 4L8, Canada; Department of Medicine, McMaster University, 
      1280 Main St W, Hamilton, Ontario, L8S 4L8, Canada.
FAU - Tugwell, Peter
AU  - Tugwell P
AD  - The Centre for Global Health, Institute of Population Health, University of Ottawa, 
      75 Laurier Ave E, Ottawa, Ontario, K1N 6N5, Canada.
LA  - eng
GR  - MC_UU_12017/13/Medical Research Council/United Kingdom
GR  - SPHSU13/Chief Scientist Office/United Kingdom
GR  - SPHSU15/Chief Scientist Office/United Kingdom
GR  - SCAF/15/02/Chief Scientist Office/United Kingdom
GR  - MC_UU_12017/15/Medical Research Council/United Kingdom
PT  - Journal Article
DEP - 20170509
TA  - J Clin Epidemiol
JT  - Journal of clinical epidemiology
JID - 8801383
SB  - IM
MH  - *Checklist
MH  - Evidence-Based Practice
MH  - *Health Equity
MH  - Humans
MH  - Practice Guidelines as Topic/*standards
MH  - Research Design
MH  - *Vulnerable Populations
PMC - PMC6538524
MID - EMS83016
OTO - NOTNLM
OT  - Disadvantaged
OT  - GRADE
OT  - Guidelines
OT  - Health equity
OT  - Special populations
OT  - Underserved
EDAT- 2017/05/14 06:00
MHDA- 2017/11/14 06:00
CRDT- 2017/05/14 06:00
PHST- 2016/12/10 00:00 [received]
PHST- 2017/01/09 00:00 [revised]
PHST- 2017/01/19 00:00 [accepted]
PHST- 2017/05/14 06:00 [pubmed]
PHST- 2017/11/14 06:00 [medline]
PHST- 2017/05/14 06:00 [entrez]
AID - S0895-4356(17)30470-5 [pii]
AID - 10.1016/j.jclinepi.2017.01.017 [doi]
PST - ppublish
SO  - J Clin Epidemiol. 2017 Oct;90:68-75. doi: 10.1016/j.jclinepi.2017.01.017. Epub 2017 
      May 9.

PMID- 30785926
OWN - NLM
STAT- MEDLINE
DCOM- 20191125
LR  - 20200309
IS  - 1932-6203 (Electronic)
IS  - 1932-6203 (Linking)
VI  - 14
IP  - 2
DP  - 2019
TI  - Towards a universal concept of vulnerability: Broadening the evidence from the 
      elderly to perinatal health using a Delphi approach.
PG  - e0212633
LID - 10.1371/journal.pone.0212633 [doi]
LID - e0212633
AB  - BACKGROUND: The concept 'vulnerability' is prevalent in the public domain, health 
      care, social institutions and multidisciplinary research. Conceptual heterogeneity 
      is present, hampering the creation of a common evidence-base of research 
      achievements and successful policies. Recently an international expert group 
      combined a specific literature review with a 2-stage Delphi procedure, arriving at a 
      seemingly universal concept of vulnerability for the elderly with applications for 
      research instruments. We replicated and extended this study, to generalize this 
      result to health in general, and perinatal health in particular. METHODS: Two 
      independent expert panels (general health, perinatal health) repeated the 
      Delphi-procedure, using an extended and updated literature review to derive 
      statements on the concept and defining pathways of vulnerability. Additional views 
      were collected on research tools. Consensus-by-design was explicitly avoided. Data 
      collection and processing was independent. RESULTS: Both panels showed surprising 
      convergence on the pathways of vulnerability to health/ill-health, and their 
      interaction. The agreed conceptual model describes a dynamic relation between health 
      and ill-health and vulnerability. The 2 key pathways that link to vulnerability, are 
      complementary, but not symmetrical as biological processes of maintaining health or 
      obtaining better health are not reciprocal to recovery, so also not in terms of 
      vulnerability impacts. An individual's degree of vulnerability is the net balance of 
      risk effects and protective and healing factors (socially, biologically and in terms 
      of health literacy and health care access). These factors can for measurement 
      purposes (according to the panels: interview for exploration, checklists for 
      population research) be grouped into 'material resources', 'taking responsibility 
      for one's own health', 'risky activities and behaviors', and 'social support'. 
      Supportive and transforming action can thus be undertaken. CONCLUSION: A universal 
      concept of vulnerability in the context of health was successfully derived after 
      careful replication and extension of an international Delphi study on vulnerability 
      among the elderly.
FAU - de Groot, Nynke
AU  - de Groot N
AUID- ORCID: 0000-0002-0940-3047
AD  - Maternity Care Academic Research Group, Department of Obstetrics and Gynecology, 
      University Medical Center Utrecht, Utrecht University, Utrecht, The Netherlands.
AD  - Department of Obstetrics and Gynecology/Division of Obstetrics and Prenatal 
      Medicine, Erasmus Medical Center, Rotterdam, The Netherlands.
FAU - Bonsel, Gouke J
AU  - Bonsel GJ
AD  - Maternity Care Academic Research Group, Department of Obstetrics and Gynecology, 
      University Medical Center Utrecht, Utrecht University, Utrecht, The Netherlands.
AD  - Department of Obstetrics and Gynecology/Division of Obstetrics and Prenatal 
      Medicine, Erasmus Medical Center, Rotterdam, The Netherlands.
AD  - Department of Public Health, Erasmus Medical Center, Rotterdam, The Netherlands.
FAU - Birnie, Erwin
AU  - Birnie E
AUID- ORCID: 0000-0002-4534-4857
AD  - Erasmus School of Health Policy and Management, Erasmus University Rotterdam, The 
      Netherlands.
FAU - Valentine, Nicole B
AU  - Valentine NB
AD  - Public Health, Environmental and Social Determinants of Health Department (PHE), 
      World Health Organization, Geneva, Switzerland.
LA  - eng
GR  - 001/World Health Organization/International
PT  - Journal Article
PT  - Research Support, Non-U.S. Gov't
DEP - 20190220
TA  - PLoS One
JT  - PloS one
JID - 101285081
SB  - IM
MH  - Aged
MH  - Aged, 80 and over
MH  - Consensus
MH  - *Delphi Technique
MH  - Female
MH  - *Health Equity
MH  - Health Literacy
MH  - Humans
MH  - Male
MH  - Motivation
MH  - Poverty
MH  - Pregnancy
MH  - Public Health
MH  - Social Support
MH  - *Vulnerable Populations
PMC - PMC6382270
COIS- The authors have declared that no competing interests exist.
EDAT- 2019/02/21 06:00
MHDA- 2019/11/26 06:00
CRDT- 2019/02/21 06:00
PHST- 2018/09/04 00:00 [received]
PHST- 2019/02/06 00:00 [accepted]
PHST- 2019/02/21 06:00 [entrez]
PHST- 2019/02/21 06:00 [pubmed]
PHST- 2019/11/26 06:00 [medline]
AID - PONE-D-18-25966 [pii]
AID - 10.1371/journal.pone.0212633 [doi]
PST - epublish
SO  - PLoS One. 2019 Feb 20;14(2):e0212633. doi: 10.1371/journal.pone.0212633. eCollection 
      2019.

PMID- 31314566
OWN - NLM
STAT- MEDLINE
DCOM- 20200120
LR  - 20200120
IS  - 1557-7708 (Electronic)
IS  - 1075-5535 (Linking)
VI  - 25
IP  - 7
DP  - 2019 Jul
TI  - Group Visits as a Path to Health Equity.
PG  - 669-670
LID - 10.1089/acm.2019.0158 [doi]
FAU - Abercrombie, Priscilla D
AU  - Abercrombie PD
AD  - 1Women's Health & Healing, Healdsburg, CA.
FAU - Hameed, Fasih A
AU  - Hameed FA
AD  - 2Petaluma Health Center, Petaluma, CA.
LA  - eng
PT  - Journal Article
PL  - United States
TA  - J Altern Complement Med
JT  - Journal of alternative and complementary medicine (New York, N.Y.)
JID - 9508124
SB  - IM
MH  - *Health Equity
MH  - Humans
MH  - *Shared Medical Appointments
MH  - Vulnerable Populations
EDAT- 2019/07/18 06:00
MHDA- 2020/01/21 06:00
CRDT- 2019/07/18 06:00
PHST- 2019/07/18 06:00 [entrez]
PHST- 2019/07/18 06:00 [pubmed]
PHST- 2020/01/21 06:00 [medline]
AID - 10.1089/acm.2019.0158 [doi]
PST - ppublish
SO  - J Altern Complement Med. 2019 Jul;25(7):669-670. doi: 10.1089/acm.2019.0158.

PMID- 33690784
OWN - NLM
STAT- MEDLINE
DCOM- 20210317
LR  - 20210317
IS  - 2204-2091 (Electronic)
IS  - 2204-2091 (Linking)
VI  - 31
IP  - 1
DP  - 2021 Mar 10
TI  - Addressing health and social care during and beyond COVID-19: the importance of 
      implementation science.
LID - 3112103 [pii]
LID - 10.17061/phrp3112103 [doi]
AB  - Implementation science is increasingly relevant and important as we move beyond the 
      immediate response to, and curtailing of, the coronavirus disease 2019 (COVID-19) 
      pandemic. Understanding how to prevent the spread of the virus, and treating and 
      improving the lives of those infected, requires translating knowledge into action, 
      and implementing evidence-based interventions. We know the direct impacts of 
      COVID-19, and associated interventions to address it, will not be felt equally 
      across all population groups. Hence, it is proposed that the integration of health 
      and social sciences is fundamental to mitigate potential adverse impacts of 
      interventions for COVID-19. In this paper I argue that the involvement of consumers 
      and the community in the quest to combat and recover from the COVID-19 pandemic will 
      enable social equity, as demonstrated by a case study.
FAU - Skouteris, Helen
AU  - Skouteris H
AD  - Health and Social Care Unit, School of Public Health and Preventive Medicine, Monash 
      University, Melbourne, VIC, Australia; Warwick Business School, University of 
      Warwick, Coventry, UK; helen.skouteris@monash.edu.
LA  - eng
PT  - Journal Article
DEP - 20210310
PL  - Australia
TA  - Public Health Res Pract
JT  - Public health research & practice
JID - 101648133
SB  - IM
MH  - COVID-19/prevention & control/*therapy
MH  - *Delivery of Health Care
MH  - Health Equity
MH  - Healthcare Disparities
MH  - Humans
MH  - *Implementation Science
MH  - Pandemics
MH  - SARS-CoV-2
MH  - *Social Support
MH  - Vulnerable Populations
COIS- None declared.
EDAT- 2021/03/11 06:00
MHDA- 2021/03/18 06:00
CRDT- 2021/03/10 18:20
PHST- 2021/03/10 18:20 [entrez]
PHST- 2021/03/11 06:00 [pubmed]
PHST- 2021/03/18 06:00 [medline]
AID - 3112103 [pii]
AID - 10.17061/phrp3112103 [doi]
PST - epublish
SO  - Public Health Res Pract. 2021 Mar 10;31(1):3112103. doi: 10.17061/phrp3112103.

PMID- 28806362
OWN - NLM
STAT- MEDLINE
DCOM- 20170822
LR  - 20181113
IS  - 1537-1948 (Electronic)
IS  - 0025-7079 (Print)
IS  - 0025-7079 (Linking)
VI  - 55 Suppl 9 Suppl 2
IP  - Suppl 9 2
DP  - 2017 Sep
TI  - Harnessing Implementation Science to Increase the Impact of Health Equity Research.
PG  - S16-S23
LID - 10.1097/MLR.0000000000000769 [doi]
AB  - BACKGROUND: Health disparities are differences in health or health care between 
      groups based on social, economic, and/or environmental disadvantage. Disparity 
      research often follows 3 steps: detecting (phase 1), understanding (phase 2), and 
      reducing (phase 3), disparities. Although disparities have narrowed over time, many 
      remain. OBJECTIVES: We argue that implementation science could enhance disparities 
      research by broadening the scope of phase 2 studies and offering rigorous methods to 
      test disparity-reducing implementation strategies in phase 3 studies. METHODS: We 
      briefly review the focus of phase 2 and phase 3 disparities research. We then 
      provide a decision tree and case examples to illustrate how implementation science 
      frameworks and research designs could further enhance disparity research. RESULTS: 
      Most health disparities research emphasizes patient and provider factors as 
      predominant mechanisms underlying disparities. Applying implementation science 
      frameworks like the Consolidated Framework for Implementation Research could help 
      disparities research widen its scope in phase 2 studies and, in turn, develop 
      broader disparities-reducing implementation strategies in phase 3 studies. Many 
      phase 3 studies of disparity-reducing implementation strategies are similar to case 
      studies, whose designs are not able to fully test causality. Implementation science 
      research designs offer rigorous methods that could accelerate the pace at which 
      equity is achieved in real-world practice. CONCLUSIONS: Disparities can be 
      considered a "special case" of implementation challenges-when evidence-based 
      clinical interventions are delivered to, and received by, vulnerable populations at 
      lower rates. Bringing together health disparities research and implementation 
      science could advance equity more than either could achieve on their own.
FAU - Chinman, Matthew
AU  - Chinman M
AD  - *Veterans Affairs Pittsburgh Healthcare System, VA Center for Health Equity Research 
      and Promotion (CHERP), Pittsburgh, PA †Central Arkansas Veterans Healthcare System, 
      South Central Mental Illness Research Education and Clinical Center (MIRECC) 
      ‡Department of Psychiatry, University of Arkansas for Medical Sciences §Center for 
      Implementation Research, University of Arkansas for Medical Sciences, Little Rock, 
      AR ∥Department of Medicine, Division of General Internal Medicine, University of 
      Pittsburgh School of Medicine, Pittsburgh, PA.
FAU - Woodward, Eva N
AU  - Woodward EN
FAU - Curran, Geoffrey M
AU  - Curran GM
FAU - Hausmann, Leslie R M
AU  - Hausmann LRM
LA  - eng
GR  - R01 AA022353/AA/NIAAA NIH HHS/United States
PT  - Journal Article
PT  - Research Support, U.S. Gov't, Non-P.H.S.
TA  - Med Care
JT  - Medical care
JID - 0230027
SB  - IM
MH  - *Health Equity
MH  - Health Plan Implementation/*organization & administration
MH  - Health Services Research/*organization & administration
MH  - Healthcare Disparities
MH  - Humans
MH  - Quality Improvement
MH  - Vulnerable Populations
PMC - PMC5639697
MID - NIHMS911186
EDAT- 2017/08/15 06:00
MHDA- 2017/08/23 06:00
CRDT- 2017/08/15 06:00
PHST- 2017/08/15 06:00 [entrez]
PHST- 2017/08/15 06:00 [pubmed]
PHST- 2017/08/23 06:00 [medline]
AID - 00005650-201709001-00007 [pii]
AID - 10.1097/MLR.0000000000000769 [doi]
PST - ppublish
SO  - Med Care. 2017 Sep;55 Suppl 9 Suppl 2(Suppl 9 2):S16-S23. doi: 
      10.1097/MLR.0000000000000769.

PMID- 33950721
OWN - NLM
STAT- MEDLINE
DCOM- 20210519
LR  - 20210519
IS  - 1541-0048 (Electronic)
IS  - 0090-0036 (Print)
IS  - 0090-0036 (Linking)
VI  - 111
IP  - 6
DP  - 2021 Jun
TI  - Equitable Access and Distribution of COVID-19 Vaccines for US Vulnerable 
      Populations: Federal Health Center Program Perspective.
PG  - 1070-1072
LID - 10.2105/AJPH.2021.306267 [doi]
FAU - Lin, Sue C
AU  - Lin SC
AD  - Sue C. Lin is with the Bureau of Primary Health Care, Health Resources and Services 
      Administration, US Department of Health and Human Services, Rockville, MD.
LA  - eng
PT  - Journal Article
TA  - Am J Public Health
JT  - American journal of public health
JID - 1254074
RN  - 0 (COVID-19 Vaccines)
SB  - AIM
SB  - IM
MH  - COVID-19/*prevention & control
MH  - COVID-19 Vaccines/*administration & dosage
MH  - *Health Equity
MH  - *Health Services Accessibility
MH  - Humans
MH  - *Safety-net Providers
MH  - Vulnerable Populations/*ethnology
PMC - PMC8101588
EDAT- 2021/05/06 06:00
MHDA- 2021/05/20 06:00
PMCR- 2023/06/01
CRDT- 2021/05/05 17:21
PHST- 2023/06/01 00:00 [pmc-release]
PHST- 2021/05/05 17:21 [entrez]
PHST- 2021/05/06 06:00 [pubmed]
PHST- 2021/05/20 06:00 [medline]
AID - 202134483 [pii]
AID - 10.2105/AJPH.2021.306267 [doi]
PST - ppublish
SO  - Am J Public Health. 2021 Jun;111(6):1070-1072. doi: 10.2105/AJPH.2021.306267.

PMID- 29267706
OWN - NLM
STAT- MEDLINE
DCOM- 20180724
LR  - 20180724
IS  - 1678-4561 (Electronic)
IS  - 1413-8123 (Linking)
VI  - 22
IP  - 12
DP  - 2017 Dec
TI  - Photovoice as a listening mode: subsidies for the promotion of equity.
PG  - 3883-3892
LID - S1413-81232017021203883 [pii]
LID - 10.1590/1413-812320172212.25022017 [doi]
AB  - Health Promotion observations of patients from a Rehabilitation Center in rural São 
      Paulo evidenced that these people faced difficulties in dealing with their physical 
      limitations when these prevented them from working. This study aimed to broaden 
      listening methods to facilitate dialogue with people in situations of physical 
      frailty and removal from their work activities, using Photovoice, a participatory 
      research-action method, as a tool and Health Promotion's theoretical framework. 
      Images captured and reports that accompanied them consisted of the material of this 
      study. Two thematic categories stood out: the expert decision; and physical 
      condition: vanity, power and hope. Labor activity is perceived as a determinant of 
      individuals' introduction in their environment and defines their role in the family 
      and in the social field. Faced with disability, they feel deprived of their 
      identity, vulnerable and without future prospects of social reintegration, an 
      individual and familiar misfit process, but without social visibility and with 
      negative consequences for global health is observed. Photovoice proved to be 
      effective in apprehending perceptions and stimulating debate, providing essential 
      inputs to promote equity in socially disadvantaged groups.
FAU - Touso, Maíra Ferro de Sousa
AU  - Touso MFS
AD  - Universidade de Franca. Av. Doutor Armando Salles Oliveira 201, Parque 
      Universitário. 14404-600 Franca SP Brasil. maira.touso@unifran.edu.br.
FAU - Mainegra, Amado Batista
AU  - Mainegra AB
AD  - Universidad de la Habana. Habana La Habana Cuba.
FAU - Martins, Carlos Henrique Gomes
AU  - Martins CHG
AD  - Universidade de Franca. Av. Doutor Armando Salles Oliveira 201, Parque 
      Universitário. 14404-600 Franca SP Brasil. maira.touso@unifran.edu.br.
FAU - Figueiredo, Glória Lúcia Alves
AU  - Figueiredo GLA
AD  - Universidade de Franca. Av. Doutor Armando Salles Oliveira 201, Parque 
      Universitário. 14404-600 Franca SP Brasil. maira.touso@unifran.edu.br.
LA  - por
LA  - eng
PT  - Journal Article
TT  - Photovoice como modo de escuta: subsídios para a promoção da equidade.
PL  - Brazil
TA  - Cien Saude Colet
JT  - Ciencia & saude coletiva
JID - 9713483
SB  - IM
MH  - Adult
MH  - Brazil
MH  - Disability Evaluation
MH  - Disabled Persons/*rehabilitation
MH  - Global Health
MH  - *Health Equity
MH  - Health Promotion/*methods
MH  - Humans
MH  - Male
MH  - Middle Aged
MH  - *Photography
MH  - Rural Population
MH  - Vulnerable Populations
EDAT- 2017/12/22 06:00
MHDA- 2018/07/25 06:00
CRDT- 2017/12/22 06:00
PHST- 2017/08/30 00:00 [received]
PHST- 2017/10/03 00:00 [accepted]
PHST- 2017/12/22 06:00 [entrez]
PHST- 2017/12/22 06:00 [pubmed]
PHST- 2018/07/25 06:00 [medline]
AID - S1413-81232017021203883 [pii]
AID - 10.1590/1413-812320172212.25022017 [doi]
PST - ppublish
SO  - Cien Saude Colet. 2017 Dec;22(12):3883-3892. doi: 
      10.1590/1413-812320172212.25022017.

PMID- 29636071
OWN - NLM
STAT- MEDLINE
DCOM- 20181126
LR  - 20181126
IS  - 1475-9276 (Electronic)
IS  - 1475-9276 (Linking)
VI  - 17
IP  - 1
DP  - 2018 Apr 10
TI  - A better start for health equity? Qualitative content analysis of implementation of 
      extended postnatal home visiting in a disadvantaged area in Sweden.
PG  - 42
LID - 10.1186/s12939-018-0756-6 [doi]
LID - 42
AB  - BACKGROUND: Health inequities among children in Sweden persist despite the country's 
      well-developed welfare system and near universal access to the national child health 
      care programme. A multisectoral extended home visiting intervention, based on the 
      principles of proportionate universalism, has been carried out in a disadvantaged 
      area since 2013. The present study investigates the content of the meetings between 
      families and professionals during the home visits to gain a deeper understanding of 
      how it relates to a health equity perspective on early childhood development. 
      METHODS: Three child health care nurses documented 501 visits to the families of 98 
      children between 2013 and 2016. A qualitative data-driven conventional content 
      analysis was performed on all data from the cycle of six visits per child, and a 
      general content model was developed. Additional content analysis was carried out on 
      the data from visits to families who experienced adverse situations or greater 
      needs. RESULTS: The analysis revealed that the home visits covered three main 
      categories of content related to the health, care and development of the child; the 
      strengthening of roles and relations within the new family unit; and the influence 
      and support located in the broader external context around the family. The model of 
      categories and sub-categories proved stable over all six visits. Families with extra 
      needs received continuous attention to their additional issues during the visits, as 
      well as the standard content described in the content model. CONCLUSIONS: This study 
      on home visiting implementation indicates that the participating families received 
      programme content which covered all the domains of nurturing care as recommended by 
      the WHO Commission on Social Determinants of Health and recent research. The content 
      of the home visits can be understood to create enabling conditions for health equity 
      effects. The intervention can be seen to represent a practical example of 
      proportionate universalism.
FAU - Barboza, Madelene
AU  - Barboza M
AUID- ORCID: 0000-0001-8996-1972
AD  - Equity and Health Policy Research Group, Department of Public Health Sciences, 
      Karolinska Institutet, SE 171 77, Stockholm, Sweden. madelene.barboza@ki.se.
FAU - Kulane, Asli
AU  - Kulane A
AD  - Equity and Health Policy Research Group, Department of Public Health Sciences, 
      Karolinska Institutet, SE 171 77, Stockholm, Sweden.
FAU - Burström, Bo
AU  - Burström B
AD  - Equity and Health Policy Research Group, Department of Public Health Sciences, 
      Karolinska Institutet, SE 171 77, Stockholm, Sweden.
AD  - Stockholm County Council, Centre for Epidemiology and Community Medicine, Box 45436, 
      104 31, Stockholm, Sweden.
FAU - Marttila, Anneli
AU  - Marttila A
AD  - Equity and Health Policy Research Group, Department of Public Health Sciences, 
      Karolinska Institutet, SE 171 77, Stockholm, Sweden.
LA  - eng
PT  - Journal Article
PT  - Research Support, Non-U.S. Gov't
DEP - 20180410
TA  - Int J Equity Health
JT  - International journal for equity in health
JID - 101147692
SB  - IM
MH  - Child
MH  - Child Health/*statistics & numerical data
MH  - Child, Preschool
MH  - Female
MH  - Health Equity/*organization & administration
MH  - Health Surveys
MH  - House Calls/*statistics & numerical data
MH  - Humans
MH  - Infant
MH  - Maternal-Child Health Services/*organization & administration
MH  - Postnatal Care/*standards
MH  - Poverty/statistics & numerical data
MH  - Sweden
MH  - Vulnerable Populations/*statistics & numerical data
PMC - PMC5894165
OTO - NOTNLM
OT  - *Early childhood development
OT  - *Extended home visiting
OT  - *Health inequity
OT  - *Nurturing care
OT  - *Proportionate universalism
OT  - *Qualitative study
COIS- ETHICS APPROVAL AND CONSENT TO PARTICIPATE: Ethical approval for the study was 
      granted by the by the Regional Ethical Review Board in Stockholm (dr nr 
      2013/877–31/1), and an approval of the extension of the evaluation period of 
      participating children (2014/327–32). Informed consent has been obtained from 
      parents for participation in the study. CONSENT FOR PUBLICATION: Not applicable 
      COMPETING INTERESTS: The authors declare that they have no competing interests. 
      PUBLISHER’S NOTE: Springer Nature remains neutral with regard to jurisdictional 
      claims in published maps and institutional affiliations.
EDAT- 2018/04/11 06:00
MHDA- 2018/11/27 06:00
CRDT- 2018/04/12 06:00
PHST- 2017/11/13 00:00 [received]
PHST- 2018/03/28 00:00 [accepted]
PHST- 2018/04/12 06:00 [entrez]
PHST- 2018/04/11 06:00 [pubmed]
PHST- 2018/11/27 06:00 [medline]
AID - 10.1186/s12939-018-0756-6 [pii]
AID - 756 [pii]
AID - 10.1186/s12939-018-0756-6 [doi]
PST - epublish
SO  - Int J Equity Health. 2018 Apr 10;17(1):42. doi: 10.1186/s12939-018-0756-6.

PMID- 29535248
OWN - NLM
STAT- MEDLINE
DCOM- 20190923
LR  - 20190923
IS  - 1558-7118 (Electronic)
IS  - 1557-2625 (Linking)
VI  - 31
IP  - 2
DP  - 2018 Mar-Apr
TI  - Revisiting Primary Care's Critical Role in Achieving Health Equity: Pisacano 
      Scholars' Reflections from Starfield Summit II.
PG  - 292-302
LID - 10.3122/jabfm.2018.02.170256 [doi]
AB  - The second Starfield Summit was held in Portland, Oregon, in April 2017. The Summit 
      addressed the role of primary care in advancing health equity by focusing on 4 key 
      domains: social determinants of health in primary care, vulnerable populations, 
      economics and policy, and social accountability. Invited participants represented an 
      interdisciplinary group of primary care clinicians, researchers, educators, 
      policymakers, community leaders, and trainees. The Pisacano Leadership Foundation 
      was one of the Summit sponsors and held its annual leadership symposium in 
      conjunction with the Summit, enabling several Pisacano Scholars to attend the 
      Summit. After the Summit, a small group of current and former Pisacano Scholars 
      formed a writing group to highlight key themes and implications for action discussed 
      at the Summit. The Summit resonated as a call to action for primary care to move 
      beyond identifying existing health inequities and toward the development of 
      interventions that advance health equity, through education, research, and enhanced 
      community partnerships. In doing so, the Summit aimed to build on the foundational 
      work of Dr. Starfield, challenging us to explore the significant role of primary 
      care in truly achieving health equity.
CI  - © Copyright 2018 by the American Board of Family Medicine.
FAU - Park, Brian
AU  - Park B
AD  - From the Combined Family Medicine & Preventive Medicine Residency (BP) and the 
      Department of Family Medicine (JD), Oregon Health & Science University, Portland; 
      the Santa Rosa Family Medicine Residency, Santa Rosa, CA (AJC; SM); the Department 
      of Family and Community Medicine, University of California-Davis, Sacramento (ND); 
      the Duke University Family Medicine Residency, Durham, NC (JJ); Bloomberg School of 
      Public Health - General Preventive Medicine Residency, Johns Hopkins University, 
      Baltimore, MD (MR); MedStar Franklin Square Medical Center, Baltimore (MR); the 
      Brown Family Medicine Residency Program, Memorial Hospital of Rhode Island, 
      Pawtucket (DW). parbr@ohsu.edu.
FAU - Coutinho, Anastasia J
AU  - Coutinho AJ
AD  - From the Combined Family Medicine & Preventive Medicine Residency (BP) and the 
      Department of Family Medicine (JD), Oregon Health & Science University, Portland; 
      the Santa Rosa Family Medicine Residency, Santa Rosa, CA (AJC; SM); the Department 
      of Family and Community Medicine, University of California-Davis, Sacramento (ND); 
      the Duke University Family Medicine Residency, Durham, NC (JJ); Bloomberg School of 
      Public Health - General Preventive Medicine Residency, Johns Hopkins University, 
      Baltimore, MD (MR); MedStar Franklin Square Medical Center, Baltimore (MR); the 
      Brown Family Medicine Residency Program, Memorial Hospital of Rhode Island, 
      Pawtucket (DW).
FAU - Doohan, Noemi
AU  - Doohan N
AD  - From the Combined Family Medicine & Preventive Medicine Residency (BP) and the 
      Department of Family Medicine (JD), Oregon Health & Science University, Portland; 
      the Santa Rosa Family Medicine Residency, Santa Rosa, CA (AJC; SM); the Department 
      of Family and Community Medicine, University of California-Davis, Sacramento (ND); 
      the Duke University Family Medicine Residency, Durham, NC (JJ); Bloomberg School of 
      Public Health - General Preventive Medicine Residency, Johns Hopkins University, 
      Baltimore, MD (MR); MedStar Franklin Square Medical Center, Baltimore (MR); the 
      Brown Family Medicine Residency Program, Memorial Hospital of Rhode Island, 
      Pawtucket (DW).
FAU - Jimenez, Jonathan
AU  - Jimenez J
AD  - From the Combined Family Medicine & Preventive Medicine Residency (BP) and the 
      Department of Family Medicine (JD), Oregon Health & Science University, Portland; 
      the Santa Rosa Family Medicine Residency, Santa Rosa, CA (AJC; SM); the Department 
      of Family and Community Medicine, University of California-Davis, Sacramento (ND); 
      the Duke University Family Medicine Residency, Durham, NC (JJ); Bloomberg School of 
      Public Health - General Preventive Medicine Residency, Johns Hopkins University, 
      Baltimore, MD (MR); MedStar Franklin Square Medical Center, Baltimore (MR); the 
      Brown Family Medicine Residency Program, Memorial Hospital of Rhode Island, 
      Pawtucket (DW).
FAU - Martin, Sara
AU  - Martin S
AD  - From the Combined Family Medicine & Preventive Medicine Residency (BP) and the 
      Department of Family Medicine (JD), Oregon Health & Science University, Portland; 
      the Santa Rosa Family Medicine Residency, Santa Rosa, CA (AJC; SM); the Department 
      of Family and Community Medicine, University of California-Davis, Sacramento (ND); 
      the Duke University Family Medicine Residency, Durham, NC (JJ); Bloomberg School of 
      Public Health - General Preventive Medicine Residency, Johns Hopkins University, 
      Baltimore, MD (MR); MedStar Franklin Square Medical Center, Baltimore (MR); the 
      Brown Family Medicine Residency Program, Memorial Hospital of Rhode Island, 
      Pawtucket (DW).
FAU - Romano, Max
AU  - Romano M
AD  - From the Combined Family Medicine & Preventive Medicine Residency (BP) and the 
      Department of Family Medicine (JD), Oregon Health & Science University, Portland; 
      the Santa Rosa Family Medicine Residency, Santa Rosa, CA (AJC; SM); the Department 
      of Family and Community Medicine, University of California-Davis, Sacramento (ND); 
      the Duke University Family Medicine Residency, Durham, NC (JJ); Bloomberg School of 
      Public Health - General Preventive Medicine Residency, Johns Hopkins University, 
      Baltimore, MD (MR); MedStar Franklin Square Medical Center, Baltimore (MR); the 
      Brown Family Medicine Residency Program, Memorial Hospital of Rhode Island, 
      Pawtucket (DW).
FAU - Wohler, Diana
AU  - Wohler D
AD  - From the Combined Family Medicine & Preventive Medicine Residency (BP) and the 
      Department of Family Medicine (JD), Oregon Health & Science University, Portland; 
      the Santa Rosa Family Medicine Residency, Santa Rosa, CA (AJC; SM); the Department 
      of Family and Community Medicine, University of California-Davis, Sacramento (ND); 
      the Duke University Family Medicine Residency, Durham, NC (JJ); Bloomberg School of 
      Public Health - General Preventive Medicine Residency, Johns Hopkins University, 
      Baltimore, MD (MR); MedStar Franklin Square Medical Center, Baltimore (MR); the 
      Brown Family Medicine Residency Program, Memorial Hospital of Rhode Island, 
      Pawtucket (DW).
FAU - DeVoe, Jennifer
AU  - DeVoe J
AD  - From the Combined Family Medicine & Preventive Medicine Residency (BP) and the 
      Department of Family Medicine (JD), Oregon Health & Science University, Portland; 
      the Santa Rosa Family Medicine Residency, Santa Rosa, CA (AJC; SM); the Department 
      of Family and Community Medicine, University of California-Davis, Sacramento (ND); 
      the Duke University Family Medicine Residency, Durham, NC (JJ); Bloomberg School of 
      Public Health - General Preventive Medicine Residency, Johns Hopkins University, 
      Baltimore, MD (MR); MedStar Franklin Square Medical Center, Baltimore (MR); the 
      Brown Family Medicine Residency Program, Memorial Hospital of Rhode Island, 
      Pawtucket (DW).
LA  - eng
PT  - Journal Article
PL  - United States
TA  - J Am Board Fam Med
JT  - Journal of the American Board of Family Medicine : JABFM
JID - 101256526
SB  - IM
MH  - *Congresses as Topic
MH  - Family Practice/economics/*organization & administration
MH  - Fellowships and Scholarships
MH  - Foundations
MH  - *Health Equity
MH  - Humans
MH  - Leadership
MH  - Oregon
MH  - Primary Health Care/economics/*organization & administration
MH  - Social Determinants of Health
MH  - Vulnerable Populations
OTO - NOTNLM
OT  - *Health Equity
OT  - *Leadership
OT  - *Primary Health Care
OT  - *Social Determinants of Health
OT  - *Social Responsibility
OT  - *Vulnerable Populations
COIS- Conflict of interest: none declared.
EDAT- 2018/03/15 06:00
MHDA- 2019/09/24 06:00
CRDT- 2018/03/15 06:00
PHST- 2017/07/01 00:00 [received]
PHST- 2017/09/29 00:00 [revised]
PHST- 2017/10/20 00:00 [accepted]
PHST- 2018/03/15 06:00 [entrez]
PHST- 2018/03/15 06:00 [pubmed]
PHST- 2019/09/24 06:00 [medline]
AID - 31/2/292 [pii]
AID - 10.3122/jabfm.2018.02.170256 [doi]
PST - ppublish
SO  - J Am Board Fam Med. 2018 Mar-Apr;31(2):292-302. doi: 10.3122/jabfm.2018.02.170256.

PMID- 29267708
OWN - NLM
STAT- MEDLINE
DCOM- 20180724
LR  - 20180724
IS  - 1678-4561 (Electronic)
IS  - 1413-8123 (Linking)
VI  - 22
IP  - 12
DP  - 2017 Dec
TI  - Health Academies Program and the promotion of physical activity in the city: the 
      experience of Belo Horizonte, Minas Gerais state, Brazil.
PG  - 3903-3914
LID - S1413-81232017021203903 [pii]
LID - 10.1590/1413-812320172212.25282017 [doi]
AB  - The objectives of this study were to describe the history and evaluation methodology 
      of the Brazilian Health Academy Program (PAS) in Belo Horizonte, MG and discuss it 
      as an experience of health promotion and equity. Data from 4,048 non-users (2008-09) 
      and 402 users (2014-15) were analyzed from two cross-sectional surveys. 
      Socio-demographic profile and level of physical activity were described for both 
      groups. Social interaction, satisfaction with life, quality of life, and social 
      organization in the neighborhood were compared between < 3 and ≥ 3 monthly minimum 
      wages income and conducted only for women aged 40 years and older . Chi-square test 
      of Person was performed (p ≤ 0.05). Prevalence of leisure-time physical activity 
      among non-users was of 30.2% and users of 53.7%. Better perception of quality of 
      life, positive satisfaction with life, greater social interactions and participation 
      in the neighborhood were observed among women with higher income compared to their 
      counterparts (p < 0.001). In turn, for all evaluated constructs, users reported 
      better perception of the lower income group. The PAS has opportunized physical 
      activity to the vulnerable population and seems to act on other outcomes besides the 
      lifestyle.
FAU - Fernandes, Amanda Paula
AU  - Fernandes AP
AD  - Observatório de Saúde Urbana de Belo Horizonte, Faculdade de Medicina, Universidade 
      Federal de Minas Gerais (UFMG). Av. Alfredo Balena 190, Centro. 30130-100 Belo 
      Horizonte MG Brasil. amandapaula.fernandez@gmail.com.
FAU - Andrade, Amanda Cristina de Souza
AU  - Andrade ACS
AD  - Observatório de Saúde Urbana de Belo Horizonte, Faculdade de Medicina, Universidade 
      Federal de Minas Gerais (UFMG). Av. Alfredo Balena 190, Centro. 30130-100 Belo 
      Horizonte MG Brasil. amandapaula.fernandez@gmail.com.
FAU - Costa, Dário Alves da Silva
AU  - Costa DADS
AD  - Observatório de Saúde Urbana de Belo Horizonte, Faculdade de Medicina, Universidade 
      Federal de Minas Gerais (UFMG). Av. Alfredo Balena 190, Centro. 30130-100 Belo 
      Horizonte MG Brasil. amandapaula.fernandez@gmail.com.
FAU - Dias, Maria Angélica de Salles
AU  - Dias MAS
AD  - Observatório de Saúde Urbana de Belo Horizonte, Faculdade de Medicina, Universidade 
      Federal de Minas Gerais (UFMG). Av. Alfredo Balena 190, Centro. 30130-100 Belo 
      Horizonte MG Brasil. amandapaula.fernandez@gmail.com.
FAU - Malta, Deborah Carvalho
AU  - Malta DC
AD  - Escola de Enfermagem, UFMG. Belo Horizonte MG Brasil.
FAU - Caiaffa, Waleska Teixeira
AU  - Caiaffa WT
AD  - Observatório de Saúde Urbana de Belo Horizonte, Faculdade de Medicina, Universidade 
      Federal de Minas Gerais (UFMG). Av. Alfredo Balena 190, Centro. 30130-100 Belo 
      Horizonte MG Brasil. amandapaula.fernandez@gmail.com.
LA  - por
LA  - eng
PT  - Journal Article
TT  - Programa Academias da Saúde e a promoção da atividade física na cidade: a 
      experiência de Belo Horizonte, MG, Brasil.
PL  - Brazil
TA  - Cien Saude Colet
JT  - Ciencia & saude coletiva
JID - 9713483
SB  - IM
MH  - Adolescent
MH  - Adult
MH  - Brazil
MH  - Cross-Sectional Studies
MH  - *Exercise
MH  - Female
MH  - *Health Equity
MH  - Health Promotion/*methods
MH  - Humans
MH  - Income
MH  - Interpersonal Relations
MH  - Life Style
MH  - Male
MH  - Middle Aged
MH  - Personal Satisfaction
MH  - Quality of Life
MH  - Residence Characteristics
MH  - Surveys and Questionnaires
MH  - *Vulnerable Populations
EDAT- 2017/12/22 06:00
MHDA- 2018/07/25 06:00
CRDT- 2017/12/22 06:00
PHST- 2017/08/30 00:00 [received]
PHST- 2017/10/05 00:00 [accepted]
PHST- 2017/12/22 06:00 [entrez]
PHST- 2017/12/22 06:00 [pubmed]
PHST- 2018/07/25 06:00 [medline]
AID - S1413-81232017021203903 [pii]
AID - 10.1590/1413-812320172212.25282017 [doi]
PST - ppublish
SO  - Cien Saude Colet. 2017 Dec;22(12):3903-3914. doi: 
      10.1590/1413-812320172212.25282017.

PMID- 33914288
OWN - NLM
STAT- MEDLINE
DCOM- 20210902
LR  - 20210902
IS  - 2212-277X (Electronic)
IS  - 2212-2761 (Print)
IS  - 2212-2761 (Linking)
VI  - 10
IP  - 4
DP  - 2021 Aug
TI  - Structural distress: experiences of moral distress related to structural stigma 
      during the COVID-19 pandemic.
PG  - 222-229
LID - 10.1007/s40037-021-00663-y [doi]
AB  - INTRODUCTION: The COVID-19 pandemic has taken a significant toll on the health of 
      structurally vulnerable patient populations as well as healthcare workers. The 
      concepts of structural stigma and moral distress are important and interrelated, yet 
      rarely explored or researched in medical education. Structural stigma refers to how 
      discrimination towards certain groups is enacted through policy and practice. Moral 
      distress describes the tension and conflict that health workers experience when they 
      are unable to fulfil their duties due to circumstances outside of their control. In 
      this study, the authors explored how resident physicians perceive moral distress in 
      relation to structural stigma. An improved understanding of such experiences may 
      provide insights into how to prepare future physicians to improve health equity. 
      METHODS: Utilizing constructivist grounded theory methodology, 22 participants from 
      across Canada including 17 resident physicians from diverse specialties and 
      5 faculty members were recruited for semi-structured interviews from April-June 
      2020. Data were analyzed using constant comparative analysis. RESULTS: Results 
      describe a distinctive form of moral distress called structural distress, which 
      centers upon the experience of powerlessness leading resident physicians to go above 
      and beyond the call of duty, potentially worsening their psychological well-being. 
      Faculty play a buffering role in mitigating the impact of structural distress by 
      role modeling vulnerability and involving residents in policy decisions. CONCLUSION: 
      These findings provide unique insights into teaching and learning about the care of 
      structurally vulnerable populations and faculty's role related to resident advocacy 
      and decision-making. The concept of structural distress may provide the foundation 
      for future research into the intersection between resident well-being and training 
      related to health equity.
CI  - © 2021. The Author(s).
FAU - Sukhera, Javeed
AU  - Sukhera J
AUID- ORCID: 0000-0001-8146-4947
AD  - Departments of Psychiatry/Paediatrics and Centre for Education Research and 
      Innovation, Schulich School of Medicine and Dentistry, Western University, London, 
      Ontario, Canada. jsukhera@uwo.ca.
FAU - Kulkarni, Chetana
AU  - Kulkarni C
AUID- ORCID: 0000-0002-6464-0870
AD  - Hospital for Sick Children (SickKids), Department of Psychiatry, University of 
      Toronto, Toronto, Canada.
FAU - Taylor, Taryn
AU  - Taylor T
AUID- ORCID: 0000-0003-0562-5045
AD  - Department of Obstetrics and Gynecology and Centre for Education Research and 
      Innovation, Schulich School of Medicine and Dentistry, Western University, London, 
      Ontario, Canada.
LA  - eng
PT  - Journal Article
PT  - Research Support, Non-U.S. Gov't
DEP - 20210429
TA  - Perspect Med Educ
JT  - Perspectives on medical education
JID - 101590643
SB  - IM
MH  - *COVID-19
MH  - Canada
MH  - Ethics, Medical
MH  - Faculty, Medical
MH  - Female
MH  - Health Equity
MH  - Humans
MH  - *Internship and Residency
MH  - Male
MH  - *Mental Health
MH  - Morals
MH  - *Pandemics
MH  - Physicians/*ethics/psychology
MH  - Policy
MH  - Power, Psychological
MH  - Qualitative Research
MH  - SARS-CoV-2
MH  - Social Discrimination/*ethics/psychology
MH  - Social Justice
MH  - Stress, Psychological/*etiology
MH  - Vulnerable Populations
PMC - PMC8082743
OTO - NOTNLM
OT  - *COVID-19
OT  - *Marginalized populations
OT  - *Moral distress
OT  - *Professional identity formation
OT  - *Stigma
EDAT- 2021/04/30 06:00
MHDA- 2021/09/03 06:00
CRDT- 2021/04/29 12:38
PHST- 2021/01/22 00:00 [received]
PHST- 2021/03/30 00:00 [accepted]
PHST- 2021/03/17 00:00 [revised]
PHST- 2021/04/30 06:00 [pubmed]
PHST- 2021/09/03 06:00 [medline]
PHST- 2021/04/29 12:38 [entrez]
AID - 10.1007/s40037-021-00663-y [pii]
AID - 663 [pii]
AID - 10.1007/s40037-021-00663-y [doi]
PST - ppublish
SO  - Perspect Med Educ. 2021 Aug;10(4):222-229. doi: 10.1007/s40037-021-00663-y. Epub 
      2021 Apr 29.

PMID- 31943179
OWN - NLM
STAT- MEDLINE
DCOM- 20200403
LR  - 20200403
IS  - 1879-3479 (Electronic)
IS  - 0020-7292 (Print)
IS  - 0020-7292 (Linking)
VI  - 148 Suppl 1
IP  - Suppl 1
DP  - 2020 Jan
TI  - Leaving no one behind: Is the achievement of the Sustainable Development Goals 
      possible without securing the dignity, rights, and well-being of those who are 
      "invisible"?
PG  - 3-5
LID - 10.1002/ijgo.13031 [doi]
AB  - The persistence of obstetric fistula-a devastating childbirth injury occurring 
      largely among poor, marginalized women and girls-constitutes a human rights 
      violation and a public health crisis. The Sustainable Development Goals (SDGs) aim 
      to "leave no one behind." Failing to eliminate fistula jeopardizes attainment of 
      several of the SDGs. Member States of the United Nations adopted a UN Resolution on 
      ending fistula in 2018, calling for an end to fistula within a decade. Building upon 
      recommendations of the UN Secretary General's 2018 Report on Obstetric Fistula, the 
      Resolution calls for significantly increased commitments and investments to end 
      fistula. Crucial interventions for eliminating fistula include high-quality, 
      equitable, accessible health systems; implementing costed national strategies for 
      eliminating fistula; integrating fistula into national plans to achieve the SDGs; 
      strengthening national fistula task forces; and significantly increased, sustained 
      financial support. Fistula elimination necessitates protecting women's/girls' human 
      rights and addressing social determinants that affect women's/girls' ability to 
      "survive, thrive and transform," including social and economic inequities; 
      gender-based violence; child marriage and early childbearing; and access to 
      education. Enhanced awareness-raising and advocacy; improved research, data, 
      monitoring and evaluation; holistic social reintegration and survivor empowerment; 
      and community engagement are additional key strategies for realizing this ambitious 
      goal.
CI  - © 2020 The Authors. International Journal of Gynecology & Obstetrics published by 
      John Wiley & Sons Ltd on behalf of International Federation of Gynecology and 
      Obstetrics.
FAU - Anastasi, Erin
AU  - Anastasi E
AD  - Technical Division, Campaign to End Fistula, Maternal and Newborn Health Thematic 
      Fund, United Nations Population Fund, New York, NY, USA.
FAU - Asiamah, Bridget
AU  - Asiamah B
AD  - Technical Division, Campaign to End Fistula, Maternal and Newborn Health Thematic 
      Fund, United Nations Population Fund, New York, NY, USA.
FAU - Lal, Geeta
AU  - Lal G
AD  - Technical Division, Campaign to End Fistula, Maternal and Newborn Health Thematic 
      Fund, United Nations Population Fund, New York, NY, USA.
LA  - eng
PT  - Journal Article
TA  - Int J Gynaecol Obstet
JT  - International journal of gynaecology and obstetrics: the official organ of the 
      International Federation of Gynaecology and Obstetrics
JID - 0210174
SB  - IM
MH  - Female
MH  - Goals
MH  - Health Equity/*standards
MH  - Humans
MH  - Pregnancy
MH  - Social Justice
MH  - *Sustainable Development
MH  - United Nations
MH  - Vesicovaginal Fistula/*prevention & control
MH  - Vulnerable Populations
MH  - Women's Rights
PMC - PMC7004130
OTO - NOTNLM
OT  - Obstetric fistula
OT  - Sustainable Development Goals
OT  - United Nations resolution on obstetric fistula
COIS- The authors have no conflicts of interest.
EDAT- 2020/01/17 06:00
MHDA- 2020/04/04 06:00
CRDT- 2020/01/17 06:00
PHST- 2020/01/17 06:00 [entrez]
PHST- 2020/01/17 06:00 [pubmed]
PHST- 2020/04/04 06:00 [medline]
AID - IJGO13031 [pii]
AID - 10.1002/ijgo.13031 [doi]
PST - ppublish
SO  - Int J Gynaecol Obstet. 2020 Jan;148 Suppl 1(Suppl 1):3-5. doi: 10.1002/ijgo.13031.

PMID- 26506317
OWN - NLM
STAT- MEDLINE
DCOM- 20170508
LR  - 20190517
IS  - 1680-5348 (Electronic)
IS  - 1020-4989 (Linking)
VI  - 38
IP  - 1
DP  - 2015 Jul
TI  - [Equity-oriented monitoring in the context of universal health coverage].
PG  - 17-27
LID - S1020-49892015000600003 [pii]
AB  - Monitoring inequalities in health is fundamental to the equitable and progressive 
      realization of universal health coverage (UHC). A successful approach to global 
      inequality monitoring must be intuitive enough for widespread adoption, yet maintain 
      technical credibility. This article discusses methodological considerations for 
      equity-oriented monitoring of UHC, and proposes recommendations for monitoring and 
      target setting. Inequality is multidimensional, such that the extent of inequality 
      may vary considerably across different dimensions such as economic status, 
      education, sex, and urban/rural residence. Hence, global monitoring should include 
      complementary dimensions of inequality (such as economic status and urban/rural 
      residence) as well as sex. For a given dimension of inequality, subgroups for 
      monitoring must be formulated taking into consideration applicability of the 
      criteria across countries and subgroup heterogeneity. For economic-related 
      inequality, we recommend forming subgroups as quintiles, and for urban/rural 
      inequality we recommend a binary categorization. Inequality spans populations, thus 
      appropriate approaches to monitoring should be based on comparisons between two 
      subgroups (gap approach) or across multiple subgroups (whole spectrum approach). 
      When measuring inequality absolute and relative measures should be reported 
      together, along with disaggregated data; inequality should be reported alongside the 
      national average. We recommend targets based on proportional reductions in absolute 
      inequality across populations. Building capacity for health inequality monitoring is 
      timely, relevant, and important. The development of high-quality health information 
      systems, including data collection, analysis, interpretation, and reporting 
      practices that are linked to review and evaluation cycles across health systems, 
      will enable effective global and national health inequality monitoring. These 
      actions will support equity-oriented progressive realization of UHC.
FAU - Hosseinpoor, Ahmad Reza
AU  - Hosseinpoor AR
AD  - Departamento de Estadísticas y Sistemas de Información Sanitarios, Organización 
      Mundial de la Salud, Ginebra, Suiza, hosseinpoora@who.int.
FAU - Bergen, Nicole
AU  - Bergen N
AD  - Departamento de Estadísticas y Sistemas de Información Sanitarios, Organización 
      Mundial de la Salud, Ginebra, Suiza, hosseinpoora@who.int.
FAU - Koller, Theadora
AU  - Koller T
AD  - Género, Equidad y Derechos Humanos, Organización Mundial de la Salud, Ginebra, 
      Suiza.
FAU - Prasad, Amit
AU  - Prasad A
AD  - Centro para el Desarrollo Sanitario, Organización Mundial de la Salud, Kobe, Japón.
FAU - Schlotheuber, Anne
AU  - Schlotheuber A
AD  - Departamento de Estadísticas y Sistemas de Información Sanitarios, Organización 
      Mundial de la Salud, Ginebra, Suiza, hosseinpoora@who.int.
FAU - Valentine, Nicole
AU  - Valentine N
AD  - Departamento de Salud Pública, Determinantes Ambientales y Sociales de la Salud, 
      Organización Mundial de la Salud, Ginebra, Suiza.
FAU - Lynch, John
AU  - Lynch J
AD  - Escuela de Salud Poblacional, Universidad de Adelaida, Adelaida, Australia.
FAU - Vega, Jeanette
AU  - Vega J
AD  - Fundación Rockefeller, Nueva York, Estados Unidos de América.
LA  - spa
PT  - Journal Article
TT  - El monitoreo orientado a la equidad en el contexto de la cobertura universal de 
      salud.
PL  - United States
TA  - Rev Panam Salud Publica
JT  - Revista panamericana de salud publica = Pan American journal of public health
JID - 9705400
SB  - IM
MH  - Developing Countries
MH  - *Health Equity
MH  - *Healthcare Disparities
MH  - Humans
MH  - Latin America
MH  - Population Surveillance
MH  - Rural Health
MH  - Social Class
MH  - *Universal Health Insurance
MH  - Urban Health
MH  - Vulnerable Populations/classification
EDAT- 2015/10/28 06:00
MHDA- 2017/05/10 06:00
CRDT- 2015/10/28 06:00
PHST- 2015/10/28 06:00 [entrez]
PHST- 2015/10/28 06:00 [pubmed]
PHST- 2017/05/10 06:00 [medline]
AID - S1020-49892015000600003 [pii]
PST - ppublish
SO  - Rev Panam Salud Publica. 2015 Jul;38(1):17-27.

PMID- 33989572
OWN - NLM
STAT- MEDLINE
DCOM- 20210826
LR  - 20210826
IS  - 1879-355X (Electronic)
IS  - 0360-3016 (Linking)
VI  - 110
IP  - 2
DP  - 2021 Jun 1
TI  - Reforms to the Radiation Oncology Model: Prioritizing Health Equity.
PG  - 328-330
LID - S0360-3016(21)00089-4 [pii]
LID - 10.1016/j.ijrobp.2021.01.029 [doi]
FAU - Erfani, Parsa
AU  - Erfani P
AD  - Harvard Medical School, Boston, Massachusetts.
FAU - Figueroa, Jose F
AU  - Figueroa JF
AD  - Department of Health Policy & Management, Harvard T.H. Chan School of Public Health, 
      Boston, Massachusetts.
FAU - Lam, Miranda B
AU  - Lam MB
AD  - Department of Health Policy & Management, Harvard T.H. Chan School of Public Health, 
      Boston, Massachusetts; Department of Radiation Oncology, Brigham and Women's 
      Hospital, Dana Farber Cancer Institute, Boston, Massachusetts. Electronic address: 
      Miranda_Lam@dfci.harvard.edu.
LA  - eng
PT  - Editorial
PL  - United States
TA  - Int J Radiat Oncol Biol Phys
JT  - International journal of radiation oncology, biology, physics
JID - 7603616
SB  - IM
MH  - COVID-19/epidemiology
MH  - Centers for Medicare and Medicaid Services, U.S.
MH  - Health Care Costs
MH  - Health Equity/*economics/standards
MH  - Health Services Accessibility/economics
MH  - Healthcare Disparities
MH  - Humans
MH  - Medicare
MH  - Neoplasms/*radiotherapy
MH  - Pain Management
MH  - Palliative Care/economics
MH  - Prospective Payment System/economics/*organization & administration
MH  - Quality of Health Care/standards
MH  - Racism
MH  - Radiation Oncology/*economics
MH  - Reimbursement, Incentive
MH  - Rural Health Services/economics
MH  - United States
MH  - Value-Based Health Insurance
MH  - *Vulnerable Populations
EDAT- 2021/05/15 06:00
MHDA- 2021/08/27 06:00
CRDT- 2021/05/14 20:09
PHST- 2021/01/14 00:00 [received]
PHST- 2021/01/20 00:00 [revised]
PHST- 2021/01/22 00:00 [accepted]
PHST- 2021/05/14 20:09 [entrez]
PHST- 2021/05/15 06:00 [pubmed]
PHST- 2021/08/27 06:00 [medline]
AID - S0360-3016(21)00089-4 [pii]
AID - 10.1016/j.ijrobp.2021.01.029 [doi]
PST - ppublish
SO  - Int J Radiat Oncol Biol Phys. 2021 Jun 1;110(2):328-330. doi: 
      10.1016/j.ijrobp.2021.01.029.

PMID- 32866501
OWN - NLM
STAT- MEDLINE
DCOM- 20201218
LR  - 20210121
IS  - 1097-6833 (Electronic)
IS  - 0022-3476 (Print)
IS  - 0022-3476 (Linking)
VI  - 227
DP  - 2020 Dec
TI  - Reopening K-12 Schools in the Era of Coronavirus Disease 2019: Review of State-Level 
      Guidance Addressing Equity Concerns.
PG  - 38-44.e7
LID - S0022-3476(20)31105-7 [pii]
LID - 10.1016/j.jpeds.2020.08.069 [doi]
AB  - OBJECTIVE: To determine how state guidance documents address equity concerns in K-12 
      schools during the coronavirus disease 2019 pandemic. STUDY DESIGN: Using online 
      searches, we collected state-level documents from all 50 states and the District of 
      Columbia discussing reopening plans for K-12 schools in the 2020-2021 academic year. 
      We examined whether these documents explicitly mentioned equity as a concern, as 
      well as if and how they addressed the following equity issues: food insecurity and 
      child nutrition, homelessness or temporary housing, lack of access to 
      Internet/technology, students with disabilities or special needs, English-language 
      learners, students involved with or on the verge of involvement with the Department 
      of Children and Family Services or an equivalent agency, mental health support, 
      students/staff at greater risk of severe illness from severe acute respiratory 
      syndrome coronavirus 2 (SARS-CoV-2) infection, and students/staff living with 
      someone at greater risk of severe illness from SARS-CoV-2 infection. RESULTS: 
      Forty-four of 51 states (86%) explicitly mentioned equity as a concern or guiding 
      principle. At least 90% of states offered guidance for 7 equity issues. Fewer than 
      75% of states addressed homelessness or temporary housing, students involved with or 
      on the verge of involvement with Department of Children and Family Services or an 
      equivalent agency, and students/staff living with someone at greater risk of severe 
      illness from SARS-CoV-2 infection. CONCLUSIONS: Wide variability exists in 
      state-level guidance to help K-12 schools develop reopening plans that protect those 
      who are most vulnerable to learning loss or reduced access to basic needs. 
      Interpretation and implementation by local educational agencies will need to be 
      assessed.
CI  - Copyright © 2020 Elsevier Inc. All rights reserved.
FAU - Li, Alice
AU  - Li A
AD  - Pritzker School of Medicine, University of Chicago, Chicago, IL.
FAU - Harries, Michael
AU  - Harries M
AD  - Comer Children's Hospital, University of Chicago, Chicago, IL.
FAU - Ross, Lainie Friedman
AU  - Ross LF
AD  - Department of Pediatrics, University of Chicago, Chicago, IL; MacLean Center for 
      Clinical Medical Ethics, University of Chicago, Chicago, IL; Institute for 
      Translational Medicine, University of Chicago, Chicago, IL. Electronic address: 
      Lross@uchicago.edu.
LA  - eng
PT  - Comparative Study
PT  - Journal Article
PT  - Research Support, Non-U.S. Gov't
DEP - 20200829
TA  - J Pediatr
JT  - The Journal of pediatrics
JID - 0375410
SB  - AIM
SB  - IM
CIN - Pediatr Ann. 2021 Jan 1;50(1):e1. PMID: 33450030
MH  - Adolescent
MH  - *COVID-19/epidemiology/etiology/prevention & control
MH  - Child
MH  - Child, Preschool
MH  - *Guidelines as Topic
MH  - *Health Equity
MH  - Health Status Disparities
MH  - Healthcare Disparities
MH  - Humans
MH  - Pandemics
MH  - Physical Distancing
MH  - Risk Factors
MH  - *Schools
MH  - *Social Justice
MH  - *Socioeconomic Factors
MH  - State Government
MH  - United States/epidemiology
MH  - *Vulnerable Populations
PMC - PMC7455545
OTO - NOTNLM
OT  - *COVID-19
OT  - *equity
OT  - *pandemic
OT  - *schools
OT  - *states
EDAT- 2020/09/01 06:00
MHDA- 2020/12/19 06:00
CRDT- 2020/09/01 06:00
PHST- 2020/08/13 00:00 [received]
PHST- 2020/08/22 00:00 [revised]
PHST- 2020/08/25 00:00 [accepted]
PHST- 2020/09/01 06:00 [pubmed]
PHST- 2020/12/19 06:00 [medline]
PHST- 2020/09/01 06:00 [entrez]
AID - S0022-3476(20)31105-7 [pii]
AID - 10.1016/j.jpeds.2020.08.069 [doi]
PST - ppublish
SO  - J Pediatr. 2020 Dec;227:38-44.e7. doi: 10.1016/j.jpeds.2020.08.069. Epub 2020 Aug 
      29.

PMID- 33419420
OWN - NLM
STAT- MEDLINE
DCOM- 20210115
LR  - 20210115
IS  - 1475-9276 (Electronic)
IS  - 1475-9276 (Linking)
VI  - 20
IP  - 1
DP  - 2021 Jan 8
TI  - Tailoring interventions for social isolation among older persons during the COVID-19 
      pandemic: challenges and pathways to healthcare equity.
PG  - 26
LID - 10.1186/s12939-020-01360-8 [doi]
LID - 26
AB  - BACKGROUND: Social isolation among older adults raises major issues for equity in 
      healthcare in the context of the COVID-19 pandemic. MAIN TEXT: This commentary 
      describes current challenges in preventing social isolation among older adults and 
      proposes pathways to develop inclusive approaches to intervention in this vulnerable 
      population. Building interventions that take account of structural inequities among 
      older persons, as well as their subjective experiences, expectations and 
      perspectives, appears fundamental to improve their health and quality of life in 
      pandemic and post-pandemic contexts. CONCLUSIONS: We argue that equity-based and 
      person-centered approaches are critical to counter the negative outcomes of social 
      isolation in the vulnerable older population.
FAU - Dassieu, Lise
AU  - Dassieu L
AUID- ORCID: 0000-0002-6311-3681
AD  - Research Center of the Centre Hospitalier de l'Université de Montréal, 850 St Denis 
      Street, Saint Antoine Tower, Office S01.135, H2X 0A9, Montréal, Quebec, Canada. 
      lise.dassieu@umontreal.ca.
FAU - Sourial, Nadia
AU  - Sourial N
AD  - Research Center of the Centre Hospitalier de l'Université de Montréal, 850 St Denis 
      Street, Saint Antoine Tower, Office S01.135, H2X 0A9, Montréal, Quebec, Canada.
AD  - Department of Family and Emergency Medicine, Faculty of Medicine, Université de 
      Montréal, Montréal, Quebec, Canada.
LA  - eng
PT  - Letter
DEP - 20210108
TA  - Int J Equity Health
JT  - International journal for equity in health
JID - 101147692
SB  - IM
MH  - Aged
MH  - Aged, 80 and over
MH  - *COVID-19
MH  - Health Equity/*organization & administration
MH  - Healthcare Disparities
MH  - Humans
MH  - *Social Isolation
MH  - Vulnerable Populations
PMC - PMC7791535
OTO - NOTNLM
OT  - *COVID-19
OT  - *Equity
OT  - *Older persons
OT  - *Person-centered care
OT  - *Social isolation
COIS- Lise Dassieu has no conflict of interest. Nadia Sourial has no conflict of interest.
EDAT- 2021/01/10 06:00
MHDA- 2021/01/16 06:00
CRDT- 2021/01/09 05:26
PHST- 2020/10/29 00:00 [received]
PHST- 2020/12/16 00:00 [accepted]
PHST- 2021/01/09 05:26 [entrez]
PHST- 2021/01/10 06:00 [pubmed]
PHST- 2021/01/16 06:00 [medline]
AID - 10.1186/s12939-020-01360-8 [pii]
AID - 1360 [pii]
AID - 10.1186/s12939-020-01360-8 [doi]
PST - epublish
SO  - Int J Equity Health. 2021 Jan 8;20(1):26. doi: 10.1186/s12939-020-01360-8.

PMID- 25430070
OWN - NLM
STAT- MEDLINE
DCOM- 20161011
LR  - 20161230
IS  - 1365-2524 (Electronic)
IS  - 0966-0410 (Linking)
VI  - 23
IP  - 4
DP  - 2015 Jul
TI  - Community dental clinics in British Columbia, Canada: examining the potential as 
      health equity interventions.
PG  - 371-9
LID - 10.1111/hsc.12151 [doi]
AB  - Community dental clinics (CDCs) have emerged to provide oral healthcare for those 
      with low incomes. In British Columbia, the establishment of community clinics has 
      been quite rapid in recent years. However, the expansion has occurred with very 
      little assessment of their impact or effectiveness. While oral health inequities are 
      well recognised, there is limited documentation on healthcare interventions to 
      reduce oral health inequities. This study examines CDCs as health equity 
      interventions from the perspectives of individuals establishing and operating the 
      clinics. The study included interviews with 17 participants--4 dentists, 6 dental 
      hygienists and 7 clinic managers--from 10 clinics operating in British Columbia, 
      Canada in 2008-2009. A thematic analysis of the interview transcripts, explored 
      through a health equity framework, found many ways in which the CDCs exemplify 
      health equity interventions. Although their design and mandates are varied, they 
      potentially enable access to dental treatment, but without necessarily ensuring 
      sustainable outcomes. Moreover, the scalability of CDCs is questionable because 
      frequently they are limited to emergency care and are less responsive to the 
      gradients of needs for populations facing multiple barriers to care. Many of them 
      operate on a charitable base with input from volunteer dentists; however, this 
      foundation probably eases the pressure on dentists and dental hygienists rather than 
      offering a safety net to underserved populations.
CI  - © 2014 John Wiley & Sons Ltd.
FAU - Wallace, Bruce B
AU  - Wallace BB
AD  - Center for Addictions Research of BC (CARBC), University of Victoria, Victoria, 
      British Columbia, Canada.
FAU - MacEntee, Michael I
AU  - MacEntee MI
AD  - Faculty of Dentistry, University of British Columbia, Vancouver, British Columbia, 
      Canada.
FAU - Pauly, Bernadette
AU  - Pauly B
AD  - Center for Addictions Research of BC (CARBC), University of Victoria, Victoria, 
      British Columbia, Canada.
LA  - eng
GR  - DOH87104/Canadian Institutes of Health Research/Canada
PT  - Journal Article
PT  - Research Support, Non-U.S. Gov't
DEP - 20141128
PL  - England
TA  - Health Soc Care Community
JT  - Health & social care in the community
JID - 9306359
SB  - IM
MH  - British Columbia
MH  - *Community Health Centers
MH  - Dental Clinics/*economics
MH  - *Health Equity
MH  - *Health Services Accessibility
MH  - Humans
MH  - Interviews as Topic
MH  - Oral Health/economics
MH  - Vulnerable Populations
OTO - NOTNLM
OT  - access to healthcare
OT  - community dental clinics
OT  - health inequalities
OT  - primary dental care
OT  - vulnerable populations
EDAT- 2014/11/29 06:00
MHDA- 2016/10/12 06:00
CRDT- 2014/11/29 06:00
PHST- 2014/08/04 00:00 [accepted]
PHST- 2014/11/29 06:00 [entrez]
PHST- 2014/11/29 06:00 [pubmed]
PHST- 2016/10/12 06:00 [medline]
AID - 10.1111/hsc.12151 [doi]
PST - ppublish
SO  - Health Soc Care Community. 2015 Jul;23(4):371-9. doi: 10.1111/hsc.12151. Epub 2014 
      Nov 28.

PMID- 34081608
OWN - NLM
STAT- MEDLINE
DCOM- 20210818
LR  - 20210826
IS  - 2369-2960 (Electronic)
IS  - 2369-2960 (Linking)
VI  - 7
IP  - 8
DP  - 2021 Aug 5
TI  - Census Tract Patterns and Contextual Social Determinants of Health Associated With 
      COVID-19 in a Hispanic Population From South Texas: A Spatiotemporal Perspective.
PG  - e29205
LID - 10.2196/29205 [doi]
LID - e29205
AB  - BACKGROUND: Previous studies have shown that various social determinants of health 
      (SDOH) may have contributed to the disparities in COVID-19 incidence and mortality 
      among minorities and underserved populations at the county or zip code level. 
      OBJECTIVE: This analysis was carried out at a granular spatial resolution of census 
      tracts to explore the spatial patterns and contextual SDOH associated with COVID-19 
      incidence from a Hispanic population mostly consisting of a Mexican American 
      population living in Cameron County, Texas on the border of the United States and 
      Mexico. We performed age-stratified analysis to identify different contributing SDOH 
      and quantify their effects by age groups. METHODS: We included all reported 
      COVID-19-positive cases confirmed by reverse transcription-polymerase chain reaction 
      testing between March 18 (first case reported) and December 16, 2020, in Cameron 
      County, Texas. Confirmed COVID-19 cases were aggregated to weekly counts by census 
      tracts. We adopted a Bayesian spatiotemporal negative binomial model to investigate 
      the COVID-19 incidence rate in relation to census tract demographics and SDOH 
      obtained from the American Community Survey. Moreover, we investigated the impact of 
      local mitigation policy on COVID-19 by creating the binary variable 
      "shelter-in-place." The analysis was performed on all COVID-19-confirmed cases and 
      age-stratified subgroups. RESULTS: Our analysis revealed that the relative incidence 
      risk (RR) of COVID-19 was higher among census tracts with a higher percentage of 
      single-parent households (RR=1.016, 95% posterior credible intervals [CIs] 1.005, 
      1.027) and a higher percentage of the population with limited English proficiency 
      (RR=1.015, 95% CI 1.003, 1.028). Lower RR was associated with lower income 
      (RR=0.972, 95% CI 0.953, 0.993) and the percentage of the population younger than 18 
      years (RR=0.976, 95% CI 0.959, 0.993). The most significant association was related 
      to the "shelter-in-place" variable, where the incidence risk of COVID-19 was reduced 
      by over 50%, comparing the time periods when the policy was present versus absent 
      (RR=0.506, 95% CI 0.454, 0.563). Moreover, age-stratified analyses identified 
      different significant contributing factors and a varying magnitude of the 
      "shelter-in-place" effect. CONCLUSIONS: In our study, SDOH including social 
      environment and local emergency measures were identified in relation to COVID-19 
      incidence risk at the census tract level in a highly disadvantaged population with 
      limited health care access and a high prevalence of chronic conditions. Results from 
      our analysis provide key knowledge to design efficient testing strategies and assist 
      local public health departments in COVID-19 control, mitigation, and implementation 
      of vaccine strategies.
CI  - ©Cici Bauer, Kehe Zhang, Miryoung Lee, Susan Fisher-Hoch, Esmeralda Guajardo, Isela 
      de la Cerda, Isela de la Cerda, Maria E Fernandez, Belinda Reininger. Originally 
      published in JMIR Public Health and Surveillance (https://publichealth.jmir.org), 
      05.08.2021.
FAU - Bauer, Cici
AU  - Bauer C
AUID- ORCID: 0000-0002-2337-7965
AD  - Department of Biostatistics and Data Science, School of Public Health, The 
      University of Texas Health Science Center at Houston, Houston, TX, United States.
FAU - Zhang, Kehe
AU  - Zhang K
AUID- ORCID: 0000-0001-8013-265X
AD  - Department of Biostatistics and Data Science, School of Public Health, The 
      University of Texas Health Science Center at Houston, Houston, TX, United States.
FAU - Lee, Miryoung
AU  - Lee M
AUID- ORCID: 0000-0003-4088-304X
AD  - Department of Epidemiology, Human Genetics and Environmental Science, School of 
      Public Health, The University of Texas Health Science Center at Houston, 
      Brownsville, TX, United States.
FAU - Fisher-Hoch, Susan
AU  - Fisher-Hoch S
AUID- ORCID: 0000-0002-7894-5114
AD  - Department of Epidemiology, Human Genetics and Environmental Science, School of 
      Public Health, The University of Texas Health Science Center at Houston, 
      Brownsville, TX, United States.
FAU - Guajardo, Esmeralda
AU  - Guajardo E
AUID- ORCID: 0000-0003-4790-1132
AD  - Cameron County Public Health, San Benito, TX, United States.
FAU - McCormick, Joseph
AU  - McCormick J
AUID- ORCID: 0000-0002-5844-8102
AD  - Department of Epidemiology, Human Genetics and Environmental Science, School of 
      Public Health, The University of Texas Health Science Center at Houston, 
      Brownsville, TX, United States.
FAU - de la Cerda, Isela
AU  - de la Cerda I
AUID- ORCID: 0000-0002-5844-8102
AD  - Department of Epidemiology, Human Genetics and Environmental Science, School of 
      Public Health, The University of Texas Health Science Center at Houston, 
      Brownsville, TX, United States.
FAU - Fernandez, Maria E
AU  - Fernandez ME
AUID- ORCID: 0000-0002-7979-7379
AD  - Department of Health Promotion and Behavior Sciences, School of Public Health, The 
      University of Texas Health Science Center at Houston, Houston, TX, United States.
FAU - Reininger, Belinda
AU  - Reininger B
AUID- ORCID: 0000-0003-4446-9735
AD  - Department of Health Promotion and Behavior Sciences, School of Public Health, The 
      University of Texas Health Science Center at Houston, Brownsville, TX, United 
      States.
LA  - eng
GR  - UL1 TR003167/TR/NCATS NIH HHS/United States
PT  - Journal Article
PT  - Research Support, N.I.H., Extramural
DEP - 20210805
TA  - JMIR Public Health Surveill
JT  - JMIR public health and surveillance
JID - 101669345
SB  - H
SB  - IM
EIN - JMIR Public Health Surveill. 2021 Aug 18;7(8):e32870. PMID: 34406965
MH  - Adolescent
MH  - Adult
MH  - Aged
MH  - Aged, 80 and over
MH  - COVID-19/*epidemiology
MH  - Censuses
MH  - Female
MH  - Health Equity
MH  - *Hispanic Americans
MH  - Humans
MH  - Incidence
MH  - Male
MH  - Mexico/ethnology
MH  - Middle Aged
MH  - Minority Groups
MH  - Physical Distancing
MH  - SARS-CoV-2
MH  - *Social Determinants of Health
MH  - Socioeconomic Factors
MH  - Spatial Analysis
MH  - Texas/epidemiology
MH  - United States
MH  - Vulnerable Populations
MH  - Young Adult
PMC - PMC8354426
OTO - NOTNLM
OT  - *Bayesian
OT  - *COVID-19
OT  - *health inequity
OT  - *social determinants of health
OT  - *spatial pattern
OT  - *underserved population
COIS- Conflicts of Interest: None declared.
EDAT- 2021/06/04 06:00
MHDA- 2021/08/19 06:00
CRDT- 2021/06/03 17:15
PHST- 2021/03/29 00:00 [received]
PHST- 2021/06/02 00:00 [accepted]
PHST- 2021/05/26 00:00 [revised]
PHST- 2021/06/04 06:00 [pubmed]
PHST- 2021/08/19 06:00 [medline]
PHST- 2021/06/03 17:15 [entrez]
AID - v7i8e29205 [pii]
AID - 10.2196/29205 [doi]
PST - epublish
SO  - JMIR Public Health Surveill. 2021 Aug 5;7(8):e29205. doi: 10.2196/29205.

PMID- 26694168
OWN - NLM
STAT- MEDLINE
DCOM- 20160714
LR  - 20181202
IS  - 1475-9276 (Electronic)
IS  - 1475-9276 (Linking)
VI  - 14
DP  - 2015 Dec 14
TI  - EQUIP Healthcare: An overview of a multi-component intervention to enhance 
      equity-oriented care in primary health care settings.
PG  - 152
LID - 10.1186/s12939-015-0271-y [doi]
LID - 152
AB  - BACKGROUND: The primary health care (PHC) sector is increasingly relevant as a site 
      for population health interventions, particularly in relation to marginalized 
      groups, where the greatest gains in health status can be achieved. The purpose of 
      this paper is to provide an overview of an innovative multi-component, 
      organizational-level intervention designed to enhance the capacity of PHC clinics to 
      provide equity-oriented care, particularly for marginalized populations. The 
      intervention, known as EQUIP, is being implemented in Canada in four diverse PHC 
      clinics serving populations who are impacted by structural inequities. These PHC 
      clinics serve as case studies for the implementation and evaluation of the EQUIP 
      intervention. We discuss the evidence and theory that provide the basis for the 
      intervention, describe the intervention components, and discuss the methods used to 
      evaluate the implementation and impact of the intervention in diverse contexts. 
      DESIGN AND METHODS: Research and theory related to equity-oriented care, and 
      complexity theory, are central to the design of the EQUIP intervention. The 
      intervention aims to enhance capacity for equity-oriented care at the staff level, 
      and at the organizational level (i.e., policy and operations) and is novel in its 
      dual focus on: (a) Staff education: using standardized educational models and 
      integration strategies to enhance staff knowledge, attitudes and practices related 
      to equity-oriented care in general, and cultural safety, and trauma- and 
      violence-informed care in particular, and; (b) Organizational integration and 
      tailoring: using a participatory approach, practice facilitation, and catalyst 
      grants to foster shifts in organizational structures, practices and policies to 
      enhance the capacity to deliver equity-oriented care, improve processes of care, and 
      shift key client outcomes. Using a mixed methods, multiple case-study design, we are 
      examining the impact of the intervention in enhancing staff knowledge, attitudes and 
      practices; improving processes of care; shifting organizational policies and 
      structures; and improving selected client outcomes. DISCUSSION: The multiple case 
      study design provides an ideal opportunity to study the contextual factors shaping 
      the implementation, uptake and impact of our tailored intervention within diverse 
      PHC settings. The EQUIP intervention illustrates the complexities involved in 
      enhancing the PHC sector's capacity to provide equity-oriented care in real world 
      clinical contexts.
FAU - Browne, Annette J
AU  - Browne AJ
AD  - School of Nursing, The University of British Columbia, T201 - 2211 Wesbrook Mall, 
      Vancouver, BC, V6T 2B5, Canada. annette.browne@ubc.ca.
FAU - Varcoe, Colleen
AU  - Varcoe C
AD  - School of Nursing, The University of British Columbia, T201 - 2211 Wesbrook Mall, 
      Vancouver, BC, V6T 2B5, Canada. colleen.varcoe@nursing.ubc.ca.
FAU - Ford-Gilboe, Marilyn
AU  - Ford-Gilboe M
AD  - Arthur Labatt Family School of Nursing, Western University, H37 Health Sciences 
      Addition, 1151 Richmond St., London, ON, N6A 5C1, Canada. mfordg@uwo.ca.
FAU - Wathen, C Nadine
AU  - Wathen CN
AD  - Faculty of Information & Media Studies, Western University, North Campus Building, 
      Room 240, 1151 Richmond St., London, ON, N6A 5B7, Canada. nwathen@uwo.ca.
CN  - EQUIP Research Team
LA  - eng
GR  - Canadian Institutes of Health Research/Canada
PT  - Journal Article
PT  - Research Support, Non-U.S. Gov't
DEP - 20151214
TA  - Int J Equity Health
JT  - International journal for equity in health
JID - 101147692
SB  - IM
MH  - Canada
MH  - Health Equity/*standards/statistics & numerical data
MH  - *Health Policy
MH  - Humans
MH  - Primary Health Care/*standards/statistics & numerical data
MH  - Vulnerable Populations/statistics & numerical data
PMC - PMC4688920
EDAT- 2015/12/24 06:00
MHDA- 2016/07/15 06:00
CRDT- 2015/12/24 06:00
PHST- 2015/07/24 00:00 [received]
PHST- 2015/11/10 00:00 [accepted]
PHST- 2015/12/24 06:00 [entrez]
PHST- 2015/12/24 06:00 [pubmed]
PHST- 2016/07/15 06:00 [medline]
AID - 10.1186/s12939-015-0271-y [pii]
AID - 271 [pii]
AID - 10.1186/s12939-015-0271-y [doi]
PST - epublish
SO  - Int J Equity Health. 2015 Dec 14;14:152. doi: 10.1186/s12939-015-0271-y.

PMID- 29895268
OWN - NLM
STAT- MEDLINE
DCOM- 20190225
LR  - 20190225
IS  - 1472-6939 (Electronic)
IS  - 1472-6939 (Linking)
VI  - 19
IP  - 1
DP  - 2018 Jun 13
TI  - Evaluation as institution: a contractarian argument for needs-based economic 
      evaluation.
PG  - 59
LID - 10.1186/s12910-018-0294-1 [doi]
LID - 59
AB  - BACKGROUND: There is a gap between health economic evaluation methods and the value 
      judgments of coverage decision makers, at least in Germany. Measuring preference 
      satisfaction has been claimed to be inappropriate for allocating health care 
      resources, e.g. because it disregards medical need. The existing methods oriented at 
      medical need have been claimed to disregard non-consequentialist fairness concerns. 
      The aim of this article is to propose a new, contractarian argument for justifying 
      needs-based economic evaluation. It is based on consent rather than maximization of 
      some impersonal unit of value to accommodate the fairness concerns. MAIN TEXT: This 
      conceptual paper draws upon contractarian ethics and constitution economics to show 
      how economic evaluation can be viewed as an institution to overcome societal 
      conflicts in the allocation of scarce health care resources. For this, the problem 
      of allocating scarce health care resources in a society is reconstructed as a social 
      dilemma. Both disadvantaged patients and affluent healthy individuals can be argued 
      to share interests in a societal contract to provide technologies which ameliorate 
      medical need, based on progressive funding. The use of needs-based economic 
      evaluation methods for coverage determination can be interpreted as institutions for 
      conflict resolution as far as they use consented criteria to ensure the social 
      contract's sustainability and avoid implicit rationing or unaffordable contribution 
      rates. This justifies the use of needs-based evaluation methods by 
      Pareto-superiority and consent (rather than by some needs-based value function per 
      se). CONCLUSION: The view of economic evaluation presented here may help account for 
      fairness concerns in the further development of evaluation methods. This is because 
      it directs the attention away from determining some unit of value to be maximized 
      towards determining those persons who are most likely not to consent and meeting 
      their concerns. Following this direction in methods development is likely to 
      increase the acceptability of health economic evaluation by decision makers.
FAU - Rogowski, Wolf H
AU  - Rogowski WH
AD  - Department of Health Care Management, Institute of Public Health and Nursing 
      Research, Health Sciences, University of Bremen, Bremen, Germany. 
      rogowski@ipp.uni-bremen.de.
AD  - Helmholtz Zentrum München, German Research Center for Environmental Health (GmbH), 
      Ingolstädter Landstraße 1, 85764, Neuherberg, Germany. rogowski@ipp.uni-bremen.de.
LA  - eng
PT  - Journal Article
PT  - Research Support, Non-U.S. Gov't
DEP - 20180613
TA  - BMC Med Ethics
JT  - BMC medical ethics
JID - 101088680
SB  - E
SB  - IM
MH  - Contracts
MH  - Cost-Benefit Analysis/*methods
MH  - Decision Making
MH  - Delivery of Health Care/*ethics
MH  - Dissent and Disputes
MH  - *Ethical Analysis
MH  - Ethical Theory
MH  - Germany
MH  - Health Care Rationing/economics/*ethics
MH  - Health Equity
MH  - Health Resources
MH  - Health Services Needs and Demand
MH  - Humans
MH  - *Insurance, Health
MH  - Judgment
MH  - Poverty
MH  - Social Class
MH  - *Social Justice
MH  - *Social Values
MH  - Technology
MH  - Vulnerable Populations
PMC - PMC5998596
OTO - NOTNLM
OT  - *Constitution economics
OT  - *Contractarianism
OT  - *Contractualism
OT  - *Ethical contract theory
OT  - *Ethics of health economic evaluation
OT  - *Normative economics
COIS- ETHICS APPROVAL AND CONSENT TO PARTICIPATE: Not applicable. COMPETING INTERESTS: The 
      author declares that he has no competing interests. PUBLISHER’S NOTE: Springer 
      Nature remains neutral with regard to jurisdictional claims in published maps and 
      institutional affiliations.
EDAT- 2018/06/14 06:00
MHDA- 2019/02/26 06:00
CRDT- 2018/06/14 06:00
PHST- 2018/03/31 00:00 [received]
PHST- 2018/05/23 00:00 [accepted]
PHST- 2018/06/14 06:00 [entrez]
PHST- 2018/06/14 06:00 [pubmed]
PHST- 2019/02/26 06:00 [medline]
AID - 10.1186/s12910-018-0294-1 [pii]
AID - 294 [pii]
AID - 10.1186/s12910-018-0294-1 [doi]
PST - epublish
SO  - BMC Med Ethics. 2018 Jun 13;19(1):59. doi: 10.1186/s12910-018-0294-1.

PMID- 28882073
OWN - NLM
STAT- MEDLINE
DCOM- 20180716
LR  - 20180818
IS  - 1552-6127 (Electronic)
IS  - 1090-1981 (Linking)
VI  - 44
IP  - 5
DP  - 2017 Oct
TI  - Qualitative Research Methods to Advance Research on Health Inequities Among 
      Previously Incarcerated Women Living With HIV in Alabama.
PG  - 716-727
LID - 10.1177/1090198117726573 [doi]
AB  - Justice-involved HIV-positive women have poor health outcomes that constitute health 
      inequities. Researchers have yet to embrace the range of qualitative methods to 
      elucidate how psychosocial histories are connected to pathways of vulnerability to 
      HIV and incarceration for this key population. We used life course narratives and 
      intersubjectivity-predicated on interview dialogue-to investigate how familial and 
      social settings established their social patterning of HIV, incarceration risk, and 
      poor health. Working with two Alabama community-based organizations, we recruited 
      and interviewed 24 HIV-positive cisgender women with cyclical incarceration. We 
      analyzed the data by charting women's life histories and conducting iterative 
      content analyses. Participants described chaotic home environments, marked by 
      exposure to trauma in childhood. The majority experienced repeated sexual and 
      physical abuse that went undiagnosed and untreated until adulthood. Adolescence and 
      young adulthood were characterized by onset of substance use, violent intimate 
      partnerships, and subsequent behavioral and mental health problems. In adulthood, 
      risk behaviors persisted for decades and women lacked mental health treatment and 
      social support. Life course narratives and intersubjectivity contributed to 
      knowledge by affording agency to marginalized participants to reflect on and narrate 
      their life stories; instilling needed trust for researchers to investigate the 
      complex risk pathways and psychosocial histories with this population; illuminating 
      the nature, timing, sequence, and frequency of events underlying women's 
      vulnerability and exposure to HIV and incarceration; and clarifying that early 
      shaping events in childhood are connected to later risk environments and behaviors 
      in adolescence and adulthood, suggesting the need for earlier interventions than are 
      typically proposed.
FAU - Sprague, Courtenay
AU  - Sprague C
AD  - 1 University of Massachusetts Boston, Boston, MA, USA.
AD  - 2 University of the Witwatersrand, Johannesburg, South Africa.
FAU - Scanlon, Michael L
AU  - Scanlon ML
AD  - 1 University of Massachusetts Boston, Boston, MA, USA.
FAU - Pantalone, David W
AU  - Pantalone DW
AD  - 1 University of Massachusetts Boston, Boston, MA, USA.
AD  - 3 The Fenway Institute, Fenway Health, Boston, MA, USA.
LA  - eng
PT  - Journal Article
PT  - Research Support, Non-U.S. Gov't
DEP - 20170907
PL  - United States
TA  - Health Educ Behav
JT  - Health education & behavior : the official publication of the Society for Public 
      Health Education
JID - 9704962
SB  - IM
MH  - Alabama
MH  - Female
MH  - HIV Infections/*psychology
MH  - Health Equity
MH  - *Health Status Disparities
MH  - Humans
MH  - *Prisoners
MH  - Qualitative Research
MH  - Vulnerable Populations/*psychology
OTO - NOTNLM
OT  - *HIV
OT  - *U.S. South
OT  - *correctional health
OT  - *health disparities
OT  - *health equity
OT  - *intersubjectivity
OT  - *justice-involved women
OT  - *life course narratives
OT  - *qualitative research methods
EDAT- 2017/09/09 06:00
MHDA- 2018/07/17 06:00
CRDT- 2017/09/09 06:00
PHST- 2017/09/09 06:00 [pubmed]
PHST- 2018/07/17 06:00 [medline]
PHST- 2017/09/09 06:00 [entrez]
AID - 10.1177/1090198117726573 [doi]
PST - ppublish
SO  - Health Educ Behav. 2017 Oct;44(5):716-727. doi: 10.1177/1090198117726573. Epub 2017 
      Sep 7.

PMID- 27440979
OWN - NLM
STAT- MEDLINE
DCOM- 20181105
LR  - 20181113
IS  - 1049-510X (Print)
IS  - 1945-0826 (Electronic)
IS  - 1049-510X (Linking)
VI  - 26
IP  - 3
DP  - 2016 Jul 21
TI  - A Strategic Framework for Utilizing Late-Stage (T4) Translation Research to Address 
      Health Inequities.
PG  - 387-94
LID - 10.18865/ed.26.3.387 [doi]
AB  - Achieving health equity requires that every person has the opportunity to attain 
      their full health potential and no one is disadvantaged from achieving this 
      potential because of social position or other socially determined circumstances. 
      Inequity experienced by populations of lower socioeconomic status is reflected in 
      differences in health status and mortality rates, as well as in the distribution of 
      disease, disability and illness across these population groups. This article gives 
      an overview of the health inequities literature associated with heart, lung, blood 
      and sleep (HLBS) disorders. We present an ecological framework that provides a 
      theoretical foundation to study late-stage T4 translation research that studies 
      implementation strategies for proven effective interventions to address health 
      inequities.
FAU - Lopez-Class, Maria
AU  - Lopez-Class M
AD  - Center for Translation Research and Implementation, National Institutes of Health.
FAU - Peprah, Emmanuel
AU  - Peprah E
AD  - Center for Translation Research and Implementation, National Institutes of Health.
FAU - Zhang, Xinzhi
AU  - Zhang X
AD  - National Institute on Minority Health and Health Disparities, National Institutes of 
      Health.
FAU - Kaufmann, Peter G
AU  - Kaufmann PG
AD  - Division of Cardiovascular Sciences, National Heart, Lung and Blood Institute, 
      National Institutes of Health.
FAU - Engelgau, Michael M
AU  - Engelgau MM
AD  - Center for Translation Research and Implementation, National Institutes of Health.
LA  - eng
PT  - Journal Article
DEP - 20160721
TA  - Ethn Dis
JT  - Ethnicity & disease
JID - 9109034
SB  - IM
MH  - *Health Equity
MH  - Health Status
MH  - *Health Status Disparities
MH  - Humans
MH  - Noncommunicable Diseases
MH  - *Socioeconomic Factors
MH  - Vulnerable Populations
PMC - PMC4948806
OTO - NOTNLM
OT  - Framework
OT  - Health Inequities
OT  - Translation Research
COIS- Competing Interests: None declared.
EDAT- 2016/07/22 06:00
MHDA- 2018/11/06 06:00
CRDT- 2016/07/22 06:00
PHST- 2016/07/22 06:00 [entrez]
PHST- 2016/07/22 06:00 [pubmed]
PHST- 2018/11/06 06:00 [medline]
AID - ed.26.3.387 [pii]
AID - 10.18865/ed.26.3.387 [doi]
PST - epublish
SO  - Ethn Dis. 2016 Jul 21;26(3):387-94. doi: 10.18865/ed.26.3.387.

PMID- 28323607
OWN - NLM
STAT- MEDLINE
DCOM- 20170901
LR  - 20170901
IS  - 2376-6980 (Electronic)
VI  - 19
IP  - 3
DP  - 2017 Mar 1
TI  - Language-Based Inequity in Health Care: Who Is the "Poor Historian"?
PG  - 263-271
LID - journalofethics.2017.19.3.medu1-1703 [pii]
LID - 10.1001/journalofethics.2017.19.3.medu1-1703 [doi]
AB  - Patients with limited English proficiency (LEP) are among the most vulnerable 
      populations. They experience high rates of medical errors with worse clinical 
      outcomes than English-proficient patients and receive lower quality of care by other 
      metrics. However, we have yet to take the issue of linguistic inequities seriously 
      in the medical system and in medical education, tacitly accepting that substandard 
      care is either unavoidable or not worth the cost to address. We argue that we have a 
      moral imperative to provide high-quality care to patients with LEP and to teach our 
      medical trainees that such care is both expected and feasible. Ultimately, to 
      achieve linguistic equity will require creating effective systems for medical 
      interpretation and a major culture shift not unlike what has happened in patient 
      safety.
CI  - © 2017 American Medical Association. All Rights Reserved.
FAU - Green, Alexander R
AU  - Green AR
AD  - Associate professor of medicine at Harvard Medical School in Boston.
FAU - Nze, Chijioke
AU  - Nze C
AD  - Chijioke Nze is an MD/MPH candidate class of 2017 at Harvard Medical School in 
      Boston.
LA  - eng
PT  - Case Reports
PT  - Journal Article
DEP - 20170301
PL  - United States
TA  - AMA J Ethics
JT  - AMA journal of ethics
JID - 101649265
SB  - IM
MH  - Brazil
MH  - *Ethics, Medical
MH  - *Health Equity
MH  - Health Services Accessibility
MH  - Healthcare Disparities/*ethics
MH  - Humans
MH  - *Language
MH  - Male
MH  - Middle Aged
MH  - *Moral Obligations
MH  - Quality of Health Care/*ethics
MH  - *Vulnerable Populations
EDAT- 2017/03/23 06:00
MHDA- 2017/09/02 06:00
CRDT- 2017/03/22 06:00
PHST- 2017/03/22 06:00 [entrez]
PHST- 2017/03/23 06:00 [pubmed]
PHST- 2017/09/02 06:00 [medline]
AID - journalofethics.2017.19.3.medu1-1703 [pii]
AID - 10.1001/journalofethics.2017.19.3.medu1-1703 [doi]
PST - epublish
SO  - AMA J Ethics. 2017 Mar 1;19(3):263-271. doi: 
      10.1001/journalofethics.2017.19.3.medu1-1703.

PMID- 33977085
OWN - NLM
STAT- MEDLINE
DCOM- 20210521
LR  - 20210521
IS  - 2214-9996 (Electronic)
IS  - 2214-9996 (Linking)
VI  - 87
IP  - 1
DP  - 2021 Apr 23
TI  - An Implementation Research Approach to Re-orient Health Supply Chains Toward an 
      Equity Agenda in the COVID-19 Era.
PG  - 42
LID - 10.5334/aogh.3209 [doi]
LID - 42
AB  - The Covid-19 pandemic has exposed critical inequities in global healthcare supply 
      chains and the need for these systems to be analyzed and reoriented with an equity 
      lens. Implementation research methodology can guide the use of evidence-based 
      interventions to re-orient health supply chains towards equity and optimize health 
      outcomes. Using this approach, private and public sector entities can adapt their 
      strategies to focus not just on efficiency and cost savings but ensuring that 
      vulnerable populations have access to essential medications, vaccines, and supplies. 
      Findings can inform regulations that address supply chain inequities at the global 
      level, strengthen existing systems to fill structural gaps at the national level, 
      and address contextual challenges at the subnational level. This methodology can 
      help account for historical practices from prior health initiatives, identify 
      contemporary barriers and facilitators for positive change, and have applicability 
      to the Covid-19 pandemic and ongoing vaccine distribution efforts. An implementation 
      research approach is critical in equipping health supply chains with a path for more 
      resilient and equitable distribution of necessary supplies, vaccines, and delivery 
      of care.
CI  - Copyright: © 2021 The Author(s).
FAU - Frisch, Miriam F
AU  - Frisch MF
AUID- ORCID: 0000-0003-3286-3700
AD  - University of Global Health Equity, Kigali, RW.
FAU - Scott, Kirstin Woody
AU  - Scott KW
AUID- ORCID: 0000-0002-5415-6479
AD  - University of Michigan, Ann Arbor, Michigan, USA.
FAU - Binagwaho, Agnes
AU  - Binagwaho A
AUID- ORCID: 0000-0002-6779-3151
AD  - University of Global Health Equity, Kigali, RW.
LA  - eng
PT  - Journal Article
DEP - 20210423
TA  - Ann Glob Health
JT  - Annals of global health
JID - 101620864
SB  - IM
MH  - COVID-19/economics/*epidemiology
MH  - Commerce/economics
MH  - Equipment and Supplies/economics/*supply & distribution
MH  - *Health Equity
MH  - Humans
MH  - *Implementation Science
MH  - Manufacturing and Industrial Facilities/economics/*supply & distribution
MH  - Pandemics
MH  - SARS-CoV-2
MH  - Vulnerable Populations
PMC - PMC8064280
COIS- The authors have no competing interests to declare.
EDAT- 2021/05/13 06:00
MHDA- 2021/05/22 06:00
CRDT- 2021/05/12 07:06
PHST- 2021/05/12 07:06 [entrez]
PHST- 2021/05/13 06:00 [pubmed]
PHST- 2021/05/22 06:00 [medline]
AID - 10.5334/aogh.3209 [doi]
PST - epublish
SO  - Ann Glob Health. 2021 Apr 23;87(1):42. doi: 10.5334/aogh.3209.

PMID- 27260817
OWN - NLM
STAT- MEDLINE
DCOM- 20170621
LR  - 20170902
IS  - 0975-5691 (Electronic)
IS  - 0974-8466 (Linking)
VI  - 1
IP  - 2
DP  - 2016 Apr-Jun
TI  - The Chennai floods of 2015 and the health system response.
PG  - 71-5
AB  - The Chennai floods of 2015 were a calamity of unexpected proportions (1). The impact 
      on the lives of the poor has been immense. Thousands needed to abandon their already 
      precarious dwellings on the banks of the Adyar River, and other low-lying areas for 
      temporary shelters. The differential experience and impact of disasters on different 
      segments of the population helps understand the dynamics of sociopolitical 
      structures and supports.
FAU - Gaitonde, Rakhal
AU  - Gaitonde R
AD  - Senior Scientist, Centre for Technology and Policy, IIT-Madras, No. 1, Kanagam 
      Road,Taramani, Chennai, Tamil Nadu 600 113, India,. rakhal.gaitonde@gmail.com.
FAU - Gopichandran, Vijayaprasad
AU  - Gopichandran V
AD  - Assistant Professor, Department of Community Medicine, ESIC Medical College and 
      PGIMSR, KK Nagar, Chennai, Tamil Nadu 600 078, India,. vijay.gopichandran@gmail.com.
LA  - eng
PT  - Journal Article
PL  - India
TA  - Indian J Med Ethics
JT  - Indian journal of medical ethics
JID - 101214913
SB  - IM
MH  - Chronic Disease
MH  - Disabled Persons
MH  - *Disasters
MH  - *Floods
MH  - *Health Equity
MH  - Humans
MH  - India
MH  - Institutionalization
MH  - Mental Health
MH  - Poverty
MH  - Public Health/*ethics
MH  - Relief Work/ethics
MH  - Rivers
MH  - Volunteers
MH  - Vulnerable Populations
EDAT- 2016/06/05 06:00
MHDA- 2017/06/22 06:00
CRDT- 2016/06/05 06:00
PHST- 2016/06/05 06:00 [entrez]
PHST- 2016/06/05 06:00 [pubmed]
PHST- 2017/06/22 06:00 [medline]
AID - 4936 [pii]
AID - 10.20529/IJME.2016.021 [doi]
PST - ppublish
SO  - Indian J Med Ethics. 2016 Apr-Jun;1(2):71-5. doi: 10.20529/IJME.2016.021.

PMID- 28661807
OWN - NLM
STAT- MEDLINE
DCOM- 20170711
LR  - 20181202
IS  - 1541-0048 (Electronic)
IS  - 0090-0036 (Print)
IS  - 0090-0036 (Linking)
VI  - 107
IP  - S1
DP  - 2017 May
TI  - Indian Country Leads National Movement to Knock Down Barriers to Oral Health Equity.
PG  - S81-S84
LID - 10.2105/AJPH.2017.303663 [doi]
AB  - Tribal and other underserved communities are struggling under the weight of 
      devastating oral health disparities. Tribes as sovereign nations are searching for 
      innovative solutions to address their unique barriers to oral health care. Dental 
      therapists are primary oral health providers who work as part of the dental team to 
      provide a limited scope of services to patients. They were first brought to tribal 
      communities by the Alaska Native Tribal Health Consortium. Despite strong opposition 
      from the American Dental Association aimed at protecting its monopoly on oral health 
      care, dental therapists are sweeping the nation. Evidence shows that they are 
      effective and provide high-quality care, particularly in underserved communities. A 
      community's ability to develop public health policy solutions tailored to its needs 
      and priorities is essential in eliminating health disparities and achieving health 
      equity. The Swinomish Indian Tribal Community is leading the way to more effective 
      and efficient dental teams and working hard to lay the groundwork for the 
      elimination of oral health disparities.
FAU - Cladoosby, Brian Speepots
AU  - Cladoosby BS
AD  - Brian (Speepots) Cladoosby is the president of the National Congress of American 
      Indians and chairman of the Swinomish Indian Tribal Community, La Conner, WA.
LA  - eng
PT  - Journal Article
TA  - Am J Public Health
JT  - American journal of public health
JID - 1254074
SB  - AIM
SB  - IM
MH  - Alaska
MH  - Delivery of Health Care/*organization & administration/standards
MH  - Dental Auxiliaries/economics/education/statistics & numerical data
MH  - *Health Equity
MH  - Health Services Accessibility
MH  - Health Services, Indigenous/legislation & jurisprudence/*organization & 
      administration/standards
MH  - Humans
MH  - Indians, North American/*legislation & jurisprudence
MH  - *Oral Health
MH  - United States
MH  - Vulnerable Populations
MH  - Workforce
PMC - PMC5497874
EDAT- 2017/07/01 06:00
MHDA- 2017/07/14 06:00
CRDT- 2017/06/30 06:00
PHST- 2017/06/30 06:00 [entrez]
PHST- 2017/07/01 06:00 [pubmed]
PHST- 2017/07/14 06:00 [medline]
AID - 201618349 [pii]
AID - 10.2105/AJPH.2017.303663 [doi]
PST - ppublish
SO  - Am J Public Health. 2017 May;107(S1):S81-S84. doi: 10.2105/AJPH.2017.303663.

PMID- 26457047
OWN - NLM
STAT- MEDLINE
DCOM- 20160218
LR  - 20181113
IS  - 1043-2256 (Print)
IS  - 1942-4396 (Electronic)
IS  - 1043-2256 (Linking)
VI  - 43
IP  - 7
DP  - 2015 Jul
TI  - The Impact of Medicaid Expansion on Oral Health Equity for Older Adults: A Systems 
      Perspective.
PG  - 369-77
AB  - This paper uses a collaborative, interdisciplinary systems science inquiry to 
      explore implications of Medicaid expansion on achieving oral health equity for older 
      adults. Through an iterative modeling process oriented toward the experiences of 
      both patients and oral health care providers, complex feedback mechanisms for 
      promoting oral health equity are articulated that acknowledge the potential for 
      stigma as well as disparities in oral health care accessibility. Multiple factors 
      mediate the impact of Medicaid expansion on oral health equity.
FAU - Northridge, Mary E
AU  - Northridge ME
FAU - Metcalf, Sara S
AU  - Metcalf SS
FAU - Birenz, Shirley S
AU  - Birenz SS
FAU - Kunzel, Carol
AU  - Kunzel C
FAU - Wang, Hua
AU  - Wang H
FAU - Schrimshaw, Eric W
AU  - Schrimshaw EW
FAU - Marshall, Stephen E
AU  - Marshall SE
LA  - eng
GR  - R01 DE023072/DE/NIDCR NIH HHS/United States
PT  - Journal Article
TA  - J Calif Dent Assoc
JT  - Journal of the California Dental Association
JID - 8905668
SB  - D
MH  - Aged
MH  - Attitude to Health
MH  - Dental Care
MH  - Ethnic Groups
MH  - Feedback
MH  - Health Behavior
MH  - *Health Equity
MH  - Health Promotion
MH  - Health Services Accessibility
MH  - Healthcare Disparities
MH  - Humans
MH  - Insurance Coverage
MH  - Mass Screening
MH  - *Medicaid
MH  - Medically Underserved Area
MH  - Middle Aged
MH  - Minority Groups
MH  - Models, Theoretical
MH  - *Oral Health
MH  - Patient Protection and Affordable Care Act
MH  - Prejudice
MH  - Reimbursement Mechanisms
MH  - Social Stigma
MH  - United States
MH  - Vulnerable Populations
PMC - PMC4596543
MID - NIHMS703666
EDAT- 2015/10/13 06:00
MHDA- 2016/02/19 06:00
CRDT- 2015/10/13 06:00
PHST- 2015/10/13 06:00 [entrez]
PHST- 2015/10/13 06:00 [pubmed]
PHST- 2016/02/19 06:00 [medline]
PST - ppublish
SO  - J Calif Dent Assoc. 2015 Jul;43(7):369-77.

PMID- 33357323
OWN - NLM
STAT- MEDLINE
DCOM- 20210319
LR  - 20210319
IS  - 1553-5606 (Electronic)
IS  - 1553-5592 (Linking)
VI  - 16
IP  - 2
DP  - 2021 Feb
TI  - Language Barriers, Equity, and COVID-19: The Impact of a Novel Spanish Language Care 
      Group.
PG  - 109-111
LID - 10.12788/jhm.3542 [doi]
FAU - Knuesel, Steven
AU  - Knuesel S
AD  - Division of General Internal Medicine, Department of Medicine, Massachusetts General 
      Hospital, Boston, Massachusetts.
FAU - Chuang, Warren
AU  - Chuang W
AD  - Division of General Internal Medicine, Department of Medicine, Massachusetts General 
      Hospital, Boston, Massachusetts.
FAU - Olson, Elena
AU  - Olson E
AD  - Center for Diversity & Inclusion, Massachusetts General Hospital, Boston, 
      Massachusetts.
FAU - Betancourt, Joseph
AU  - Betancourt J
AD  - Division of General Internal Medicine, Department of Medicine, Massachusetts General 
      Hospital, Boston, Massachusetts.
AD  - Center for Diversity & Inclusion, Massachusetts General Hospital, Boston, 
      Massachusetts.
LA  - eng
PT  - Journal Article
PL  - United States
TA  - J Hosp Med
JT  - Journal of hospital medicine
JID - 101271025
SB  - IM
MH  - COVID-19/*epidemiology
MH  - *Communication Barriers
MH  - Cultural Competency
MH  - Delivery of Health Care/*organization & administration
MH  - Female
MH  - *Health Equity
MH  - *Health Services Accessibility
MH  - *Hispanic Americans
MH  - Hospitalization
MH  - Humans
MH  - Male
MH  - Massachusetts/epidemiology
MH  - Middle Aged
MH  - Pandemics
MH  - Professional-Patient Relations
MH  - Quality of Health Care
MH  - SARS-CoV-2
MH  - Social Class
MH  - Vulnerable Populations
EDAT- 2020/12/29 06:00
MHDA- 2021/03/20 06:00
CRDT- 2020/12/28 10:15
PHST- 2020/08/07 00:00 [received]
PHST- 2020/09/28 00:00 [accepted]
PHST- 2020/12/29 06:00 [pubmed]
PHST- 2021/03/20 06:00 [medline]
PHST- 2020/12/28 10:15 [entrez]
AID - jhm.3542 [pii]
AID - 10.12788/jhm.3542 [doi]
PST - ppublish
SO  - J Hosp Med. 2021 Feb;16(2):109-111. doi: 10.12788/jhm.3542.

PMID- 27716156
OWN - NLM
STAT- MEDLINE
DCOM- 20171003
LR  - 20190112
IS  - 1472-6939 (Electronic)
IS  - 1472-6939 (Linking)
VI  - 17
IP  - 1
DP  - 2016 Oct 6
TI  - An empirical study of the 'underscreened' in organised cervical screening: experts 
      focus on increasing opportunity as a way of reducing differences in screening rates.
PG  - 56
LID - 56
AB  - BACKGROUND: Cervical cancer disproportionately burdens disadvantaged women. 
      Organised cervical screening aims to make cancer prevention available to all women 
      in a population, yet screening uptake and cancer incidence and mortality are 
      strongly correlated with socioeconomic status (SES). Reaching underscreened 
      populations is a stated priority in many screening programs, usually with an 
      emphasis on something like 'equity'. Equity is a poorly defined and understood 
      concept. We aimed to explain experts' perspectives on how cervical screening 
      programs might justifiably respond to 'the underscreened'. METHODS: This paper 
      reports on a grounded theory study of cervical screening experts involved in program 
      organisation. Participants were 23 experts from several countries and a range of 
      backgrounds: gynecology; epidemiology; public health; pathology; general practice; 
      policy making. Data were gathered via semi-structured interview and concepts 
      developed through transcript coding and memo writing. RESULTS: Most experts 
      expressed an intuitive commitment to reducing systematic differences in screening 
      participation or cancer outcomes. They took three different implicit positions, 
      however, on what made organised programs justifiable with respect to underscreened 
      populations. These were: 1) accepting that population screening is likely to miss 
      certain disenfranchised groups for practical and cultural reasons, and focusing on 
      maximising mainstream reach; 2) identifying and removing barriers to screening; and 
      3) providing parallel tailored screening services that attended to different 
      cultural needs. Positions tended to fall along country of practice lines. 
      CONCLUSIONS: Experts emphasised the provision of opportunity for underscreened 
      populations to take up screening. A focus on opportunity appeared to rely on tacit 
      premises not supported by evidence: that provision of meaningful opportunity leads 
      to increased uptake, and that increased uptake of an initial screening test by 
      disadvantaged populations would decrease cervical cancer incidence and mortality. 
      There was little attention to anything other than the point of testing, or the 
      difficulties disadvantaged women can have in accessing follow up care. The different 
      approaches to 'improving equity' taken by participants are differently justified, 
      and differently justifiable, but none attend directly to the broader conditions of 
      disadvantage.
FAU - Williams, Jane H
AU  - Williams JH
AUID- ORCID: 0000-0002-0142-0299
AD  - Centre for Values, Ethics and the Law in Medicine (VELiM), K25, School of Public 
      Health, The University of Sydney, Camperdown, NSW, 2006, Australia. 
      jane.h.williams@sydney.edu.au.
FAU - Carter, Stacy M
AU  - Carter SM
AD  - Centre for Values, Ethics and the Law in Medicine (VELiM), K25, School of Public 
      Health, The University of Sydney, Camperdown, NSW, 2006, Australia.
LA  - eng
PT  - Journal Article
DEP - 20161006
TA  - BMC Med Ethics
JT  - BMC medical ethics
JID - 101088680
SB  - E
SB  - IM
MH  - *Attitude of Health Personnel
MH  - Culture
MH  - Early Detection of Cancer
MH  - Female
MH  - Grounded Theory
MH  - *Health Equity
MH  - Health Status Disparities
MH  - *Healthcare Disparities
MH  - Humans
MH  - Mass Screening/organization & administration/*statistics & numerical data
MH  - Patient Acceptance of Health Care
MH  - *Poverty
MH  - *Social Class
MH  - Uterine Cervical Neoplasms/*diagnosis/prevention & control
MH  - Vulnerable Populations
PMC - PMC5053126
OTO - NOTNLM
OT  - *Bioethics
OT  - *Cervical screening
OT  - *Equity
OT  - *Justice
OT  - *Qualitative research
OT  - *Underscreened populations
EDAT- 2016/10/08 06:00
MHDA- 2017/10/04 06:00
CRDT- 2016/10/08 06:00
PHST- 2016/05/10 00:00 [received]
PHST- 2016/09/29 00:00 [accepted]
PHST- 2016/10/08 06:00 [entrez]
PHST- 2016/10/08 06:00 [pubmed]
PHST- 2017/10/04 06:00 [medline]
AID - 10.1186/s12910-016-0143-z [pii]
AID - 143 [pii]
AID - 10.1186/s12910-016-0143-z [doi]
PST - epublish
SO  - BMC Med Ethics. 2016 Oct 6;17(1):56. doi: 10.1186/s12910-016-0143-z.

PMID- 29298739
OWN - NLM
STAT- MEDLINE
DCOM- 20190118
LR  - 20190118
IS  - 1603-6824 (Electronic)
IS  - 0041-5782 (Linking)
VI  - 180
IP  - 1
DP  - 2018 Jan 1
TI  - [General practice may contribute to equal access to healthcare for patients from 
      ethnic minorities].
LID - V04170291 [pii]
AB  - In 2014, Institute for Human Rights published the report "Equal access to healthcare 
      - an analysis of general practitioners' meeting with patients from ethnic 
      minorities". General practice may contribute to equal access to healthcare for this 
      group of patients. This is, however, a challenge for general practitioners, and they 
      cannot resolve this alone. We recommend that more research is performed in this 
      topic, that general practice focuses on these challenges, that more knowledge is 
      provided, and that the cooperation between general practice, local municipalities, 
      regions and the secondary sector is optimized.
FAU - Nikolajsen, Maria Bach
AU  - Nikolajsen MB
AD  - mariabachnikolajsen@gmail.com.
FAU - Kallestrup, Per
AU  - Kallestrup P
LA  - dan
PT  - Journal Article
PT  - Review
PL  - Denmark
TA  - Ugeskr Laeger
JT  - Ugeskrift for laeger
JID - 0141730
SB  - IM
MH  - Denmark
MH  - Education, Medical, Continuing
MH  - *Ethnic Groups
MH  - *General Practice
MH  - Health Equity
MH  - *Health Services Accessibility
MH  - Healthcare Disparities
MH  - Humans
MH  - *Minority Groups
MH  - *Minority Health
MH  - Physician-Patient Relations
MH  - Practice Guidelines as Topic
MH  - Refugees
MH  - Vulnerable Populations
EDAT- 2018/01/05 06:00
MHDA- 2019/01/19 06:00
CRDT- 2018/01/05 06:00
PHST- 2018/01/05 06:00 [entrez]
PHST- 2018/01/05 06:00 [pubmed]
PHST- 2019/01/19 06:00 [medline]
AID - V04170291 [pii]
PST - ppublish
SO  - Ugeskr Laeger. 2018 Jan 1;180(1):V04170291.

PMID- 28529211
OWN - NLM
STAT- MEDLINE
DCOM- 20181029
LR  - 20181029
IS  - 1548-6869 (Electronic)
IS  - 1049-2089 (Linking)
VI  - 28
IP  - 2
DP  - 2017
TI  - Note from the Editor.
PG  - vii-x
LID - 10.1353/hpu.2017.0061 [doi]
LA  - eng
PT  - Editorial
PT  - Introductory Journal Article
PL  - United States
TA  - J Health Care Poor Underserved
JT  - Journal of health care for the poor and underserved
JID - 9103800
SB  - IM
MH  - Developing Countries
MH  - Global Health
MH  - *Health Equity
MH  - Health Services Needs and Demand
MH  - Humans
MH  - Vulnerable Populations/psychology
EDAT- 2017/05/23 06:00
MHDA- 2018/10/30 06:00
CRDT- 2017/05/23 06:00
PHST- 2017/05/23 06:00 [entrez]
PHST- 2017/05/23 06:00 [pubmed]
PHST- 2018/10/30 06:00 [medline]
AID - S1548686917200163 [pii]
AID - 10.1353/hpu.2017.0061 [doi]
PST - ppublish
SO  - J Health Care Poor Underserved. 2017;28(2):vii-x. doi: 10.1353/hpu.2017.0061.

PMID- 33652405
OWN - NLM
STAT- MEDLINE
DCOM- 20210820
LR  - 20210820
IS  - 1571-8093 (Electronic)
IS  - 0929-0273 (Linking)
VI  - 27
IP  - 3
DP  - 2020 Apr 16
TI  - Introducing 'Health Vulnerability'. Towards a Human Right Claim for Innovative 
      Orphan Drugs?
PG  - 290-307
LID - 10.1163/15718093-BJA10005 [doi]
AB  - Although several European law instruments specifically promote the development of 
      orphan medicines, rare disease patients still suffer from an excessive lack of 
      access to orphan drugs. In order to base a claim for equity of access to research 
      benefits, health vulnerability is introduced as a human rights-based public health 
      concept. It represents a potentially valuable and powerful means in European law for 
      rare disease patients to claim for an improved public action to develop innovative 
      orphan drugs, including through the use of novel data-driven technologies such as 
      computer modelling and simulation, as they have the potential to palliate some of 
      the obstacles in the current development process of orphan medicines. The human 
      rights-based approach would be all the more valuable, as it would simultaneously 
      draw attention on privacy aspects of vulnerability for orphan disease patients, 
      especially regarding increased risks stemming from the processing of highly 
      sensitive health data.
FAU - Gennet, Éloïse
AU  - Gennet É
AD  - INSERM, UMR 1027, Team BIOETHICS Toulouse France.
LA  - eng
PT  - Journal Article
DEP - 20200416
PL  - Netherlands
TA  - Eur J Health Law
JT  - European journal of health law
JID - 9431861
SB  - IM
MH  - Computer Simulation
MH  - *Health Equity
MH  - *Health Services Accessibility
MH  - *Human Rights
MH  - Humans
MH  - Orphan Drug Production/*legislation & jurisprudence
MH  - Public Health/ethics/legislation & jurisprudence
MH  - Rare Diseases/*drug therapy
MH  - *Therapies, Investigational
MH  - Vulnerable Populations/legislation & jurisprudence
EDAT- 2021/03/03 06:00
MHDA- 2021/08/21 06:00
CRDT- 2021/03/02 20:15
PHST- 2021/03/02 20:15 [entrez]
PHST- 2021/03/03 06:00 [pubmed]
PHST- 2021/08/21 06:00 [medline]
AID - 10.1163/15718093-BJA10005 [doi]
PST - epublish
SO  - Eur J Health Law. 2020 Apr 16;27(3):290-307. doi: 10.1163/15718093-BJA10005.

PMID- 26451080
OWN - NLM
STAT- MEDLINE
DCOM- 20160218
LR  - 20181113
IS  - 1043-2256 (Print)
IS  - 1942-4396 (Electronic)
IS  - 1043-2256 (Linking)
VI  - 43
IP  - 7
DP  - 2015 Jul
TI  - Evidence From ElderSmile for Diabetes and Hypertension Screening in Oral Health 
      Programs.
PG  - 379-87
AB  - The ElderSmile clinical program was initiated in northern Manhattan in 2006. 
      ElderSmile is a comprehensive community-based program offering education, screening 
      and treatment services for seniors in impoverished communities. Originally focused 
      on oral health, ElderSmile was expanded in 2010 to include diabetes and hypertension 
      education and screening. More than 1,000 elders have participated in the expanded 
      program to date. Quantitative and qualitative findings support a role for dental 
      professionals in screening for these primary care sensitive conditions.
FAU - Marshall, Stephen
AU  - Marshall S
FAU - Schrimshaw, Eric W
AU  - Schrimshaw EW
FAU - Metcalf, Sara S
AU  - Metcalf SS
FAU - Greenblatt, Ariel Port
AU  - Greenblatt AP
FAU - De La Cruz, Leydis
AU  - De La Cruz L
FAU - Kunzel, Carol
AU  - Kunzel C
FAU - Northridge, Mary E
AU  - Northridge ME
LA  - eng
GR  - R01 DE023072/DE/NIDCR NIH HHS/United States
PT  - Journal Article
PT  - Research Support, N.I.H., Extramural
PT  - Research Support, Non-U.S. Gov't
TA  - J Calif Dent Assoc
JT  - Journal of the California Dental Association
JID - 8905668
SB  - D
CIN - J Calif Dent Assoc. 2015 Dec;43(12):701. PMID: 26819978
CIN - J Calif Dent Assoc. 2015 Dec;43(12):701-2. PMID: 26819979
MH  - Aged
MH  - Attitude to Health
MH  - Comprehensive Dental Care
MH  - *Dental Care for Aged
MH  - Diabetes Mellitus/*diagnosis
MH  - Health Behavior
MH  - Health Education, Dental
MH  - Health Equity
MH  - Health Services Accessibility
MH  - Health Status
MH  - Humans
MH  - Hypertension/*diagnosis
MH  - *Mass Screening
MH  - Middle Aged
MH  - New York City
MH  - Oral Health
MH  - Patient Acceptance of Health Care
MH  - Poverty
MH  - Primary Health Care
MH  - Qualitative Research
MH  - Senior Centers
MH  - Vulnerable Populations
PMC - PMC4594879
MID - NIHMS703659
EDAT- 2015/10/10 06:00
MHDA- 2016/02/19 06:00
CRDT- 2015/10/10 06:00
PHST- 2015/10/10 06:00 [entrez]
PHST- 2015/10/10 06:00 [pubmed]
PHST- 2016/02/19 06:00 [medline]
PST - ppublish
SO  - J Calif Dent Assoc. 2015 Jul;43(7):379-87.

PMID- 28366045
OWN - NLM
STAT- MEDLINE
DCOM- 20181105
LR  - 20181105
IS  - 1556-2654 (Electronic)
IS  - 1556-2646 (Linking)
VI  - 12
IP  - 2
DP  - 2017 Apr
TI  - Equitable Selection of Subjects: Equality Versus Fairness?
PG  - 124-125
LID - 10.1177/1556264617698127 [doi]
FAU - Ethicist, Practical
AU  - Ethicist P
LA  - eng
PT  - Journal Article
DEP - 20170403
PL  - United States
TA  - J Empir Res Hum Res Ethics
JT  - Journal of empirical research on human research ethics : JERHRE
JID - 101273949
SB  - E
SB  - IM
MH  - *Ethics Committees, Research
MH  - *Ethics, Research
MH  - *Health Equity
MH  - Humans
MH  - *Patient Selection
MH  - *Research
MH  - *Social Justice
MH  - Vulnerable Populations
EDAT- 2017/04/04 06:00
MHDA- 2018/11/06 06:00
CRDT- 2017/04/04 06:00
PHST- 2017/04/04 06:00 [pubmed]
PHST- 2018/11/06 06:00 [medline]
PHST- 2017/04/04 06:00 [entrez]
AID - 10.1177/1556264617698127 [doi]
PST - ppublish
SO  - J Empir Res Hum Res Ethics. 2017 Apr;12(2):124-125. doi: 10.1177/1556264617698127. 
      Epub 2017 Apr 3.

PMID- 33870859
OWN - NLM
STAT- MEDLINE
DCOM- 20210818
LR  - 20210818
IS  - 1744-1706 (Electronic)
IS  - 1744-1692 (Linking)
VI  - 16
IP  - 8-9
DP  - 2021 Aug-Sep
TI  - Addressing COVID-19 vulnerabilities: How do we achieve global health security in an 
      inequitable world.
PG  - 1198-1208
LID - 10.1080/17441692.2021.1916056 [doi]
AB  - The spread of the serve acute respiratory syndrome coronavirus 2 (SARS-CoV-2), which 
      causes COVID-19, [WHO. (2019). Naming the coronavirus disease (COVID-19) and the 
      virus that causes it. 
      https://www.who.int/emergencies/diseases/novel-coronavirus-2019/technical-guidance/naming-the-coronavirus-disease-(covid-2019)-and-the-virus-that-causes-it] 
      and is responsible for the COVID-19 pandemic is another in a long line of 
      Coronavirus outbreak - and unlikely to be the last. More than a year into the 
      pandemic, SARS-CoV-2 has exposed the dangerous hollowness of a global commitment to
[truncated: 17,345 more chars]
