# Supplementary material for: Connections and Biases in Health Equity and Culture Research: A Semantic Network Analysis
Source: Front Public Health. 2022 Mar 29;10:834172. doi: 10.3389/fpubh.2022.834172 (PMC9002348; doi:10.3389/fpubh.2022.834172)
Supplement: Supplementary file 1 [file Data_Sheet_1.ZIP › Supplementary_Materials/Supplementary_Document_9.txt]

Canada	History, 21st Century	1
Canada	Qualitative Research	1
Canada	*Quality Improvement	1
Canada	Social Determinants of Health/*ethnology	1
Canada	Health Personnel/*education/psychology/standards	1
Canada	Racism	1
Canada	Interviews as Topic	1
Canada	History, 20th Century	1
Canada	Indians, North American/history/legislation & jurisprudence/*psychology	1
Canada	Cultural Diversity	1
Canada	Health Personnel/organization & administration	1
Canada	Health Equity/*standards	1
Canada	History, 19th Century	1
Canada	Cultural Competency/*education	1
Canada	Congresses as Topic	1
Canada	Health Equity/*organization & administration	1
Canada	United States	1
Canada	Inuits/history/legislation & jurisprudence/*psychology	1
Canada	*Health Status Disparities	2
Canada	Male	1
Canada	Colonialism/history	1
Canada	Social Determinants of Health/ethnology	1
Canada	Socioeconomic Factors	1
Canada	Humans	1
Canada	Primary Health Care/*organization & administration	1
Canada	Female	1
*Health Care Sector	Cultural Diversity	1
*Health Care Sector	Organizational Objectives	1
*Health Care Sector	Humans	1
*Health Care Sector	*Health Equity	1
*Health Care Sector	*Continental Population Groups	1
*Health Care Sector	United States	1
*Health Care Sector	Cultural Competency	1
History, 21st Century	Indians, North American/history/legislation & jurisprudence/*psychology	1
History, 21st Century	Qualitative Research	1
History, 21st Century	Cultural Competency/*education	1
History, 21st Century	Social Determinants of Health/*ethnology	1
History, 21st Century	Humans	1
History, 21st Century	Health Personnel/*education/psychology/standards	1
History, 21st Century	Racism	1
History, 21st Century	Health Equity/*standards	1
History, 21st Century	History, 19th Century	1
History, 21st Century	Inuits/history/legislation & jurisprudence/*psychology	1
History, 21st Century	Female	1
History, 21st Century	*Health Status Disparities	1
History, 21st Century	Male	1
History, 21st Century	Colonialism/history	1
History, 21st Century	Interviews as Topic	1
History, 21st Century	History, 20th Century	1
Vulnerable Populations/legislation & jurisprudence	Cultural Diversity	1
Vulnerable Populations/legislation & jurisprudence	Racism/prevention & control	1
Vulnerable Populations/legislation & jurisprudence	Humans	1
Vulnerable Populations/legislation & jurisprudence	Health Equity/*legislation & jurisprudence	1
Vulnerable Populations/legislation & jurisprudence	United States	1
Vulnerable Populations/legislation & jurisprudence	Healthcare Disparities/legislation & jurisprudence	1
Vulnerable Populations/legislation & jurisprudence	Health Policy/*legislation & jurisprudence	1
Communicable Disease Control	Patient Safety	1
Communicable Disease Control	Health Equity	1
Communicable Disease Control	Resource Allocation	1
Communicable Disease Control	Pneumonia, Viral/*prevention & control/transmission	1
Communicable Disease Control	Coronavirus Infections/*prevention & control/transmission	1
Communicable Disease Control	Risk	1
Communicable Disease Control	Healthcare Disparities	1
Communicable Disease Control	Humans	1
Communicable Disease Control	*Health Services Accessibility	1
Communicable Disease Control	COVID-19	1
Communicable Disease Control	Health Care Rationing	1
Communicable Disease Control	Minority Groups	1
Communicable Disease Control	SARS-CoV-2	1
Communicable Disease Control	Cultural Characteristics	1
Communicable Disease Control	Betacoronavirus	1
Communicable Disease Control	*Health Status Disparities	1
Communicable Disease Control	Patient Education as Topic	1
Communicable Disease Control	*Socioeconomic Factors	1
Communicable Disease Control	Pandemics/*prevention & control	1
Communicable Disease Control	Organ Transplantation/*ethics/standards/*trends	1
Consensus Development Conferences as Topic	Practice Guidelines as Topic	1
Consensus Development Conferences as Topic	Rheumatic Diseases/diagnosis/*therapy	1
Consensus Development Conferences as Topic	*Acculturation	1
Consensus Development Conferences as Topic	Middle Aged	1
Consensus Development Conferences as Topic	*Health Equity	1
Consensus Development Conferences as Topic	Humans	1
Consensus Development Conferences as Topic	Self Report	1
Consensus Development Conferences as Topic	Adult	1
Consensus Development Conferences as Topic	Female	1
Consensus Development Conferences as Topic	Health Literacy	1
Consensus Development Conferences as Topic	Male	1
Consensus Development Conferences as Topic	*Patient Outcome Assessment	1
Education, Nursing, Baccalaureate/*trends	*Cultural Diversity	1
Education, Nursing, Baccalaureate/*trends	*Health Equity	1
Education, Nursing, Baccalaureate/*trends	*Students, Nursing	1
Education, Nursing, Baccalaureate/*trends	Licensure, Nursing	1
Education, Nursing, Baccalaureate/*trends	Program Evaluation	1
Education, Nursing, Baccalaureate/*trends	Social Support	1
Education, Nursing, Baccalaureate/*trends	Curriculum	1
Education, Nursing, Baccalaureate/*trends	Humans	1
Education, Nursing, Baccalaureate/*trends	Organizational Culture	1
Education, Nursing, Baccalaureate/*trends	Oregon	1
Education, Nursing, Baccalaureate/*trends	*Culturally Competent Care	1
Education, Nursing, Baccalaureate/*trends	*Power, Psychological	1
Education, Nursing, Baccalaureate/*trends	*Nurse's Role	1
Education, Nursing, Baccalaureate/*trends	Female	1
Education, Nursing, Baccalaureate/*trends	Social Determinants of Health	1
Education, Nursing, Baccalaureate/*trends	Educational Measurement	1
Education, Nursing, Baccalaureate/*trends	Male	1
Education, Nursing, Baccalaureate/*trends	Evidence-Based Nursing	1
Education, Nursing, Baccalaureate/*trends	Organizational Innovation	1
*Periodicals as Topic	*Cultural Diversity	1
*Periodicals as Topic	*Social Inclusion	1
*Periodicals as Topic	*Editorial Policies	1
*Periodicals as Topic	*Rehabilitation	1
*Periodicals as Topic	*Health Equity	1
*Periodicals as Topic	Humans	1
*Periodicals as Topic	*Sports Medicine	1
Hospital Bed Capacity	*Cultural Diversity	1
Hospital Bed Capacity	*Health Equity	1
Hospital Bed Capacity	Ownership	1
Hospital Bed Capacity	*Leadership	1
Hospital Bed Capacity	Sex Distribution	1
Hospital Bed Capacity	Continental Population Groups/statistics & numerical data	1
Hospital Bed Capacity	Humans	1
Hospital Bed Capacity	Ethnic Groups/statistics & numerical data	1
Hospital Bed Capacity	Hospital Administrators/*statistics & numerical data	1
Hospital Bed Capacity	Residence Characteristics	1
*Mass Screening	Europe	1
*Mass Screening	*Early Detection of Cancer	1
*Mass Screening	Health Equity	1
*Mass Screening	Qualitative Research	1
*Mass Screening	*Patient Acceptance of Health Care	1
*Mass Screening	*Emigrants and Immigrants	1
*Mass Screening	*Transients and Migrants	1
*Mass Screening	Humans	1
*Mass Screening	Delivery of Health Care	1
*Mass Screening	Health Personnel	1
*Mass Screening	Translating	1
*Mass Screening	Culture	1
*Mass Screening	Female	1
*Mass Screening	Uterine Cervical Neoplasms/*diagnosis/psychology	1
*Mass Screening	Emigration and Immigration	1
*Mass Screening	*Health Services Accessibility	1
*Mass Screening	European Union	1
Indians, North American/history/legislation & jurisprudence/*psychology	Qualitative Research	1
Indians, North American/history/legislation & jurisprudence/*psychology	Cultural Competency/*education	1
Indians, North American/history/legislation & jurisprudence/*psychology	Social Determinants of Health/*ethnology	1
Indians, North American/history/legislation & jurisprudence/*psychology	Humans	1
Indians, North American/history/legislation & jurisprudence/*psychology	Health Personnel/*education/psychology/standards	1
Indians, North American/history/legislation & jurisprudence/*psychology	Racism	1
Indians, North American/history/legislation & jurisprudence/*psychology	Health Equity/*standards	1
Indians, North American/history/legislation & jurisprudence/*psychology	History, 19th Century	1
Indians, North American/history/legislation & jurisprudence/*psychology	Inuits/history/legislation & jurisprudence/*psychology	1
Indians, North American/history/legislation & jurisprudence/*psychology	Female	1
Indians, North American/history/legislation & jurisprudence/*psychology	*Health Status Disparities	1
Indians, North American/history/legislation & jurisprudence/*psychology	Male	1
Indians, North American/history/legislation & jurisprudence/*psychology	Colonialism/history	1
Indians, North American/history/legislation & jurisprudence/*psychology	Interviews as Topic	1
Indians, North American/history/legislation & jurisprudence/*psychology	History, 20th Century	1
Cultural Competency/education	Curriculum	1
Cultural Competency/education	Education, Medical/*trends	1
Cultural Competency/education	Sex Education/*trends	1
Cultural Competency/education	Education, Nursing/*trends	1
Cultural Competency/education	*Sexual and Gender Minorities	1
Cultural Competency/education	*Health Equity	1
Cultural Competency/education	Humans	1
Cultural Competency/education	*Sexual Health	1
Cultural Competency/education	Female	1
Cultural Competency/education	Male	1
Hospitalization	Health Equity	1
Hospitalization	Young Adult	1
Hospitalization	Adolescent	1
Hospitalization	Minority Groups/*statistics & numerical data	1
Hospitalization	Social Class	1
Hospitalization	Health Care Surveys	1
Hospitalization	*Cultural Competency	1
Hospitalization	COVID-19/*epidemiology	1
Hospitalization	Middle Aged	2
Hospitalization	*Health Equity	1
Hospitalization	SARS-CoV-2	1
Hospitalization	Massachusetts/epidemiology	1
Hospitalization	Adult	1
Hospitalization	Cultural Competency	1
Hospitalization	Professional-Patient Relations	1
Hospitalization	*Hispanic Americans	1
Hospitalization	Inpatients/psychology/*statistics & numerical data	1
Hospitalization	Vulnerable Populations	1
Hospitalization	Language	1
Hospitalization	*Health Services Accessibility	1
Hospitalization	*Communication Barriers	2
Hospitalization	Patient Satisfaction/ethnology	1
Hospitalization	Male	2
Hospitalization	Ethnic Groups/*statistics & numerical data	1
Hospitalization	Quality of Health Care	1
Hospitalization	Delivery of Health Care/*organization & administration	1
Hospitalization	Humans	2
Hospitalization	Pandemics	1
Hospitalization	Female	2
Hospitalization	Pregnancy	1
Hospitalization	Aged	1
Government Programs	*Delivery of Health Care	1
Government Programs	Cultural Diversity	1
Government Programs	Delivery of Health Care/*organization & administration	1
Government Programs	*Population Groups	1
Government Programs	Vulnerable Populations	1
Government Programs	Health Equity	1
Government Programs	*Minority Groups	1
Government Programs	Humans	2
Government Programs	*Health Equity	1
Government Programs	*Continental Population Groups	1
Government Programs	Racism	1
Government Programs	Resource Allocation	1
Government Programs	Culture	1
Government Programs	*Healthcare Disparities	1
Government Programs	*Health Policy	1
Government Programs	Health Workforce	1
Government Programs	*Ethnic Groups	1
Government Programs	Medical Assistance	1
Government Programs	Leadership	1
Government Programs	New Zealand	1
Government Programs	*Rural Population	1
Students, Nursing/*psychology	*Education, Nursing, Baccalaureate	1
Students, Nursing/*psychology	Health Equity	1
Students, Nursing/*psychology	*Cultural Competency	1
Students, Nursing/*psychology	Minority Health	1
Students, Nursing/*psychology	Humans	1
Students, Nursing/*psychology	Transgender Persons/*psychology	1
Betacoronavirus	Health Equity	2
Betacoronavirus	Health Education/*ethics	1
Betacoronavirus	Social Justice	1
Betacoronavirus	Beneficence	1
Betacoronavirus	Religion	1
Betacoronavirus	*Professional Role	1
Betacoronavirus	Internet	1
Betacoronavirus	Patient Education as Topic	1
Betacoronavirus	Pandemics/*ethics/prevention & control	1
Betacoronavirus	*Socioeconomic Factors	1
Betacoronavirus	Health Promotion/ethics	1
Betacoronavirus	Coronavirus Infections/epidemiology/prevention & control/virology	1
Betacoronavirus	Risk	1
Betacoronavirus	Ethical Theory	1
Betacoronavirus	SARS-CoV-2	2
Betacoronavirus	Physicians/*ethics	1
Betacoronavirus	Health Care Rationing	1
Betacoronavirus	Healthcare Disparities	1
Betacoronavirus	Cultural Characteristics	1
Betacoronavirus	*Moral Obligations	1
Betacoronavirus	Cultural Competency	1
Betacoronavirus	Organ Transplantation/*ethics/standards/*trends	1
Betacoronavirus	*Social Responsibility	1
Betacoronavirus	Pneumonia, Viral/*prevention & control/transmission	1
Betacoronavirus	COVID-19	2
Betacoronavirus	Public Health/ethics	1
Betacoronavirus	*Health Status Disparities	1
Betacoronavirus	Pneumonia, Viral/epidemiology/prevention & control/virology	1
Betacoronavirus	Access to Information	1
Betacoronavirus	Patient Safety	1
Betacoronavirus	*Health Services Accessibility	1
Betacoronavirus	Coronavirus Infections/*prevention & control/transmission	1
Betacoronavirus	Humans	2
Betacoronavirus	Pandemics/*prevention & control	1
Betacoronavirus	Minority Groups	1
Betacoronavirus	Culture	1
Betacoronavirus	Paternalism	1
Betacoronavirus	Codes of Ethics	1
Betacoronavirus	Resource Allocation	1
Hispanic Americans/*psychology	Information Dissemination/*methods	1
Hispanic Americans/*psychology	*Health Equity	1
Hispanic Americans/*psychology	Humans	1
Hispanic Americans/*psychology	United States	1
Hispanic Americans/*psychology	Cultural Characteristics	1
Hispanic Americans/*psychology	Social Media/*statistics & numerical data	1
*Culture	Health Equity	2
*Culture	Young Adult	2
*Culture	Qualitative Research	1
*Culture	Adolescent	2
*Culture	Humans	3
*Culture	*Oceanic Ancestry Group	1
*Culture	Factor Analysis, Statistical	1
*Culture	Reading	1
*Culture	Reproducibility of Results	1
*Culture	Attitude to Health/ethnology	1
*Culture	Patient Education as Topic/methods	1
*Culture	Social Media	1
*Culture	Australia	1
*Culture	Middle Aged	1
*Culture	*Health Equity	1
*Culture	Breast Feeding/*ethnology	1
*Culture	Adult	2
*Culture	*Health Promotion	1
*Culture	*Masculinity	1
*Culture	Literacy	1
*Culture	Surveys and Questionnaires	1
*Culture	United States	1
*Culture	Health Policy	1
*Culture	Surveys and Questionnaires/*standards	1
*Culture	Social Determinants of Health	1
*Culture	Male	2
*Culture	Infant	1
*Culture	United Arab Emirates	1
*Culture	*Health Literacy	2
*Culture	India	1
*Culture	Female	2
*Culture	Infant Mortality/ethnology	1
*Health Promotion	Young Adult	1
*Health Promotion	Adolescent	1
*Health Promotion	Public Health	1
*Health Promotion	Health Equity/*trends	1
*Health Promotion	*Racism	1
*Health Promotion	Social Determinants of Health	1
*Health Promotion	Patient Education as Topic/methods	1
*Health Promotion	Attitude to Health/ethnology	1
*Health Promotion	*Health Equity	2
*Health Promotion	*Community-Institutional Relations	1
*Health Promotion	*Research	1
*Health Promotion	Breast Feeding/*ethnology	1
*Health Promotion	Adult	1
*Health Promotion	*Men's Health	1
*Health Promotion	Surveys and Questionnaires	1
*Health Promotion	United States	2
*Health Promotion	*African Americans	1
*Health Promotion	Male	1
*Health Promotion	*Public Opinion	1
*Health Promotion	Infant	1
*Health Promotion	Humans	3
*Health Promotion	Culture	2
*Health Promotion	Health Status Disparities	1
*Health Promotion	Female	1
*Health Promotion	*Population Health	1
*Health Promotion	Local Government	1
*Health Promotion	Infant Mortality/ethnology	1
*Health Services Accessibility	Quality of Health Care	1
*Health Services Accessibility	Health Equity	2
*Health Services Accessibility	Qualitative Research	2
*Health Services Accessibility	COVID-19/*epidemiology	1
*Health Services Accessibility	Healthcare Disparities	2
*Health Services Accessibility	*Health Status Disparities	1
*Health Services Accessibility	Health Personnel	2
*Health Services Accessibility	Social Class	1
*Health Services Accessibility	Patient Education as Topic	1
*Health Services Accessibility	*Socioeconomic Factors	1
*Health Services Accessibility	Europe	1
*Health Services Accessibility	Minority Groups	1
*Health Services Accessibility	*Cultural Competency	1
*Health Services Accessibility	Risk	1
*Health Services Accessibility	*Transients and Migrants	1
*Health Services Accessibility	Middle Aged	1
*Health Services Accessibility	*Health Equity	2
*Health Services Accessibility	SARS-CoV-2	2
*Health Services Accessibility	Health Care Rationing	1
*Health Services Accessibility	Cultural Characteristics	1
*Health Services Accessibility	*Oceanic Ancestry Group	1
*Health Services Accessibility	Emigration and Immigration	1
*Health Services Accessibility	Delivery of Health Care/*organization & administration	1
*Health Services Accessibility	Cultural Competency	1
*Health Services Accessibility	Professional-Patient Relations	1
*Health Services Accessibility	*Hispanic Americans	1
*Health Services Accessibility	Organ Transplantation/*ethics/standards/*trends	1
*Health Services Accessibility	Organizations	1
*Health Services Accessibility	*Patient Acceptance of Health Care	1
*Health Services Accessibility	Patient Safety	1
*Health Services Accessibility	*Health Services, Indigenous	1
*Health Services Accessibility	Massachusetts/epidemiology	1
*Health Services Accessibility	*Organizational Culture	1
*Health Services Accessibility	COVID-19	1
*Health Services Accessibility	Delivery of Health Care	1
*Health Services Accessibility	*Emigrants and Immigrants	1
*Health Services Accessibility	*Attitude of Health Personnel	1
*Health Services Accessibility	*Communication Barriers	1
*Health Services Accessibility	Uterine Cervical Neoplasms/*diagnosis/psychology	1
*Health Services Accessibility	Male	2
*Health Services Accessibility	European Union	1
*Health Services Accessibility	South Australia	1
*Health Services Accessibility	Coronavirus Infections/*prevention & control/transmission	1
*Health Services Accessibility	*Early Detection of Cancer	1
*Health Services Accessibility	Pneumonia, Viral/*prevention & control/transmission	1
*Health Services Accessibility	Health Services	1
*Health Services Accessibility	Humans	4
*Health Services Accessibility	Resource Allocation	1
*Health Services Accessibility	Translating	1
*Health Services Accessibility	Culture	1
*Health Services Accessibility	Pandemics	1
*Health Services Accessibility	Female	3
*Health Services Accessibility	Vulnerable Populations	1
*Health Services Accessibility	Social Support	1
*Health Services Accessibility	Pandemics/*prevention & control	1
*Health Services Research	Community-Based Participatory Research/*methods	1
*Health Services Research	Male	1
*Health Services Research	Adolescent	1
*Health Services Research	Health Promotion	1
*Health Services Research	*Schools	1
*Health Services Research	*Health Equity	1
*Health Services Research	Humans	1
*Health Services Research	Social Change	1
*Health Services Research	Students	1
*Health Services Research	Southeastern United States	1
*Health Services Research	Female	1
*Health Services Research	Child	1
*Health Services Research	African Americans/statistics & numerical data	1
*Health Services Research	*Empowerment	1
*Health Services Research	*Exercise	1
Quality Indicators, Health Care	Quality Improvement	1
Quality Indicators, Health Care	Cultural Diversity	1
Quality Indicators, Health Care	Age Factors	1
Quality Indicators, Health Care	Organizational Objectives	1
Quality Indicators, Health Care	Surveys and Questionnaires	1
Quality Indicators, Health Care	Humans	1
Quality Indicators, Health Care	Health Equity/*organization & administration	1
Quality Indicators, Health Care	*Aging/ethnology	1
Quality Indicators, Health Care	*Models, Organizational	1
Quality Indicators, Health Care	Socioeconomic Factors	1
Quality Indicators, Health Care	Policy Making	1
Quality Indicators, Health Care	Delivery of Health Care, Integrated/*organization & administration	1
Quality Indicators, Health Care	Focus Groups	1
Quality Indicators, Health Care	Interviews as Topic	1
Quality Indicators, Health Care	Geriatrics/*organization & administration	1
Quality Indicators, Health Care	Health Care Reform	1
Quality Indicators, Health Care	Patient-Centered Care/*organization & administration	1
Quality Indicators, Health Care	Healthcare Disparities/*organization & administration	1
Quality Indicators, Health Care	Organizational Innovation	1
Schools, Medical/*organization & administration	Cultural Diversity	1
Schools, Medical/*organization & administration	Education, Medical, Undergraduate/*methods	1
Schools, Medical/*organization & administration	Racism/*ethnology/statistics & numerical data	1
Schools, Medical/*organization & administration	Needs Assessment	1
Schools, Medical/*organization & administration	*Health Equity	1
Schools, Medical/*organization & administration	Humans	1
Schools, Medical/*organization & administration	Education, Medical, Graduate/*methods	1
Schools, Medical/*organization & administration	United States	1
Schools, Medical/*organization & administration	Career Choice	1
Schools, Medical/*organization & administration	Female	1
Schools, Medical/*organization & administration	Narration	1
Schools, Medical/*organization & administration	Asian Americans/*statistics & numerical data	1
Schools, Medical/*organization & administration	Male	1
*African Americans	Cultural Diversity	1
*African Americans	Health Equity	1
*African Americans	Young Adult	1
*African Americans	*Racism	2
*African Americans	Adolescent	1
*African Americans	Healthcare Disparities/*ethnology	1
*African Americans	*Health Equity	1
*African Americans	Humans	2
*African Americans	*Community-Institutional Relations	1
*African Americans	*Research	1
*African Americans	Culture	1
*African Americans	Adult	1
*African Americans	*Men's Health	1
*African Americans	Social Determinants of Health	1
*African Americans	Male	1
*African Americans	United States	1
*African Americans	*Health Personnel	1
South Australia	Organizations	1
South Australia	*Cultural Competency	1
South Australia	Qualitative Research	1
South Australia	Health Services	1
South Australia	Healthcare Disparities	1
South Australia	*Health Services, Indigenous	1
South Australia	*Health Equity	1
South Australia	Humans	1
South Australia	*Organizational Culture	1
South Australia	Health Personnel	1
South Australia	*Oceanic Ancestry Group	1
South Australia	Female	1
South Australia	Social Support	1
South Australia	Male	1
South Australia	*Attitude of Health Personnel	1
Capacity Building/organization & administration	Universities	1
Capacity Building/organization & administration	Poverty	1
Capacity Building/organization & administration	*Cultural Diversity	2
Capacity Building/organization & administration	Chicago	2
Capacity Building/organization & administration	Cancer Care Facilities/*organization & administration	2
Capacity Building/organization & administration	Health Equity/*organization & administration	1
Capacity Building/organization & administration	Humans	2
Capacity Building/organization & administration	Health Equity	1
Capacity Building/organization & administration	*Community-Institutional Relations	1
Capacity Building/organization & administration	Minority Groups	2
Capacity Building/organization & administration	Community Participation	2
Capacity Building/organization & administration	Health Education/organization & administration	1
Capacity Building/organization & administration	*Cooperative Behavior	1
Capacity Building/organization & administration	Biomedical Research/*organization & administration	2
Capacity Building/organization & administration	Cooperative Behavior	1
Capacity Building/organization & administration	Health Occupations/*education	1
Capacity Building/organization & administration	Health Occupations/education	1
Capacity Building/organization & administration	Early Detection of Cancer	1
Medicine, Unani	Yoga	1
Medicine, Unani	Health Care Costs	1
Medicine, Unani	India	1
Medicine, Unani	*Health Equity	1
Medicine, Unani	Humans	1
Medicine, Unani	*Universal Health Insurance	1
Medicine, Unani	Delivery of Health Care/economics/ethics/*methods	1
Medicine, Unani	Workforce	1
Medicine, Unani	*Health Services/economics	1
Medicine, Unani	*Complementary Therapies/economics	1
Medicine, Unani	Medicine, Ayurvedic	1
Medicine, Unani	Health Personnel	1
Medicine, Unani	Naturopathy	1
Medicine, Unani	Homeopathy	1
COVID-19/epidemiology	*Cultural Diversity	1
COVID-19/epidemiology	Racism/prevention & control	1
COVID-19/epidemiology	*Leadership	1
COVID-19/epidemiology	Organizational Culture	1
COVID-19/epidemiology	*Health Equity	1
COVID-19/epidemiology	Humans	1
COVID-19/epidemiology	Empowerment	1
COVID-19/epidemiology	SARS-CoV-2	1
COVID-19/epidemiology	Nursing/*standards	1
COVID-19/epidemiology	Pandemics	1
COVID-19/epidemiology	Workforce/organization & administration	1
COVID-19/epidemiology	*Social Inclusion	1
*American Natives	Cultural Diversity	1
*American Natives	Medicine, Traditional	1
*American Natives	Delivery of Health Care/*ethnology	1
*American Natives	Urban Population	1
*American Natives	Community-Based Participatory Research	1
*American Natives	Michigan	1
*American Natives	*Health Equity	2
*American Natives	Humans	2
*American Natives	*Oceanic Ancestry Group	1
*American Natives	*Community-Institutional Relations	1
*American Natives	Racism	1
*American Natives	United States	1
*American Natives	Spirituality	1
*American Natives	Health Services, Indigenous	1
*American Natives	Healthcare Disparities/*ethnology	1
*American Natives	Program Development	1
*American Natives	Cultural Characteristics	1
*American Natives	*Asian Americans	1
*American Natives	*Spiritual Therapies	1
*American Natives	*Universities	1
*Oceans and Seas	*Islands	1
*Oceans and Seas	Health Equity	1
*Oceans and Seas	Population Dynamics	1
*Oceans and Seas	*Emigrants and Immigrants	1
*Oceans and Seas	*Delivery of Health Care/ethics	1
*Oceans and Seas	Humans	1
*Oceans and Seas	*Climate Change	1
*Oceans and Seas	Culture	1
*Oceans and Seas	Public Health/ethics	1
*Oceans and Seas	*Emigration and Immigration	1
*Oceans and Seas	Micronesia	1
*Oceans and Seas	Vulnerable Populations	1
*Oceans and Seas	Social Responsibility	1
*Oceans and Seas	New Zealand	1
*Oceans and Seas	*Physicians	1
Urban Renewal/*methods	*Health Equity	1
Urban Renewal/*methods	Humans	1
Urban Renewal/*methods	*Social Change	1
*Mothers/education	Child Nutrition Sciences/education	1
*Mothers/education	Food Assistance	1
*Mothers/education	Qualitative Research	1
*Mothers/education	*Poverty	1
*Mothers/education	*Consumer Behavior/economics	1
*Mothers/education	West Virginia	1
*Mothers/education	*Food Supply/economics	1
*Mothers/education	*Health Equity	1
*Mothers/education	Humans	1
*Mothers/education	*Rural Health	1
*Mothers/education	Social Change	1
*Mothers/education	Young Adult	1
*Mothers/education	Focus Groups	1
*Mothers/education	Adult	1
*Mothers/education	Female	1
*Mothers/education	*Diet, Healthy/economics/psychology	1
*Mothers/education	Needs Assessment	1
*Mothers/education	Nutritional Sciences/education	1
*Mothers/education	Transportation/economics	1
Healthcare Disparities/*ethnology	Health Equity	3
Healthcare Disparities/*ethnology	*Public Health	1
Healthcare Disparities/*ethnology	Social Justice	1
Healthcare Disparities/*ethnology	Physicians/*supply & distribution	1
Healthcare Disparities/*ethnology	Radiation Oncology	1
Healthcare Disparities/*ethnology	Racism	1
Healthcare Disparities/*ethnology	*Racism	2
Healthcare Disparities/*ethnology	Minority Groups/*education	1
Healthcare Disparities/*ethnology	Personnel Selection/organization & administration	1
Healthcare Disparities/*ethnology	Cultural Diversity	3
Healthcare Disparities/*ethnology	*Cultural Diversity	2
Healthcare Disparities/*ethnology	Continental Population Groups/education	1
Healthcare Disparities/*ethnology	*Health Personnel	1
Healthcare Disparities/*ethnology	*Health Equity	2
Healthcare Disparities/*ethnology	Internship and Residency/organization & administration	1
Healthcare Disparities/*ethnology	*Oceanic Ancestry Group	2
Healthcare Disparities/*ethnology	Health Services, Indigenous/*organization & administration/standards	1
Healthcare Disparities/*ethnology	Cultural Competency	1
Healthcare Disparities/*ethnology	*Program Evaluation	1
Healthcare Disparities/*ethnology	Health Equity/*organization & administration/standards	1
Healthcare Disparities/*ethnology	Ethnic Groups/education	1
Healthcare Disparities/*ethnology	Prescription Drugs/administration & dosage/adverse effects/*therapeutic use	1
Healthcare Disparities/*ethnology	Delivery of Health Care/*ethnology	2
Healthcare Disparities/*ethnology	Health Services Accessibility	1
Healthcare Disparities/*ethnology	Physician Assistants/*education	1
Healthcare Disparities/*ethnology	United States	5
Healthcare Disparities/*ethnology	New Zealand	1
Healthcare Disparities/*ethnology	Male	1
Healthcare Disparities/*ethnology	Humans	6
Healthcare Disparities/*ethnology	*Hispanic Americans	1
Healthcare Disparities/*ethnology	Female	1
Healthcare Disparities/*ethnology	*Asian Americans	1
Healthcare Disparities/*ethnology	Orthopedics/education/statistics & numerical data	1
*Social Class	Health Equity	1
*Social Class	Young Adult	1
*Social Class	*Educational Status	1
*Social Class	Adolescent	1
*Social Class	Health Services Accessibility/statistics & numerical data	1
*Social Class	Grounded Theory	1
*Social Class	Middle Aged	1
*Social Class	*Health Equity	1
*Social Class	Maternal Health Services/*statistics & numerical data	1
*Social Class	*Healthcare Disparities	1
*Social Class	Adult	1
*Social Class	Women/*education	1
*Social Class	Africa South of the Sahara	1
*Social Class	Vulnerable Populations	1
*Social Class	Health Services Needs and Demand/statistics & numerical data	1
*Social Class	Spouses/education	1
*Social Class	*Attitude of Health Personnel	1
*Social Class	Uterine Cervical Neoplasms/*diagnosis/prevention & control	1
*Social Class	Mass Screening/organization & administration/*statistics & numerical data	1
*Social Class	*Developing Countries	1
*Social Class	Patient Acceptance of Health Care	1
*Social Class	Pregnancy Outcome	1
*Social Class	*Poverty	1
*Social Class	Humans	2
*Social Class	Culture	1
*Social Class	Health Status Disparities	1
*Social Class	Female	2
*Social Class	*Utilization Review	1
*Social Class	Pregnancy	1
*Social Class	Early Detection of Cancer	1
*Social Class	*Cross-Cultural Comparison	1
Pandemics/*ethics/prevention & control	Health Equity	1
Pandemics/*ethics/prevention & control	Health Education/*ethics	1
Pandemics/*ethics/prevention & control	Social Justice	1
Pandemics/*ethics/prevention & control	Beneficence	1
Pandemics/*ethics/prevention & control	Religion	1
Pandemics/*ethics/prevention & control	Physicians/*ethics	1
Pandemics/*ethics/prevention & control	Internet	1
Pandemics/*ethics/prevention & control	Coronavirus Infections/epidemiology/prevention & control/virology	1
Pandemics/*ethics/prevention & control	Ethical Theory	1
Pandemics/*ethics/prevention & control	SARS-CoV-2	1
Pandemics/*ethics/prevention & control	Health Promotion/ethics	1
Pandemics/*ethics/prevention & control	Access to Information	1
Pandemics/*ethics/prevention & control	Cultural Competency	1
Pandemics/*ethics/prevention & control	*Social Responsibility	1
Pandemics/*ethics/prevention & control	COVID-19	1
Pandemics/*ethics/prevention & control	Public Health/ethics	1
Pandemics/*ethics/prevention & control	Pneumonia, Viral/epidemiology/prevention & control/virology	1
Pandemics/*ethics/prevention & control	*Moral Obligations	1
Pandemics/*ethics/prevention & control	Humans	1
Pandemics/*ethics/prevention & control	*Professional Role	1
Pandemics/*ethics/prevention & control	Culture	1
Pandemics/*ethics/prevention & control	Paternalism	1
Pandemics/*ethics/prevention & control	Codes of Ethics	1
Health Policy/*legislation & jurisprudence	Cultural Diversity	1
Health Policy/*legislation & jurisprudence	Racism/prevention & control	1
Health Policy/*legislation & jurisprudence	Humans	1
Health Policy/*legislation & jurisprudence	Health Equity/*legislation & jurisprudence	1
Health Policy/*legislation & jurisprudence	United States	1
Health Policy/*legislation & jurisprudence	Healthcare Disparities/legislation & jurisprudence	1
Orthopedics/education/statistics & numerical data	*Cultural Diversity	1
Orthopedics/education/statistics & numerical data	*Program Evaluation	1
Orthopedics/education/statistics & numerical data	*Racism	1
Orthopedics/education/statistics & numerical data	Physicians/*supply & distribution	1
Orthopedics/education/statistics & numerical data	*Health Equity	1
Orthopedics/education/statistics & numerical data	Humans	1
Orthopedics/education/statistics & numerical data	United States	1
Orthopedics/education/statistics & numerical data	Internship and Residency/organization & administration	1
Orthopedics/education/statistics & numerical data	Female	1
Orthopedics/education/statistics & numerical data	Radiation Oncology	1
Orthopedics/education/statistics & numerical data	Male	1
*Physician-Patient Relations	Stereotyping	1
*Physician-Patient Relations	*Narration	1
*Physician-Patient Relations	Thinking	1
*Physician-Patient Relations	Literature, Modern	1
*Physician-Patient Relations	*Prejudice	1
*Physician-Patient Relations	Reference Standards	1
*Physician-Patient Relations	Teaching	1
*Physician-Patient Relations	Attitude to Health	1
*Physician-Patient Relations	Cultural Diversity	1
*Physician-Patient Relations	*Cultural Competency	1
*Physician-Patient Relations	*Health Equity	3
*Physician-Patient Relations	*Continental Population Groups	1
*Physician-Patient Relations	Education, Medical/*ethics	1
*Physician-Patient Relations	Cultural Competency/*education	1
*Physician-Patient Relations	Empathy	1
*Physician-Patient Relations	United States	1
*Physician-Patient Relations	Educational Status	1
*Physician-Patient Relations	*Communication Barriers	1
*Physician-Patient Relations	Needs Assessment	1
*Physician-Patient Relations	Social Determinants of Health	1
*Physician-Patient Relations	*Emergency Medicine	1
*Physician-Patient Relations	*Moral Obligations	1
*Physician-Patient Relations	Communication	1
*Physician-Patient Relations	*Health Literacy	1
*Physician-Patient Relations	Humans	3
*Physician-Patient Relations	Culture	1
*Physician-Patient Relations	Patient Care	1
*Physician-Patient Relations	*Language	1
Academic Medical Centers/*organization & administration	Cultural Diversity	1
Academic Medical Centers/*organization & administration	Socioeconomic Factors	1
Academic Medical Centers/*organization & administration	Disasters/*prevention & control	1
Academic Medical Centers/*organization & administration	Humans	1
Academic Medical Centers/*organization & administration	Public Health/standards	1
Academic Medical Centers/*organization & administration	Civil Defense/organization & administration	1
Academic Medical Centers/*organization & administration	Social Participation	1
Academic Medical Centers/*organization & administration	SARS-CoV-2/genetics	1
Academic Medical Centers/*organization & administration	Consensus	1
Academic Medical Centers/*organization & administration	Health Equity/*standards	1
Academic Medical Centers/*organization & administration	Healthcare Disparities/ethnology	1
Academic Medical Centers/*organization & administration	Ethnic Groups/statistics & numerical data	1
Academic Medical Centers/*organization & administration	Policy Making	1
Academic Medical Centers/*organization & administration	Government Programs/organization & administration/standards	1
Academic Medical Centers/*organization & administration	COVID-19/diagnosis/epidemiology/*ethnology/virology	1
Academic Medical Centers/*organization & administration	Minority Groups/statistics & numerical data	1
Academic Medical Centers/*organization & administration	United States/epidemiology	1
*Emergency Medicine	*Cultural Competency	1
*Emergency Medicine	Communication	1
*Emergency Medicine	Needs Assessment	1
*Emergency Medicine	*Health Equity	1
*Emergency Medicine	Humans	1
*Emergency Medicine	Culture	1
*Emergency Medicine	Educational Status	1
*Emergency Medicine	*Communication Barriers	1
*Emergency Medicine	*Health Literacy	1
*Emergency Medicine	*Prejudice	1
*Emergency Medicine	Social Determinants of Health	1
*Emergency Medicine	*Language	1
*Emergency Medicine	Attitude to Health	1
Career Mobility	Cross-Cultural Comparison	1
Career Mobility	Cell Physiological Phenomena	1
Career Mobility	Female	1
Career Mobility	Patient Advocacy	1
Career Mobility	*Research Subjects	1
Career Mobility	Socioeconomic Factors	1
Career Mobility	Humans	1
Career Mobility	Career Choice	1
Career Mobility	Biomedical Research/*ethics/organization & administration/trends	1
Career Mobility	*Racism/prevention & control/trends	1
Career Mobility	European Continental Ancestry Group	1
Career Mobility	Atlases as Topic	1
Career Mobility	Patient Selection/ethics	1
Career Mobility	Science/ethics/organization & administration/trends	1
Career Mobility	Male	1
Career Mobility	*Health Equity/organization & administration/trends	1
Health Services Accessibility/*organization & administration	Health Equity	1
Health Services Accessibility/*organization & administration	*Cultural Competency	1
Health Services Accessibility/*organization & administration	Culturally Competent Care/*organization & administration	1
Health Services Accessibility/*organization & administration	Burns/*ethnology/therapy	1
Health Services Accessibility/*organization & administration	Healthcare Disparities	1
Health Services Accessibility/*organization & administration	Humans	1
Health Services Accessibility/*organization & administration	Australia/epidemiology	1
Health Services Accessibility/*organization & administration	Oceanic Ancestry Group/*statistics & numerical data	1
Health Services Accessibility/*organization & administration	Health Services Needs and Demand/*organization & administration	1
Health Services Accessibility/*organization & administration	Child	1
Health Services Accessibility/*organization & administration	Health Status	1
Health Services Accessibility/*organization & administration	Health Services, Indigenous/*organization & administration	1
Health Services Accessibility/*organization & administration	Quality of Health Care	1
Physicians/*supply & distribution	*Cultural Diversity	1
Physicians/*supply & distribution	*Program Evaluation	1
Physicians/*supply & distribution	*Racism	1
Physicians/*supply & distribution	*Health Equity	1
Physicians/*supply & distribution	Humans	1
Physicians/*supply & distribution	United States	1
Physicians/*supply & distribution	Internship and Residency/organization & administration	1
Physicians/*supply & distribution	Female	1
Physicians/*supply & distribution	Radiation Oncology	1
Physicians/*supply & distribution	Male	1
Health Equity/*statistics & numerical data	Socioeconomic Factors	1
Health Equity/*statistics & numerical data	*Cultural Competency	1
Health Equity/*statistics & numerical data	Population Groups	1
Health Equity/*statistics & numerical data	Male	1
Health Equity/*statistics & numerical data	Health Services for the Aged/*statistics & numerical data	1
Health Equity/*statistics & numerical data	Middle Aged	1
Health Equity/*statistics & numerical data	*Cultural Characteristics	1
Health Equity/*statistics & numerical data	Humans	2
Health Equity/*statistics & numerical data	Income/*statistics & numerical data	1
Health Equity/*statistics & numerical data	India/epidemiology	1
Health Equity/*statistics & numerical data	Culturally Competent Care/*methods/*statistics & numerical data	1
Health Equity/*statistics & numerical data	Health Care Rationing/*statistics & numerical data	1
Health Equity/*statistics & numerical data	Aged, 80 and over	1
Health Equity/*statistics & numerical data	Female	2
Health Equity/*statistics & numerical data	*Utilization Review	1
Health Equity/*statistics & numerical data	New Zealand	1
Health Equity/*statistics & numerical data	Aged	1
Health Equity/*statistics & numerical data	Evidence-Based Medicine	1
Health Equity/*statistics & numerical data	Ethnic Groups	1
*Sexism	Sex Factors	1
*Sexism	*Social Justice	1
*Sexism	*Gender Identity	1
*Sexism	*Health Equity	1
*Sexism	Humans	1
*Sexism	Papua New Guinea	1
*Sexism	Paternalism	1
*Sexism	Culture	1
*Sexism	Health Status Disparities	1
*Sexism	*Healthcare Disparities	1
*Sexism	*Health Policy	1
*Sexism	Female	1
*Sexism	Data Mining	1
*Sexism	*Women's Rights	1
*Sexism	Male	1
*Sexism	Financing, Organized	1
*Sexism	Residence Characteristics	1
Food Supply	*Minority Groups	1
Food Supply	Health Equity	1
Food Supply	Socioeconomic Factors	1
Food Supply	Poverty	1
Food Supply	Humans	1
Food Supply	United States	1
Food Supply	Health Status Disparities	1
Food Supply	Cultural Characteristics	1
Food Supply	Health Promotion/*organization & administration	1
Food Supply	Obesity/*ethnology/*prevention & control	1
Food Supply	Policy	1
Food Supply	Environment Design	1
Food Supply	Cultural Competency	1
Food Supply	Residence Characteristics	1
Population Groups	*Cultural Competency	1
Population Groups	Humans	1
Population Groups	Culturally Competent Care/*methods/*statistics & numerical data	1
Population Groups	Female	1
Population Groups	New Zealand	1
Population Groups	Ethnic Groups	1
Teaching	*Narration	1
Teaching	Stereotyping	1
Teaching	Thinking	1
Teaching	Humans	2
Teaching	Literature, Modern	1
Teaching	Midwifery	1
Teaching	Reference Standards	1
Teaching	Students	1
Teaching	*Health Equity	2
Teaching	Transgender Persons	1
Teaching	*Curriculum	1
Teaching	Education, Medical/*ethics	1
Teaching	Cultural Competency/*education	2
Teaching	Empathy	1
Teaching	*Sexual and Gender Minorities	1
Teaching	Prejudice	1
Teaching	Male	1
Teaching	*Education, Medical	1
Teaching	*Moral Obligations	1
Teaching	*Sexuality	1
Teaching	Personhood	1
Teaching	Social Justice	1
Teaching	*Education, Nursing	1
Teaching	Patient Care	1
Teaching	Female	1
Healthcare Disparities	Health Equity	3
Healthcare Disparities	Qualitative Research	1
Healthcare Disparities	Burns/*ethnology/therapy	1
Healthcare Disparities	Health Personnel	1
Healthcare Disparities	Health Services Needs and Demand/*organization & administration	1
Healthcare Disparities	Adult	1
Healthcare Disparities	Oceanic Ancestry Group/*statistics & numerical data	1
Healthcare Disparities	Patient Education as Topic	1
Healthcare Disparities	*Socioeconomic Factors	1
Healthcare Disparities	Culturally Competent Care	1
Healthcare Disparities	*Attitude of Health Personnel	1
Healthcare Disparities	Cultural Diversity	2
Healthcare Disparities	Evidence-Based Medicine/*methods	1
Healthcare Disparities	*Cultural Competency	2
Healthcare Disparities	Risk	1
Healthcare Disparities	Middle Aged	1
Healthcare Disparities	Physicians, Women	1
Healthcare Disparities	*Health Equity	2
Healthcare Disparities	SARS-CoV-2	1
Healthcare Disparities	Health Care Rationing	1
Healthcare Disparities	Cultural Characteristics	1
Healthcare Disparities	*Oceanic Ancestry Group	1
Healthcare Disparities	Cultural Competency/*education	1
Healthcare Disparities	Child	1
Healthcare Disparities	Somalia/epidemiology	1
Healthcare Disparities	Quality of Health Care	1
Healthcare Disparities	Health Promotion/*methods	1
Healthcare Disparities	Organ Transplantation/*ethics/standards/*trends	1
Healthcare Disparities	Organizations	1
Healthcare Disparities	Australia/epidemiology	1
Healthcare Disparities	Culturally Competent Care/*organization & administration	1
Healthcare Disparities	*Health Services, Indigenous	1
Healthcare Disparities	*Organizational Culture	1
Healthcare Disparities	COVID-19	1
Healthcare Disparities	Exercise/*psychology	1
Healthcare Disparities	Pneumonia, Viral/*prevention & control/transmission	1
Healthcare Disparities	Health Workforce	1
Healthcare Disparities	*Health Status Disparities	1
Healthcare Disparities	Health Status	1
Healthcare Disparities	Male	1
Healthcare Disparities	Health Services, Indigenous/*organization & administration	1
Healthcare Disparities	Coronavirus Infections/*prevention & control/transmission	1
Healthcare Disparities	Patient Safety	1
Healthcare Disparities	Health Services	1
Healthcare Disparities	Humans	5
Healthcare Disparities	Resource Allocation	1
Healthcare Disparities	Minority Groups	1
Healthcare Disparities	Female	2
Healthcare Disparities	Neurology/education/*trends	1
Healthcare Disparities	Nervous System Diseases/*therapy	1
Healthcare Disparities	Social Support	1
Healthcare Disparities	Pandemics/*prevention & control	1
Healthcare Disparities	Societies, Medical	1
Mass Screening/organization & administration/*statistics & numerical data	Grounded Theory	1
Mass Screening/organization & administration/*statistics & numerical data	*Poverty	1
Mass Screening/organization & administration/*statistics & numerical data	*Health Equity	1
Mass Screening/organization & administration/*statistics & numerical data	Humans	1
Mass Screening/organization & administration/*statistics & numerical data	Culture	1
Mass Screening/organization & administration/*statistics & numerical data	Health Status Disparities	1
Mass Screening/organization & administration/*statistics & numerical data	*Healthcare Disparities	1
Mass Screening/organization & administration/*statistics & numerical data	Female	1
Mass Screening/organization & administration/*statistics & numerical data	Vulnerable Populations	1
Mass Screening/organization & administration/*statistics & numerical data	Patient Acceptance of Health Care	1
Mass Screening/organization & administration/*statistics & numerical data	Early Detection of Cancer	1
Mass Screening/organization & administration/*statistics & numerical data	*Attitude of Health Personnel	1
Mass Screening/organization & administration/*statistics & numerical data	Uterine Cervical Neoplasms/*diagnosis/prevention & control	1
SARS-CoV-2/genetics	Cultural Diversity	1
SARS-CoV-2/genetics	Socioeconomic Factors	1
SARS-CoV-2/genetics	Disasters/*prevention & control	1
SARS-CoV-2/genetics	Humans	1
SARS-CoV-2/genetics	Public Health/standards	1
SARS-CoV-2/genetics	Civil Defense/organization & administration	1
SARS-CoV-2/genetics	Social Participation	1
SARS-CoV-2/genetics	Consensus	1
SARS-CoV-2/genetics	Health Equity/*standards	1
SARS-CoV-2/genetics	Healthcare Disparities/ethnology	1
SARS-CoV-2/genetics	Ethnic Groups/statistics & numerical data	1
SARS-CoV-2/genetics	Policy Making	1
SARS-CoV-2/genetics	Government Programs/organization & administration/standards	1
SARS-CoV-2/genetics	COVID-19/diagnosis/epidemiology/*ethnology/virology	1
SARS-CoV-2/genetics	Minority Groups/statistics & numerical data	1
SARS-CoV-2/genetics	United States/epidemiology	1
Nursing Research/*education	Psychological Distance	1
Nursing Research/*education	Cultural Diversity	1
Nursing Research/*education	Health Equity	1
Nursing Research/*education	Education, Nursing, Baccalaureate/*organization & administration	1
Nursing Research/*education	Nursing Evaluation Research	1
Nursing Research/*education	Humans	1
Nursing Research/*education	*Curriculum	1
Nursing Research/*education	Learning	1
Nursing Research/*education	Students, Nursing/psychology/statistics & numerical data	1
Nursing Research/*education	United States	1
Nursing Research/*education	Nursing Education Research	1
*Minority Groups	Health Equity	3
*Minority Groups	Qualitative Research	1
*Minority Groups	Patient-Centered Care	1
*Minority Groups	Racism	1
*Minority Groups	Health Personnel	1
*Minority Groups	Aged, 80 and over	1
*Minority Groups	North Carolina	1
*Minority Groups	Health Promotion/*organization & administration	1
*Minority Groups	Policy	1
*Minority Groups	*Surgical Procedures, Operative	1
*Minority Groups	Residence Characteristics	1
*Minority Groups	Cultural Diversity	3
*Minority Groups	*Cultural Diversity	1
*Minority Groups	Prejudice/prevention & control	1
*Minority Groups	Quality of Health Care	1
*Minority Groups	Middle Aged	1
*Minority Groups	*Health Equity	3
*Minority Groups	*Continental Population Groups	1
*Minority Groups	Caregivers	1
*Minority Groups	*Social Work	1
*Minority Groups	*Healthcare Disparities	1
*Minority Groups	*Communication	1
*Minority Groups	*Ethnic Groups	1
*Minority Groups	Ontario	1
*Minority Groups	Medical Assistance	1
*Minority Groups	Cultural Competency	1
*Minority Groups	Hospitals, Teaching/organization & administration	1
*Minority Groups	*Health Services Needs and Demand	1
*Minority Groups	Social Workers	1
*Minority Groups	Training Support	1
*Minority Groups	Female	1
*Minority Groups	Obesity/*ethnology/*prevention & control	1
*Minority Groups	United States	2
*Minority Groups	Health Policy	1
*Minority Groups	*Students, Nursing	1
*Minority Groups	Health Workforce	1
*Minority Groups	Social Determinants of Health	1
*Minority Groups	New Zealand	1
*Minority Groups	Male	1
*Minority Groups	*Delivery of Health Care	2
*Minority Groups	Leadership	2
*Minority Groups	Organizational Culture	1
*Minority Groups	Professional-Patient Relations	1
*Minority Groups	Socioeconomic Factors	1
*Minority Groups	Humans	6
*Minority Groups	*Language	1
*Minority Groups	Poverty	1
*Minority Groups	Culture	1
*Minority Groups	Health Status Disparities	2
*Minority Groups	Schools, Nursing	1
*Minority Groups	Vulnerable Populations	1
*Minority Groups	Cultural Characteristics	1
*Minority Groups	Environment Design	1
*Minority Groups	Aged	1
*Minority Groups	Resource Allocation	1
*Minority Groups	Internship and Residency/*organization & administration	1
*Cultural Diversity	Pediatrics/*standards/trends	1
*Cultural Diversity	*Health Equity	12
*Cultural Diversity	American Medical Association/organization & administration	1
*Cultural Diversity	Sex Distribution	1
*Cultural Diversity	Research	1
*Cultural Diversity	Health Education/organization & administration	1
*Cultural Diversity	Health Resources/*standards/trends	1
*Cultural Diversity	Personnel Selection/organization & administration	1
*Cultural Diversity	*Cultural Competency	1
*Cultural Diversity	Surveys and Questionnaires	1
*Cultural Diversity	Social Marketing	1
*Cultural Diversity	*Leadership	2
*Cultural Diversity	Photography	1
*Cultural Diversity	*Teaching	1
*Cultural Diversity	*Social Discrimination	1
*Cultural Diversity	Leadership	3
*Cultural Diversity	*Nurse's Role	2
*Cultural Diversity	Cultural Competency	1
*Cultural Diversity	*Health Services for Persons with Disabilities/standards/statistics & numerical data	1
*Cultural Diversity	*Congresses as Topic	1
*Cultural Diversity	Radiation Oncology	1
*Cultural Diversity	*Societies, Medical	1
*Cultural Diversity	*Health Education	1
*Cultural Diversity	Race Factors	1
*Cultural Diversity	Needs Assessment	1
*Cultural Diversity	Personnel Selection	1
*Cultural Diversity	Socioeconomic Factors	1
*Cultural Diversity	Female	6
*Cultural Diversity	Apoptosis Regulatory Proteins	1
*Cultural Diversity	*Healthcare Disparities	3
*Cultural Diversity	*General Surgery	1
*Cultural Diversity	Health Equity	7
*Cultural Diversity	*Education, Medical, Graduate	1
*Cultural Diversity	Health Occupations/*statistics & numerical data	1
*Cultural Diversity	Age Factors	1
*Cultural Diversity	Sex Factors	1
*Cultural Diversity	*Social Determinants of Health	1
*Cultural Diversity	Nursing/*standards	1
*Cultural Diversity	Health Equity/*standards/trends	2
*Cultural Diversity	*Academic Medical Centers	1
*Cultural Diversity	*Culturally Competent Care	2
*Cultural Diversity	Membrane Proteins	1
*Cultural Diversity	Continental Population Groups/education	1
*Cultural Diversity	Curriculum	2
*Cultural Diversity	SARS-CoV-2	1
*Cultural Diversity	Oregon	1
*Cultural Diversity	Community Participation	2
*Cultural Diversity	Hospital Administrators/*statistics & numerical data	1
*Cultural Diversity	Management Information Systems/statistics & numerical data	1
*Cultural Diversity	*Rehabilitation	1
*Cultural Diversity	Health Services Research	1
*Cultural Diversity	Psychological Distance	1
*Cultural Diversity	*Policy Making	1
*Cultural Diversity	Empowerment	1
*Cultural Diversity	United States/ethnology	1
*Cultural Diversity	Cooperative Behavior	1
*Cultural Diversity	Health Equity/*organization & administration	1
*Cultural Diversity	United States	7
*Cultural Diversity	Health Workforce/statistics & numerical data	1
*Cultural Diversity	*Communication Barriers	1
*Cultural Diversity	Health Equity/standards/statistics & numerical data	1
*Cultural Diversity	*Sports Medicine	1
*Cultural Diversity	*Preceptorship	1
*Cultural Diversity	Male	4
*Cultural Diversity	*Disabled Persons/psychology/rehabilitation/statistics & numerical data	1
*Cultural Diversity	Organizational Culture	3
*Cultural Diversity	Internal Medicine/*education	1
*Cultural Diversity	North Carolina	2
*Cultural Diversity	Health Equity/standards	1
*Cultural Diversity	Cross-Sectional Studies	1
*Cultural Diversity	Pregnancy	2
*Cultural Diversity	*Health Services Accessibility/standards/statistics & numerical data	1
*Cultural Diversity	Social Support	1
*Cultural Diversity	Aged	1
*Cultural Diversity	Evidence-Based Nursing	1
*Cultural Diversity	Universities	2
*Cultural Diversity	Continental Population Groups/statistics & numerical data	1
*Cultural Diversity	Physician Assistants/*education	2
*Cultural Diversity	Self Concept	1
*Cultural Diversity	Racism/*prevention & control	1
*Cultural Diversity	Social Inclusion	1
*Cultural Diversity	Attitude of Health Personnel	1
*Cultural Diversity	Midwifery/*education	1
*Cultural Diversity	*Midwifery	1
*Cultural Diversity	Residence Characteristics	1
*Cultural Diversity	Program Evaluation	1
*Cultural Diversity	Middle Aged	1
*Cultural Diversity	Patient Preference/ethnology/statistics & numerical data	1
*Cultural Diversity	*Family Practice/organization & administration	1
*Cultural Diversity	*Career Mobility	1
*Cultural Diversity	Schools, Medical/organization & administration	1
*Cultural Diversity	Adult	2
*Cultural Diversity	Child	1
*Cultural Diversity	*Hispanic Americans	1
*Cultural Diversity	Organizational Innovation	2
*Cultural Diversity	*Organizational Innovation	1
*Cultural Diversity	Licensure, Nursing	1
*Cultural Diversity	Cancer Care Facilities/*organization & administration	2
*Cultural Diversity	Nurses/*supply & distribution	1
*Cultural Diversity	*Health Workforce/statistics & numerical data/trends	1
*Cultural Diversity	Advisory Committees/*organization & administration	1
*Cultural Diversity	Social Justice	1
*Cultural Diversity	*Cooperative Behavior	1
*Cultural Diversity	Models, Educational	1
*Cultural Diversity	North Carolina/ethnology	1
*Cultural Diversity	Schools, Nursing	1
*Cultural Diversity	Health Occupations	1
*Cultural Diversity	Pandemics	1
*Cultural Diversity	*Residence Characteristics	1
*Cultural Diversity	Early Detection of Cancer	1
*Cultural Diversity	Quality Improvement	2
*Cultural Diversity	*Problem-Based Learning	1
*Cultural Diversity	*Racism	4
*Cultural Diversity	Chicago	2
*Cultural Diversity	Health Occupations/*standards	1
*Cultural Diversity	*Organizations	1
*Cultural Diversity	Sexual and Gender Minorities	1
*Cultural Diversity	Health Personnel	1
*Cultural Diversity	Committee Membership	2
*Cultural Diversity	Organizational Objectives	1
*Cultural Diversity	*Nurse Midwives	1
*Cultural Diversity	Health Occupations/education	1
*Cultural Diversity	*Surgical Procedures, Operative	1
*Cultural Diversity	Minority Groups/*education	2
*Cultural Diversity	*Gastroenterology	1
*Cultural Diversity	Ethnic Groups/statistics & numerical data	2
*Cultural Diversity	*Health Equity/organization & administration/standards	1
*Cultural Diversity	*Global Health	1
*Cultural Diversity	*Health Equity/standards/statistics & numerical data	1
*Cultural Diversity	*Community-Institutional Relations	1
*Cultural Diversity	*Curriculum	1
*Cultural Diversity	Internship and Residency/organization & administration	1
*Cultural Diversity	Poverty	1
*Cultural Diversity	Ownership	1
*Cultural Diversity	*Ethnic Groups	1
*Cultural Diversity	Health Occupations/*education	1
*Cultural Diversity	Educational Measurement	1
*Cultural Diversity	*Program Evaluation	1
*Cultural Diversity	Ethnic Groups/education	1
*Cultural Diversity	Australia/epidemiology	1
*Cultural Diversity	*Power, Psychological	1
*Cultural Diversity	Racism/prevention & control	1
*Cultural Diversity	Schools, Medical/organization & administration/*trends	1
*Cultural Diversity	Health Equity/*organization & administration/standards	1
*Cultural Diversity	*Organizational Culture	1
*Cultural Diversity	Publications	1
*Cultural Diversity	Biomedical Research/*organization & administration	2
*Cultural Diversity	Biomedical Research	1
*Cultural Diversity	*Faculty, Medical/statistics & numerical data/trends	1
*Cultural Diversity	Social Determinants of Health	2
*Cultural Diversity	Academies and Institutes/*standards/trends	1
*Cultural Diversity	*Social Inclusion	4
*Cultural Diversity	*Editorial Policies	1
*Cultural Diversity	*Societies, Nursing	1
*Cultural Diversity	Humans	25
*Cultural Diversity	*Culturally Competent Care/ethnology/organization & administration	2
*Cultural Diversity	Minority Groups	3
*Cultural Diversity	Teaching/organization & administration	1
*Cultural Diversity	*Students, Nursing	2
*Cultural Diversity	Workforce/organization & administration	1
Physicians, Women	Cultural Diversity	1
Physicians, Women	Health Equity	1
Physicians, Women	Neurology/education/*trends	1
Physicians, Women	Humans	1
Physicians, Women	Societies, Medical	1
Physicians, Women	Health Workforce	1
Physicians, Women	Nervous System Diseases/*therapy	1
Ethical Theory	Health Equity	1
Ethical Theory	Health Education/*ethics	1
Ethical Theory	Social Justice	1
Ethical Theory	Beneficence	1
Ethical Theory	Religion	1
Ethical Theory	Physicians/*ethics	1
Ethical Theory	Internet	1
Ethical Theory	Coronavirus Infections/epidemiology/prevention & control/virology	1
Ethical Theory	SARS-CoV-2	1
Ethical Theory	Health Promotion/ethics	1
Ethical Theory	Access to Information	1
Ethical Theory	Cultural Competency	1
Ethical Theory	*Social Responsibility	1
Ethical Theory	COVID-19	1
Ethical Theory	Public Health/ethics	1
Ethical Theory	Pneumonia, Viral/epidemiology/prevention & control/virology	1
Ethical Theory	*Moral Obligations	1
Ethical Theory	Humans	1
Ethical Theory	*Professional Role	1
Ethical Theory	Culture	1
Ethical Theory	Paternalism	1
Ethical Theory	Codes of Ethics	1
Community Participation	Universities	1
Community Participation	Chicago	2
Community Participation	Cancer Care Facilities/*organization & administration	2
Community Participation	Health Equity/*organization & administration	1
Community Participation	Humans	2
Community Participation	Health Equity	1
Community Participation	*Community-Institutional Relations	1
Community Participation	Minority Groups	2
Community Participation	Health Education/organization & administration	1
Community Participation	*Cooperative Behavior	1
Community Participation	Biomedical Research/*organization & administration	2
Community Participation	Cooperative Behavior	1
Community Participation	Health Occupations/*education	1
Community Participation	Health Occupations/education	1
Community Participation	Early Detection of Cancer	1
Community Participation	Poverty	1
Management Information Systems/statistics & numerical data	*Health Equity/standards/statistics & numerical data	1
Management Information Systems/statistics & numerical data	Humans	1
Management Information Systems/statistics & numerical data	Ethnic Groups/statistics & numerical data	1
Management Information Systems/statistics & numerical data	North Carolina/ethnology	1
Management Information Systems/statistics & numerical data	Health Occupations/*statistics & numerical data	1
Management Information Systems/statistics & numerical data	*Culturally Competent Care/ethnology/organization & administration	1
Health Promotion	Community-Based Participatory Research/*methods	1
Health Promotion	*Conservation of Natural Resources	1
Health Promotion	Male	1
Health Promotion	Adolescent	1
Health Promotion	*Schools	1
Health Promotion	Students	1
Health Promotion	*Health Equity	2
Health Promotion	Humans	2
Health Promotion	Social Change	2
Health Promotion	Southeastern United States	1
Health Promotion	Female	1
Health Promotion	Child	1
Health Promotion	African Americans/statistics & numerical data	1
Health Promotion	*Empowerment	1
Health Promotion	*Exercise	1
Health Promotion	Pan American Health Organization	1
Health Promotion	Latin America	1
Age Factors	Quality Improvement	1
Age Factors	Patient-Centered Care/*organization & administration	1
Age Factors	Randomized Controlled Trials as Topic/*standards	2
Age Factors	Needs Assessment	1
Age Factors	Sex Factors	2
Age Factors	Policy Making	1
Age Factors	Delivery of Health Care, Integrated/*organization & administration	1
Age Factors	Interviews as Topic	1
Age Factors	Geriatrics/*organization & administration	1
Age Factors	Cultural Diversity	1
Age Factors	Middle Aged	1
Age Factors	*Aging/ethnology	1
Age Factors	Social Class	1
Age Factors	Patient Preference/ethnology/statistics & numerical data	1
Age Factors	Health Equity/*standards	2
Age Factors	Focus Groups	1
Age Factors	Adult	1
Age Factors	*Guidelines as Topic	2
Age Factors	Organizational Innovation	1
Age Factors	*Health Services for Persons with Disabilities/standards/statistics & numerical data	1
Age Factors	Australia/epidemiology	1
Age Factors	Organizational Objectives	1
Age Factors	Female	1
Age Factors	Surveys and Questionnaires	2
Age Factors	Health Equity/*organization & administration	1
Age Factors	*Communication Barriers	1
Age Factors	*Research Design	1
Age Factors	Male	1
Age Factors	*Disabled Persons/psychology/rehabilitation/statistics & numerical data	1
Age Factors	*Health Services Accessibility/standards/statistics & numerical data	1
Age Factors	Socioeconomic Factors	2
Age Factors	Humans	4
Age Factors	*Models, Organizational	1
Age Factors	Culture	2
Age Factors	Health Care Reform	1
Age Factors	Vulnerable Populations	1
Age Factors	Health Equity/standards/statistics & numerical data	1
Age Factors	*Residence Characteristics	1
Age Factors	Aged	1
Age Factors	Healthcare Disparities/*organization & administration	1
Training Support	Cultural Diversity	1
Training Support	Health Equity	1
Training Support	Prejudice/prevention & control	1
Training Support	Humans	1
Training Support	United States	1
Training Support	Hospitals, Teaching/organization & administration	1
Training Support	Internship and Residency/*organization & administration	1
United States/ethnology	Pediatrics/*standards/trends	1
United States/ethnology	Cultural Diversity	1
United States/ethnology	Physicians	1
United States/ethnology	Humans	2
United States/ethnology	Health Equity	1
United States/ethnology	Education, Medical/*legislation & jurisprudence/organization & administration	1
United States/ethnology	*School Admission Criteria	1
United States/ethnology	Health Equity/*standards/trends	1
United States/ethnology	Child	1
United States/ethnology	Asian Americans/*legislation & jurisprudence	1
United States/ethnology	Health Resources/*standards/trends	1
United States/ethnology	Academies and Institutes/*standards/trends	1
African Continental Ancestry Group	Cultural Diversity	1
African Continental Ancestry Group	Research Support as Topic/methods/*standards	1
African Continental Ancestry Group	Humans	1
African Continental Ancestry Group	Racism	1
African Continental Ancestry Group	United States	1
African Continental Ancestry Group	Health Equity/*standards	1
African Continental Ancestry Group	*Healthcare Disparities	1
African Continental Ancestry Group	*Bias	1
African Continental Ancestry Group	European Continental Ancestry Group	1
African Continental Ancestry Group	Peer Review, Research/*standards	1
African Continental Ancestry Group	National Institutes of Health (U.S.)	1
African Continental Ancestry Group	Research Personnel	1
*Cultural Competency	*Health Policy	1
*Cultural Competency	Oceanic Ancestry Group/*statistics & numerical data	1
*Cultural Competency	*Social Determinants of Health	1
*Cultural Competency	Health Care Surveys	1
*Cultural Competency	Canada/epidemiology	1
*Cultural Competency	*Teaching	1
*Cultural Competency	*Oceanic Ancestry Group	3
*Cultural Competency	Organizations	1
*Cultural Competency	Delivery of Health Care	2
*Cultural Competency	Needs Assessment	1
*Cultural Competency	New Zealand	2
*Cultural Competency	Quality of Health Care/standards	1
*Cultural Competency	Female	5
*Cultural Competency	Health Equity	5
*Cultural Competency	Qualitative Research	1
*Cultural Competency	Burns/*ethnology/therapy	1
*Cultural Competency	Emigrants and Immigrants	1
*Cultural Competency	*Health Equity	5
*Cultural Competency	Transgender Persons/*psychology	1
*Cultural Competency	Los Angeles	1
*Cultural Competency	Indigenous Peoples	1
*Cultural Competency	*Sexual and Gender Minorities	1
*Cultural Competency	*Education, Nursing, Baccalaureate	1
*Cultural Competency	Inpatients/psychology/*statistics & numerical data	1
*Cultural Competency	United States	1
*Cultural Competency	Health Policy	1
*Cultural Competency	*Communication Barriers	2
*Cultural Competency	Patient Satisfaction/ethnology	1
*Cultural Competency	*Preceptorship	1
*Cultural Competency	Male	3
*Cultural Competency	Health Services, Indigenous/*organization & administration	1
*Cultural Competency	*Attitude of Health Personnel	1
*Cultural Competency	Communication	1
*Cultural Competency	*Health Literacy	1
*Cultural Competency	Quality of Health Care/*standards	1
*Cultural Competency	Culturally Competent Care/*methods/*statistics & numerical data	1
*Cultural Competency	Middle Aged	1
*Cultural Competency	Pregnancy	2
*Cultural Competency	Social Support	1
*Cultural Competency	Aged	1
*Cultural Competency	Mental Health Services/*standards	1
*Cultural Competency	Young Adult	1
*Cultural Competency	*Alaskan Natives	1
*Cultural Competency	Minority Groups/*statistics & numerical data	1
*Cultural Competency	Health Services, Indigenous/*standards	1
*Cultural Competency	Attitude of Health Personnel	1
*Cultural Competency	Midwifery/*education	1
*Cultural Competency	Attitude to Health	1
*Cultural Competency	Quality of Health Care	1
*Cultural Competency	Health Personnel/*education	1
*Cultural Competency	Refugees	1
*Cultural Competency	Mental Disorders/epidemiology	1
*Cultural Competency	Health Equity/*standards	1
*Cultural Competency	Adult	1
*Cultural Competency	Child	1
*Cultural Competency	Health Promotion/*methods	1
*Cultural Competency	Program Development/*methods	1
*Cultural Competency	*Indians, North American	2
*Cultural Competency	Surveys and Questionnaires	1
*Cultural Competency	*Health Services, Indigenous	1
*Cultural Competency	Health Services Accessibility/*standards	1
*Cultural Competency	Educational Status	1
*Cultural Competency	Health Status	1
*Cultural Competency	Ethnic Groups/*statistics & numerical data	1
*Cultural Competency	Ethnic Groups	1
*Cultural Competency	*Health Services for the Aged	1
*Cultural Competency	Health Services	1
*Cultural Competency	Social Justice	1
*Cultural Competency	Culture	1
*Cultural Competency	Health Occupations	1
*Cultural Competency	*Problem-Based Learning	1
*Cultural Competency	Adolescent	1
*Cultural Competency	Health Personnel	1
*Cultural Competency	Health Services Needs and Demand/*organization & administration	1
*Cultural Competency	*Prejudice	1
*Cultural Competency	Language	1
*Cultural Competency	Social Stigma	1
*Cultural Competency	*Curriculum	1
*Cultural Competency	Australia/epidemiology	1
*Cultural Competency	Racism/prevention & control	1
*Cultural Competency	Culturally Competent Care/*organization & administration	1
*Cultural Competency	Minority Health	1
*Cultural Competency	*Organizational Culture	1
*Cultural Competency	Social Determinants of Health	2
*Cultural Competency	Humans	12
*Cultural Competency	*Language	1
Health Workforce/statistics & numerical data	Membrane Proteins	1
Health Workforce/statistics & numerical data	Socioeconomic Factors	1
Health Workforce/statistics & numerical data	Health Equity/*organization & administration/standards	1
Health Workforce/statistics & numerical data	Curriculum	1
Health Workforce/statistics & numerical data	Humans	1
Health Workforce/statistics & numerical data	Physician Assistants/*education	1
Health Workforce/statistics & numerical data	Models, Educational	1
Health Workforce/statistics & numerical data	Teaching/organization & administration	1
Health Workforce/statistics & numerical data	Leadership	1
Health Workforce/statistics & numerical data	Apoptosis Regulatory Proteins	1
Health Workforce/statistics & numerical data	Minority Groups/*education	1
*Sports Medicine	*Social Inclusion	1
*Sports Medicine	*Editorial Policies	1
*Sports Medicine	*Rehabilitation	1
*Sports Medicine	*Health Equity	1
*Sports Medicine	Humans	1
*Preceptorship	Social Justice	1
*Preceptorship	Humans	1
*Preceptorship	Health Equity	1
*Preceptorship	*Teaching	1
*Preceptorship	*Curriculum	1
*Preceptorship	Health Occupations	1
*Preceptorship	Female	1
*Preceptorship	Pregnancy	1
*Preceptorship	Attitude of Health Personnel	1
*Preceptorship	Midwifery/*education	1
*Preceptorship	*Problem-Based Learning	1
Health Services, Indigenous/*organization & administration	Australia/epidemiology	1
Health Services, Indigenous/*organization & administration	Health Policy/trends	1
Health Services, Indigenous/*organization & administration	Culturally Competent Care/*organization & administration	1
Health Services, Indigenous/*organization & administration	Burns/*ethnology/therapy	1
Health Services, Indigenous/*organization & administration	Health Equity/*organization & administration	1
Health Services, Indigenous/*organization & administration	Humans	2
Health Services, Indigenous/*organization & administration	Health Equity	1
Health Services, Indigenous/*organization & administration	Health Services Needs and Demand/*organization & administration	1
Health Services, Indigenous/*organization & administration	Racism/*prevention & control	1
Health Services, Indigenous/*organization & administration	Cultural Characteristics	1
Health Services, Indigenous/*organization & administration	Child	1
Health Services, Indigenous/*organization & administration	Oceanic Ancestry Group/*statistics & numerical data	2
Health Services, Indigenous/*organization & administration	New Zealand	1
Health Services, Indigenous/*organization & administration	Health Status	1
Health Services, Indigenous/*organization & administration	Quality of Health Care	1
Continental Population Groups	Curriculum	1
Continental Population Groups	Students, Medical/*psychology	1
Continental Population Groups	*Sexual and Gender Minorities	1
Continental Population Groups	*Health Equity	1
Continental Population Groups	Humans	1
Continental Population Groups	Prejudice/*prevention & control	1
Continental Population Groups	Female	1
Continental Population Groups	Body Weight	1
Continental Population Groups	Cultural Competency	1
Continental Population Groups	Male	1
Continental Population Groups	*Attitude of Health Personnel	1
Organizational Culture	Health Equity	1
Organizational Culture	*Health Equity	3
Organizational Culture	Patient-Centered Care	1
Organizational Culture	Nursing/*standards	1
Organizational Culture	Attitude of Health Personnel	1
Organizational Culture	*Surgical Procedures, Operative	1
Organizational Culture	*Culturally Competent Care	1
Organizational Culture	Cultural Diversity	1
Organizational Culture	Advisory Committees/*organization & administration	1
Organizational Culture	Quality of Health Care	1
Organizational Culture	Health Personnel/*education	1
Organizational Culture	Program Evaluation	1
Organizational Culture	Curriculum	1
Organizational Culture	SARS-CoV-2	1
Organizational Culture	Oregon	1
Organizational Culture	*Nurse's Role	1
Organizational Culture	Quality Improvement/*organization & administration/standards	1
Organizational Culture	Educational Measurement	1
Organizational Culture	*Hispanic Americans	1
Organizational Culture	Organizational Innovation	1
Organizational Culture	Psychological Distance	1
Organizational Culture	Empowerment	1
Organizational Culture	*Power, Psychological	1
Organizational Culture	Racism/prevention & control	1
Organizational Culture	Female	2
Organizational Culture	Licensure, Nursing	1
Organizational Culture	Problem-Based Learning	1
Organizational Culture	Health Equity/*organization & administration	1
Organizational Culture	Nurses/*supply & distribution	1
Organizational Culture	United States	2
Organizational Culture	Foundations	1
Organizational Culture	Social Determinants of Health	1
Organizational Culture	Male	2
Organizational Culture	Cultural Competency	2
Organizational Culture	*Social Inclusion	1
Organizational Culture	*Societies, Nursing	1
Organizational Culture	Organizational Objectives	1
Organizational Culture	Socioeconomic Factors	1
Organizational Culture	Humans	6
Organizational Culture	Minority Groups	1
Organizational Culture	*Leadership	2
Organizational Culture	Health Status Disparities	1
Organizational Culture	Health Equity/standards	1
Organizational Culture	Healthcare Disparities/*organization & administration/standards	1
Organizational Culture	Pandemics	1
Organizational Culture	*Students, Nursing	1
Organizational Culture	Workforce/organization & administration	1
Organizational Culture	Social Support	1
Organizational Culture	Evidence-Based Nursing	1
Communication	COVID-19/*epidemiology	1
Communication	Needs Assessment	1
Communication	Environment	1
Communication	Health	1
Communication	*Prejudice	1
Communication	Disaster Planning/*organization & administration	1
Communication	Attitude to Health	1
Communication	*Global Health	1
Communication	Program Evaluation	1
Communication	*Health Equity	2
Communication	Program Development	1
Communication	SARS-CoV-2	1
Communication	*Healthcare Disparities	1
Communication	Cultural Competency	1
Communication	United States/epidemiology	1
Communication	Dissent and Disputes	1
Communication	*Power, Psychological	1
Communication	Health Equity/*organization & administration	1
Communication	Delivery of Health Care	1
Communication	*Hospital Administration	1
Communication	Health Policy	1
Communication	Educational Status	1
Communication	*Communication Barriers	1
Communication	*Health Status Disparities	1
Communication	Social Determinants of Health	1
Communication	*Poverty	1
Communication	*Health Literacy	1
Communication	Humans	3
Communication	*Politics	1
Communication	Disasters	1
Communication	*Public Health Administration	1
Communication	Culture	2
Communication	Attitude	1
Communication	Pandemics	1
Communication	*Language	1
*Health Literacy	Health Equity	3
*Health Literacy	Young Adult	2
*Health Literacy	Qualitative Research	1
*Health Literacy	Publishing	1
*Health Literacy	Adolescent	2
*Health Literacy	Global Health	1
*Health Literacy	Humans	5
*Health Literacy	*Oceanic Ancestry Group	1
*Health Literacy	Factor Analysis, Statistical	1
*Health Literacy	*Prejudice	1
*Health Literacy	Reading	1
*Health Literacy	Reproducibility of Results	1
*Health Literacy	Attitude to Health	1
*Health Literacy	Social Media	1
*Health Literacy	Communicable Disease Control/statistics & numerical data	1
*Health Literacy	Australia	1
*Health Literacy	*Health Equity	2
*Health Literacy	Middle Aged	1
*Health Literacy	*Health Resources	1
*Health Literacy	*Public Health	1
*Health Literacy	Influenza Vaccines/administration & dosage	1
*Health Literacy	Adult	3
*Health Literacy	Cultural Competency	1
*Health Literacy	*Masculinity	1
*Health Literacy	Literacy	1
*Health Literacy	Surveys and Questionnaires	1
*Health Literacy	United States	1
*Health Literacy	Health Policy	1
*Health Literacy	Surveys and Questionnaires/*standards	1
*Health Literacy	Centers for Disease Control and Prevention, U.S./statistics & numerical data	1
*Health Literacy	*Communication Barriers	1
*Health Literacy	Needs Assessment	1
*Health Literacy	Social Determinants of Health	2
*Health Literacy	Male	2
*Health Literacy	*Social Change	1
*Health Literacy	United Arab Emirates	1
*Health Literacy	India	1
*Health Literacy	Culture	1
*Health Literacy	Educational Status	1
*Health Literacy	Female	1
*Health Literacy	Immunization/*statistics & numerical data	1
*Health Literacy	*Language	1
Internal Medicine/*education	Quality Improvement	1
Internal Medicine/*education	Humans	1
Internal Medicine/*education	Sex Factors	1
Internal Medicine/*education	United States	1
Internal Medicine/*education	*Health Workforce/statistics & numerical data/trends	1
Internal Medicine/*education	Health Equity/standards	1
Internal Medicine/*education	Schools, Medical/organization & administration	1
Internal Medicine/*education	Adult	1
Internal Medicine/*education	Female	1
Internal Medicine/*education	*Ethnic Groups	1
Internal Medicine/*education	*Faculty, Medical/statistics & numerical data/trends	1
Internal Medicine/*education	Male	1
Internal Medicine/*education	Cross-Sectional Studies	1
Sweden	*Delivery of Health Care	1
Sweden	Research Design	1
Sweden	Health Equity	1
Sweden	*Professional-Patient Relations	1
Sweden	Group Processes	1
Sweden	Humans	1
Sweden	*Health Personnel/education	1
Sweden	Culture	1
Sweden	Referral and Consultation	1
Sweden	*Communication	1
Sweden	*Racism	1
Sweden	Education, Continuing	1
Sweden	Quality of Health Care	1
Sweden	*Administrative Personnel	1
Quality of Health Care/*standards	Quality Improvement	1
Quality of Health Care/*standards	Health Equity	1
Quality of Health Care/*standards	Racism/prevention & control	1
Quality of Health Care/*standards	Health Services, Indigenous/*standards	1
Quality of Health Care/*standards	Humans	2
Quality of Health Care/*standards	Health Equity/*standards	1
Quality of Health Care/*standards	Health Services Accessibility/*standards	1
Quality of Health Care/*standards	*Ethnology	1
Quality of Health Care/*standards	Patient Safety/*standards	1
Quality of Health Care/*standards	*Oceanic Ancestry Group	1
Quality of Health Care/*standards	New Zealand	1
*Patient Acceptance of Health Care	Europe	1
*Patient Acceptance of Health Care	*Early Detection of Cancer	1
*Patient Acceptance of Health Care	Health Equity	1
*Patient Acceptance of Health Care	Qualitative Research	1
*Patient Acceptance of Health Care	*Emigrants and Immigrants	1
*Patient Acceptance of Health Care	*Transients and Migrants	1
*Patient Acceptance of Health Care	Humans	1
*Patient Acceptance of Health Care	Delivery of Health Care	1
*Patient Acceptance of Health Care	Health Personnel	1
*Patient Acceptance of Health Care	Translating	1
*Patient Acceptance of Health Care	Culture	1
*Patient Acceptance of Health Care	Uterine Cervical Neoplasms/*diagnosis/psychology	1
*Patient Acceptance of Health Care	Female	1
*Patient Acceptance of Health Care	Emigration and Immigration	1
*Patient Acceptance of Health Care	European Union	1
Evidence-Based Nursing	Curriculum	1
Evidence-Based Nursing	*Health Equity	1
Evidence-Based Nursing	Licensure, Nursing	1
Evidence-Based Nursing	Program Evaluation	1
Evidence-Based Nursing	Social Support	1
Evidence-Based Nursing	*Students, Nursing	1
Evidence-Based Nursing	Humans	1
Evidence-Based Nursing	Oregon	1
Evidence-Based Nursing	*Power, Psychological	1
Evidence-Based Nursing	*Nurse's Role	1
Evidence-Based Nursing	Female	1
Evidence-Based Nursing	Social Determinants of Health	1
Evidence-Based Nursing	Educational Measurement	1
Evidence-Based Nursing	Male	1
Evidence-Based Nursing	*Culturally Competent Care	1
Evidence-Based Nursing	Organizational Innovation	1
Infant Mortality/ethnology	Infant	1
Infant Mortality/ethnology	Female	1
Infant Mortality/ethnology	*Health Equity	1
Infant Mortality/ethnology	Humans	1
Infant Mortality/ethnology	United States	1
Infant Mortality/ethnology	Breast Feeding/*ethnology	1
Infant Mortality/ethnology	Patient Education as Topic/methods	1
Infant Mortality/ethnology	Attitude to Health/ethnology	1
Medicine, Traditional	Program Development	1
Medicine, Traditional	Urban Population	1
Medicine, Traditional	Michigan	1
Medicine, Traditional	*Health Equity	1
Medicine, Traditional	Humans	1
Medicine, Traditional	*Community-Institutional Relations	1
Medicine, Traditional	Spirituality	1
Medicine, Traditional	Health Services, Indigenous	1
Medicine, Traditional	Community-Based Participatory Research	1
Medicine, Traditional	Cultural Characteristics	1
Medicine, Traditional	*Spiritual Therapies	1
Medicine, Traditional	*Universities	1
Cross-Cultural Comparison	Cell Physiological Phenomena	1
Cross-Cultural Comparison	Female	1
Cross-Cultural Comparison	Patient Advocacy	1
Cross-Cultural Comparison	*Research Subjects	1
Cross-Cultural Comparison	Socioeconomic Factors	1
Cross-Cultural Comparison	Humans	1
Cross-Cultural Comparison	Career Choice	1
Cross-Cultural Comparison	Biomedical Research/*ethics/organization & administration/trends	1
Cross-Cultural Comparison	*Racism/prevention & control/trends	1
Cross-Cultural Comparison	European Continental Ancestry Group	1
Cross-Cultural Comparison	Atlases as Topic	1
Cross-Cultural Comparison	Patient Selection/ethics	1
Cross-Cultural Comparison	Science/ethics/organization & administration/trends	1
Cross-Cultural Comparison	Male	1
Cross-Cultural Comparison	*Health Equity/organization & administration/trends	1
Yoga	Health Care Costs	1
Yoga	India	1
Yoga	*Health Equity	1
Yoga	Humans	1
Yoga	*Universal Health Insurance	1
Yoga	Delivery of Health Care/economics/ethics/*methods	1
Yoga	Workforce	1
Yoga	*Health Services/economics	1
Yoga	*Complementary Therapies/economics	1
Yoga	Medicine, Ayurvedic	1
Yoga	Health Personnel	1
Yoga	Naturopathy	1
Yoga	Homeopathy	1
*Quality Improvement	Congresses as Topic	1
*Quality Improvement	Socioeconomic Factors	1
*Quality Improvement	Health Personnel/organization & administration	1
*Quality Improvement	Cultural Diversity	1
*Quality Improvement	Social Determinants of Health/ethnology	1
*Quality Improvement	Health Equity/*organization & administration	1
*Quality Improvement	United States	1
*Quality Improvement	Primary Health Care/*organization & administration	1
*Quality Improvement	*Health Status Disparities	1
Racism/*prevention & control	Health Policy/trends	1
Racism/*prevention & control	*Health Equity	1
Racism/*prevention & control	Photography	1
Racism/*prevention & control	Health Equity/*organization & administration	1
Racism/*prevention & control	Humans	2
Racism/*prevention & control	*Organizational Culture	1
Racism/*prevention & control	Self Concept	1
Racism/*prevention & control	Minority Groups	1
Racism/*prevention & control	Social Marketing	1
Racism/*prevention & control	*Healthcare Disparities	1
Racism/*prevention & control	Cultural Characteristics	1
Racism/*prevention & control	Publications	1
Racism/*prevention & control	Oceanic Ancestry Group/*statistics & numerical data	1
Racism/*prevention & control	New Zealand	1
Racism/*prevention & control	Organizational Innovation	1
Literature, Modern	*Narration	1
Literature, Modern	Empathy	1
Literature, Modern	Reference Standards	1
Literature, Modern	Stereotyping	1
Literature, Modern	Thinking	1
Literature, Modern	*Health Equity	1
Literature, Modern	Humans	1
Literature, Modern	Patient Care	1
Literature, Modern	Education, Medical/*ethics	1
Literature, Modern	Cultural Competency/*education	1
Literature, Modern	*Moral Obligations	1
Health	*Global Health	1
Health	*Power, Psychological	1
Health	*Poverty	1
Health	Health Policy	1
Health	*Health Equity	1
Health	Humans	1
Health	Delivery of Health Care	1
Health	*Politics	1
Health	Environment	1
Health	Culture	1
Health	Attitude	1
Health	*Healthcare Disparities	1
Health	*Health Status Disparities	1
Health	Dissent and Disputes	1
Patient Satisfaction/ethnology	Male	1
Patient Satisfaction/ethnology	Health Equity	1
Patient Satisfaction/ethnology	Adolescent	1
Patient Satisfaction/ethnology	Minority Groups/*statistics & numerical data	1
Patient Satisfaction/ethnology	Middle Aged	1
Patient Satisfaction/ethnology	Humans	1
Patient Satisfaction/ethnology	Health Care Surveys	1
Patient Satisfaction/ethnology	Inpatients/psychology/*statistics & numerical data	1
Patient Satisfaction/ethnology	Language	1
Patient Satisfaction/ethnology	Adult	1
Patient Satisfaction/ethnology	Female	1
Patient Satisfaction/ethnology	Pregnancy	1
Patient Satisfaction/ethnology	Aged	1
Patient Satisfaction/ethnology	Young Adult	1
Patient Satisfaction/ethnology	Ethnic Groups/*statistics & numerical data	1
Patient Satisfaction/ethnology	*Communication Barriers	1
Students, Nursing/psychology/statistics & numerical data	Psychological Distance	1
Students, Nursing/psychology/statistics & numerical data	Cultural Diversity	1
Students, Nursing/psychology/statistics & numerical data	Health Equity	1
Students, Nursing/psychology/statistics & numerical data	Education, Nursing, Baccalaureate/*organization & administration	1
Students, Nursing/psychology/statistics & numerical data	Nursing Evaluation Research	1
Students, Nursing/psychology/statistics & numerical data	Humans	1
Students, Nursing/psychology/statistics & numerical data	*Curriculum	1
Students, Nursing/psychology/statistics & numerical data	Learning	1
Students, Nursing/psychology/statistics & numerical data	United States	1
Students, Nursing/psychology/statistics & numerical data	Nursing Education Research	1
*Socioeconomic Factors	Patient Safety	1
*Socioeconomic Factors	Health Equity	1
*Socioeconomic Factors	Resource Allocation	1
*Socioeconomic Factors	Pneumonia, Viral/*prevention & control/transmission	1
*Socioeconomic Factors	Coronavirus Infections/*prevention & control/transmission	1
*Socioeconomic Factors	Risk	1
*Socioeconomic Factors	Humans	1
*Socioeconomic Factors	COVID-19	1
*Socioeconomic Factors	Health Care Rationing	1
*Socioeconomic Factors	Minority Groups	1
*Socioeconomic Factors	Cultural Characteristics	1
*Socioeconomic Factors	*Health Status Disparities	1
*Socioeconomic Factors	Patient Education as Topic	1
*Socioeconomic Factors	SARS-CoV-2	1
*Socioeconomic Factors	Pandemics/*prevention & control	1
*Socioeconomic Factors	Organ Transplantation/*ethics/standards/*trends	1
Refugees/*psychology	Communication Barriers	1
Refugees/*psychology	Australia	1
Refugees/*psychology	Qualitative Research	1
Refugees/*psychology	*Prenatal Care	1
Refugees/*psychology	*Health Equity	1
Refugees/*psychology	Humans	1
Refugees/*psychology	Young Adult	1
Refugees/*psychology	Focus Groups	1
Refugees/*psychology	Adult	1
Refugees/*psychology	Female	1
Refugees/*psychology	Pregnancy	1
Refugees/*psychology	Cultural Competency	1
Refugees/*psychology	Parturition/*psychology	1
Midwifery/*education	Social Justice	1
Midwifery/*education	Humans	1
Midwifery/*education	Health Equity	1
Midwifery/*education	*Teaching	1
Midwifery/*education	*Curriculum	1
Midwifery/*education	Health Occupations	1
Midwifery/*education	Female	1
Midwifery/*education	Pregnancy	1
Midwifery/*education	Attitude of Health Personnel	1
Midwifery/*education	*Problem-Based Learning	1
*Midwifery	*Organizational Innovation	1
*Midwifery	*Organizations	1
*Midwifery	*Health Equity	1
*Midwifery	Humans	1
*Midwifery	*Social Discrimination	1
*Midwifery	*Nurse Midwives	1
*Midwifery	Female	1
*Midwifery	Pregnancy	1
Residence Characteristics	Health Equity	1
Residence Characteristics	*Social Justice	1
Residence Characteristics	Sex Distribution	1
Residence Characteristics	Continental Population Groups/statistics & numerical data	1
Residence Characteristics	Sex Factors	1
Residence Characteristics	*Health Policy	1
Residence Characteristics	Health Promotion/*organization & administration	1
Residence Characteristics	Policy	1
Residence Characteristics	*Gender Identity	1
Residence Characteristics	*Leadership	1
Residence Characteristics	*Health Equity	2
Residence Characteristics	Papua New Guinea	1
Residence Characteristics	*Healthcare Disparities	1
Residence Characteristics	Poverty	1
Residence Characteristics	Ownership	1
Residence Characteristics	Cultural Characteristics	1
Residence Characteristics	Cultural Competency	1
Residence Characteristics	Hospital Administrators/*statistics & numerical data	1
Residence Characteristics	United States	1
Residence Characteristics	Data Mining	1
Residence Characteristics	Male	1
Residence Characteristics	Financing, Organized	1
Residence Characteristics	Socioeconomic Factors	1
Residence Characteristics	Humans	3
Residence Characteristics	Ethnic Groups/statistics & numerical data	1
Residence Characteristics	Culture	1
Residence Characteristics	Health Status Disparities	2
Residence Characteristics	Paternalism	1
Residence Characteristics	*Women's Rights	1
Residence Characteristics	Female	1
Residence Characteristics	Obesity/*ethnology/*prevention & control	1
Residence Characteristics	Environment Design	1
Europe	*Early Detection of Cancer	1
Europe	Health Equity	1
Europe	Qualitative Research	1
Europe	*Emigrants and Immigrants	1
Europe	*Transients and Migrants	1
Europe	Humans	1
Europe	Delivery of Health Care	1
Europe	Health Personnel	1
Europe	Translating	1
Europe	Culture	1
Europe	Uterine Cervical Neoplasms/*diagnosis/psychology	1
Europe	Female	1
Europe	Emigration and Immigration	1
Europe	European Union	1
Coronavirus Infections/epidemiology/prevention & control/virology	Health Equity	1
Coronavirus Infections/epidemiology/prevention & control/virology	Health Education/*ethics	1
Coronavirus Infections/epidemiology/prevention & control/virology	Social Justice	1
Coronavirus Infections/epidemiology/prevention & control/virology	Beneficence	1
Coronavirus Infections/epidemiology/prevention & control/virology	Religion	1
Coronavirus Infections/epidemiology/prevention & control/virology	Physicians/*ethics	1
Coronavirus Infections/epidemiology/prevention & control/virology	Internet	1
Coronavirus Infections/epidemiology/prevention & control/virology	SARS-CoV-2	1
Coronavirus Infections/epidemiology/prevention & control/virology	Health Promotion/ethics	1
Coronavirus Infections/epidemiology/prevention & control/virology	Access to Information	1
Coronavirus Infections/epidemiology/prevention & control/virology	Cultural Competency	1
Coronavirus Infections/epidemiology/prevention & control/virology	*Social Responsibility	1
Coronavirus Infections/epidemiology/prevention & control/virology	COVID-19	1
Coronavirus Infections/epidemiology/prevention & control/virology	Public Health/ethics	1
Coronavirus Infections/epidemiology/prevention & control/virology	Pneumonia, Viral/epidemiology/prevention & control/virology	1
Coronavirus Infections/epidemiology/prevention & control/virology	*Moral Obligations	1
Coronavirus Infections/epidemiology/prevention & control/virology	Humans	1
Coronavirus Infections/epidemiology/prevention & control/virology	*Professional Role	1
Coronavirus Infections/epidemiology/prevention & control/virology	Culture	1
Coronavirus Infections/epidemiology/prevention & control/virology	Paternalism	1
Coronavirus Infections/epidemiology/prevention & control/virology	Codes of Ethics	1
Australia	Health Equity	1
Australia	Young Adult	2
Australia	Qualitative Research	3
Australia	Adolescent	1
Australia	Communication Barriers	2
Australia	Income	1
Australia	*Developed Countries	1
Australia	Parturition/*psychology	1
Australia	Social Media	1
Australia	*Prenatal Care	1
Australia	*Health Equity	2
Australia	Adult	2
Australia	Community Health Services	1
Australia	Cultural Competency	2
Australia	Developing Countries	1
Australia	*Masculinity	1
Australia	*Oceanic Ancestry Group	2
Australia	Surveys and Questionnaires	2
Australia	*Health Services, Indigenous	1
Australia	Focus Groups	1
Australia	*Primary Health Care	1
Australia	Health Policy	2
Australia	Social Determinants of Health	1
Australia	Male	2
Australia	*Poverty	1
Australia	*Community Health Workers	1
Australia	Humans	3
Australia	Female	2
Australia	Pregnancy	1
Quality of Health Care	Health Equity	2
Quality of Health Care	COVID-19/*epidemiology	1
Quality of Health Care	*Communication	1
Quality of Health Care	Patient-Centered Care	1
Quality of Health Care	Social Class	1
Quality of Health Care	Health Services Needs and Demand/*organization & administration	1
Quality of Health Care	*Racism	1
Quality of Health Care	Oceanic Ancestry Group/*statistics & numerical data	1
Quality of Health Care	*Surgical Procedures, Operative	1
Quality of Health Care	Culturally Competent Care/*organization & administration	1
Quality of Health Care	Cultural Diversity	1
Quality of Health Care	*Professional-Patient Relations	1
Quality of Health Care	Middle Aged	1
Quality of Health Care	*Health Equity	2
Quality of Health Care	SARS-CoV-2	1
Quality of Health Care	Massachusetts/epidemiology	1
Quality of Health Care	Child	1
Quality of Health Care	Cultural Competency	1
Quality of Health Care	Professional-Patient Relations	1
Quality of Health Care	*Hispanic Americans	1
Quality of Health Care	Research Design	1
Quality of Health Care	Australia/epidemiology	1
Quality of Health Care	Vulnerable Populations	1
Quality of Health Care	Delivery of Health Care/*organization & administration	1
Quality of Health Care	Referral and Consultation	1
Quality of Health Care	*Communication Barriers	1
Quality of Health Care	Education, Continuing	1
Quality of Health Care	Health Status	1
Quality of Health Care	Male	2
Quality of Health Care	*Administrative Personnel	1
Quality of Health Care	*Delivery of Health Care	1
Quality of Health Care	Group Processes	1
Quality of Health Care	Humans	4
Quality of Health Care	Burns/*ethnology/therapy	1
Quality of Health Care	*Health Personnel/education	1
Quality of Health Care	Culture	1
Quality of Health Care	Health Status Disparities	1
Quality of Health Care	Pandemics	1
Quality of Health Care	Female	2
*International Cooperation	Organizations	1
*International Cooperation	*Rural Health Services	1
*International Cooperation	Global Health	1
*International Cooperation	*Health Equity	1
*International Cooperation	Humans	1
*International Cooperation	Workforce	1
*International Cooperation	United States	1
*International Cooperation	Rwanda	1
*International Cooperation	Poverty	1
*International Cooperation	*Rural Population	1
*International Cooperation	Health Occupations/*education	1
*International Cooperation	Cultural Competency	1
*International Cooperation	*Universities	1
*Continental Population Groups	*Delivery of Health Care	1
*Continental Population Groups	Cultural Diversity	3
*Continental Population Groups	*Health Equity	3
*Continental Population Groups	Vulnerable Populations	1
*Continental Population Groups	Leadership	1
*Continental Population Groups	Organizational Objectives	1
*Continental Population Groups	Humans	3
*Continental Population Groups	Racism	1
*Continental Population Groups	United States	2
*Continental Population Groups	Cultural Competency	1
*Continental Population Groups	*Healthcare Disparities	1
*Continental Population Groups	Health Workforce	1
*Continental Population Groups	*Ethnic Groups	1
*Continental Population Groups	Medical Assistance	1
*Continental Population Groups	New Zealand	1
*Continental Population Groups	Resource Allocation	1
Mental Disorders/epidemiology	Mental Health Services/*standards	1
Mental Disorders/epidemiology	Health Personnel/*education	1
Mental Disorders/epidemiology	*Health Equity	1
Mental Disorders/epidemiology	Humans	1
Mental Disorders/epidemiology	Quality of Health Care/standards	1
Mental Disorders/epidemiology	Canada/epidemiology	1
Mental Disorders/epidemiology	*Health Policy	1
Mental Disorders/epidemiology	Indigenous Peoples	1
Mental Disorders/epidemiology	Social Determinants of Health	1
Mental Disorders/epidemiology	Emigrants and Immigrants	1
Mental Disorders/epidemiology	Refugees	1
Health Equity/*standards	Faculty/standards	1
Health Equity/*standards	Violence/prevention & control/statistics & numerical data	1
Health Equity/*standards	Interviews as Topic	1
Health Equity/*standards	Social Determinants of Health/*ethnology	1
Health Equity/*standards	Female	1
Health Equity/*standards	Randomized Controlled Trials as Topic/*standards	2
Health Equity/*standards	Mentoring/methods	1
Health Equity/*standards	Health Services, Indigenous/*standards	2
Health Equity/*standards	Racism	2
Health Equity/*standards	Sex Factors	2
Health Equity/*standards	Policy Making	1
Health Equity/*standards	Social Participation	1
Health Equity/*standards	Peer Review, Research/*standards	1
Health Equity/*standards	Qualitative Research	1
Health Equity/*standards	Canada/ethnology	1
Health Equity/*standards	Government Programs/organization & administration/standards	1
Health Equity/*standards	Minority Groups/statistics & numerical data	1
Health Equity/*standards	History, 20th Century	1
Health Equity/*standards	Cultural Diversity	3
Health Equity/*standards	Disasters/*prevention & control	1
Health Equity/*standards	Healthcare Disparities/ethnology/statistics & numerical data	1
Health Equity/*standards	Primary Health Care/*standards	1
Health Equity/*standards	Colonialism/history	1
Health Equity/*standards	Curriculum	1
Health Equity/*standards	Social Class	1
Health Equity/*standards	*Minority Groups/education/statistics & numerical data	1
Health Equity/*standards	History, 19th Century	1
Health Equity/*standards	*Healthcare Disparities	1
[truncated: 5,836 more rows]
