# Supplementary material for: Connections and Biases in Health Equity and Culture Research: A Semantic Network Analysis
Source: Front Public Health. 2022 Mar 29;10:834172. doi: 10.3389/fpubh.2022.834172 (PMC9002348; doi:10.3389/fpubh.2022.834172)
Supplement: Supplementary file 1 [file Data_Sheet_1.ZIP › Supplementary_Materials/Supplementary_Document_8.txt]

Canada	*Public Health	2
Canada	Health Equity	1
Canada	History, 21st Century	1
Canada	Qualitative Research	1
Canada	Knowledge	1
Canada	Social Determinants of Health/*ethnology	1
Canada	Health Status Disparities	1
Canada	Health Personnel/*education/psychology/standards	1
Canada	Racism	1
Canada	*Pediatrics	1
Canada	Policy Making	1
Canada	*Healthcare Disparities	1
Canada	Young Adult	1
Canada	*Health Policy	2
Canada	Interviews as Topic	1
Canada	Social Determinants of Health	4
Canada	*Social Determinants of Health	3
Canada	*Health Status	1
Canada	Gender Identity	1
Canada	Government Regulation	1
Canada	History, 20th Century	1
Canada	Indians, North American/history/legislation & jurisprudence/*psychology	1
Canada	Cultural Diversity	1
Canada	World Health Organization	1
Canada	*Mental Health Services	1
Canada	*Social Media	1
Canada	Health Personnel/organization & administration	1
Canada	Middle Aged	1
Canada	*Health Equity	7
Canada	Public Health/methods/*statistics & numerical data	1
Canada	Health Equity/*standards	1
Canada	Social Determinants of Health/*statistics & numerical data	1
Canada	Federal Government	1
Canada	History, 19th Century	1
Canada	Adult	1
Canada	Cultural Competency/*education	1
Canada	Health Status Indicators	1
Canada	Population Health/*statistics & numerical data	1
Canada	*Environmental Health	1
Canada	Data Collection/*methods	1
Canada	Congresses as Topic	1
Canada	*Policy Making	1
Canada	Terminology as Topic	2
Canada	Education, Medical, Continuing	1
Canada	Surveys and Questionnaires	1
Canada	Disability Evaluation	1
Canada	Language	1
Canada	*Social Determinants of Health/legislation & jurisprudence/standards	1
Canada	Health Equity/*organization & administration	2
Canada	Health Knowledge, Attitudes, Practice	1
Canada	United States	2
Canada	Health Policy	2
Canada	Electronic Health Records	1
Canada	Inuits/history/legislation & jurisprudence/*psychology	1
Canada	*Health Status Disparities	3
Canada	Attitude of Health Personnel	1
Canada	Preventive Health Services/*methods	1
Canada	Male	2
Canada	Colonialism/history	1
Canada	Ethnic Groups	1
Canada	Continental Population Groups	2
Canada	Socioeconomic Factors	1
Canada	*Quality Improvement	1
Canada	Risk Assessment	1
Canada	*Emigrants and Immigrants	1
Canada	Social Determinants of Health/ethnology	1
Canada	*Refugees	1
Canada	Humans	10
Canada	*Health Personnel/education/standards	1
Canada	Minority Groups	1
Canada	Primary Health Care/*organization & administration	1
Canada	*Intersectoral Collaboration	1
Canada	*Translational Medical Research/methods	1
Canada	Sexual Behavior	1
Canada	Female	2
Canada	Social Justice	1
Canada	Annual Reports as Topic	1
Canada	*Population Health	1
Canada	*Public Health Practice	2
*Education, Medical, Undergraduate	United States	1
*Education, Medical, Undergraduate	Students, Medical/*psychology	1
*Education, Medical, Undergraduate	Pilot Projects	1
*Education, Medical, Undergraduate	Longitudinal Studies	1
*Education, Medical, Undergraduate	Cohort Studies	1
*Education, Medical, Undergraduate	*Health Equity	1
*Education, Medical, Undergraduate	Humans	1
*Education, Medical, Undergraduate	*Curriculum	1
*Education, Medical, Undergraduate	*Medically Underserved Area	1
*Education, Medical, Undergraduate	Clinical Clerkship	1
*Education, Medical, Undergraduate	Female	1
*Education, Medical, Undergraduate	*Social Determinants of Health	1
*Education, Medical, Undergraduate	Male	1
*Education, Medical, Undergraduate	*Self Concept	1
History, 21st Century	Indians, North American/history/legislation & jurisprudence/*psychology	1
History, 21st Century	Qualitative Research	1
History, 21st Century	Cultural Competency/*education	1
History, 21st Century	Social Determinants of Health/*ethnology	1
History, 21st Century	Humans	1
History, 21st Century	Health Personnel/*education/psychology/standards	1
History, 21st Century	Racism	1
History, 21st Century	Health Equity/*standards	1
History, 21st Century	History, 19th Century	1
History, 21st Century	Inuits/history/legislation & jurisprudence/*psychology	1
History, 21st Century	Female	1
History, 21st Century	*Health Status Disparities	1
History, 21st Century	Male	1
History, 21st Century	Colonialism/history	1
History, 21st Century	Interviews as Topic	1
History, 21st Century	History, 20th Century	1
*Health Status	*Public Health	1
*Health Status	Health Behavior	1
*Health Status	Qualitative Research	1
*Health Status	Knowledge	1
*Health Status	Health Equity/*statistics & numerical data	2
*Health Status	Poverty/statistics & numerical data	1
*Health Status	Middle Aged	3
*Health Status	Cohort Studies	1
*Health Status	*Health Equity	1
*Health Status	Public Health/methods/*statistics & numerical data	1
*Health Status	Social Determinants of Health/*statistics & numerical data	1
*Health Status	Adult	1
*Health Status	Medicaid/*statistics & numerical data	1
*Health Status	Asian Americans/*statistics & numerical data	1
*Health Status	Population Health/*statistics & numerical data	1
*Health Status	Morbidity	1
*Health Status	Health Status Indicators	1
*Health Status	Annual Reports as Topic	1
*Health Status	Community-Based Participatory Research/trends	1
*Health Status	United States	1
*Health Status	Educational Status	1
*Health Status	Health Equity/trends	1
*Health Status	*Health Status Disparities	1
*Health Status	Social Determinants of Health	2
*Health Status	Male	2
*Health Status	Social Determinants of Health/*trends	1
*Health Status	Socioeconomic Factors	1
*Health Status	Humans	4
*Health Status	District of Columbia	1
*Health Status	Housing/statistics & numerical data	1
*Health Status	Female	2
*Health Status	Geriatric Assessment/statistics & numerical data	1
*Health Status	Aged	1
*Health Status	Risk Factors	1
Coronavirus Infections/*epidemiology	Health Equity	1
Coronavirus Infections/*epidemiology	Prisons/legislation & jurisprudence/*organization & administration	1
Coronavirus Infections/*epidemiology	Social Determinants of Health/*ethnology	2
Coronavirus Infections/*epidemiology	Racism	2
Coronavirus Infections/*epidemiology	Public Health/*education	1
Coronavirus Infections/*epidemiology	Policy	1
Coronavirus Infections/*epidemiology	United States/epidemiology	2
Coronavirus Infections/*epidemiology	*Health Equity	1
Coronavirus Infections/*epidemiology	SARS-CoV-2	4
Coronavirus Infections/*epidemiology	Betacoronavirus	4
Coronavirus Infections/*epidemiology	Pneumonia, Viral/*epidemiology	4
Coronavirus Infections/*epidemiology	Healthcare Disparities/organization & administration	1
Coronavirus Infections/*epidemiology	Health Promotion	1
Coronavirus Infections/*epidemiology	Health Equity/*organization & administration/standards	2
Coronavirus Infections/*epidemiology	COVID-19	4
Coronavirus Infections/*epidemiology	Social Determinants of Health	1
Coronavirus Infections/*epidemiology	Health Promotion/*organization & administration/standards	1
Coronavirus Infections/*epidemiology	Social Determinants of Health/ethnology	1
Coronavirus Infections/*epidemiology	Socioeconomic Factors	1
Coronavirus Infections/*epidemiology	Humans	4
Coronavirus Infections/*epidemiology	*Politics	1
Coronavirus Infections/*epidemiology	Health Status Disparities	2
Coronavirus Infections/*epidemiology	Pandemics	4
*Digital Divide	*Patient Portals	1
*Digital Divide	Bibliometrics	1
*Digital Divide	Patient Access to Records	1
*Digital Divide	*Health Equity	1
*Digital Divide	Humans	1
*Digital Divide	*Informatics	1
*Digital Divide	United Kingdom	1
*Digital Divide	Social Determinants of Health	1
*Digital Divide	Biomedical Research	1
*Digital Divide	United States	1
Education, Nursing, Baccalaureate/*trends	*Cultural Diversity	1
Education, Nursing, Baccalaureate/*trends	*Health Equity	1
Education, Nursing, Baccalaureate/*trends	*Students, Nursing	1
Education, Nursing, Baccalaureate/*trends	Licensure, Nursing	1
Education, Nursing, Baccalaureate/*trends	Program Evaluation	1
Education, Nursing, Baccalaureate/*trends	Social Support	1
Education, Nursing, Baccalaureate/*trends	Curriculum	1
Education, Nursing, Baccalaureate/*trends	Humans	1
Education, Nursing, Baccalaureate/*trends	Organizational Culture	1
Education, Nursing, Baccalaureate/*trends	Oregon	1
Education, Nursing, Baccalaureate/*trends	*Culturally Competent Care	1
Education, Nursing, Baccalaureate/*trends	*Power, Psychological	1
Education, Nursing, Baccalaureate/*trends	*Nurse's Role	1
Education, Nursing, Baccalaureate/*trends	Female	1
Education, Nursing, Baccalaureate/*trends	Social Determinants of Health	1
Education, Nursing, Baccalaureate/*trends	Educational Measurement	1
Education, Nursing, Baccalaureate/*trends	Male	1
Education, Nursing, Baccalaureate/*trends	Evidence-Based Nursing	1
Education, Nursing, Baccalaureate/*trends	Organizational Innovation	1
Postnatal Care	Preconception Care	1
Postnatal Care	Adolescent	1
Postnatal Care	Housing	1
Postnatal Care	*Health Policy	1
Postnatal Care	*Social Determinants of Health	1
Postnatal Care	Child, Preschool	1
Postnatal Care	Food Security	1
Postnatal Care	Pediatrics	1
Postnatal Care	*Health Equity	1
Postnatal Care	*Healthcare Disparities	1
Postnatal Care	Medicaid	1
Postnatal Care	Adult	1
Postnatal Care	Child	1
Postnatal Care	Poverty	1
Postnatal Care	Hazardous Substances	1
Postnatal Care	Early Intervention, Educational	1
Postnatal Care	Adverse Childhood Experiences	1
Postnatal Care	Prenatal Care	1
Postnatal Care	Child Development	1
Postnatal Care	*Parents	1
Postnatal Care	*Health Status Disparities	1
Postnatal Care	Infant, Newborn	1
Postnatal Care	*Delivery of Health Care	1
Postnatal Care	United States	1
Postnatal Care	Infant	1
Postnatal Care	Child Health	1
Postnatal Care	Humans	1
Postnatal Care	Maternal Health	1
Postnatal Care	Health Care Reform	1
Postnatal Care	Female	1
Postnatal Care	Pregnancy	1
Public Health Nursing/*organization & administration	*Public Health Administration	1
Public Health Nursing/*organization & administration	Ontario	1
Public Health Nursing/*organization & administration	Qualitative Research	1
Public Health Nursing/*organization & administration	Cooperative Behavior	1
Public Health Nursing/*organization & administration	Health Equity/*organization & administration	1
Public Health Nursing/*organization & administration	Humans	1
Public Health Nursing/*organization & administration	Environment	1
Public Health Nursing/*organization & administration	Social Determinants of Health	1
Public Health Nursing/*organization & administration	Nurse's Role	1
*Natural Language Processing	Community-Based Participatory Research/*methods	1
*Natural Language Processing	Humans	1
*Natural Language Processing	Social Determinants of Health/*statistics & numerical data	1
*Natural Language Processing	Health Equity/*statistics & numerical data	1
*Natural Language Processing	Community Psychiatry/*methods	1
*Natural Language Processing	Periodicals as Topic	1
*Natural Language Processing	Knowledge Discovery/*methods	1
Community Networks	Public Health/*methods	1
Community Networks	Infant	1
Community Networks	*Human Rights	1
Community Networks	*Health Equity	1
Community Networks	Humans	1
Community Networks	Nebraska	1
Community Networks	Socioeconomic Factors	1
Community Networks	Policy Making	1
Community Networks	Racism/*prevention & control	1
Community Networks	Community Participation	1
Community Networks	*Health Status Disparities	1
Community Networks	*Social Determinants of Health	1
Community Networks	United States	1
Community Networks	Health Promotion/*methods	1
Community Networks	Ethnic Groups	1
Community Networks	Infant Mortality/ethnology	1
*Hematologic Diseases/diagnosis/epidemiology/therapy	*Cardiovascular Diseases/diagnosis/epidemiology/therapy	1
*Hematologic Diseases/diagnosis/epidemiology/therapy	Translational Medical Research/*trends	1
*Hematologic Diseases/diagnosis/epidemiology/therapy	Risk Assessment	1
*Hematologic Diseases/diagnosis/epidemiology/therapy	Healthcare Disparities	1
*Hematologic Diseases/diagnosis/epidemiology/therapy	*Lung Diseases/diagnosis/epidemiology/therapy	1
*Hematologic Diseases/diagnosis/epidemiology/therapy	*Health Equity	1
*Hematologic Diseases/diagnosis/epidemiology/therapy	Humans	1
*Hematologic Diseases/diagnosis/epidemiology/therapy	Health Services Needs and Demand/trends	1
*Hematologic Diseases/diagnosis/epidemiology/therapy	Outcome Assessment, Health Care/*trends	1
*Hematologic Diseases/diagnosis/epidemiology/therapy	Mentors	1
*Hematologic Diseases/diagnosis/epidemiology/therapy	Health Status Disparities	1
*Hematologic Diseases/diagnosis/epidemiology/therapy	Leadership	1
*Hematologic Diseases/diagnosis/epidemiology/therapy	Social Determinants of Health	1
*Hematologic Diseases/diagnosis/epidemiology/therapy	*Sleep Wake Disorders/diagnosis/epidemiology/therapy	1
*Hematologic Diseases/diagnosis/epidemiology/therapy	Needs Assessment/trends	1
*Hematologic Diseases/diagnosis/epidemiology/therapy	Risk Factors	1
Environmental Pollution/*adverse effects	*Urban Health	1
Environmental Pollution/*adverse effects	Risk Assessment	1
Environmental Pollution/*adverse effects	*Health Equity	1
Environmental Pollution/*adverse effects	Humans	1
Environmental Pollution/*adverse effects	*Climate Change	1
Environmental Pollution/*adverse effects	*Health Status Disparities	1
Environmental Pollution/*adverse effects	Social Determinants of Health	1
Environmental Pollution/*adverse effects	Protective Factors	1
Environmental Pollution/*adverse effects	Risk Factors	1
Environmental Pollution/*adverse effects	Environmental Exposure/*adverse effects	1
Mortality	Social Determinants of Health/*ethnology	1
Mortality	Education, Medical/*methods	1
Mortality	*Pneumonia, Viral/ethnology/mortality/prevention & control	1
Mortality	*Racism/ethnology/prevention & control/trends	1
Mortality	Humans	1
Mortality	SARS-CoV-2	1
Mortality	COVID-19	1
Mortality	*Coronavirus Infections/ethnology/mortality/prevention & control	1
Mortality	Health Status Disparities	1
Mortality	Health Equity/standards	1
Mortality	Betacoronavirus	1
Mortality	Needs Assessment	1
Mortality	African Americans	1
Mortality	Pandemics/*prevention & control	1
Indians, North American/history/legislation & jurisprudence/*psychology	Qualitative Research	1
Indians, North American/history/legislation & jurisprudence/*psychology	Cultural Competency/*education	1
Indians, North American/history/legislation & jurisprudence/*psychology	Social Determinants of Health/*ethnology	1
Indians, North American/history/legislation & jurisprudence/*psychology	Humans	1
Indians, North American/history/legislation & jurisprudence/*psychology	Health Personnel/*education/psychology/standards	1
Indians, North American/history/legislation & jurisprudence/*psychology	Racism	1
Indians, North American/history/legislation & jurisprudence/*psychology	Health Equity/*standards	1
Indians, North American/history/legislation & jurisprudence/*psychology	History, 19th Century	1
Indians, North American/history/legislation & jurisprudence/*psychology	Inuits/history/legislation & jurisprudence/*psychology	1
Indians, North American/history/legislation & jurisprudence/*psychology	Female	1
Indians, North American/history/legislation & jurisprudence/*psychology	*Health Status Disparities	1
Indians, North American/history/legislation & jurisprudence/*psychology	Male	1
Indians, North American/history/legislation & jurisprudence/*psychology	Colonialism/history	1
Indians, North American/history/legislation & jurisprudence/*psychology	Interviews as Topic	1
Indians, North American/history/legislation & jurisprudence/*psychology	History, 20th Century	1
Health Personnel/*psychology	*Language	1
Health Personnel/*psychology	Qualitative Research	1
Health Personnel/*psychology	Confidentiality	1
Health Personnel/*psychology	Humans	1
Health Personnel/*psychology	*Health Equity	1
Health Personnel/*psychology	*Continental Population Groups	1
Health Personnel/*psychology	Data Collection/*standards	1
Health Personnel/*psychology	Interviews as Topic	1
Health Personnel/*psychology	*Ethnic Groups	1
Health Personnel/*psychology	*Perception	1
Health Personnel/*psychology	Social Determinants of Health	1
Health Personnel/*psychology	Electronic Health Records/*standards	1
*Cultural Competency	*Physician-Patient Relations	1
*Cultural Competency	*Alaskan Natives	1
*Cultural Competency	Mental Health Services/*standards	1
*Cultural Competency	*Health Policy	1
*Cultural Competency	*Prejudice	1
*Cultural Competency	*Social Determinants of Health	1
*Cultural Competency	Emigrants and Immigrants	1
*Cultural Competency	Attitude to Health	1
*Cultural Competency	Canada/epidemiology	1
*Cultural Competency	Health Personnel/*education	1
*Cultural Competency	Refugees	1
*Cultural Competency	*Health Equity	3
*Cultural Competency	Mental Disorders/epidemiology	1
*Cultural Competency	Los Angeles	1
*Cultural Competency	Indigenous Peoples	1
*Cultural Competency	*Indians, North American	1
*Cultural Competency	Surveys and Questionnaires	1
*Cultural Competency	Delivery of Health Care	1
*Cultural Competency	Educational Status	1
*Cultural Competency	*Communication Barriers	1
*Cultural Competency	Needs Assessment	1
*Cultural Competency	Social Determinants of Health	2
*Cultural Competency	*Emergency Medicine	1
*Cultural Competency	Communication	1
*Cultural Competency	*Health Literacy	1
*Cultural Competency	Humans	3
*Cultural Competency	Quality of Health Care/standards	1
*Cultural Competency	Culture	1
*Cultural Competency	*Language	1
American Medical Association/organization & administration	Patient Advocacy/*education	1
American Medical Association/organization & administration	Surveys and Questionnaires	1
American Medical Association/organization & administration	Prevalence	1
American Medical Association/organization & administration	Education, Distance/organization & administration	1
American Medical Association/organization & administration	Racism/*ethnology/statistics & numerical data	1
American Medical Association/organization & administration	Humans	1
American Medical Association/organization & administration	Physician's Role	1
American Medical Association/organization & administration	SARS-CoV-2/genetics	1
American Medical Association/organization & administration	Health Equity/*standards	1
American Medical Association/organization & administration	Schools, Medical/organization & administration/*statistics & numerical data	1
American Medical Association/organization & administration	Female	1
American Medical Association/organization & administration	Child	1
American Medical Association/organization & administration	Social Determinants of Health/standards	1
American Medical Association/organization & administration	Politics	1
American Medical Association/organization & administration	Male	1
American Medical Association/organization & administration	COVID-19/diagnosis/epidemiology/virology	1
American Medical Association/organization & administration	Curriculum/statistics & numerical data	1
American Medical Association/organization & administration	Sexual and Gender Minorities/psychology	1
American Medical Association/organization & administration	United States/epidemiology	1
*Health Equity/organization & administration/standards/trends	*Social Justice	1
*Health Equity/organization & administration/standards/trends	*Social Determinants of Health/standards/trends	1
*Health Equity/organization & administration/standards/trends	Humans	1
*Health Equity/organization & administration/standards/trends	United States	1
*Health Equity/organization & administration/standards/trends	Mental Health/standards	1
*Health Equity/organization & administration/standards/trends	Intersectoral Collaboration	1
*Health Equity/organization & administration/standards/trends	Quality Improvement/*organization & administration	1
*Health Equity/organization & administration/standards/trends	Residence Characteristics	1
National Health Programs/*organization & administration	Health Equity	1
National Health Programs/*organization & administration	Australia	1
National Health Programs/*organization & administration	Primary Health Care/*organization & administration	1
National Health Programs/*organization & administration	Regional Health Planning/*organization & administration	1
National Health Programs/*organization & administration	Humans	1
National Health Programs/*organization & administration	Health Policy	1
National Health Programs/*organization & administration	Models, Organizational	1
National Health Programs/*organization & administration	Social Determinants of Health	1
Government Programs	*Diet, Healthy	1
Government Programs	Australia	1
Government Programs	*Health Equity	1
Government Programs	Humans	1
Government Programs	Policy Making	1
Government Programs	*Nutrition Policy	1
Government Programs	Social Determinants of Health	1
Betacoronavirus	Health Equity	1
Betacoronavirus	*Health Equity	1
Betacoronavirus	Pneumonia, Viral/*epidemiology/ethnology	1
Betacoronavirus	Prisons/legislation & jurisprudence/*organization & administration	1
Betacoronavirus	Social Determinants of Health/*ethnology	4
Betacoronavirus	Comorbidity	1
Betacoronavirus	Coronavirus Infections/*epidemiology/ethnology	1
Betacoronavirus	Health Education/*organization & administration	1
Betacoronavirus	Environment	1
Betacoronavirus	Policy	1
Betacoronavirus	Public Health/*education	1
Betacoronavirus	Food Supply/statistics & numerical data	1
Betacoronavirus	Residence Characteristics	1
Betacoronavirus	Education, Medical/*methods	1
Betacoronavirus	*Public Health	1
Betacoronavirus	SARS-CoV-2	7
Betacoronavirus	Housing/organization & administration	1
Betacoronavirus	Social Determinants of Health/*statistics & numerical data	1
Betacoronavirus	Pneumonia, Viral/*ethnology	1
Betacoronavirus	Michigan/epidemiology	1
Betacoronavirus	Pneumonia, Viral/*epidemiology	4
Betacoronavirus	Coronavirus Infections/*ethnology	1
Betacoronavirus	United States/epidemiology	2
Betacoronavirus	African Americans	1
Betacoronavirus	*Pneumonia, Viral/ethnology/mortality/prevention & control	1
Betacoronavirus	Social Determinants of Health/ethnology	1
Betacoronavirus	Health Promotion	1
Betacoronavirus	Age Factors	1
Betacoronavirus	*Racism/ethnology/prevention & control/trends	1
Betacoronavirus	Health Equity/*organization & administration/standards	2
Betacoronavirus	Health Equity/*organization & administration	2
Betacoronavirus	COVID-19	7
Betacoronavirus	Racism	2
Betacoronavirus	United States	1
Betacoronavirus	Needs Assessment	1
Betacoronavirus	Social Determinants of Health	1
Betacoronavirus	Health Promotion/*organization & administration/standards	1
Betacoronavirus	Healthcare Disparities/organization & administration	1
Betacoronavirus	Socioeconomic Factors	3
Betacoronavirus	Humans	7
Betacoronavirus	*Politics	1
Betacoronavirus	*Coronavirus Infections/ethnology/mortality/prevention & control	1
Betacoronavirus	Health Status Disparities	3
Betacoronavirus	Health Equity/standards	1
Betacoronavirus	Pandemics	6
Betacoronavirus	Hospitalization/statistics & numerical data	1
Betacoronavirus	Pandemics/*prevention & control	1
Schools, Medical/organization & administration/*statistics & numerical data	Surveys and Questionnaires	1
Schools, Medical/organization & administration/*statistics & numerical data	Patient Advocacy/*education	1
Schools, Medical/organization & administration/*statistics & numerical data	Prevalence	1
Schools, Medical/organization & administration/*statistics & numerical data	Education, Distance/organization & administration	1
Schools, Medical/organization & administration/*statistics & numerical data	Racism/*ethnology/statistics & numerical data	1
Schools, Medical/organization & administration/*statistics & numerical data	Humans	1
Schools, Medical/organization & administration/*statistics & numerical data	Physician's Role	1
Schools, Medical/organization & administration/*statistics & numerical data	SARS-CoV-2/genetics	1
Schools, Medical/organization & administration/*statistics & numerical data	Health Equity/*standards	1
Schools, Medical/organization & administration/*statistics & numerical data	Female	1
Schools, Medical/organization & administration/*statistics & numerical data	Child	1
Schools, Medical/organization & administration/*statistics & numerical data	Social Determinants of Health/standards	1
Schools, Medical/organization & administration/*statistics & numerical data	Politics	1
Schools, Medical/organization & administration/*statistics & numerical data	Male	1
Schools, Medical/organization & administration/*statistics & numerical data	COVID-19/diagnosis/epidemiology/virology	1
Schools, Medical/organization & administration/*statistics & numerical data	Curriculum/statistics & numerical data	1
Schools, Medical/organization & administration/*statistics & numerical data	Sexual and Gender Minorities/psychology	1
Schools, Medical/organization & administration/*statistics & numerical data	United States/epidemiology	1
Physicians, Family	Health Planning/*methods	1
Physicians, Family	Female	1
Physicians, Family	Minority Groups/*statistics & numerical data	1
Physicians, Family	Delivery of Health Care/*organization & administration/*statistics & numerical data	1
Physicians, Family	Health Equity/*organization & administration/*statistics & numerical data	1
Physicians, Family	Humans	1
Physicians, Family	United States	1
Physicians, Family	*Health Policy	1
Physicians, Family	Adult	1
Physicians, Family	Delphi Technique	1
Physicians, Family	Middle Aged	1
Physicians, Family	Social Determinants of Health	1
Physicians, Family	Male	1
*Culture	Social Media	1
*Culture	Health Equity	1
*Culture	Australia	1
*Culture	Qualitative Research	1
*Culture	Surveys and Questionnaires	1
*Culture	Adolescent	1
*Culture	*Health Literacy	1
*Culture	Humans	1
*Culture	Health Policy	1
*Culture	Young Adult	1
*Culture	Adult	1
*Culture	Social Determinants of Health	1
*Culture	Male	1
*Culture	*Masculinity	1
*Culture	*Oceanic Ancestry Group	1
*Health Promotion	Health Equity	1
*Health Promotion	*Public Health	1
*Health Promotion	*Quality Improvement	1
*Health Promotion	Adolescent	2
*Health Promotion	Global Health	1
*Health Promotion	*Men's Health	1
*Health Promotion	Young Adult	1
*Health Promotion	*Health Policy	3
*Health Promotion	*Government	1
*Health Promotion	*African Americans	1
*Health Promotion	*Social Determinants of Health	3
*Health Promotion	Australia	1
*Health Promotion	*Health Services	1
*Health Promotion	Administrative Personnel	1
*Health Promotion	*Mental Health	1
*Health Promotion	Program Evaluation	1
*Health Promotion	*Health Equity	7
*Health Promotion	*Community-Institutional Relations	2
*Health Promotion	*Research	2
*Health Promotion	*Healthcare Disparities	1
*Health Promotion	Poverty	1
*Health Promotion	Adult	1
*Health Promotion	*Community Participation	1
*Health Promotion	Child	1
*Health Promotion	Concept Formation	1
*Health Promotion	*Policy Making	1
*Health Promotion	Hospitals, Voluntary	1
*Health Promotion	Societies, Nursing	1
*Health Promotion	Patient Protection and Affordable Care Act	1
*Health Promotion	Community Health Services/economics	1
*Health Promotion	Finland	1
*Health Promotion	*Medical Informatics	1
*Health Promotion	Delivery of Health Care	1
*Health Promotion	United States	2
*Health Promotion	Universal Health Insurance	1
*Health Promotion	Societies, Medical	1
*Health Promotion	Social Determinants of Health	5
*Health Promotion	Male	1
*Health Promotion	Latin America	1
*Health Promotion	Psychology, Adolescent	1
*Health Promotion	Health Policy	1
*Health Promotion	Socioeconomic Factors	1
*Health Promotion	Humans	8
*Health Promotion	Systems Theory	1
*Health Promotion	Culture	1
*Health Promotion	Psychology, Child	1
*Health Promotion	Vulnerable Populations	2
*Health Promotion	Parenting/psychology	1
*Health Promotion	Biomedical Research	1
*Health Promotion	Child Welfare	1
*Health Promotion	*Racism	1
Public Health/*methods/trends	Cross-Sectional Studies	1
Public Health/*methods/trends	Middle Aged	1
Public Health/*methods/trends	Social Determinants of Health/*trends	1
Public Health/*methods/trends	Humans	1
Public Health/*methods/trends	Health Equity/*trends	1
Public Health/*methods/trends	Female	1
Public Health/*methods/trends	*Perception	1
Public Health/*methods/trends	Male	1
Public Health/*methods/trends	Adult	1
COVID-19/diagnosis/epidemiology/virology	Surveys and Questionnaires	1
COVID-19/diagnosis/epidemiology/virology	Patient Advocacy/*education	1
COVID-19/diagnosis/epidemiology/virology	Prevalence	1
COVID-19/diagnosis/epidemiology/virology	Education, Distance/organization & administration	1
COVID-19/diagnosis/epidemiology/virology	Racism/*ethnology/statistics & numerical data	1
COVID-19/diagnosis/epidemiology/virology	Humans	1
COVID-19/diagnosis/epidemiology/virology	Physician's Role	1
COVID-19/diagnosis/epidemiology/virology	SARS-CoV-2/genetics	1
COVID-19/diagnosis/epidemiology/virology	Health Equity/*standards	1
COVID-19/diagnosis/epidemiology/virology	Female	1
COVID-19/diagnosis/epidemiology/virology	Child	1
COVID-19/diagnosis/epidemiology/virology	Social Determinants of Health/standards	1
COVID-19/diagnosis/epidemiology/virology	Politics	1
COVID-19/diagnosis/epidemiology/virology	Male	1
COVID-19/diagnosis/epidemiology/virology	Curriculum/statistics & numerical data	1
COVID-19/diagnosis/epidemiology/virology	Sexual and Gender Minorities/psychology	1
COVID-19/diagnosis/epidemiology/virology	United States/epidemiology	1
United Nations/economics/*statistics & numerical data	Global Health	1
United Nations/economics/*statistics & numerical data	Health Equity/economics/*statistics & numerical data	1
United Nations/economics/*statistics & numerical data	Humans	1
United Nations/economics/*statistics & numerical data	*Politics	1
United Nations/economics/*statistics & numerical data	Sexism/*statistics & numerical data	1
United Nations/economics/*statistics & numerical data	Social Determinants of Health	1
United Nations/economics/*statistics & numerical data	Gender Identity	1
Quality Indicators, Health Care	Interdisciplinary Communication	1
Quality Indicators, Health Care	*Population Health Management	1
Quality Indicators, Health Care	Humans	1
Quality Indicators, Health Care	Health Equity/*standards	1
Quality Indicators, Health Care	Social Determinants of Health	1
Quality Indicators, Health Care	Quality Improvement/*organization & administration	1
Quality Indicators, Health Care	*Population Health	1
Sexism/*statistics & numerical data	Global Health	1
Sexism/*statistics & numerical data	Health Equity/economics/*statistics & numerical data	1
Sexism/*statistics & numerical data	Humans	1
Sexism/*statistics & numerical data	*Politics	1
Sexism/*statistics & numerical data	Social Determinants of Health	1
Sexism/*statistics & numerical data	Gender Identity	1
HIV Infections/epidemiology	Infant	1
HIV Infections/epidemiology	Infant Mortality	1
HIV Infections/epidemiology	Breast Feeding	1
HIV Infections/epidemiology	*Health Equity	1
HIV Infections/epidemiology	Humans	1
HIV Infections/epidemiology	*Social Determinants of Health	1
HIV Infections/epidemiology	Income/*statistics & numerical data	1
HIV Infections/epidemiology	District of Columbia	1
HIV Infections/epidemiology	Infant, Newborn	1
*Community Networks	Health Equity	1
*Community Networks	*Indians, North American	1
*Community Networks	Community-Based Participatory Research	1
*Community Networks	Humans	1
*Community Networks	United States	1
*Community Networks	Health Status Disparities	1
*Community Networks	Social Determinants of Health	1
*Community Networks	National Institutes of Health (U.S.)	1
*Community Networks	Health Promotion/*methods	1
Pneumonia, Viral/epidemiology/prevention & control	*Population Health/statistics & numerical data	1
Pneumonia, Viral/epidemiology/prevention & control	Coronavirus Infections/epidemiology/prevention & control	1
Pneumonia, Viral/epidemiology/prevention & control	Humans	1
Pneumonia, Viral/epidemiology/prevention & control	Intersectoral Collaboration	1
Pneumonia, Viral/epidemiology/prevention & control	COVID-19	1
Pneumonia, Viral/epidemiology/prevention & control	Libraries	1
Pneumonia, Viral/epidemiology/prevention & control	Health Policy	1
Pneumonia, Viral/epidemiology/prevention & control	Delphi Technique	1
Pneumonia, Viral/epidemiology/prevention & control	Health Status	1
Pneumonia, Viral/epidemiology/prevention & control	*Social Determinants of Health	1
Pneumonia, Viral/epidemiology/prevention & control	Health Equity/standards/statistics & numerical data	1
Pneumonia, Viral/epidemiology/prevention & control	Delaware/epidemiology	1
Pneumonia, Viral/epidemiology/prevention & control	Pandemics/prevention & control	1
*Parents	Preconception Care	1
*Parents	Adolescent	1
*Parents	Housing	1
*Parents	*Health Policy	1
*Parents	*Social Determinants of Health	1
*Parents	Child, Preschool	1
*Parents	*Visitors to Patients	1
*Parents	Food Security	1
*Parents	Pediatrics	1
*Parents	*Health Equity	2
*Parents	*COVID-19	1
*Parents	*Intensive Care Units, Neonatal	1
*Parents	*Healthcare Disparities	2
*Parents	Medicaid	1
*Parents	Adult	2
*Parents	Child	1
*Parents	Infant, Newborn/*psychology	1
*Parents	Poverty	1
*Parents	Hazardous Substances	1
*Parents	Early Intervention, Educational	1
*Parents	Adverse Childhood Experiences	1
*Parents	*Parent-Child Relations	1
*Parents	Prenatal Care	1
*Parents	Child Development	1
*Parents	*Health Status Disparities	1
*Parents	Infant, Newborn	1
*Parents	Social Determinants of Health	1
*Parents	*Delivery of Health Care	1
*Parents	United States	1
*Parents	Infant	1
*Parents	Child Health	1
*Parents	Humans	2
*Parents	Child, Hospitalized/*psychology	1
*Parents	Maternal Health	1
*Parents	Health Care Reform	1
*Parents	Female	1
*Parents	Pregnancy	1
*African Americans	Health Equity	1
*African Americans	Young Adult	1
*African Americans	Qualitative Research	1
*African Americans	*Racism	1
*African Americans	Adolescent	1
*African Americans	Healthcare Disparities	1
*African Americans	Interviews as Topic	1
*African Americans	*Social Determinants of Health	1
*African Americans	Middle Aged	1
*African Americans	*Health Equity	1
*African Americans	Social Stigma	1
*African Americans	*Community-Institutional Relations	1
*African Americans	HIV Infections/*epidemiology	1
*African Americans	*Research	1
*African Americans	Poverty	1
*African Americans	Adult	2
*African Americans	*Men's Health	1
*African Americans	*Epidemics	1
*African Americans	*Health Status Disparities	1
*African Americans	Social Determinants of Health	1
*African Americans	Male	2
*African Americans	Mississippi/epidemiology	1
*African Americans	Socioeconomic Factors	1
*African Americans	Humans	2
*African Americans	Culture	1
*African Americans	Female	1
*African Americans	Social Support	1
Health Promotion/*organization & administration/standards	Social Determinants of Health/*ethnology	1
Health Promotion/*organization & administration/standards	Health Equity/*organization & administration/standards	1
Health Promotion/*organization & administration/standards	Humans	1
Health Promotion/*organization & administration/standards	Racism	1
Health Promotion/*organization & administration/standards	COVID-19	1
Health Promotion/*organization & administration/standards	SARS-CoV-2	1
Health Promotion/*organization & administration/standards	Pneumonia, Viral/*epidemiology	1
Health Promotion/*organization & administration/standards	Pandemics	1
*Healthcare Disparities/economics/legislation & jurisprudence	Health Equity	1
*Healthcare Disparities/economics/legislation & jurisprudence	Health Care Costs	1
*Healthcare Disparities/economics/legislation & jurisprudence	Universal Health Insurance	1
*Healthcare Disparities/economics/legislation & jurisprudence	Cost of Illness	1
*Healthcare Disparities/economics/legislation & jurisprudence	Kidney Diseases/diagnosis/economics/epidemiology/*therapy	1
*Healthcare Disparities/economics/legislation & jurisprudence	Humans	1
*Healthcare Disparities/economics/legislation & jurisprudence	*Renal Replacement Therapy/economics	1
*Healthcare Disparities/economics/legislation & jurisprudence	Policy Making	1
*Healthcare Disparities/economics/legislation & jurisprudence	Health Policy	1
*Healthcare Disparities/economics/legislation & jurisprudence	*Health Services Accessibility/economics/legislation & jurisprudence	1
*Healthcare Disparities/economics/legislation & jurisprudence	*Developing Countries/economics	1
*Healthcare Disparities/economics/legislation & jurisprudence	*Health Status Disparities	1
*Healthcare Disparities/economics/legislation & jurisprudence	Social Determinants of Health	1
*Healthcare Disparities/economics/legislation & jurisprudence	*Global Health/economics/legislation & jurisprudence	1
*Healthcare Disparities/economics/legislation & jurisprudence	Risk Factors	1
Urban Health/*statistics & numerical data	*Health Behavior	1
Urban Health/*statistics & numerical data	Cities/statistics & numerical data	3
Urban Health/*statistics & numerical data	Behavioral Risk Factor Surveillance System	1
Urban Health/*statistics & numerical data	Health Equity/*statistics & numerical data	1
Urban Health/*statistics & numerical data	*Health Policy	2
Urban Health/*statistics & numerical data	*Social Determinants of Health	4
Urban Health/*statistics & numerical data	Reproducibility of Results	1
Urban Health/*statistics & numerical data	Iran	1
Urban Health/*statistics & numerical data	Michigan	2
Urban Health/*statistics & numerical data	*Health Equity	1
Urban Health/*statistics & numerical data	Urban Population/*statistics & numerical data	1
Urban Health/*statistics & numerical data	Social Determinants of Health/*statistics & numerical data	1
Urban Health/*statistics & numerical data	Healthcare Disparities/*statistics & numerical data	1
Urban Health/*statistics & numerical data	Spain	2
Urban Health/*statistics & numerical data	*Stakeholder Participation	1
Urban Health/*statistics & numerical data	Health Equity/*organization & administration	3
Urban Health/*statistics & numerical data	Health Policy	1
Urban Health/*statistics & numerical data	*Health Status Disparities	3
Urban Health/*statistics & numerical data	Socioeconomic Factors	3
Urban Health/*statistics & numerical data	Humans	5
Urban Health/*statistics & numerical data	Psychometrics	1
Urban Health/*statistics & numerical data	Eswatini	2
Urban Health/*statistics & numerical data	Population Surveillance/*methods	1
Urban Health/*statistics & numerical data	Population Surveillance/methods	3
Program Evaluation/*methods	Health Equity	1
Program Evaluation/*methods	Humans	1
Program Evaluation/*methods	Income/*statistics & numerical data	1
Program Evaluation/*methods	Social Determinants of Health	1
Program Evaluation/*methods	*Public Assistance	1
Program Evaluation/*methods	Randomized Controlled Trials as Topic	1
Program Evaluation/*methods	COVID-19/economics	1
Health Planning/*methods	Health Policy	1
Health Planning/*methods	Social Determinants of Health/*statistics & numerical data	1
Health Planning/*methods	Public Health/standards	1
Health Planning/*methods	Female	1
Health Planning/*methods	COVID-19/*epidemiology	1
Health Planning/*methods	Minority Groups/*statistics & numerical data	1
Health Planning/*methods	Delivery of Health Care/*organization & administration/*statistics & numerical data	1
Health Planning/*methods	Health Equity/*organization & administration/*statistics & numerical data	1
Health Planning/*methods	Health Equity/*organization & administration	1
Health Planning/*methods	Humans	2
Health Planning/*methods	United States	2
Health Planning/*methods	*Health Policy	1
Health Planning/*methods	Adult	1
Health Planning/*methods	Delphi Technique	1
Health Planning/*methods	Middle Aged	1
Health Planning/*methods	Social Determinants of Health	1
Health Planning/*methods	Male	1
Spatial Analysis	Health Equity	1
Spatial Analysis	Young Adult	1
Spatial Analysis	Adolescent	1
Spatial Analysis	Aged, 80 and over	1
Spatial Analysis	*Social Determinants of Health	1
Spatial Analysis	Censuses	1
Spatial Analysis	Physical Distancing	1
Spatial Analysis	COVID-19/*epidemiology	1
Spatial Analysis	Mexico/ethnology	1
Spatial Analysis	Middle Aged	1
Spatial Analysis	Incidence	1
Spatial Analysis	SARS-CoV-2	1
Spatial Analysis	Adult	1
Spatial Analysis	*Hispanic Americans	1
Spatial Analysis	Female	1
Spatial Analysis	United States	1
Spatial Analysis	Male	1
Spatial Analysis	Texas/epidemiology	1
Spatial Analysis	Socioeconomic Factors	1
Spatial Analysis	Humans	1
Spatial Analysis	Minority Groups	1
Spatial Analysis	Vulnerable Populations	1
Spatial Analysis	Aged	1
Health Services Accessibility/*legislation & jurisprudence	United States	1
Health Services Accessibility/*legislation & jurisprudence	Quality of Health Care/legislation & jurisprudence	1
Health Services Accessibility/*legislation & jurisprudence	*Continental Population Groups	1
Health Services Accessibility/*legislation & jurisprudence	*Value-Based Health Insurance	1
Health Services Accessibility/*legislation & jurisprudence	*Health Equity	1
Health Services Accessibility/*legislation & jurisprudence	Humans	1
Health Services Accessibility/*legislation & jurisprudence	Minority Groups	1
Health Services Accessibility/*legislation & jurisprudence	*Ethnic Groups	1
Health Services Accessibility/*legislation & jurisprudence	Social Determinants of Health/ethnology	1
Fellowships and Scholarships	*Congresses as Topic	1
Fellowships and Scholarships	Family Practice/economics/*organization & administration	1
Fellowships and Scholarships	*Health Equity	1
Fellowships and Scholarships	Humans	1
Fellowships and Scholarships	Oregon	1
Fellowships and Scholarships	Leadership	1
Fellowships and Scholarships	Vulnerable Populations	1
Fellowships and Scholarships	Social Determinants of Health	1
Fellowships and Scholarships	Foundations	1
Fellowships and Scholarships	Primary Health Care/economics/*organization & administration	1
Mississippi/epidemiology	Health Equity	1
Mississippi/epidemiology	Qualitative Research	1
Mississippi/epidemiology	Interviews as Topic	1
Mississippi/epidemiology	Healthcare Disparities	1
Mississippi/epidemiology	Middle Aged	1
Mississippi/epidemiology	Socioeconomic Factors	1
Mississippi/epidemiology	Humans	1
Mississippi/epidemiology	Social Stigma	1
Mississippi/epidemiology	HIV Infections/*epidemiology	1
Mississippi/epidemiology	Poverty	1
Mississippi/epidemiology	Adult	1
Mississippi/epidemiology	Female	1
Mississippi/epidemiology	*Health Status Disparities	1
Mississippi/epidemiology	*Social Determinants of Health	1
Mississippi/epidemiology	Social Support	1
Mississippi/epidemiology	Male	1
Mississippi/epidemiology	*Epidemics	1
Education, Distance/*methods	*Social Determinants of Health	1
Education, Distance/*methods	Education, Medical	1
Education, Distance/*methods	*Health Equity	1
Education, Distance/*methods	Humans	1
Education, Distance/*methods	*Students, Medical	1
Public Health/*methods	United States	1
Public Health/*methods	Infant	1
Public Health/*methods	*Human Rights	1
Public Health/*methods	*Health Equity	1
Public Health/*methods	Humans	1
Public Health/*methods	Nebraska	1
Public Health/*methods	Socioeconomic Factors	1
Public Health/*methods	Policy Making	1
Public Health/*methods	Racism/*prevention & control	1
Public Health/*methods	Community Participation	1
Public Health/*methods	*Health Status Disparities	1
Public Health/*methods	*Social Determinants of Health	1
Public Health/*methods	Health Promotion/*methods	1
Public Health/*methods	Ethnic Groups	1
Public Health/*methods	Infant Mortality/ethnology	1
Psychology, Child	Australia	1
Psychology, Child	Psychology, Adolescent	1
Psychology, Child	Adolescent	1
Psychology, Child	*Mental Health	1
Psychology, Child	Program Evaluation	1
Psychology, Child	*Health Equity	1
Psychology, Child	Humans	1
Psychology, Child	Vulnerable Populations	1
Psychology, Child	Child	1
Psychology, Child	Parenting/psychology	1
Psychology, Child	Social Determinants of Health	1
Psychology, Child	Child Welfare	1
Sustainable Development/*trends	World Health Organization	1
Sustainable Development/*trends	Humans	1
Sustainable Development/*trends	Global Health/*trends	1
Sustainable Development/*trends	Health Policy	1
Sustainable Development/*trends	Health Equity/*trends	1
Sustainable Development/*trends	Intersectoral Collaboration	1
Sustainable Development/*trends	*Social Determinants of Health	1
Healthcare Disparities/*ethnology	Interleukin-6	1
Healthcare Disparities/*ethnology	*Social Determinants of Health	1
Healthcare Disparities/*ethnology	*Risk Reduction Behavior	1
Healthcare Disparities/*ethnology	Risk Assessment	1
Healthcare Disparities/*ethnology	Middle Aged	1
Healthcare Disparities/*ethnology	*Healthy Lifestyle	1
Healthcare Disparities/*ethnology	*Health Equity	2
Healthcare Disparities/*ethnology	Stroke/*ethnology/therapy	1
Healthcare Disparities/*ethnology	Adult	1
Healthcare Disparities/*ethnology	*Resilience, Psychological	1
Healthcare Disparities/*ethnology	Blood Coagulation	1
Healthcare Disparities/*ethnology	African Americans	1
Healthcare Disparities/*ethnology	Lipoprotein(a)	1
Healthcare Disparities/*ethnology	Congresses as Topic	1
Healthcare Disparities/*ethnology	American Heart Association	1
Healthcare Disparities/*ethnology	Race Factors	1
Healthcare Disparities/*ethnology	United States	1
Healthcare Disparities/*ethnology	European Continental Ancestry Group	1
Healthcare Disparities/*ethnology	*Health Status Disparities	2
Healthcare Disparities/*ethnology	Social Determinants of Health	1
Healthcare Disparities/*ethnology	Male	1
Healthcare Disparities/*ethnology	National Institute of Neurological Disorders and Stroke (U.S.)	1
Healthcare Disparities/*ethnology	Cardiovascular Diseases/diagnosis/ethnology/*prevention & control/psychology	1
Healthcare Disparities/*ethnology	Humans	2
Healthcare Disparities/*ethnology	Georgia/epidemiology	1
Healthcare Disparities/*ethnology	Hispanic Americans	1
Healthcare Disparities/*ethnology	Cross-Sectional Studies	1
Healthcare Disparities/*ethnology	Female	1
Healthcare Disparities/*ethnology	African Americans/*psychology	1
Healthcare Disparities/*ethnology	*Residence Characteristics	1
Healthcare Disparities/*ethnology	Risk Factors	1
*Social Class	Human Rights	1
*Social Class	Qualitative Research	1
*Social Class	Adolescent	1
*Social Class	*Health Status Disparities	1
*Social Class	*Social Determinants of Health	2
*Social Class	Parturition	1
*Social Class	Pregnancy Complications	1
*Social Class	American Natives	1
*Social Class	*Health Equity	2
*Social Class	*Social Discrimination	2
*Social Class	Poverty	1
*Social Class	Child	1
*Social Class	Focus Groups	1
*Social Class	African Americans	1
*Social Class	Health Services Accessibility	1
*Social Class	Mothers	1
*Social Class	*Ethnic Groups	1
*Social Class	Delivery of Health Care	1
*Social Class	Consensus	1
*Social Class	Kenya	1
*Social Class	*Homeless Youth/psychology	1
*Social Class	United States	1
*Social Class	Stress, Psychological	1
*Social Class	Premature Birth/*ethnology	1
*Social Class	Socioeconomic Factors	1
*Social Class	Humans	2
*Social Class	Substance-Related Disorders	1
*Social Class	Female	1
*Social Class	Pregnancy	1
*Social Class	Politics	1
Coronavirus Infections/*ethnology/*nursing	Pneumonia, Viral/*ethnology/*nursing	1
Coronavirus Infections/*ethnology/*nursing	Health Equity/*organization & administration	1
Coronavirus Infections/*ethnology/*nursing	Humans	1
Coronavirus Infections/*ethnology/*nursing	*Nurse Practitioners	1
Coronavirus Infections/*ethnology/*nursing	COVID-19	1
Coronavirus Infections/*ethnology/*nursing	Health Workforce/*organization & administration	1
Coronavirus Infections/*ethnology/*nursing	Health Status Disparities	1
Coronavirus Infections/*ethnology/*nursing	Bias	1
Coronavirus Infections/*ethnology/*nursing	Pandemics	1
Coronavirus Infections/*ethnology/*nursing	Racism	1
Coronavirus Infections/*ethnology/*nursing	Social Determinants of Health	1
Coronavirus Infections/*ethnology/*nursing	African Americans/*statistics & numerical data	1
Health Policy/*legislation & jurisprudence	*Social Theory	1
Health Policy/*legislation & jurisprudence	Social Determinants of Health/*legislation & jurisprudence	1
Health Policy/*legislation & jurisprudence	Health Equity	2
Health Policy/*legislation & jurisprudence	Australia	1
Health Policy/*legislation & jurisprudence	Cities/*legislation & jurisprudence	1
Health Policy/*legislation & jurisprudence	Denmark	1
Health Policy/*legislation & jurisprudence	Socioeconomic Factors	1
Health Policy/*legislation & jurisprudence	Humans	3
Health Policy/*legislation & jurisprudence	Health Equity/legislation & jurisprudence	1
Health Policy/*legislation & jurisprudence	Social Determinants of Health/legislation & jurisprudence	1
Health Policy/*legislation & jurisprudence	Sexually Transmitted Diseases/prevention & control	1
Health Policy/*legislation & jurisprudence	Policy Making	1
Health Policy/*legislation & jurisprudence	Communicable Disease Control/*legislation & jurisprudence	1
Health Policy/*legislation & jurisprudence	Health Behavior	1
Health Policy/*legislation & jurisprudence	Public Health/*legislation & jurisprudence	2
Health Policy/*legislation & jurisprudence	Tuberculosis/prevention & control	1
Health Policy/*legislation & jurisprudence	Social Determinants of Health	1
Health Policy/*legislation & jurisprudence	Social Welfare/legislation & jurisprudence	1
Health Policy/*legislation & jurisprudence	Politics	1
Health Policy/*legislation & jurisprudence	Public Policy	1
Health Policy/*legislation & jurisprudence	Hepatitis/prevention & control	1
*Water Supply	Health Equity	1
*Water Supply	Australia	1
*Water Supply	Sustainable Development	1
*Water Supply	*Environmental Policy	1
*Water Supply	Humans	1
*Water Supply	*Climate Change	1
*Water Supply	Social Determinants of Health	1
Turkey	Congresses as Topic	1
Turkey	Europe	1
Turkey	*General Practice	1
Turkey	Humans	1
Turkey	*Primary Health Care	1
Turkey	*Social Determinants of Health	1
Turkey	*Attitude of Health Personnel	1
Turkey	Social Conditions	1
Turkey	*Health Equity/standards	1
*Physician-Patient Relations	Communication	1
*Physician-Patient Relations	Needs Assessment	1
*Physician-Patient Relations	*Health Equity	1
*Physician-Patient Relations	Humans	1
*Physician-Patient Relations	Culture	1
*Physician-Patient Relations	Educational Status	1
*Physician-Patient Relations	*Communication Barriers	1
*Physician-Patient Relations	*Health Literacy	1
*Physician-Patient Relations	*Prejudice	1
*Physician-Patient Relations	Social Determinants of Health	1
*Physician-Patient Relations	*Emergency Medicine	1
*Physician-Patient Relations	*Language	1
*Physician-Patient Relations	Attitude to Health	1
Papillomavirus Infections/prevention & control	Chile	1
Papillomavirus Infections/prevention & control	*Papillomavirus Vaccines	1
Papillomavirus Infections/prevention & control	Vaccination/*standards	1
Papillomavirus Infections/prevention & control	Social Determinants of Health/*standards	1
Papillomavirus Infections/prevention & control	Humans	1
Papillomavirus Infections/prevention & control	Sex Factors	1
Papillomavirus Infections/prevention & control	Health Equity/standards	1
Papillomavirus Infections/prevention & control	*Health Policy	1
Papillomavirus Infections/prevention & control	Female	1
Papillomavirus Infections/prevention & control	Income	1
Papillomavirus Infections/prevention & control	Male	1
Papillomavirus Infections/prevention & control	Uterine Cervical Neoplasms/prevention & control/virology	1
COVID-19/epidemiology/*mortality/*therapy	*Causality	1
COVID-19/epidemiology/*mortality/*therapy	Outcome Assessment, Health Care/*statistics & numerical data	1
COVID-19/epidemiology/*mortality/*therapy	Humans	1
COVID-19/epidemiology/*mortality/*therapy	SARS-CoV-2	1
COVID-19/epidemiology/*mortality/*therapy	Health Equity/*statistics & numerical data	1
COVID-19/epidemiology/*mortality/*therapy	Health Services Accessibility/*statistics & numerical data	1
COVID-19/epidemiology/*mortality/*therapy	Healthcare Disparities/*statistics & numerical data	1
COVID-19/epidemiology/*mortality/*therapy	Pandemics/statistics & numerical data	1
COVID-19/epidemiology/*mortality/*therapy	Social Determinants of Health/statistics & numerical data	1
COVID-19/epidemiology/*mortality/*therapy	United States/epidemiology	1
Health Equity/*statistics & numerical data	Wounds, Gunshot/epidemiology/ethnology	1
Health Equity/*statistics & numerical data	Community-Based Participatory Research/*methods	1
Health Equity/*statistics & numerical data	Health Behavior	1
Health Equity/*statistics & numerical data	Adolescent	1
Health Equity/*statistics & numerical data	Global Health	1
Health Equity/*statistics & numerical data	*African Continental Ancestry Group/statistics & numerical data	1
Health Equity/*statistics & numerical data	Social Determinants of Health/*standards	1
Health Equity/*statistics & numerical data	Pandemics/statistics & numerical data	1
Health Equity/*statistics & numerical data	*European Continental Ancestry Group/statistics & numerical data	1
Health Equity/*statistics & numerical data	SARS-CoV-2	1
Health Equity/*statistics & numerical data	Policy Making	1
Health Equity/*statistics & numerical data	Hispanic Americans/statistics & numerical data	1
Health Equity/*statistics & numerical data	Young Adult	1
Health Equity/*statistics & numerical data	*Health Policy	1
Health Equity/*statistics & numerical data	*Models, Statistical	1
Health Equity/*statistics & numerical data	Iran	1
Health Equity/*statistics & numerical data	*Social Determinants of Health	1
Health Equity/*statistics & numerical data	Poverty/statistics & numerical data	1
Health Equity/*statistics & numerical data	Periodicals as Topic	1
Health Equity/*statistics & numerical data	Reproducibility of Results	1
Health Equity/*statistics & numerical data	Minority Groups/statistics & numerical data	1
Health Equity/*statistics & numerical data	United States/epidemiology	1
Health Equity/*statistics & numerical data	*Causality	1
Health Equity/*statistics & numerical data	Australia	1
Health Equity/*statistics & numerical data	Review Literature as Topic	1
Health Equity/*statistics & numerical data	Social Determinants of Health/*ethnology	1
Health Equity/*statistics & numerical data	Middle Aged	3
Health Equity/*statistics & numerical data	Michigan	1
Health Equity/*statistics & numerical data	*Public Health	1
Health Equity/*statistics & numerical data	Urban Population/*statistics & numerical data	1
Health Equity/*statistics & numerical data	Social Class	1
Health Equity/*statistics & numerical data	Child, Preschool	1
Health Equity/*statistics & numerical data	Social Determinants of Health/*statistics & numerical data	5
Health Equity/*statistics & numerical data	Health Services Research/*standards	1
Health Equity/*statistics & numerical data	Poverty/ethnology/statistics & numerical data	1
Health Equity/*statistics & numerical data	Healthcare Disparities/*statistics & numerical data	2
Health Equity/*statistics & numerical data	Outcome Assessment, Health Care	1
Health Equity/*statistics & numerical data	Adult	2
Health Equity/*statistics & numerical data	Community Psychiatry/*methods	1
Health Equity/*statistics & numerical data	Child	1
Health Equity/*statistics & numerical data	Knowledge Discovery/*methods	1
Health Equity/*statistics & numerical data	Social Determinants of Health/statistics & numerical data	1
Health Equity/*statistics & numerical data	Morbidity	1
Health Equity/*statistics & numerical data	Research Design/standards	1
Health Equity/*statistics & numerical data	Spain	1
Health Equity/*statistics & numerical data	Cohort Studies	1
Health Equity/*statistics & numerical data	Health Status Indicators	1
Health Equity/*statistics & numerical data	Social Discrimination/ethnology	1
Health Equity/*statistics & numerical data	Medicaid/*statistics & numerical data	1
Health Equity/*statistics & numerical data	United States	2
Health Equity/*statistics & numerical data	Health Policy	2
Health Equity/*statistics & numerical data	Health Services Accessibility/*statistics & numerical data	1
Health Equity/*statistics & numerical data	Educational Status	1
Health Equity/*statistics & numerical data	*Health Status Disparities	3
Health Equity/*statistics & numerical data	Social Determinants of Health	1
Health Equity/*statistics & numerical data	Male	4
Health Equity/*statistics & numerical data	Disabled Persons/*statistics & numerical data	1
Health Equity/*statistics & numerical data	Outcome Assessment, Health Care/*statistics & numerical data	1
Health Equity/*statistics & numerical data	Infant	2
Health Equity/*statistics & numerical data	Population Surveillance/*methods	1
Health Equity/*statistics & numerical data	Police/statistics & numerical data	1
Health Equity/*statistics & numerical data	Socioeconomic Factors	2
Health Equity/*statistics & numerical data	Humans	10
Health Equity/*statistics & numerical data	Psychometrics	1
Health Equity/*statistics & numerical data	United States/epidemiology/ethnology	1
Health Equity/*statistics & numerical data	District of Columbia	1
Health Equity/*statistics & numerical data	Housing/statistics & numerical data	1
Health Equity/*statistics & numerical data	Female	4
Health Equity/*statistics & numerical data	Eswatini	1
Health Equity/*statistics & numerical data	Aged	1
Health Equity/*statistics & numerical data	Risk Factors	1
Health Equity/*statistics & numerical data	Infant Mortality/ethnology	1
Mental Health/*standards	Community Participation/methods	1
Mental Health/*standards	Quality Improvement	1
Mental Health/*standards	Community-Based Participatory Research	1
Mental Health/*standards	Health Equity/*organization & administration	1
Mental Health/*standards	Humans	1
Mental Health/*standards	Social Determinants of Health/*standards	1
Mental Health/*standards	New Orleans	1
Mental Health/*standards	Los Angeles	1
Mental Health/*standards	Patient Outcome Assessment	1
Mental Health/*standards	Community Networks/*organization & administration	1
Translational Medical Research/*trends	*Cardiovascular Diseases/diagnosis/epidemiology/therapy	1
Translational Medical Research/*trends	Risk Assessment	1
Translational Medical Research/*trends	Healthcare Disparities	1
Translational Medical Research/*trends	*Lung Diseases/diagnosis/epidemiology/therapy	1
Translational Medical Research/*trends	*Health Equity	1
Translational Medical Research/*trends	Humans	1
Translational Medical Research/*trends	Health Services Needs and Demand/trends	1
Translational Medical Research/*trends	Outcome Assessment, Health Care/*trends	1
Translational Medical Research/*trends	Mentors	1
Translational Medical Research/*trends	Health Status Disparities	1
Translational Medical Research/*trends	Leadership	1
Translational Medical Research/*trends	Social Determinants of Health	1
Translational Medical Research/*trends	*Sleep Wake Disorders/diagnosis/epidemiology/therapy	1
Translational Medical Research/*trends	Needs Assessment/trends	1
Translational Medical Research/*trends	Risk Factors	1
*Sexism	Health Services Accessibility	1
*Sexism	*Social Determinants of Health/ethnology	1
*Sexism	Cost of Illness	1
*Sexism	*Health Equity	1
*Sexism	Humans	1
*Sexism	Social Stigma	1
*Sexism	*Healthcare Disparities/ethnology	1
*Sexism	United States/epidemiology	1
*Sexism	New Zealand/epidemiology	1
*Sexism	*Racism	1
*Sexism	*Health Status Disparities	1
*Sexism	Health Literacy	1
*Sexism	Sex Factors	1
*Sexism	Culturally Competent Care	1
*Sexism	Ethnic Groups	1
*Sexism	*Gout/epidemiology/ethnology/therapy	1
Social Change	Health Equity	1
Social Change	*Healthcare Financing	1
Social Change	Humans	1
Social Change	Social Determinants of Health/*economics	1
Social Change	Financing, Organized/*trends	1
Social Change	*Population Health	1
Teaching	Socioeconomic Factors	1
Teaching	Interdisciplinary Communication	1
Teaching	Health Equity/*organization & administration	1
Teaching	Humans	1
Teaching	*Intersectoral Collaboration	1
Teaching	Racism/*prevention & control	1
Teaching	Health Status Disparities	1
Teaching	Social Determinants of Health/*standards	1
Delaware/epidemiology	*Population Health/statistics & numerical data	1
Delaware/epidemiology	Coronavirus Infections/epidemiology/prevention & control	1
Delaware/epidemiology	Humans	1
Delaware/epidemiology	Intersectoral Collaboration	1
Delaware/epidemiology	COVID-19	1
Delaware/epidemiology	Libraries	1
Delaware/epidemiology	Health Policy	1
Delaware/epidemiology	Delphi Technique	1
Delaware/epidemiology	Health Status	1
Delaware/epidemiology	*Social Determinants of Health	1
Delaware/epidemiology	Health Equity/standards/statistics & numerical data	1
Delaware/epidemiology	Pandemics/prevention & control	1
Norway	Health Promotion	1
Norway	*Global Health	1
Norway	*Health Equity	2
Norway	Humans	2
Norway	*Health Policy	1
Norway	*Health Facilities	1
Norway	*Social Determinants of Health	1
Norway	Social Determinants of Health	1
Norway	Public Policy	1
Child, Preschool	Preconception Care	1
Child, Preschool	Adolescent	3
Child, Preschool	Housing	1
Child, Preschool	*Health Policy	2
Child, Preschool	Income	1
Child, Preschool	*Social Determinants of Health	2
Child, Preschool	*Socioeconomic Factors	1
Child, Preschool	Australia	1
Child, Preschool	Pediatrics	1
Child, Preschool	Maternal Health	1
Child, Preschool	*Health Equity	3
Child, Preschool	Caregivers	1
Child, Preschool	Social Determinants of Health/*statistics & numerical data	1
Child, Preschool	Adverse Childhood Experiences	1
Child, Preschool	*Healthcare Disparities	1
Child, Preschool	Medicaid	1
Child, Preschool	Adult	1
Child, Preschool	Child	4
Child, Preschool	Schools	1
Child, Preschool	Poverty	1
Child, Preschool	Hazardous Substances	1
Child, Preschool	Early Intervention, Educational	1
Child, Preschool	*Child, Hospitalized	1
Child, Preschool	School Health Services	1
Child, Preschool	*Health Services Accessibility	1
Child, Preschool	Prenatal Care	1
Child, Preschool	United States	2
Child, Preschool	Educational Status	1
Child, Preschool	*Health Status Disparities	1
Child, Preschool	Infant, Newborn	1
Child, Preschool	Social Determinants of Health	1
Child, Preschool	Male	3
Child, Preschool	*Academic Success	1
Child, Preschool	*Delivery of Health Care	1
Child, Preschool	Child Development	1
Child, Preschool	Infant	3
Child, Preschool	Child Health	1
Child, Preschool	Prospective Studies	1
Child, Preschool	Humans	4
Child, Preschool	Food Security	1
Child, Preschool	Health Care Reform	1
Child, Preschool	Female	4
Child, Preschool	Pregnancy	1
Child, Preschool	*Students	1
*Social Problems	*Social Justice	1
*Social Problems	Social Determinants of Health	1
*Social Problems	Health Equity	1
*Social Problems	*Public Health	1
*Social Problems	Humans	1
Cardiovascular Diseases/epidemiology	Preventive Health Services	1
Cardiovascular Diseases/epidemiology	*Health Equity	1
Cardiovascular Diseases/epidemiology	Humans	1
Cardiovascular Diseases/epidemiology	*Social Determinants of Health	1
Cardiovascular Diseases/epidemiology	Sweden/epidemiology	1
Cardiovascular Diseases/epidemiology	Healthy Lifestyle	1
*Minority Groups	Leadership	1
*Minority Groups	*Cultural Diversity	1
*Minority Groups	Humans	1
*Minority Groups	Health Equity	1
*Minority Groups	North Carolina	1
*Minority Groups	Schools, Nursing	1
*Minority Groups	*Students, Nursing	1
*Minority Groups	Social Determinants of Health	1
*Cultural Diversity	Health Equity	1
*Cultural Diversity	Curriculum	1
*Cultural Diversity	Schools, Nursing	1
*Cultural Diversity	*Racism	1
*Cultural Diversity	*Social Determinants of Health	1
*Cultural Diversity	*Culturally Competent Care	1
*Cultural Diversity	Program Evaluation	1
*Cultural Diversity	*Health Equity	2
*Cultural Diversity	Oregon	1
*Cultural Diversity	*Family Practice/organization & administration	1
*Cultural Diversity	Leadership	1
*Cultural Diversity	*Nurse's Role	1
*Cultural Diversity	Educational Measurement	1
*Cultural Diversity	Organizational Innovation	1
*Cultural Diversity	*Power, Psychological	1
*Cultural Diversity	*Students, Nursing	2
*Cultural Diversity	Licensure, Nursing	1
*Cultural Diversity	Social Determinants of Health	2
*Cultural Diversity	Male	1
*Cultural Diversity	Organizational Culture	1
*Cultural Diversity	Humans	3
*Cultural Diversity	North Carolina	1
*Cultural Diversity	Female	1
*Cultural Diversity	Social Support	1
*Cultural Diversity	Evidence-Based Nursing	1
Vaccines/*administration & dosage	Europe	1
Vaccines/*administration & dosage	*Health Services Accessibility	1
Vaccines/*administration & dosage	Vaccination	1
Vaccines/*administration & dosage	*Health Equity	1
Vaccines/*administration & dosage	Humans	1
Vaccines/*administration & dosage	Delivery of Health Care	1
Vaccines/*administration & dosage	Immunization Programs/*organization & administration	1
Vaccines/*administration & dosage	Immunization	1
Vaccines/*administration & dosage	Vaccination Coverage/*organization & administration	1
Vaccines/*administration & dosage	Child	1
Vaccines/*administration & dosage	*Social Determinants of Health	1
*Health Services	Concept Formation	1
*Health Services	Socioeconomic Factors	1
*Health Services	Vulnerable Populations	1
*Health Services	*Health Equity	1
*Health Services	Humans	1
*Health Services	Delivery of Health Care	1
*Health Services	*Research	1
*Health Services	Universal Health Insurance	1
*Health Services	*Healthcare Disparities	1
*Health Services	*Health Policy	1
*Health Services	Social Determinants of Health	1
*Health Services	Poverty	1
*Health Services	Latin America	1
*Primary Prevention	*Centers for Disease Control and Prevention, U.S.	1
*Primary Prevention	*Program Evaluation	1
*Primary Prevention	Intimate Partner Violence/*prevention & control	1
*Primary Prevention	Healthcare Disparities	1
*Primary Prevention	Humans	1
*Primary Prevention	Health Equity	1
*Primary Prevention	United States	1
*Primary Prevention	Female	1
*Primary Prevention	Social Determinants of Health	1
*Primary Prevention	Male	1
Sustainable Development/*economics	Global Health	1
Sustainable Development/*economics	Humans	1
Sustainable Development/*economics	*Health Equity	1
Sustainable Development/*economics	Africa	1
Sustainable Development/*economics	*Health Policy	1
Sustainable Development/*economics	Social Determinants of Health	1
*Nutrition Policy	*Diet, Healthy	1
*Nutrition Policy	Australia	1
*Nutrition Policy	*Health Equity	1
*Nutrition Policy	Humans	1
*Nutrition Policy	Policy Making	1
*Nutrition Policy	Social Determinants of Health	1
Health Personnel/ethics	Telemedicine/ethics/organization & administration/statistics & numerical data	1
Health Personnel/ethics	Internet Access/statistics & numerical data	1
Health Personnel/ethics	*Racism/statistics & numerical data	1
Health Personnel/ethics	*Endocrinology/ethics/organization & administration/statistics & numerical data	1
Health Personnel/ethics	*Health Equity	1
Health Personnel/ethics	Humans	1
Health Personnel/ethics	Healthcare Disparities/statistics & numerical data	1
Health Personnel/ethics	Diabetes Mellitus/epidemiology/*therapy	1
Health Personnel/ethics	Health Status Disparities	1
Health Personnel/ethics	Social Determinants of Health	1
Health Personnel/ethics	Professional-Patient Relations/ethics	1
Health Personnel/ethics	United States/epidemiology	1
Community Participation	*Social Justice	1
Community Participation	Patient-Centered Care	1
Community Participation	Policy Making	1
Community Participation	Racism/*prevention & control	1
Community Participation	Needs Assessment/organization & administration	1
Community Participation	*Racism	1
Community Participation	*Social Determinants of Health	2
Community Participation	*Human Rights	1
Community Participation	Risk Assessment	1
Community Participation	*Health Equity	2
Community Participation	Healthcare Disparities/ethnology	1
Community Participation	Maternal Health Services	1
Community Participation	African Americans	1
Community Participation	Health Promotion/*methods	1
Community Participation	Health Equity/*organization & administration	1
Community Participation	Stakeholder Participation	1
Community Participation	Health Services Accessibility	1
Community Participation	United States	1
Community Participation	Nebraska	1
Community Participation	*Health Status Disparities	1
Community Participation	Social Determinants of Health	1
Community Participation	Ethnic Groups	1
Community Participation	Infant	1
Community Participation	Australia	1
Community Participation	Socioeconomic Factors	1
Community Participation	Humans	3
Community Participation	*Reproductive Rights	1
Community Participation	Primary Health Care/*organization & administration	1
Community Participation	Health Status Disparities	1
Community Participation	Female	1
Community Participation	Pregnancy	1
Community Participation	Infant Mortality/ethnology	1
Community Participation	*Reproductive Health Services	1
*Parent-Child Relations	*Visitors to Patients	1
*Parent-Child Relations	*Health Equity	1
*Parent-Child Relations	Humans	1
*Parent-Child Relations	*COVID-19	1
*Parent-Child Relations	*Healthcare Disparities	1
*Parent-Child Relations	*Intensive Care Units, Neonatal	1
*Parent-Child Relations	Adult	1
*Parent-Child Relations	Social Determinants of Health	1
*Parent-Child Relations	Infant, Newborn/*psychology	1
*Parent-Child Relations	Child, Hospitalized/*psychology	1
Housing/statistics & numerical data	Social Determinants of Health/*statistics & numerical data	1
Housing/statistics & numerical data	Health Priorities/economics/organization & administration	1
Housing/statistics & numerical data	State Government	1
Housing/statistics & numerical data	Middle Aged	1
Housing/statistics & numerical data	Cohort Studies	1
Housing/statistics & numerical data	Poverty/economics/statistics & numerical data	1
Housing/statistics & numerical data	Humans	2
Housing/statistics & numerical data	Food Supply	1
Housing/statistics & numerical data	United States	2
Housing/statistics & numerical data	District of Columbia	1
Housing/statistics & numerical data	Health Services Research	1
Housing/statistics & numerical data	Female	1
Housing/statistics & numerical data	Health Equity/economics/organization & administration	1
Housing/statistics & numerical data	*Social Determinants of Health	1
Housing/statistics & numerical data	Medicaid/*statistics & numerical data	1
Housing/statistics & numerical data	Medicaid/economics/*organization & administration	1
Housing/statistics & numerical data	Male	1
Housing/statistics & numerical data	Poverty/statistics & numerical data	1
*Policy Making	Congresses as Topic	1
*Policy Making	Health Equity	3
*Policy Making	*Public Health	1
*Policy Making	Qualitative Research	1
*Policy Making	Administrative Personnel	1
*Policy Making	Global Health	1
*Policy Making	Public Health	1
*Policy Making	Financing, Organized/*economics	1
*Policy Making	Poverty Areas	1
*Policy Making	*Health Policy	4
*Policy Making	Patient Protection and Affordable Care Act/*legislation & jurisprudence	1
*Policy Making	Interviews as Topic	1
*Policy Making	*Social Determinants of Health	2
*Policy Making	Denmark/epidemiology	1
*Policy Making	Social Determinants of Health/*legislation & jurisprudence	1
*Policy Making	World Health Organization	1
*Policy Making	Australia	1
*Policy Making	*Health Equity	5
*Policy Making	Health Policy/economics/*legislation & jurisprudence	1
*Policy Making	Social Determinants of Health/*statistics & numerical data	1
*Policy Making	Anthropology, Cultural	1
*Policy Making	*Policy	1
*Policy Making	*Urban Health	1
*Policy Making	Cities	1
*Policy Making	Research Design	1
*Policy Making	*Health Services Accessibility	1
*Policy Making	Finland	1
*Policy Making	Health Care Reform/*legislation & jurisprudence	1
*Policy Making	Private Sector	1
*Policy Making	Social Theory	1
*Policy Making	*Health Status Disparities	1
*Policy Making	Social Determinants of Health	4
*Policy Making	*Transportation/statistics & numerical data	1
*Policy Making	Politics	1
*Policy Making	Software	1
*Policy Making	Continental Population Groups	1
*Policy Making	Public Sector	1
*Policy Making	*Public Policy	1
*Policy Making	Environmental Health/*methods/*standards	1
*Policy Making	Cities/*legislation & jurisprudence	1
*Policy Making	*Interdisciplinary Communication	1
*Policy Making	Humans	8
*Policy Making	*Politics	1
*Policy Making	Systems Theory	1
*Policy Making	*Built Environment/statistics & numerical data	1
*Policy Making	*Government	1
*Policy Making	Foundations/*economics	1
Age Factors	United States	1
Age Factors	Socioeconomic Factors	1
Age Factors	*Public Health	1
Age Factors	Pneumonia, Viral/*epidemiology/ethnology	1
Age Factors	Comorbidity	1
Age Factors	Health Equity/*organization & administration	1
Age Factors	Humans	1
Age Factors	Coronavirus Infections/*epidemiology/ethnology	1
Age Factors	COVID-19	1
Age Factors	SARS-CoV-2	1
Age Factors	Social Determinants of Health/*statistics & numerical data	1
Age Factors	Hospitalization/statistics & numerical data	1
Age Factors	Food Supply/statistics & numerical data	1
Age Factors	Residence Characteristics	1
Age Factors	Pandemics	1
Health Equity/*organization & administration	*Racism/ethnology/prevention & control	1
Health Equity/*organization & administration	Social Determinants of Health/*ethnology	2
Health Equity/*organization & administration	Michigan/epidemiology	1
Health Equity/*organization & administration	Social Class	1
Health Equity/*organization & administration	Policy Making	3
Health Equity/*organization & administration	Ontario	3
Health Equity/*organization & administration	*Health Policy	3
Health Equity/*organization & administration	Telemedicine/*methods	1
Health Equity/*organization & administration	*Social Determinants of Health	8
Health Equity/*organization & administration	*Leadership	1
Health Equity/*organization & administration	*Public Health	3
Health Equity/*organization & administration	Health Education/*organization & administration	1
Health Equity/*organization & administration	Leadership	1
Health Equity/*organization & administration	*Community Participation	1
Health Equity/*organization & administration	Coronavirus Infections/*ethnology	1
Health Equity/*organization & administration	Healthy Lifestyle	1
Health Equity/*organization & administration	African Americans	1
Health Equity/*organization & administration	Spain	1
Health Equity/*organization & administration	Congresses as Topic	1
Health Equity/*organization & administration	*Cities	1
Health Equity/*organization & administration	Rural Health/*ethnology	1
Health Equity/*organization & administration	Latin America	1
Health Equity/*organization & administration	Infant	1
Health Equity/*organization & administration	Socioeconomic Factors	10
Health Equity/*organization & administration	Intersectoral Collaboration	1
Health Equity/*organization & administration	Population Surveillance/methods	3
Health Equity/*organization & administration	Qualitative Research	3
Health Equity/*organization & administration	Cities/statistics & numerical data	3
Health Equity/*organization & administration	COVID-19/*epidemiology	2
Health Equity/*organization & administration	Community-Based Participatory Research	1
Health Equity/*organization & administration	Diabetes Mellitus, Type 2/*epidemiology/*prevention & control	1
Health Equity/*organization & administration	Middle East/epidemiology	1
Health Equity/*organization & administration	*Global Health	1
Health Equity/*organization & administration	Michigan	2
Health Equity/*organization & administration	SARS-CoV-2	4
Health Equity/*organization & administration	Health Workforce/*organization & administration	1
Health Equity/*organization & administration	Income/*statistics & numerical data	1
Health Equity/*organization & administration	Los Angeles	1
Health Equity/*organization & administration	Community Participation/*methods	3
Health Equity/*organization & administration	Health Promotion	1
Health Equity/*organization & administration	Empowerment	1
Health Equity/*organization & administration	Cooperative Behavior	1
Health Equity/*organization & administration	Hospitalization/statistics & numerical data	1
Health Equity/*organization & administration	*Health Information Systems	1
Health Equity/*organization & administration	United States	5
Health Equity/*organization & administration	Health Policy	5
Health Equity/*organization & administration	*Health Status Disparities	6
Health Equity/*organization & administration	Built Environment/statistics & numerical data	1
Health Equity/*organization & administration	Public Health/*standards	1
Health Equity/*organization & administration	Pneumonia, Viral/*ethnology/*nursing	1
Health Equity/*organization & administration	Delivery of Health Care/*organization & administration	1
Health Equity/*organization & administration	Community-Institutional Relations	1
Health Equity/*organization & administration	Africa, Northern/epidemiology	1
Health Equity/*organization & administration	Health Status Disparities	11
Health Equity/*organization & administration	African Continental Ancestry Group/statistics & numerical data	1
Health Equity/*organization & administration	European Continental Ancestry Group/statistics & numerical data	1
Health Equity/*organization & administration	Liver Diseases/ethnology/surgery	1
Health Equity/*organization & administration	Costs and Cost Analysis	1
Health Equity/*organization & administration	*Social Justice	1
Health Equity/*organization & administration	Pneumonia, Viral/*epidemiology/ethnology	1
Health Equity/*organization & administration	*Quality Improvement	1
Health Equity/*organization & administration	Public Health/standards	2
Health Equity/*organization & administration	Food/*economics	1
Health Equity/*organization & administration	Environment	2
Health Equity/*organization & administration	Racism/*prevention & control	2
Health Equity/*organization & administration	Food Supply/statistics & numerical data	1
Health Equity/*organization & administration	African Americans/*statistics & numerical data	1
Health Equity/*organization & administration	Scandinavian and Nordic Countries	1
Health Equity/*organization & administration	Residence Characteristics	1
Health Equity/*organization & administration	Residence Characteristics/statistics & numerical data	1
Health Equity/*organization & administration	Australia	1
Health Equity/*organization & administration	Health Personnel/organization & administration	1
Health Equity/*organization & administration	Housing/organization & administration	1
Health Equity/*organization & administration	Healthcare Disparities/ethnology	1
Health Equity/*organization & administration	*COVID-19/epidemiology/prevention & control	1
Health Equity/*organization & administration	Infant Mortality/*ethnology	1
Health Equity/*organization & administration	Cities	1
Health Equity/*organization & administration	Community Participation/methods	1
Health Equity/*organization & administration	Health Promotion/standards	1
Health Equity/*organization & administration	Surveys and Questionnaires	2
Health Equity/*organization & administration	Patient Outcome Assessment	1
Health Equity/*organization & administration	Racism	2
Health Equity/*organization & administration	Social Determinants of Health/*standards	2
Health Equity/*organization & administration	*Empowerment	1
Health Equity/*organization & administration	Social Determinants of Health/ethnology	1
Health Equity/*organization & administration	Social Justice	2
Health Equity/*organization & administration	Nutritionists/psychology	1
Health Equity/*organization & administration	*Cooperative Behavior	1
Health Equity/*organization & administration	*Public Health Administration	2
Health Equity/*organization & administration	*Nurse Practitioners	1
Health Equity/*organization & administration	New Orleans	1
Health Equity/*organization & administration	Sleep/*physiology	1
Health Equity/*organization & administration	Pandemics	4
Health Equity/*organization & administration	Eswatini	1
Health Equity/*organization & administration	Quality Improvement	3
Health Equity/*organization & administration	Health Services Accessibility/standards	1
Health Equity/*organization & administration	Health Behavior	1
Health Equity/*organization & administration	Comorbidity	1
Health Equity/*organization & administration	Coronavirus Infections/*epidemiology/ethnology	1
Health Equity/*organization & administration	Health Promotion/*organization & administration	1
Health Equity/*organization & administration	Government Regulation	1
Health Equity/*organization & administration	Community Networks/*organization & administration	1
Health Equity/*organization & administration	United Kingdom	1
Health Equity/*organization & administration	Interdisciplinary Communication	1
Health Equity/*organization & administration	*Liver Transplantation/methods/standards	1
Health Equity/*organization & administration	Social Determinants of Health/*statistics & numerical data	2
Health Equity/*organization & administration	Pneumonia, Viral/*ethnology	1
Health Equity/*organization & administration	Federal Government	1
Health Equity/*organization & administration	*Knowledge	1
Health Equity/*organization & administration	Social Determinants of Health/standards	1
Health Equity/*organization & administration	*Geographic Information Systems	1
Health Equity/*organization & administration	Quality of Health Care/*organization & administration	1
Health Equity/*organization & administration	Needs Assessment/organization & administration	1
Health Equity/*organization & administration	Cultural Diversity	1
Health Equity/*organization & administration	Social Isolation	1
Health Equity/*organization & administration	*Social Determinants of Health/legislation & jurisprudence/standards	1
Health Equity/*organization & administration	COVID-19	3
Health Equity/*organization & administration	Social Determinants of Health	14
Health Equity/*organization & administration	United States/epidemiology	2
Health Equity/*organization & administration	Urban Health/*ethnology	1
Health Equity/*organization & administration	Humans	30
Health Equity/*organization & administration	Nutritive Value	1
Health Equity/*organization & administration	Primary Health Care/*organization & administration	3
Health Equity/*organization & administration	*Intersectoral Collaboration	2
Health Equity/*organization & administration	Bias	1
Health Equity/*organization & administration	Politics	1
Health Equity/*organization & administration	Nurse's Role	1
Internal Medicine/*standards	Humans	1
Internal Medicine/*standards	United States	1
Internal Medicine/*standards	Health Policy	1
Internal Medicine/*standards	Health Status Disparities	1
Internal Medicine/*standards	Health Equity/standards	1
Internal Medicine/*standards	Social Determinants of Health/*standards	1
European Continental Ancestry Group/*statistics & numerical data	Life Expectancy/*ethnology/*trends	1
European Continental Ancestry Group/*statistics & numerical data	Chronic Disease/epidemiology	1
European Continental Ancestry Group/*statistics & numerical data	Life Style/ethnology	1
European Continental Ancestry Group/*statistics & numerical data	Humans	1
European Continental Ancestry Group/*statistics & numerical data	Health Knowledge, Attitudes, Practice	1
European Continental Ancestry Group/*statistics & numerical data	Self Concept	1
European Continental Ancestry Group/*statistics & numerical data	Racism	1
European Continental Ancestry Group/*statistics & numerical data	Policy Making	1
European Continental Ancestry Group/*statistics & numerical data	Educational Status	1
European Continental Ancestry Group/*statistics & numerical data	Poverty	1
European Continental Ancestry Group/*statistics & numerical data	Social Determinants of Health/*ethics	1
European Continental Ancestry Group/*statistics & numerical data	*Health Status Disparities	1
European Continental Ancestry Group/*statistics & numerical data	*Socioeconomic Factors	1
European Continental Ancestry Group/*statistics & numerical data	Health Equity/*ethics	1
European Continental Ancestry Group/*statistics & numerical data	United States/epidemiology	1
Community Health Services/economics	Health Equity	1
Community Health Services/economics	*Community Participation	1
Community Health Services/economics	Patient Protection and Affordable Care Act	1
Community Health Services/economics	Hospitals, Voluntary	1
Community Health Services/economics	Humans	1
Community Health Services/economics	*Community-Institutional Relations	1
Community Health Services/economics	United States	1
Community Health Services/economics	*Social Determinants of Health	1
Community Health Services/economics	Societies, Nursing	1
Public Health/*methods/statistics & numerical data/trends	Health Policy/*trends	1
Public Health/*methods/statistics & numerical data/trends	Social Determinants of Health/trends	1
Public Health/*methods/statistics & numerical data/trends	Humans	1
Public Health/*methods/statistics & numerical data/trends	Health Equity/*standards/trends	1
Finland	Administrative Personnel	1
Finland	Global Health	1
Finland	*Health Equity	1
Finland	Humans	1
Finland	Systems Theory	1
Finland	*Health Policy	1
Finland	Social Determinants of Health	1
Finland	*Government	1
Quality of Health Care/legislation & jurisprudence	United States	1
Quality of Health Care/legislation & jurisprudence	*Continental Population Groups	1
Quality of Health Care/legislation & jurisprudence	*Value-Based Health Insurance	1
Quality of Health Care/legislation & jurisprudence	*Health Equity	1
Quality of Health Care/legislation & jurisprudence	Humans	1
Quality of Health Care/legislation & jurisprudence	Minority Groups	1
Quality of Health Care/legislation & jurisprudence	*Ethnic Groups	1
Quality of Health Care/legislation & jurisprudence	Social Determinants of Health/ethnology	1
*Health Information Systems	Health Promotion	1
*Health Information Systems	Built Environment/statistics & numerical data	1
*Health Information Systems	Michigan	1
*Health Information Systems	Humans	1
*Health Information Systems	Residence Characteristics/statistics & numerical data	1
*Health Information Systems	Health Status Disparities	1
*Health Information Systems	*Community Participation	1
*Health Information Systems	Social Determinants of Health	1
*Health Information Systems	Cities	1
*Health Information Systems	*Geographic Information Systems	1
Immunization Programs/*organization & administration	Europe	1
Immunization Programs/*organization & administration	*Health Services Accessibility	1
Immunization Programs/*organization & administration	Vaccination	1
Immunization Programs/*organization & administration	*Health Equity	1
Immunization Programs/*organization & administration	Humans	1
Immunization Programs/*organization & administration	Delivery of Health Care	1
Immunization Programs/*organization & administration	Immunization	1
Immunization Programs/*organization & administration	Vaccination Coverage/*organization & administration	1
Immunization Programs/*organization & administration	Child	1
Immunization Programs/*organization & administration	*Social Determinants of Health	1
Mental Health/standards	*Social Justice	1
Mental Health/standards	*Social Determinants of Health/standards/trends	1
Mental Health/standards	Humans	1
Mental Health/standards	United States	1
Mental Health/standards	Intersectoral Collaboration	1
Mental Health/standards	Quality Improvement/*organization & administration	1
Mental Health/standards	Residence Characteristics	1
Social Networking	Socioeconomic Factors	1
Social Networking	*Jurisprudence	1
Social Networking	Chicago	1
Social Networking	Humans	1
Social Networking	*Cooperative Behavior	1
Social Networking	Health Equity/*standards	1
Social Networking	Policy	1
Social Networking	Social Determinants of Health	1
Social Networking	Community Participation/*methods	1
Public Health/*standards	Ontario	1
Public Health/*standards	Qualitative Research	1
Public Health/*standards	Surveys and Questionnaires	1
Public Health/*standards	Humans	1
Public Health/*standards	*Social Determinants of Health	1
Continental Population Groups	Health Equity	1
Continental Population Groups	Sexual Behavior	1
Continental Population Groups	Health Knowledge, Attitudes, Practice	1
Continental Population Groups	*Pediatrics	1
Continental Population Groups	Poverty Areas	1
Continental Population Groups	Gender Identity	1
Continental Population Groups	Disability Evaluation	1
Continental Population Groups	*Mental Health Services	1
Continental Population Groups	*Health Equity	2
Continental Population Groups	*Healthcare Disparities	1
Continental Population Groups	*Urban Health	1
Continental Population Groups	Cities	1
Continental Population Groups	Data Collection/*methods	1
Continental Population Groups	Language	1
Continental Population Groups	Education, Medical, Continuing	1
Continental Population Groups	United States	1
Continental Population Groups	Social Theory	1
Continental Population Groups	*Emigrants and Immigrants	1
Continental Population Groups	*Health Status Disparities	1
Continental Population Groups	Social Determinants of Health	3
Continental Population Groups	*Transportation/statistics & numerical data	1
Continental Population Groups	Ethnic Groups	1
Continental Population Groups	Electronic Health Records	1
Continental Population Groups	*Refugees	1
Continental Population Groups	Humans	3
Continental Population Groups	*Health Personnel/education/standards	1
Continental Population Groups	Minority Groups	1
Continental Population Groups	*Built Environment/statistics & numerical data	1
Organizational Culture	Curriculum	1
Organizational Culture	*Health Equity	1
Organizational Culture	Licensure, Nursing	1
Organizational Culture	Program Evaluation	1
Organizational Culture	Social Support	1
Organizational Culture	*Students, Nursing	1
Organizational Culture	Humans	1
Organizational Culture	Oregon	1
Organizational Culture	Evidence-Based Nursing	1
Organizational Culture	*Power, Psychological	1
Organizational Culture	*Nurse's Role	1
Organizational Culture	Female	1
Organizational Culture	Social Determinants of Health	1
Organizational Culture	Educational Measurement	1
Organizational Culture	Male	1
Organizational Culture	*Culturally Competent Care	1
Organizational Culture	Organizational Innovation	1
Child Health	Preconception Care	1
Child Health	Adolescent	1
Child Health	Housing	1
Child Health	*Health Policy	1
Child Health	*Social Determinants of Health	1
Child Health	Food Security	1
Child Health	Pediatrics	1
Child Health	*Health Equity	1
Child Health	*Healthcare Disparities	1
Child Health	Medicaid	1
Child Health	Adult	1
Child Health	Child	1
Child Health	Poverty	1
Child Health	Hazardous Substances	1
Child Health	Early Intervention, Educational	1
Child Health	Adverse Childhood Experiences	1
Child Health	Prenatal Care	1
Child Health	Child Development	1
Child Health	*Health Status Disparities	1
Child Health	Infant, Newborn	1
Child Health	*Delivery of Health Care	1
Child Health	United States	1
Child Health	Infant	1
Child Health	Humans	1
Child Health	Maternal Health	1
Child Health	Health Care Reform	1
Child Health	Female	1
Child Health	Pregnancy	1
Pilot Projects	United States	1
Pilot Projects	Young Adult	1
Pilot Projects	Students, Medical/*psychology	1
Pilot Projects	Longitudinal Studies	1
Pilot Projects	Midwestern United States	1
Pilot Projects	Cohort Studies	1
Pilot Projects	*Health Equity	2
Pilot Projects	Humans	2
Pilot Projects	Universities	1
Pilot Projects	*Curriculum	2
Pilot Projects	*Medically Underserved Area	1
Pilot Projects	Clinical Clerkship	1
Pilot Projects	Female	2
Pilot Projects	*Health Status Disparities	1
Pilot Projects	*Social Determinants of Health	2
Pilot Projects	Students/*psychology	1
Pilot Projects	Male	2
Pilot Projects	Minority Health/*education	1
Pilot Projects	*Self Concept	1
Communication	Needs Assessment	1
Communication	*Health Equity	1
Communication	Humans	1
Communication	Culture	1
Communication	Educational Status	1
Communication	*Communication Barriers	1
Communication	*Health Literacy	1
Communication	*Prejudice	1
Communication	Social Determinants of Health	1
Communication	*Emergency Medicine	1
Communication	*Language	1
Communication	Attitude to Health	1
*Health Literacy	Health Equity	1
*Health Literacy	Young Adult	1
*Health Literacy	Qualitative Research	1
*Health Literacy	Adolescent	1
*Health Literacy	*Prejudice	1
*Health Literacy	Health Status	1
*Health Literacy	Policy	1
*Health Literacy	Attitude to Health	1
*Health Literacy	Social Media	1
*Health Literacy	Australia	1
*Health Literacy	*Health Equity	3
*Health Literacy	Social Class	1
*Health Literacy	Adult	1
*Health Literacy	*Information Systems	1
*Health Literacy	*Masculinity	1
*Health Literacy	*Public Health	1
*Health Literacy	*Oceanic Ancestry Group	1
*Health Literacy	Surveys and Questionnaires	1
*Health Literacy	Health Policy	2
*Health Literacy	Educational Status	1
*Health Literacy	*Communication Barriers	1
*Health Literacy	Needs Assessment	1
*Health Literacy	Social Determinants of Health	4
*Health Literacy	Male	1
*Health Literacy	*Emergency Medicine	1
*Health Literacy	*Health Services Accessibility	1
*Health Literacy	Humans	4
*Health Literacy	Culture	1
*Health Literacy	*Telemedicine	1
*Health Literacy	Technology	1
*Health Literacy	*Language	1
Charities	*Safety-net Providers	1
Charities	Health Equity	1
Charities	Humans	1
Charities	Social Determinants of Health	1
Renal Insufficiency, Chronic/*prevention & control/therapy	Quality Improvement	1
Renal Insufficiency, Chronic/*prevention & control/therapy	*Health Services Accessibility	1
Renal Insufficiency, Chronic/*prevention & control/therapy	Incidence	1
Renal Insufficiency, Chronic/*prevention & control/therapy	Renal Replacement Therapy	1
Renal Insufficiency, Chronic/*prevention & control/therapy	Healthcare Disparities	1
Renal Insufficiency, Chronic/*prevention & control/therapy	Humans	1
Renal Insufficiency, Chronic/*prevention & control/therapy	*Health Equity	1
Renal Insufficiency, Chronic/*prevention & control/therapy	Disease Progression	1
Renal Insufficiency, Chronic/*prevention & control/therapy	SARS-CoV-2	1
Renal Insufficiency, Chronic/*prevention & control/therapy	COVID-19	1
Renal Insufficiency, Chronic/*prevention & control/therapy	*Sustainable Development	1
Renal Insufficiency, Chronic/*prevention & control/therapy	Hemodialysis, Home	1
Renal Insufficiency, Chronic/*prevention & control/therapy	*Social Determinants of Health	1
Renal Insufficiency, Chronic/*prevention & control/therapy	Diabetes Mellitus/therapy	1
Renal Insufficiency, Chronic/*prevention & control/therapy	Poverty	1
Renal Insufficiency, Chronic/*prevention & control/therapy	Hypertension/therapy	1
Renal Insufficiency, Chronic/*prevention & control/therapy	Social Conditions	1
Renal Insufficiency, Chronic/*prevention & control/therapy	*Socioeconomic Factors	1
Renal Insufficiency, Chronic/*prevention & control/therapy	Developing Countries	1
Renal Insufficiency, Chronic/*prevention & control/therapy	Kidney Failure, Chronic	1
Maternal Health	Preconception Care	1
Maternal Health	Young Adult	1
Maternal Health	Qualitative Research	1
Maternal Health	Adolescent	1
Maternal Health	Housing	1
Maternal Health	Ethiopia	1
Maternal Health	*Health Policy	1
Maternal Health	Interviews as Topic	1
Maternal Health	*Social Determinants of Health	1
Maternal Health	Food Security	1
Maternal Health	Pediatrics	1
Maternal Health	*Health Equity	2
Maternal Health	*Healthcare Disparities	1
Maternal Health	Medicaid	1
Maternal Health	Adult	2
Maternal Health	Child	1
Maternal Health	Poverty	1
Maternal Health	Hazardous Substances	1
Maternal Health	*Maternal Health Services	1
Maternal Health	Early Intervention, Educational	1
Maternal Health	Adverse Childhood Experiences	1
Maternal Health	Rural Population	1
Maternal Health	Prenatal Care	1
Maternal Health	Child Development	1
Maternal Health	*Health Status Disparities	1
Maternal Health	Infant, Newborn	1
Maternal Health	Social Determinants of Health	1
Maternal Health	*Delivery of Health Care	1
Maternal Health	*Community Health Services	1
Maternal Health	Infant	1
Maternal Health	Humans	2
Maternal Health	Health Care Reform	1
Maternal Health	Female	2
Maternal Health	Pregnancy	1
Maternal Health	United States	1
*World Health Organization	COVID-19/epidemiology	1
*World Health Organization	*Health Equity	1
*World Health Organization	Humans	1
*World Health Organization	SARS-CoV-2	1
*World Health Organization	Pandemics	1
*World Health Organization	Mediterranean Region/epidemiology	1
*World Health Organization	*Health Status Disparities	1
*World Health Organization	*Social Determinants of Health	1
Maternal Mortality/*ethnology	Health Equity	1
Maternal Mortality/*ethnology	Social Determinants of Health/ethnology	1
Maternal Mortality/*ethnology	Humans	1
Maternal Mortality/*ethnology	Obstetrics/*standards	1
Maternal Mortality/*ethnology	Race Factors	1
Maternal Mortality/*ethnology	Female	1
Maternal Mortality/*ethnology	Pregnancy	1
Maternal Mortality/*ethnology	United States/epidemiology	1
Technology	*Health Services Accessibility	1
Technology	*Health Equity	1
Technology	*Public Health	1
Technology	Humans	1
Technology	Social Class	1
Technology	*Information Systems	1
Technology	Social Determinants of Health	1
Technology	*Telemedicine	1
Evidence-Based Nursing	Curriculum	1
Evidence-Based Nursing	*Health Equity	1
Evidence-Based Nursing	Licensure, Nursing	1
Evidence-Based Nursing	Program Evaluation	1
Evidence-Based Nursing	Social Support	1
Evidence-Based Nursing	*Students, Nursing	1
Evidence-Based Nursing	Humans	1
Evidence-Based Nursing	Oregon	1
Evidence-Based Nursing	*Power, Psychological	1
Evidence-Based Nursing	*Nurse's Role	1
Evidence-Based Nursing	Female	1
Evidence-Based Nursing	Social Determinants of Health	1
Evidence-Based Nursing	Educational Measurement	1
Evidence-Based Nursing	Male	1
Evidence-Based Nursing	*Culturally Competent Care	1
Evidence-Based Nursing	Organizational Innovation	1
*Students	*Health Services Accessibility	1
*Students	*Academic Success	1
*Students	Adolescent	1
*Students	School Health Services	1
*Students	*Health Equity	1
*Students	Humans	1
*Students	*Social Determinants of Health	1
*Students	Educational Status	1
*Students	Female	1
*Students	Child	1
*Students	Schools	1
*Students	Male	1
*Social Welfare	Brazil	1
*Social Welfare	*Quality of Health Care	1
*Social Welfare	Socioeconomic Factors	1
*Social Welfare	Social Conditions	1
*Social Welfare	*Quality of Life	1
*Social Welfare	Income	1
*Social Welfare	*Social Determinants of Health	1
*Social Welfare	Public Assistance	1
*Social Welfare	Program Evaluation	1
*Social Welfare	*Health Equity	2
*Social Welfare	SARS-CoV-2	1
*Social Welfare	Poverty	1
*Social Welfare	Adult	1
*Social Welfare	Food Insecurity	1
*Social Welfare	Cities	1
*Social Welfare	*Family Characteristics	1
*Social Welfare	Primary Health Care/*methods	1
*Social Welfare	Educational Status	1
*Social Welfare	COVID-19	1
*Social Welfare	Needs Assessment	1
*Social Welfare	Social Determinants of Health	1
*Social Welfare	Public Policy	1
*Social Welfare	Male	1
*Social Welfare	*Poverty	1
*Social Welfare	Urban Population	1
*Social Welfare	Substance-Related Disorders	1
*Social Welfare	Referral and Consultation/*organization & administration	1
*Social Welfare	Humans	2
*Social Welfare	Pandemics	1
*Social Welfare	Female	1
*Social Welfare	Employment	1
Electronic Health Records/*standards	Qualitative Research	1
Electronic Health Records/*standards	Confidentiality	1
Electronic Health Records/*standards	Humans	1
Electronic Health Records/*standards	*Health Equity	1
Electronic Health Records/*standards	*Continental Population Groups	1
Electronic Health Records/*standards	*Language	1
Electronic Health Records/*standards	Interviews as Topic	1
Electronic Health Records/*standards	*Ethnic Groups	1
Electronic Health Records/*standards	*Perception	1
Electronic Health Records/*standards	Social Determinants of Health	1
Electronic Health Records/*standards	Data Collection/*standards	1
Pneumonia, Viral/*epidemiology/ethnology	United States	1
Pneumonia, Viral/*epidemiology/ethnology	*Public Health	1
Pneumonia, Viral/*epidemiology/ethnology	Comorbidity	1
Pneumonia, Viral/*epidemiology/ethnology	Humans	1
Pneumonia, Viral/*epidemiology/ethnology	Coronavirus Infections/*epidemiology/ethnology	1
Pneumonia, Viral/*epidemiology/ethnology	COVID-19	1
Pneumonia, Viral/*epidemiology/ethnology	SARS-CoV-2	1
Pneumonia, Viral/*epidemiology/ethnology	Social Determinants of Health/*statistics & numerical data	1
Pneumonia, Viral/*epidemiology/ethnology	Hospitalization/statistics & numerical data	1
Pneumonia, Viral/*epidemiology/ethnology	Food Supply/statistics & numerical data	1
Pneumonia, Viral/*epidemiology/ethnology	Residence Characteristics	1
Pneumonia, Viral/*epidemiology/ethnology	Socioeconomic Factors	1
Pneumonia, Viral/*epidemiology/ethnology	Pandemics	1
*Quality Improvement	Congresses as Topic	1
*Quality Improvement	Socioeconomic Factors	1
*Quality Improvement	Health Personnel/organization & administration	1
*Quality Improvement	Cultural Diversity	1
*Quality Improvement	Social Determinants of Health/ethnology	1
*Quality Improvement	*Health Equity	1
*Quality Improvement	Humans	1
*Quality Improvement	United States	2
*Quality Improvement	Primary Health Care/*organization & administration	1
*Quality Improvement	*Health Policy	1
*Quality Improvement	Societies, Medical	1
*Quality Improvement	*Health Status Disparities	1
*Quality Improvement	*Social Determinants of Health	1
Public Health Administration/*methods/trends	Social Determinants of Health	1
Public Health Administration/*methods/trends	Capacity Building/*methods/trends	1
Public Health Administration/*methods/trends	Humans	1
Public Health Administration/*methods/trends	Health Equity/*standards/trends	1
Renal Insufficiency, Chronic/*diagnosis/etiology/prevention & control/*therapy	*Delivery of Health Care	1
Renal Insufficiency, Chronic/*diagnosis/etiology/prevention & control/*therapy	*Global Health	1
Renal Insufficiency, Chronic/*diagnosis/etiology/prevention & control/*therapy	Health Equity	1
Renal Insufficiency, Chronic/*diagnosis/etiology/prevention & control/*therapy	Acute Kidney Injury/complications/*diagnosis/prevention & control/*therapy	1
Renal Insufficiency, Chronic/*diagnosis/etiology/prevention & control/*therapy	Humans	1
Renal Insufficiency, Chronic/*diagnosis/etiology/prevention & control/*therapy	Nephrologists	1
Renal Insufficiency, Chronic/*diagnosis/etiology/prevention & control/*therapy	Renal Replacement Therapy	1
Renal Insufficiency, Chronic/*diagnosis/etiology/prevention & control/*therapy	Social Determinants of Health	1
Renal Insufficiency, Chronic/*diagnosis/etiology/prevention & control/*therapy	Risk Factors	1
Food/*economics	Costs and Cost Analysis	1
Food/*economics	Ontario	1
Food/*economics	Qualitative Research	1
Food/*economics	Humans	1
Food/*economics	Nutritionists/psychology	1
Food/*economics	Nutritive Value	1
Food/*economics	Income/*statistics & numerical data	1
Food/*economics	*Social Determinants of Health	1
Food/*economics	*Public Health	1
Financing, Organized/*economics	Health Equity	1
Financing, Organized/*economics	*Public Policy	1
Financing, Organized/*economics	Environmental Health/*methods/*standards	1
Financing, Organized/*economics	Humans	1
Financing, Organized/*economics	Social Determinants of Health	1
Financing, Organized/*economics	Foundations/*economics	1
Racism/*prevention & control	Quality Improvement	1
Racism/*prevention & control	Health Services Accessibility/standards	1
Racism/*prevention & control	Social Determinants of Health/*ethnology	1
Racism/*prevention & control	Public Health/standards	1
Racism/*prevention & control	SARS-CoV-2	1
Racism/*prevention & control	Policy Making	2
Racism/*prevention & control	Telemedicine/*methods	1
Racism/*prevention & control	*Social Determinants of Health	1
Racism/*prevention & control	*Health Status Disparities	1
Racism/*prevention & control	United States/epidemiology	1
Racism/*prevention & control	*Human Rights	1
Racism/*prevention & control	Interdisciplinary Communication	1
Racism/*prevention & control	*Health Equity	1
Racism/*prevention & control	Health Status Disparities	1
Racism/*prevention & control	Healthcare Disparities/ethnology	1
Racism/*prevention & control	*COVID-19/epidemiology/prevention & control	1
Racism/*prevention & control	Health Promotion/*methods	1
Racism/*prevention & control	*Liver Transplantation/methods/standards	1
Racism/*prevention & control	United States	1
Racism/*prevention & control	Nebraska	1
Racism/*prevention & control	Social Determinants of Health/*standards	1
Racism/*prevention & control	Ethnic Groups	1
Racism/*prevention & control	Infant	1
Racism/*prevention & control	Socioeconomic Factors	3
Racism/*prevention & control	Humans	3
Racism/*prevention & control	*Intersectoral Collaboration	1
Racism/*prevention & control	Infant Mortality/ethnology	1
Racism/*prevention & control	Liver Diseases/ethnology/surgery	1
[truncated: 8,156 more rows]
